# Supplementary material for: Understanding intracranial aneurysm sounds via high-fidelity fluid-structure-interaction modelling
Source: Commun Med (Lond). 2023 Nov 9;3:163. doi: 10.1038/s43856-023-00396-5 (PMC10636010; doi:10.1038/s43856-023-00396-5)
Supplement: Supplementary file 3 — Supplementary Data 1 [file 43856_2023_396_MOESM3_ESM.xlsx]

## Sheet: Sheet1
T	P (mmHg)	Q (Normalized)
0	0	0
9.51016e-05	4.14104e-05	2.69584e-07
0.000190203	0.000165698	1.07928e-06
0.000285305	0.000372947	2.4305e-06
0.000380406	0.000663243	4.32469e-06
0.000475508	0.00103667	6.76326e-06
0.00057061	0.00149332	9.74767e-06
0.000665711	0.00203326	1.32794e-05
0.000760813	0.0026566	1.73598e-05
0.000855914	0.00336342	2.19904e-05
0.000951016	0.00415379	2.71727e-05
0.00104612	0.00502782	3.29082e-05
0.00114122	0.00598558	3.91982e-05
0.00123632	0.00702717	4.60444e-05
0.00133142	0.00815267	5.34483e-05
0.00142652	0.00936217	6.14112e-05
0.00152163	0.0106558	6.99349e-05
0.00161673	0.0120335	7.90206e-05
0.00171183	0.0134956	8.86701e-05
0.00180693	0.015042	9.88848e-05
0.00190203	0.0166728	0.000109666
0.00199713	0.0183882	0.000121016
0.00209223	0.0201882	0.000132936
0.00218734	0.0220729	0.000145427
0.00228244	0.0240424	0.000158491
0.00237754	0.0260968	0.000172129
0.00247264	0.0282362	0.000186344
0.00256774	0.0304607	0.000201137
0.00266284	0.0327703	0.000216508
0.00275795	0.0351652	0.000232461
0.00285305	0.0376455	0.000248996
0.00294815	0.0402112	0.000266116
0.00304325	0.0428625	0.000283821
0.00313835	0.0455994	0.000302114
0.00323345	0.048422	0.000320995
0.00332856	0.0513304	0.000340467
0.00342366	0.0543248	0.000360532
0.00351876	0.0574051	0.00038119
0.00361386	0.0605715	0.000402444
0.00370896	0.0638242	0.000424296
0.00380406	0.0671631	0.000446746
0.00389916	0.0705884	0.000469797
0.00399427	0.0741002	0.00049345
0.00408937	0.0776985	0.000517707
0.00418447	0.0813835	0.000542569
0.00427957	0.0851553	0.000568039
0.00437467	0.0890139	0.000594118
0.00446977	0.0929595	0.000620808
0.00456488	0.0969921	0.00064811
0.00465998	0.101112	0.000676027
0.00475508	0.105319	0.000704559
0.00485018	0.109613	0.000733709
0.00494528	0.113995	0.000763478
0.00504038	0.118464	0.000793868
0.00513549	0.123021	0.000824881
0.00523059	0.127666	0.000856519
0.00532569	0.132398	0.000888783
0.00542079	0.137219	0.000921675
0.00551589	0.142127	0.000955197
0.00561099	0.147124	0.000989351
0.0057061	0.152208	0.00102414
0.0058012	0.157381	0.00105956
0.0058963	0.162643	0.00109562
0.0059914	0.167993	0.00113232
0.0060865	0.173431	0.00116966
0.0061816	0.178958	0.00120764
0.0062767	0.184574	0.00124626
0.00637181	0.190279	0.00128553
0.00646691	0.196073	0.00132545
0.00656201	0.201956	0.00136602
0.00665711	0.207929	0.00140724
0.00675221	0.21399	0.00144911
0.00684731	0.220141	0.00149164
0.00694242	0.226381	0.00153482
0.00703752	0.232711	0.00157867
0.00713262	0.239131	0.00162317
0.00722772	0.24564	0.00166834
0.00732282	0.25224	0.00171417
0.00741792	0.258929	0.00176066
0.00751303	0.265708	0.00180783
0.00760813	0.272578	0.00185566
0.00770323	0.279538	0.00190417
0.00779833	0.286588	0.00195335
0.00789343	0.293729	0.0020032
0.00798853	0.30096	0.00205373
0.00808363	0.308282	0.00210494
0.00817874	0.315695	0.00215684
0.00827384	0.323199	0.00220941
0.00836894	0.330793	0.00226267
0.00846404	0.338479	0.00231662
0.00855914	0.346256	0.00237125
0.00865424	0.354124	0.00242658
0.00874935	0.362084	0.0024826
0.00884445	0.370135	0.00253931
0.00893955	0.378278	0.00259672
0.00903465	0.386512	0.00265483
0.00912975	0.394839	0.00271363
0.00922485	0.403257	0.00277314
0.00931996	0.411767	0.00283336
0.00941506	0.420369	0.00289427
0.00951016	0.429064	0.0029559
0.00960526	0.43785	0.00301824
0.00970036	0.44673	0.00308128
0.00979546	0.455701	0.00314505
0.00989056	0.464765	0.00320952
0.00998567	0.473922	0.00327472
0.0100808	0.483172	0.00334063
0.0101759	0.492515	0.00340727
0.010271	0.501951	0.00347463
0.0103661	0.511479	0.00354271
0.0104612	0.521101	0.00361152
0.0105563	0.530817	0.00368106
0.0106514	0.540625	0.00375133
0.0107465	0.550528	0.00382234
0.0108416	0.560524	0.00389408
0.0109367	0.570613	0.00396655
0.0110318	0.580797	0.00403977
0.0111269	0.591074	0.00411372
0.011222	0.601445	0.00418842
0.0113171	0.611911	0.00426387
0.0114122	0.62247	0.00434006
0.0115073	0.633124	0.004417
0.0116024	0.643873	0.00449469
0.0116975	0.654716	0.00457314
0.0117926	0.665654	0.00465234
0.0118877	0.676686	0.00473229
0.0119828	0.687813	0.00481301
0.0120779	0.699035	0.00489448
0.012173	0.710352	0.00497672
0.0122681	0.721765	0.00505973
0.0123632	0.733272	0.0051435
0.0124583	0.744875	0.00522804
0.0125534	0.756573	0.00531335
0.0126485	0.768367	0.00539943
0.0127436	0.780257	0.00548629
0.0128387	0.792242	0.00557392
0.0129338	0.804323	0.00566234
0.0130289	0.8165	0.00575153
0.013124	0.828773	0.00584151
0.0132191	0.841142	0.00593228
0.0133142	0.853608	0.00602383
0.0134093	0.866169	0.00611617
0.0135044	0.878828	0.0062093
0.0135995	0.891582	0.00630322
0.0136946	0.904434	0.00639794
0.0137897	0.917382	0.00649345
0.0138848	0.930427	0.00658977
0.0139799	0.943569	0.00668689
0.014075	0.956808	0.0067848
0.0141701	0.970144	0.00688353
0.0142652	0.983577	0.00698306
0.0143603	0.997108	0.0070834
0.0144554	1.01074	0.00718456
0.0145505	1.02446	0.00728652
0.0146456	1.03829	0.0073893
0.0147407	1.05221	0.0074929
0.0148358	1.06623	0.00759732
0.0149309	1.08034	0.00770256
0.0150261	1.09456	0.00780863
0.0151212	1.10887	0.00791552
0.0152163	1.12328	0.00802323
0.0153114	1.13779	0.00813178
0.0154065	1.1524	0.00824116
0.0155016	1.16711	0.00835137
0.0155967	1.18191	0.00846242
0.0156918	1.19681	0.00857431
0.0157869	1.21182	0.00868704
0.015882	1.22692	0.00880061
0.0159771	1.24212	0.00891502
0.0160722	1.25742	0.00903028
0.0161673	1.27282	0.00914639
0.0162624	1.28832	0.00926335
0.0163575	1.30391	0.00938116
0.0164526	1.31961	0.00949982
0.0165477	1.33541	0.00961934
0.0166428	1.3513	0.00973972
0.0167379	1.3673	0.00986096
0.016833	1.3834	0.00998306
0.0169281	1.39959	0.010106
0.0170232	1.41589	0.0102299
0.0171183	1.43229	0.0103546
0.0172134	1.44878	0.0104801
0.0173085	1.46538	0.0106066
0.0174036	1.48208	0.0107339
0.0174987	1.49888	0.0108621
0.0175938	1.51577	0.0109912
0.0176889	1.53277	0.0111211
0.017784	1.54987	0.011252
0.0178791	1.56708	0.0113837
0.0179742	1.58438	0.0115163
0.0180693	1.60178	0.0116498
0.0181644	1.61929	0.0117842
0.0182595	1.63689	0.0119195
0.0183546	1.6546	0.0120557
0.0184497	1.67241	0.0121928
0.0185448	1.69032	0.0123308
0.0186399	1.70833	0.0124697
0.018735	1.72645	0.0126094
0.0188301	1.74466	0.0127501
0.0189252	1.76298	0.0128917
0.0190203	1.7814	0.0130343
0.0191154	1.79992	0.0131777
0.0192105	1.81855	0.013322
0.0193056	1.83727	0.0134673
0.0194007	1.8561	0.0136134
0.0194958	1.87503	0.0137605
0.0195909	1.89407	0.0139086
0.019686	1.91321	0.0140575
0.0197811	1.93245	0.0142074
0.0198762	1.95179	0.0143582
0.0199713	1.97123	0.0145099
0.0200664	1.99078	0.0146625
0.0201615	2.01044	0.0148161
0.0202566	2.03019	0.0149707
0.0203517	2.05005	0.0151261
0.0204468	2.07001	0.0152825
0.0205419	2.09008	0.0154399
0.020637	2.11025	0.0155982
0.0207321	2.13052	0.0157574
0.0208272	2.1509	0.0159176
0.0209223	2.17138	0.0160788
0.0210175	2.19196	0.0162409
0.0211126	2.21265	0.0164039
0.0212077	2.23345	0.016568
0.0213028	2.25434	0.0167329
0.0213979	2.27534	0.0168989
0.021493	2.29645	0.0170658
0.0215881	2.31766	0.0172336
0.0216832	2.33898	0.0174024
0.0217783	2.3604	0.0175722
0.0218734	2.38192	0.017743
0.0219685	2.40355	0.0179148
0.0220636	2.42529	0.0180875
0.0221587	2.44713	0.0182612
0.0222538	2.46907	0.0184359
0.0223489	2.49112	0.0186115
0.022444	2.51328	0.0187882
0.0225391	2.53554	0.0189658
0.0226342	2.5579	0.0191444
0.0227293	2.58037	0.019324
0.0228244	2.60295	0.0195046
0.0229195	2.62563	0.0196862
0.0230146	2.64842	0.0198688
0.0231097	2.67132	0.0200524
0.0232048	2.69432	0.020237
0.0232999	2.71743	0.0204226
0.023395	2.74064	0.0206092
0.0234901	2.76396	0.0207968
0.0235852	2.78738	0.0209854
0.0236803	2.81092	0.021175
0.0237754	2.83455	0.0213657
0.0238705	2.8583	0.0215573
0.0239656	2.88215	0.02175
0.0240607	2.90611	0.0219437
0.0241558	2.93017	0.0221384
0.0242509	2.95435	0.0223341
0.024346	2.97863	0.0225309
0.0244411	3.00301	0.0227286
0.0245362	3.02751	0.0229274
0.0246313	3.05211	0.0231273
0.0247264	3.07681	0.0233282
0.0248215	3.10163	0.0235301
0.0249166	3.12655	0.023733
0.0250117	3.15158	0.023937
0.0251068	3.17672	0.024142
0.0252019	3.20197	0.0243481
0.025297	3.22732	0.0245552
0.0253921	3.25278	0.0247634
0.0254872	3.27835	0.0249726
0.0255823	3.30403	0.0251828
0.0256774	3.32981	0.0253941
0.0257725	3.35571	0.0256065
0.0258676	3.38171	0.0258199
0.0259627	3.40782	0.0260344
0.0260578	3.43404	0.02625
0.0261529	3.46036	0.0264666
0.026248	3.4868	0.0266842
0.0263431	3.51334	0.026903
0.0264382	3.53999	0.0271228
0.0265333	3.56676	0.0273437
0.0266284	3.59363	0.0275656
0.0267235	3.62061	0.0277886
0.0268186	3.64769	0.0280127
0.0269137	3.67489	0.0282379
0.0270089	3.7022	0.0284642
0.027104	3.72961	0.0286915
0.0271991	3.75714	0.02892
0.0272942	3.78477	0.0291495
0.0273893	3.81252	0.0293801
0.0274844	3.84037	0.0296118
0.0275795	3.86833	0.0298446
0.0276746	3.89641	0.0300785
0.0277697	3.92459	0.0303134
0.0278648	3.95288	0.0305495
0.0279599	3.98128	0.0307867
0.028055	4.0098	0.031025
0.0281501	4.03842	0.0312644
0.0282452	4.06715	0.0315049
0.0283403	4.09599	0.0317465
0.0284354	4.12495	0.0319892
0.0285305	4.15401	0.032233
0.0286256	4.18318	0.0324779
0.0287207	4.21247	0.032724
0.0288158	4.24186	0.0329711
0.0289109	4.27136	0.0332194
0.029006	4.30098	0.0334688
0.0291011	4.33071	0.0337194
0.0291962	4.36054	0.033971
0.0292913	4.39049	0.0342238
0.0293864	4.42055	0.0344778
0.0294815	4.45072	0.0347328
0.0295766	4.481	0.034989
0.0296717	4.51139	0.0352463
0.0297668	4.54189	0.0355048
0.0298619	4.57251	0.0357644
0.029957	4.60323	0.0360251
0.0300521	4.63407	0.036287
0.0301472	4.66502	0.03655
0.0302423	4.69608	0.0368142
0.0303374	4.72725	0.0370795
0.0304325	4.75853	0.037346
0.0305276	4.78993	0.0376136
0.0306227	4.82143	0.0378824
0.0307178	4.85305	0.0381523
0.0308129	4.88478	0.0384234
0.030908	4.91662	0.0386956
0.0310031	4.94858	0.038969
0.0310982	4.98064	0.0392436
0.0311933	5.01282	0.0395194
0.0312884	5.04511	0.0397963
0.0313835	5.07751	0.0400743
0.0314786	5.11003	0.0403536
0.0315737	5.14266	0.040634
0.0316688	5.17539	0.0409156
0.0317639	5.20825	0.0411984
0.031859	5.24121	0.0414823
0.0319541	5.27429	0.0417675
0.0320492	5.30748	0.0420538
0.0321443	5.34078	0.0423413
0.0322394	5.37419	0.04263
0.0323345	5.40772	0.0429198
0.0324296	5.44136	0.0432109
0.0325247	5.47512	0.0435032
0.0326198	5.50898	0.0437966
0.0327149	5.54296	0.0440912
0.03281	5.57705	0.0443871
0.0329051	5.61126	0.0446841
0.0330003	5.64558	0.0449824
0.0330954	5.68001	0.0452818
0.0331905	5.71456	0.0455824
0.0332856	5.74921	0.0458843
0.0333807	5.78399	0.0461873
0.0334758	5.81887	0.0464916
0.0335709	5.85387	0.0467971
0.033666	5.88898	0.0471038
0.0337611	5.92421	0.0474117
0.0338562	5.95955	0.0477208
0.0339513	5.995	0.0480311
0.0340464	6.03057	0.0483427
0.0341415	6.06625	0.0486555
0.0342366	6.10204	0.0489695
0.0343317	6.13795	0.0492847
0.0344268	6.17397	0.0496012
0.0345219	6.21011	0.0499188
0.034617	6.24636	0.0502377
0.0347121	6.28272	0.0505579
0.0348072	6.3192	0.0508793
0.0349023	6.35579	0.0512019
0.0349974	6.3925	0.0515257
0.0350925	6.42932	0.0518508
0.0351876	6.46626	0.0521772
0.0352827	6.50331	0.0525047
0.0353778	6.54047	0.0528336
0.0354729	6.57775	0.0531636
0.035568	6.61514	0.0534949
0.0356631	6.65265	0.0538275
0.0357582	6.69027	0.0541613
0.0358533	6.728	0.0544964
0.0359484	6.76585	0.0548327
0.0360435	6.80382	0.0551703
0.0361386	6.8419	0.0555091
0.0362337	6.88009	0.0558492
0.0363288	6.9184	0.0561905
0.0364239	6.95683	0.0565332
0.036519	6.99537	0.056877
0.0366141	7.03402	0.0572222
0.0367092	7.07279	0.0575686
0.0368043	7.11167	0.0579163
0.0368994	7.15067	0.0582652
0.0369945	7.18978	0.0586154
0.0370896	7.22901	0.0589669
0.0371847	7.26836	0.0593197
0.0372798	7.30781	0.0596738
0.0373749	7.34739	0.0600291
0.03747	7.38708	0.0603857
0.0375651	7.42688	0.0607436
0.0376602	7.4668	0.0611028
0.0377553	7.50683	0.0614632
0.0378504	7.54698	0.061825
0.0379455	7.58725	0.062188
0.0380406	7.62763	0.0625523
0.0381357	7.66813	0.062918
0.0382308	7.70874	0.0632849
0.0383259	7.74946	0.0636531
0.038421	7.79031	0.0640226
0.0385161	7.83126	0.0643934
0.0386112	7.87234	0.0647655
0.0387063	7.91352	0.0651388
0.0388014	7.95483	0.0655135
0.0388965	7.99625	0.0658895
0.0389916	8.03778	0.0662669
0.0390868	8.07943	0.0666455
0.0391819	8.1212	0.0670254
0.039277	8.16308	0.0674066
0.0393721	8.20508	0.0677892
0.0394672	8.24719	0.068173
0.0395623	8.28942	0.0685582
0.0396574	8.33177	0.0689447
0.0397525	8.37423	0.0693325
0.0398476	8.41681	0.0697216
0.0399427	8.4595	0.070112
0.0400378	8.50231	0.0705038
0.0401329	8.54523	0.0708969
0.040228	8.58827	0.0712913
0.0403231	8.63143	0.071687
0.0404182	8.6747	0.0720841
0.0405133	8.71809	0.0724825
0.0406084	8.76159	0.0728822
0.0407035	8.80521	0.0732832
0.0407986	8.84895	0.0736856
0.0408937	8.8928	0.0740893
0.0409888	8.93676	0.0744944
0.0410839	8.98085	0.0749008
0.041179	9.02505	0.0753085
0.0412741	9.06936	0.0757176
0.0413692	9.11379	0.076128
0.0414643	9.15834	0.0765397
0.0415594	9.20301	0.0769528
0.0416545	9.24779	0.0773672
0.0417496	9.29268	0.077783
0.0418447	9.33769	0.0782002
0.0419398	9.38282	0.0786186
0.0420349	9.42807	0.0790385
0.04213	9.47343	0.0794596
0.0422251	9.5189	0.0798822
0.0423202	9.56449	0.0803061
0.0424153	9.6102	0.0807313
0.0425104	9.65603	0.0811579
0.0426055	9.70197	0.0815859
0.0427006	9.74802	0.0820152
0.0427957	9.7942	0.0824459
0.0428908	9.84049	0.0828779
0.0429859	9.88689	0.0833113
0.043081	9.93341	0.0837461
0.0431761	9.98005	0.0841822
0.0432712	10.0268	0.0846197
0.0433663	10.0737	0.0850586
0.0434614	10.1207	0.0854988
0.0435565	10.1678	0.0859404
0.0436516	10.215	0.0863834
0.0437467	10.2623	0.0868278
0.0438418	10.3098	0.0872735
0.0439369	10.3573	0.0877206
0.044032	10.405	0.0881691
0.0441271	10.4528	0.088619
0.0442222	10.5007	0.0890702
0.0443173	10.5488	0.0895228
0.0444124	10.5969	0.0899768
0.0445075	10.6452	0.0904322
0.0446026	10.6935	0.0908889
0.0446977	10.742	0.0913471
0.0447928	10.7907	0.0918066
0.0448879	10.8394	0.0922675
0.044983	10.8882	0.0927298
0.0450782	10.9372	0.0931935
0.0451733	10.9863	0.0936586
0.0452684	11.0355	0.0941251
0.0453635	11.0848	0.094593
0.0454586	11.1342	0.0950622
0.0455537	11.1837	0.0955329
0.0456488	11.2334	0.096005
0.0457439	11.2832	0.0964784
0.045839	11.333	0.0969532
0.0459341	11.383	0.0974295
0.0460292	11.4332	0.0979071
0.0461243	11.4834	0.0983862
0.0462194	11.5337	0.0988666
0.0463145	11.5842	0.0993485
0.0464096	11.6348	0.0998317
0.0465047	11.6855	0.100316
0.0465998	11.7363	0.100802
0.0466949	11.7872	0.10129
0.04679	11.8383	0.101779
0.0468851	11.8894	0.102269
0.0469802	11.9407	0.102761
0.0470753	11.9921	0.103254
0.0471704	12.0436	0.103748
0.0472655	12.0952	0.104244
0.0473606	12.147	0.104742
0.0474557	12.1988	0.10524
0.0475508	12.2508	0.105741
0.0476459	12.3029	0.106242
0.047741	12.3551	0.106745
0.0478361	12.4074	0.10725
0.0479312	12.4598	0.107755
0.0480263	12.5124	0.108263
0.0481214	12.5651	0.108771
0.0482165	12.6178	0.109282
0.0483116	12.6707	0.109793
0.0484067	12.7237	0.110306
0.0485018	12.7769	0.11082
0.0485969	12.8301	0.111336
0.048692	12.8835	0.111853
0.0487871	12.9369	0.112372
0.0488822	12.9905	0.112892
0.0489773	13.0442	0.113414
0.0490724	13.098	0.113937
0.0491675	13.152	0.114461
0.0492626	13.206	0.114987
0.0493577	13.2602	0.115514
0.0494528	13.3144	0.116043
0.0495479	13.3688	0.116573
0.049643	13.4233	0.117104
0.0497381	13.478	0.117637
0.0498332	13.5327	0.118172
0.0499283	13.5875	0.118707
0.0500234	13.6425	0.119245
0.0501185	13.6976	0.119783
0.0502136	13.7528	0.120323
0.0503087	13.8081	0.120865
0.0504038	13.8635	0.121408
0.0504989	13.919	0.121952
0.050594	13.9747	0.122498
0.0506891	14.0305	0.123046
0.0507842	14.0863	0.123594
0.0508793	14.1423	0.124145
0.0509744	14.1984	0.124696
0.0510696	14.2547	0.125249
0.0511647	14.311	0.125804
0.0512598	14.3674	0.12636
0.0513549	14.424	0.126917
0.05145	14.4807	0.127476
0.0515451	14.5375	0.128037
0.0516402	14.5944	0.128598
0.0517353	14.6514	0.129162
0.0518304	14.7085	0.129726
0.0519255	14.7658	0.130292
0.0520206	14.8231	0.13086
0.0521157	14.8806	0.131429
0.0522108	14.9382	0.131999
0.0523059	14.9959	0.132571
0.052401	15.0537	0.133145
0.0524961	15.1116	0.13372
0.0525912	15.1697	0.134296
0.0526863	15.2278	0.134874
0.0527814	15.2861	0.135453
0.0528765	15.3445	0.136033
0.0529716	15.403	0.136616
0.0530667	15.4616	0.137199
0.0531618	15.5203	0.137784
0.0532569	15.5791	0.138371
0.053352	15.6381	0.138958
0.0534471	15.6971	0.139548
0.0535422	15.7563	0.140139
0.0536373	15.8156	0.140731
0.0537324	15.875	0.141325
0.0538275	15.9345	0.14192
0.0539226	15.9941	0.142517
0.0540177	16.0538	0.143115
0.0541128	16.1137	0.143714
0.0542079	16.1736	0.144315
0.054303	16.2337	0.144918
0.0543981	16.2939	0.145522
0.0544932	16.3542	0.146127
0.0545883	16.4146	0.146734
0.0546834	16.4751	0.147342
0.0547785	16.5357	0.147952
0.0548736	16.5965	0.148563
0.0549687	16.6573	0.149176
0.0550638	16.7183	0.14979
0.0551589	16.7794	0.150406
0.055254	16.8405	0.151023
0.0553491	16.9018	0.151642
0.0554442	16.9632	0.152262
0.0555393	17.0248	0.152883
0.0556344	17.0864	0.153506
0.0557295	17.1481	0.154131
0.0558246	17.21	0.154757
0.0559197	17.2719	0.155384
0.0560148	17.334	0.156013
0.0561099	17.3962	0.156643
0.056205	17.4585	0.157275
0.0563001	17.5209	0.157908
0.0563952	17.5834	0.158543
0.0564903	17.646	0.159179
0.0565854	17.7088	0.159816
0.0566805	17.7716	0.160456
0.0567756	17.8346	0.161096
0.0568707	17.8976	0.161738
0.0569658	17.9608	0.162382
0.057061	18.0241	0.163027
0.0571561	18.0875	0.163673
0.0572512	18.151	0.164321
0.0573463	18.2146	0.16497
0.0574414	18.2783	0.165621
0.0575365	18.3422	0.166273
0.0576316	18.4061	0.166927
0.0577267	18.4702	0.167582
0.0578218	18.5343	0.168239
0.0579169	18.5986	0.168897
0.058012	18.663	0.169557
0.0581071	18.7275	0.170218
0.0582022	18.7921	0.17088
0.0582973	18.8568	0.171544
0.0583924	18.9216	0.17221
0.0584875	18.9865	0.172877
0.0585826	19.0515	0.173545
0.0586777	19.1167	0.174215
0.0587728	19.1819	0.174886
0.0588679	19.2473	0.175559
0.058963	19.3127	0.176233
0.0590581	19.3783	0.176909
0.0591532	19.444	0.177586
0.0592483	19.5097	0.178265
0.0593434	19.5756	0.178945
0.0594385	19.6416	0.179627
0.0595336	19.7077	0.18031
0.0596287	19.774	0.180994
0.0597238	19.8403	0.18168
0.0598189	19.9067	0.182368
0.059914	19.9732	0.183057
0.0600091	20.0399	0.183747
0.0601042	20.1066	0.184439
0.0601993	20.1735	0.185132
0.0602944	20.2404	0.185827
0.0603895	20.3075	0.186523
0.0604846	20.3747	0.187221
0.0605797	20.4419	0.18792
0.0606748	20.5093	0.188621
0.0607699	20.5768	0.189323
0.060865	20.6444	0.190027
0.0609601	20.7121	0.190732
0.0610552	20.7799	0.191438
0.0611503	20.8478	0.192146
0.0612454	20.9158	0.192855
0.0613405	20.9839	0.193566
0.0614356	21.0522	0.194279
0.0615307	21.1205	0.194992
0.0616258	21.1889	0.195708
0.0617209	21.2575	0.196424
0.061816	21.3261	0.197143
0.0619111	21.3949	0.197862
0.0620062	21.4637	0.198583
0.0621013	21.5327	0.199306
0.0621964	21.6017	0.20003
0.0622915	21.6709	0.200755
0.0623866	21.7402	0.201482
0.0624817	21.8095	0.20221
0.0625768	21.879	0.20294
0.0626719	21.9486	0.203672
0.062767	22.0182	0.204404
0.0628621	22.088	0.205138
0.0629572	22.1579	0.205874
0.0630524	22.2279	0.206611
0.0631475	22.298	0.20735
0.0632426	22.3682	0.20809
0.0633377	22.4385	0.208831
0.0634328	22.5089	0.209574
0.0635279	22.5794	0.210318
0.063623	22.65	0.211064
0.0637181	22.7207	0.211811
0.0638132	22.7915	0.21256
0.0639083	22.8624	0.21331
0.0640034	22.9334	0.214062
0.0640985	23.0045	0.214815
0.0641936	23.0757	0.215569
0.0642887	23.147	0.216325
0.0643838	23.2184	0.217082
0.0644789	23.2899	0.217841
0.064574	23.3615	0.218601
0.0646691	23.4332	0.219363
0.0647642	23.5051	0.220126
0.0648593	23.577	0.22089
0.0649544	23.649	0.221656
0.0650495	23.7211	0.222424
0.0651446	23.7933	0.223193
0.0652397	23.8656	0.223963
0.0653348	23.938	0.224735
0.0654299	24.0105	0.225508
0.065525	24.0831	0.226282
0.0656201	24.1558	0.227058
0.0657152	24.2286	0.227836
0.0658103	24.3015	0.228615
0.0659054	24.3745	0.229395
0.0660005	24.4476	0.230177
0.0660956	24.5208	0.23096
0.0661907	24.5941	0.231744
0.0662858	24.6675	0.23253
0.0663809	24.741	0.233318
0.066476	24.8146	0.234107
0.0665711	24.8882	0.234897
0.0666662	24.962	0.235689
0.0667613	25.0359	0.236482
0.0668564	25.1099	0.237276
0.0669515	25.1839	0.238072
0.0670466	25.2581	0.238869
0.0671417	25.3323	0.239668
0.0672368	25.4067	0.240468
0.0673319	25.4811	0.24127
0.067427	25.5557	0.242073
0.0675221	25.6303	0.242877
0.0676172	25.7051	0.243683
0.0677123	25.7799	0.24449
0.0678074	25.8548	0.245299
0.0679025	25.9298	0.246109
0.0679976	26.005	0.246921
0.0680927	26.0802	0.247733
0.0681878	26.1555	0.248548
0.0682829	26.2309	0.249363
0.068378	26.3063	0.25018
0.0684731	26.3819	0.250999
0.0685682	26.4576	0.251819
0.0686633	26.5334	0.25264
0.0687584	26.6092	0.253462
0.0688535	26.6852	0.254286
0.0689486	26.7612	0.255112
0.0690438	26.8374	0.255939
0.0691389	26.9136	0.256767
0.069234	26.9899	0.257596
0.0693291	27.0663	0.258427
0.0694242	27.1428	0.25926
0.0695193	27.2194	0.260093
0.0696144	27.2961	0.260928
0.0697095	27.3729	0.261765
0.0698046	27.4498	0.262603
0.0698997	27.5267	0.263442
0.0699948	27.6038	0.264282
0.0700899	27.6809	0.265124
0.070185	27.7581	0.265968
0.0702801	27.8355	0.266812
0.0703752	27.9129	0.267658
0.0704703	27.9904	0.268506
0.0705654	28.0679	0.269355
0.0706605	28.1456	0.270205
0.0707556	28.2234	0.271056
0.0708507	28.3012	0.271909
0.0709458	28.3792	0.272763
0.0710409	28.4572	0.273619
0.071136	28.5353	0.274476
0.0712311	28.6135	0.275334
0.0713262	28.6918	0.276193
0.0714213	28.7702	0.277054
0.0715164	28.8486	0.277917
0.0716115	28.9272	0.27878
0.0717066	29.0058	0.279645
0.0718017	29.0845	0.280512
0.0718968	29.1633	0.281379
0.0719919	29.2422	0.282248
0.072087	29.3212	0.283118
0.0721821	29.4003	0.28399
0.0722772	29.4794	0.284863
0.0723723	29.5587	0.285737
0.0724674	29.638	0.286613
0.0725625	29.7174	0.28749
0.0726576	29.7969	0.288368
0.0727527	29.8764	0.289248
0.0728478	29.9561	0.290128
0.0729429	30.0358	0.291011
0.073038	30.1156	0.291894
0.0731331	30.1955	0.292779
0.0732282	30.2755	0.293665
0.0733233	30.3556	0.294552
0.0734184	30.4357	0.295441
0.0735135	30.5159	0.296331
0.0736086	30.5962	0.297222
0.0737037	30.6766	0.298115
0.0737988	30.7571	0.299009
0.0738939	30.8377	0.299904
0.073989	30.9183	0.3008
0.0740841	30.999	0.301698
0.0741792	31.0798	0.302597
0.0742743	31.1607	0.303497
0.0743694	31.2416	0.304399
0.0744645	31.3226	0.305301
0.0745596	31.4038	0.306205
0.0746547	31.4849	0.307111
0.0747498	31.5662	0.308017
0.0748449	31.6475	0.308925
0.07494	31.729	0.309834
0.0750352	31.8105	0.310745
0.0751303	31.892	0.311656
0.0752254	31.9737	0.312569
0.0753205	32.0554	0.313483
0.0754156	32.1372	0.314399
0.0755107	32.2191	0.315315
0.0756058	32.3011	0.316233
0.0757009	32.3831	0.317152
0.075796	32.4652	0.318072
0.0758911	32.5474	0.318994
0.0759862	32.6296	0.319917
0.0760813	32.712	0.320841
0.0761764	32.7944	0.321766
0.0762715	32.8768	0.322692
0.0763666	32.9594	0.32362
0.0764617	33.042	0.324549
0.0765568	33.1247	0.325479
0.0766519	33.2075	0.32641
0.076747	33.2903	0.327342
0.0768421	33.3732	0.328276
0.0769372	33.4562	0.329211
0.0770323	33.5393	0.330147
0.0771274	33.6224	0.331084
0.0772225	33.7056	0.332022
0.0773176	33.7889	0.332962
0.0774127	33.8722	0.333902
0.0775078	33.9556	0.334844
0.0776029	34.0391	0.335787
0.077698	34.1226	0.336732
0.0777931	34.2062	0.337677
0.0778882	34.2899	0.338623
0.0779833	34.3737	0.339571
0.0780784	34.4575	0.34052
0.0781735	34.5414	0.34147
0.0782686	34.6253	0.342421
0.0783637	34.7093	0.343373
0.0784588	34.7934	0.344327
0.0785539	34.8776	0.345281
0.078649	34.9618	0.346237
0.0787441	35.0461	0.347194
0.0788392	35.1304	0.348152
0.0789343	35.2148	0.349111
0.0790294	35.2993	0.350071
0.0791245	35.3839	0.351032
0.0792196	35.4685	0.351995
0.0793147	35.5531	0.352958
0.0794098	35.6379	0.353923
0.0795049	35.7227	0.354888
0.0796	35.8075	0.355855
0.0796951	35.8924	0.356823
0.0797902	35.9774	0.357792
0.0798853	36.0625	0.358762
0.0799804	36.1476	0.359733
0.0800755	36.2327	0.360705
0.0801706	36.318	0.361678
0.0802657	36.4032	0.362652
0.0803608	36.4886	0.363627
0.0804559	36.574	0.364604
0.080551	36.6594	0.365581
0.0806461	36.745	0.36656
0.0807412	36.8305	0.367539
0.0808363	36.9162	0.36852
0.0809314	37.0019	0.369501
0.0810266	37.0876	0.370484
0.0811217	37.1734	0.371467
0.0812168	37.2593	0.372452
0.0813119	37.3452	0.373437
0.081407	37.4312	0.374424
0.0815021	37.5172	0.375412
0.0815972	37.6033	0.3764
0.0816923	37.6894	0.37739
0.0817874	37.7756	0.37838
0.0818825	37.8619	0.379372
0.0819776	37.9482	0.380364
0.0820727	38.0345	0.381358
0.0821678	38.1209	0.382352
0.0822629	38.2074	0.383348
0.082358	38.2939	0.384344
0.0824531	38.3804	0.385342
0.0825482	38.467	0.38634
0.0826433	38.5537	0.387339
0.0827384	38.6404	0.388339
0.0828335	38.7272	0.38934
0.0829286	38.814	0.390342
0.0830237	38.9008	0.391345
0.0831188	38.9877	0.392349
0.0832139	39.0747	0.393354
0.083309	39.1617	0.39436
0.0834041	39.2487	0.395366
0.0834992	39.3358	0.396374
0.0835943	39.423	0.397382
0.0836894	39.5101	0.398392
0.0837845	39.5974	0.399402
0.0838796	39.6847	0.400413
0.0839747	39.772	0.401425
0.0840698	39.8593	0.402437
0.0841649	39.9467	0.403451
0.08426	40.0342	0.404465
0.0843551	40.1217	0.405481
0.0844502	40.2092	0.406497
0.0845453	40.2968	0.407514
0.0846404	40.3844	0.408532
0.0847355	40.4721	0.40955
0.0848306	40.5598	0.41057
0.0849257	40.6475	0.41159
0.0850208	40.7353	0.412611
0.0851159	40.8231	0.413633
0.085211	40.911	0.414656
0.0853061	40.9989	0.415679
0.0854012	41.0868	0.416703
0.0854963	41.1748	0.417728
0.0855914	41.2628	0.418754
0.0856865	41.3509	0.419781
0.0857816	41.4389	0.420808
0.0858767	41.5271	0.421836
0.0859718	41.6152	0.422865
0.0860669	41.7034	0.423895
0.086162	41.7916	0.424925
0.0862571	41.8799	0.425956
0.0863522	41.9682	0.426988
0.0864473	42.0565	0.42802
0.0865424	42.1449	0.429053
0.0866375	42.2333	0.430087
0.0867326	42.3217	0.431122
0.0868277	42.4101	0.432157
0.0869228	42.4986	0.433193
0.087018	42.5871	0.43423
0.0871131	42.6757	0.435267
0.0872082	42.7642	0.436305
0.0873033	42.8528	0.437344
0.0873984	42.9415	0.438383
0.0874935	43.0301	0.439423
0.0875886	43.1188	0.440464
0.0876837	43.2075	0.441505
0.0877788	43.2963	0.442547
0.0878739	43.385	0.443589
0.087969	43.4738	0.444632
0.0880641	43.5626	0.445676
0.0881592	43.6515	0.44672
0.0882543	43.7403	0.447765
0.0883494	43.8292	0.448811
0.0884445	43.9181	0.449857
0.0885396	44.007	0.450903
0.0886347	44.096	0.451951
0.0887298	44.185	0.452998
0.0888249	44.274	0.454047
0.08892	44.363	0.455096
0.0890151	44.452	0.456145
0.0891102	44.5411	0.457195
0.0892053	44.6301	0.458245
0.0893004	44.7192	0.459296
0.0893955	44.8083	0.460348
0.0894906	44.8975	0.4614
0.0895857	44.9866	0.462452
0.0896808	45.0758	0.463505
0.0897759	45.1649	0.464559
0.089871	45.2541	0.465613
0.0899661	45.3433	0.466667
0.0900612	45.4326	0.467722
0.0901563	45.5218	0.468777
0.0902514	45.611	0.469833
0.0903465	45.7003	0.470889
0.0904416	45.7896	0.471946
0.0905367	45.8789	0.473003
0.0906318	45.9682	0.47406
0.0907269	46.0575	0.475118
0.090822	46.1468	0.476177
0.0909171	46.2361	0.477235
0.0910122	46.3254	0.478294
0.0911073	46.4148	0.479354
0.0912024	46.5041	0.480414
0.0912975	46.5935	0.481474
0.0913926	46.6828	0.482534
0.0914877	46.7722	0.483595
0.0915828	46.8616	0.484656
0.0916779	46.951	0.485718
0.091773	47.0404	0.48678
0.0918681	47.1298	0.487842
0.0919632	47.2191	0.488905
0.0920583	47.3085	0.489967
0.0921534	47.3979	0.491031
0.0922485	47.4874	0.492094
0.0923436	47.5768	0.493158
0.0924387	47.6662	0.494222
0.0925338	47.7556	0.495286
0.0926289	47.845	0.49635
0.092724	47.9344	0.497415
0.0928191	48.0238	0.49848
0.0929142	48.1132	0.499545
0.0930094	48.2026	0.500611
0.0931045	48.292	0.501676
0.0931996	48.3814	0.502742
0.0932947	48.4708	0.503808
0.0933898	48.5601	0.504874
0.0934849	48.6495	0.505941
0.09358	48.7389	0.507008
0.0936751	48.8283	0.508074
0.0937702	48.9176	0.509141
0.0938653	49.007	0.510208
0.0939604	49.0963	0.511276
0.0940555	49.1857	0.512343
0.0941506	49.275	0.51341
0.0942457	49.3643	0.514478
0.0943408	49.4536	0.515546
0.0944359	49.5429	0.516614
0.094531	49.6322	0.517682
0.0946261	49.7215	0.51875
0.0947212	49.8108	0.519818
0.0948163	49.9	0.520886
0.0949114	49.9892	0.521954
0.0950065	50.0785	0.523022
0.0951016	50.1677	0.524091
0.0951967	50.2569	0.525159
0.0952918	50.346	0.526227
0.0953869	50.4352	0.527296
0.095482	50.5243	0.528364
0.0955771	50.6135	0.529433
0.0956722	50.7026	0.530501
0.0957673	50.7917	0.53157
0.0958624	50.8807	0.532638
0.0959575	50.9698	0.533706
0.0960526	51.0588	0.534775
0.0961477	51.1478	0.535843
0.0962428	51.2368	0.536911
0.0963379	51.3258	0.537979
0.096433	51.4147	0.539048
0.0965281	51.5037	0.540116
0.0966232	51.5926	0.541183
0.0967183	51.6814	0.542251
0.0968134	51.7703	0.543319
0.0969085	51.8591	0.544387
0.0970036	51.9479	0.545454
0.0970987	52.0367	0.546521
0.0971938	52.1254	0.547589
0.0972889	52.2141	0.548656
0.097384	52.3028	0.549723
0.0974791	52.3915	0.550789
0.0975742	52.4801	0.551856
0.0976693	52.5687	0.552922
0.0977644	52.6573	0.553989
0.0978595	52.7458	0.555055
0.0979546	52.8343	0.55612
0.0980497	52.9228	0.557186
0.0981448	53.0113	0.558251
0.0982399	53.0997	0.559317
0.098335	53.188	0.560381
0.0984301	53.2764	0.561446
0.0985252	53.3647	0.56251
0.0986203	53.453	0.563575
0.0987154	53.5412	0.564638
0.0988105	53.6294	0.565702
0.0989056	53.7175	0.566765
0.0990008	53.8057	0.567828
0.0990959	53.8937	0.568891
0.099191	53.9818	0.569953
0.0992861	54.0698	0.571015
0.0993812	54.1578	0.572077
0.0994763	54.2457	0.573138
0.0995714	54.3336	0.574199
0.0996665	54.4214	0.57526
0.0997616	54.5092	0.57632
0.0998567	54.597	0.57738
0.0999518	54.6847	0.578439
0.100047	54.7723	0.579498
0.100142	54.86	0.580557
0.100237	54.9475	0.581615
0.100332	55.0351	0.582673
0.100427	55.1226	0.58373
0.100522	55.21	0.584787
0.100617	55.2974	0.585844
0.100713	55.3847	0.5869
0.100808	55.472	0.587956
0.100903	55.5593	0.589011
0.100998	55.6465	0.590065
0.101093	55.7336	0.591119
0.101188	55.8207	0.592173
0.101283	55.9077	0.593226
0.101378	55.9947	0.594279
0.101473	56.0817	0.595331
0.101568	56.1685	0.596383
0.101664	56.2554	0.597434
0.101759	56.3421	0.598484
0.101854	56.4289	0.599534
0.101949	56.5155	0.600583
0.102044	56.6021	0.601632
0.102139	56.6887	0.60268
0.102234	56.7752	0.603728
0.102329	56.8616	0.604775
0.102424	56.948	0.605821
0.10252	57.0343	0.606867
0.102615	57.1206	0.607912
0.10271	57.2068	0.608957
0.102805	57.293	0.610001
0.1029	57.379	0.611044
0.102995	57.4651	0.612086
0.10309	57.551	0.613128
0.103185	57.6369	0.61417
0.10328	57.7228	0.61521
0.103375	57.8085	0.61625
0.103471	57.8942	0.617289
0.103566	57.9799	0.618328
0.103661	58.0655	0.619365
0.103756	58.151	0.620402
0.103851	58.2364	0.621439
0.103946	58.3218	0.622474
0.104041	58.4071	0.623509
0.104136	58.4923	0.624543
0.104231	58.5775	0.625576
0.104326	58.6626	0.626609
0.104422	58.7477	0.627641
0.104517	58.8326	0.628672
0.104612	58.9175	0.629702
0.104707	59.0024	0.630731
0.104802	59.0871	0.63176
0.104897	59.1718	0.632787
0.104992	59.2564	0.633814
0.105087	59.341	0.63484
0.105182	59.4254	0.635866
0.105277	59.5098	0.63689
0.105373	59.5941	0.637914
0.105468	59.6784	0.638936
0.105563	59.7626	0.639958
0.105658	59.8467	0.640979
0.105753	59.9307	0.641999
0.105848	60.0146	0.643018
0.105943	60.0985	0.644036
0.106038	60.1823	0.645054
0.106133	60.266	0.64607
0.106228	60.3496	0.647085
0.106324	60.4331	0.6481
0.106419	60.5166	0.649113
0.106514	60.6	0.650126
0.106609	60.6833	0.651138
0.106704	60.7665	0.652148
0.106799	60.8497	0.653158
0.106894	60.9327	0.654167
0.106989	61.0157	0.655175
0.107084	61.0986	0.656182
0.107179	61.1814	0.657187
0.107275	61.2642	0.658192
0.10737	61.3468	0.659196
0.107465	61.4294	0.660199
0.10756	61.5119	0.6612
0.107655	61.5943	0.662201
0.10775	61.6766	0.663201
0.107845	61.7588	0.664199
0.10794	61.8409	0.665197
0.108035	61.9229	0.666193
0.108131	62.0049	0.667189
0.108226	62.0868	0.668183
0.108321	62.1686	0.669177
0.108416	62.2502	0.670169
0.108511	62.3318	0.67116
0.108606	62.4134	0.67215
0.108701	62.4948	0.673139
0.108796	62.5761	0.674126
0.108891	62.6573	0.675113
0.108986	62.7385	0.676099
0.109082	62.8195	0.677083
0.109177	62.9005	0.678066
0.109272	62.9814	0.679048
0.109367	63.0621	0.680029
0.109462	63.1428	0.681009
0.109557	63.2234	0.681988
0.109652	63.3039	0.682965
0.109747	63.3843	0.683941
0.109842	63.4646	0.684917
0.109937	63.5448	0.68589
0.110033	63.6249	0.686863
0.110128	63.7049	0.687835
0.110223	63.7848	0.688805
0.110318	63.8647	0.689774
0.110413	63.9444	0.690742
0.110508	64.024	0.691709
0.110603	64.1035	0.692674
0.110698	64.183	0.693638
0.110793	64.2623	0.694601
0.110888	64.3415	0.695563
0.110984	64.4206	0.696523
0.111079	64.4997	0.697482
0.111174	64.5786	0.69844
0.111269	64.6574	0.699397
0.111364	64.7361	0.700352
0.111459	64.8148	0.701307
0.111554	64.8933	0.702259
0.111649	64.9717	0.703211
0.111744	65.05	0.704161
0.111839	65.1282	0.70511
0.111935	65.2063	0.706058
0.11203	65.2843	0.707004
0.112125	65.3622	0.707949
0.11222	65.44	0.708893
0.112315	65.5177	0.709835
0.11241	65.5953	0.710776
0.112505	65.6728	0.711716
0.1126	65.7502	0.712654
0.112695	65.8275	0.713592
0.11279	65.9046	0.714527
0.112886	65.9817	0.715462
0.112981	66.0586	0.716395
0.113076	66.1355	0.717326
0.113171	66.2122	0.718257
0.113266	66.2888	0.719185
0.113361	66.3654	0.720113
0.113456	66.4418	0.721039
0.113551	66.5181	0.721964
0.113646	66.5943	0.722887
0.113741	66.6704	0.723809
0.113837	66.7464	0.72473
0.113932	66.8222	0.725649
0.114027	66.898	0.726567
0.114122	66.9736	0.727484
0.114217	67.0492	0.728399
0.114312	67.1246	0.729312
0.114407	67.1999	0.730225
0.114502	67.2751	0.731135
0.114597	67.3502	0.732045
0.114693	67.4252	0.732953
0.114788	67.5001	0.733859
0.114883	67.5749	0.734764
0.114978	67.6495	0.735668
0.115073	67.7241	0.73657
0.115168	67.7985	0.737471
0.115263	67.8728	0.738371
0.115358	67.947	0.739269
0.115453	68.0211	0.740165
0.115548	68.0951	0.74106
0.115644	68.1689	0.741954
0.115739	68.2427	0.742846
0.115834	68.3163	0.743737
0.115929	68.3898	0.744626
0.116024	68.4632	0.745514
0.116119	68.5365	0.7464
0.116214	68.6097	0.747285
0.116309	68.6828	0.748168
0.116404	68.7557	0.74905
0.116499	68.8285	0.74993
0.116595	68.9013	0.750809
0.11669	68.9739	0.751687
0.116785	69.0463	0.752563
0.11688	69.1187	0.753437
0.116975	69.191	0.754311
0.11707	69.2631	0.755182
0.117165	69.3351	0.756052
0.11726	69.407	0.756921
0.117355	69.4788	0.757788
0.11745	69.5505	0.758654
0.117546	69.6221	0.759518
0.117641	69.6935	0.76038
0.117736	69.7648	0.761242
0.117831	69.836	0.762101
0.117926	69.9071	0.76296
0.118021	69.9781	0.763816
0.118116	70.049	0.764671
0.118211	70.1197	0.765525
0.118306	70.1903	0.766377
0.118401	70.2608	0.767228
0.118497	70.3312	0.768077
0.118592	70.4015	0.768925
0.118687	70.4716	0.769771
0.118782	70.5417	0.770616
0.118877	70.6116	0.771459
0.118972	70.6814	0.772301
0.119067	70.7511	0.773141
0.119162	70.8206	0.77398
0.119257	70.8901	0.774817
0.119352	70.9594	0.775653
0.119448	71.0286	0.776487
0.119543	71.0977	0.77732
0.119638	71.1667	0.778151
0.119733	71.2355	0.778981
0.119828	71.3043	0.779809
0.119923	71.3729	0.780636
0.120018	71.4414	0.781461
0.120113	71.5098	0.782285
0.120208	71.578	0.783107
0.120304	71.6462	0.783928
0.120399	71.7142	0.784747
0.120494	71.7821	0.785565
0.120589	71.8499	0.786381
0.120684	71.9176	0.787196
0.120779	71.9851	0.788009
0.120874	72.0526	0.788821
0.120969	72.1199	0.789631
0.121064	72.1871	0.79044
0.121159	72.2542	0.791248
0.121255	72.3211	0.792053
0.12135	72.388	0.792858
0.121445	72.4547	0.793661
0.12154	72.5213	0.794462
0.121635	72.5878	0.795262
0.12173	72.6542	0.796061
0.121825	72.7205	0.796858
0.12192	72.7866	0.797653
0.122015	72.8526	0.798447
0.12211	72.9185	0.79924
0.122206	72.9843	0.800031
0.122301	73.05	0.800821
0.122396	73.1155	0.801609
0.122491	73.181	0.802395
0.122586	73.2463	0.803181
0.122681	73.3115	0.803965
0.122776	73.3766	0.804747
0.122871	73.4415	0.805528
0.122966	73.5064	0.806307
0.123061	73.5711	0.807085
0.123157	73.6357	0.807862
0.123252	73.7002	0.808637
0.123347	73.7646	0.809411
0.123442	73.8289	0.810183
0.123537	73.893	0.810954
0.123632	73.9571	0.811724
0.123727	74.021	0.812492
0.123822	74.0848	0.813258
0.123917	74.1485	0.814023
0.124012	74.212	0.814787
0.124108	74.2755	0.81555
0.124203	74.3388	0.816311
0.124298	74.4021	0.81707
0.124393	74.4652	0.817828
0.124488	74.5282	0.818585
0.124583	74.591	0.819341
0.124678	74.6538	0.820095
0.124773	74.7165	0.820847
0.124868	74.779	0.821598
0.124963	74.8414	0.822348
0.125059	74.9037	0.823097
0.125154	74.9659	0.823844
0.125249	75.028	0.82459
0.125344	75.09	0.825334
0.125439	75.1519	0.826077
0.125534	75.2136	0.826819
0.125629	75.2752	0.827559
0.125724	75.3367	0.828299
0.125819	75.3982	0.829036
0.125914	75.4595	0.829773
0.12601	75.5206	0.830508
0.126105	75.5817	0.831242
0.1262	75.6427	0.831974
0.126295	75.7035	0.832705
0.12639	75.7643	0.833435
0.126485	75.8249	0.834163
0.12658	75.8854	0.834891
0.126675	75.9458	0.835617
0.12677	76.0061	0.836341
0.126866	76.0663	0.837065
0.126961	76.1264	0.837787
0.127056	76.1863	0.838508
0.127151	76.2462	0.839227
0.127246	76.306	0.839946
0.127341	76.3656	0.840663
0.127436	76.4251	0.841379
0.127531	76.4846	0.842093
0.127626	76.5439	0.842807
0.127721	76.6031	0.843519
0.127817	76.6622	0.84423
0.127912	76.7212	0.844939
0.128007	76.7801	0.845648
0.128102	76.8389	0.846355
0.128197	76.8975	0.847061
0.128292	76.9561	0.847766
0.128387	77.0146	0.84847
0.128482	77.073	0.849173
0.128577	77.1312	0.849874
0.128672	77.1894	0.850574
0.128768	77.2474	0.851273
0.128863	77.3054	0.851971
0.128958	77.3632	0.852668
0.129053	77.4209	0.853364
0.129148	77.4786	0.854058
0.129243	77.5361	0.854752
0.129338	77.5935	0.855444
0.129433	77.6508	0.856135
0.129528	77.7081	0.856825
0.129623	77.7652	0.857514
0.129719	77.8222	0.858202
0.129814	77.8791	0.858889
0.129909	77.936	0.859575
0.130004	77.9927	0.860259
0.130099	78.0493	0.860943
0.130194	78.1058	0.861625
0.130289	78.1622	0.862307
0.130384	78.2186	0.862987
0.130479	78.2748	0.863667
0.130574	78.3309	0.864345
0.13067	78.3869	0.865023
0.130765	78.4429	0.865699
0.13086	78.4987	0.866374
0.130955	78.5544	0.867049
0.13105	78.6101	0.867722
0.131145	78.6656	0.868395
0.13124	78.721	0.869066
0.131335	78.7764	0.869737
0.13143	78.8317	0.870406
0.131525	78.8868	0.871075
0.131621	78.9419	0.871742
0.131716	78.9969	0.872409
0.131811	79.0517	0.873075
0.131906	79.1065	0.87374
0.132001	79.1612	0.874404
0.132096	79.2158	0.875067
0.132191	79.2703	0.875729
0.132286	79.3247	0.87639
0.132381	79.3791	0.877051
0.132477	79.4333	0.87771
0.132572	79.4874	0.878369
0.132667	79.5415	0.879027
0.132762	79.5954	0.879684
0.132857	79.6493	0.88034
0.132952	79.7031	0.880995
0.133047	79.7568	0.88165
0.133142	79.8104	0.882303
0.133237	79.8639	0.882956
0.133332	79.9173	0.883609
0.133428	79.9707	0.88426
0.133523	80.0239	0.88491
0.133618	80.0771	0.88556
0.133713	80.1302	0.886209
0.133808	80.1832	0.886858
0.133903	80.2361	0.887505
0.133998	80.2889	0.888152
0.134093	80.3417	0.888798
0.134188	80.3943	0.889443
0.134283	80.4469	0.890088
0.134379	80.4994	0.890732
0.134474	80.5518	0.891375
0.134569	80.6041	0.892018
0.134664	80.6564	0.89266
0.134759	80.7085	0.893301
0.134854	80.7606	0.893942
0.134949	80.8126	0.894582
0.135044	80.8645	0.895221
0.135139	80.9164	0.89586
0.135234	80.9681	0.896498
0.13533	81.0198	0.897135
0.135425	81.0714	0.897772
0.13552	81.1229	0.898409
0.135615	81.1744	0.899044
0.13571	81.2257	0.899679
0.135805	81.277	0.900314
0.1359	81.3282	0.900948
0.135995	81.3794	0.901582
0.13609	81.4304	0.902214
0.136185	81.4814	0.902847
0.136281	81.5323	0.903479
0.136376	81.5831	0.90411
0.136471	81.6339	0.904741
0.136566	81.6846	0.905371
0.136661	81.7352	0.906001
0.136756	81.7857	0.906631
0.136851	81.8362	0.90726
0.136946	81.8866	0.907888
0.137041	81.9369	0.908516
0.137136	81.9871	0.909144
0.137232	82.0373	0.909771
0.137327	82.0874	0.910398
0.137422	82.1375	0.911024
0.137517	82.1874	0.91165
0.137612	82.2373	0.912276
0.137707	82.2871	0.912901
0.137802	82.3369	0.913526
0.137897	82.3866	0.91415
0.137992	82.4362	0.914774
0.138088	82.4858	0.915398
0.138183	82.5352	0.916021
0.138278	82.5847	0.916645
0.138373	82.634	0.917267
0.138468	82.6833	0.91789
0.138563	82.7325	0.918512
0.138658	82.7817	0.919134
0.138753	82.8308	0.919755
0.138848	82.8798	0.920377
0.138943	82.9287	0.920998
0.139039	82.9776	0.921618
0.139134	83.0265	0.922239
0.139229	83.0753	0.922859
0.139324	83.124	0.923479
0.139419	83.1726	0.924099
0.139514	83.2212	0.924719
0.139609	83.2697	0.925338
0.139704	83.3182	0.925957
0.139799	83.3666	0.926576
0.139894	83.4149	0.927195
0.13999	83.4632	0.927814
0.140085	83.5114	0.928432
0.14018	83.5596	0.929051
0.140275	83.6077	0.929669
0.14037	83.6557	0.930287
0.140465	83.7037	0.930905
0.14056	83.7517	0.931523
0.140655	83.7995	0.932141
0.14075	83.8473	0.932758
0.140845	83.8951	0.933376
0.140941	83.9428	0.933993
0.141036	83.9905	0.934611
0.141131	84.038	0.935228
0.141226	84.0856	0.935845
0.141321	84.1331	0.936463
0.141416	84.1805	0.93708
0.141511	84.2279	0.937697
0.141606	84.2752	0.938314
0.141701	84.3225	0.938931
0.141796	84.3697	0.939548
0.141892	84.4168	0.940166
0.141987	84.464	0.940783
0.142082	84.511	0.9414
0.142177	84.558	0.942017
0.142272	84.605	0.942634
0.142367	84.6519	0.943252
0.142462	84.6987	0.943869
0.142557	84.7455	0.944486
0.142652	84.7923	0.945104
0.142747	84.839	0.945721
0.142843	84.8857	0.946339
0.142938	84.9323	0.946957
0.143033	84.9788	0.947575
0.143128	85.0253	0.948192
0.143223	85.0718	0.948811
0.143318	85.1182	0.949429
0.143413	85.1646	0.950047
0.143508	85.2109	0.950665
0.143603	85.2572	0.951284
0.143698	85.3034	0.951903
0.143794	85.3496	0.952522
0.143889	85.3958	0.953141
0.143984	85.4418	0.95376
0.144079	85.4879	0.95438
0.144174	85.5339	0.954999
0.144269	85.5799	0.955619
0.144364	85.6258	0.956239
0.144459	85.6717	0.95686
0.144554	85.7175	0.95748
0.14465	85.7633	0.958101
0.144745	85.809	0.958722
0.14484	85.8547	0.959343
0.144935	85.9004	0.959965
0.14503	85.946	0.960586
0.145125	85.9916	0.961208
0.14522	86.0371	0.961831
0.145315	86.0826	0.962453
0.14541	86.128	0.963076
0.145505	86.1735	0.963699
0.145601	86.2188	0.964323
0.145696	86.2642	0.964947
0.145791	86.3094	0.965571
0.145886	86.3547	0.966195
0.145981	86.3999	0.96682
0.146076	86.4451	0.967445
0.146171	86.4902	0.96807
0.146266	86.5353	0.968696
0.146361	86.5804	0.969322
0.146456	86.6254	0.969949
0.146552	86.6704	0.970576
0.146647	86.7153	0.971203
0.146742	86.7602	0.971831
0.146837	86.8051	0.972459
0.146932	86.8499	0.973087
0.147027	86.8947	0.973716
0.147122	86.9395	0.974345
0.147217	86.9842	0.974975
0.147312	87.0289	0.975605
0.147407	87.0735	0.976235
0.147503	87.1182	0.976866
0.147598	87.1627	0.977497
0.147693	87.2073	0.978129
0.147788	87.2518	0.978761
0.147883	87.2963	0.979394
0.147978	87.3407	0.980027
0.148073	87.3851	0.980661
0.148168	87.4295	0.981295
0.148263	87.4738	0.98193
0.148358	87.5181	0.982565
0.148454	87.5624	0.9832
0.148549	87.6066	0.983836
0.148644	87.6508	0.984473
0.148739	87.695	0.98511
0.148834	87.7391	0.985747
0.148929	87.7833	0.986385
0.149024	87.8273	0.987024
0.149119	87.8714	0.987663
0.149214	87.9154	0.988302
0.149309	87.9593	0.988943
0.149405	88.0033	0.989583
0.1495	88.0472	0.990225
0.149595	88.0911	0.990866
0.14969	88.1349	0.991509
0.149785	88.1787	0.992151
0.14988	88.2225	0.992795
0.149975	88.2663	0.993439
0.15007	88.31	0.994083
0.150165	88.3537	0.994729
0.150261	88.3974	0.995374
0.150356	88.441	0.996021
0.150451	88.4846	0.996667
0.150546	88.5282	0.997315
0.150641	88.5717	0.997963
0.150736	88.6152	0.998612
0.150831	88.6587	0.999261
0.150926	88.7021	0.999911
0.151021	88.7456	1.00056
0.151116	88.7889	1.00121
0.151212	88.8323	1.00186
0.151307	88.8756	1.00252
0.151402	88.9189	1.00317
0.151497	88.9622	1.00382
0.151592	89.0054	1.00448
0.151687	89.0487	1.00513
0.151782	89.0918	1.00579
0.151877	89.135	1.00644
0.151972	89.1781	1.0071
0.152067	89.2212	1.00776
0.152163	89.2643	1.00842
0.152258	89.3073	1.00907
0.152353	89.3503	1.00973
0.152448	89.3933	1.01039
0.152543	89.4363	1.01105
0.152638	89.4792	1.01172
0.152733	89.5221	1.01238
0.152828	89.5649	1.01304
0.152923	89.6078	1.0137
0.153018	89.6506	1.01437
0.153114	89.6934	1.01503
0.153209	89.7361	1.0157
0.153304	89.7788	1.01636
0.153399	89.8215	1.01703
0.153494	89.8642	1.0177
0.153589	89.9068	1.01837
0.153684	89.9494	1.01903
0.153779	89.992	1.0197
0.153874	90.0346	1.02037
0.153969	90.0771	1.02105
0.154065	90.1196	1.02172
0.15416	90.162	1.02239
0.154255	90.2045	1.02306
0.15435	90.2469	1.02374
0.154445	90.2893	1.02441
0.15454	90.3316	1.02509
0.154635	90.3739	1.02576
0.15473	90.4162	1.02644
0.154825	90.4585	1.02712
0.15492	90.5007	1.02779
0.155016	90.543	1.02847
0.155111	90.5851	1.02915
0.155206	90.6273	1.02983
0.155301	90.6694	1.03051
0.155396	90.7115	1.03119
0.155491	90.7536	1.03188
0.155586	90.7956	1.03256
0.155681	90.8376	1.03324
0.155776	90.8796	1.03393
0.155871	90.9216	1.03461
0.155967	90.9635	1.0353
0.156062	91.0054	1.03598
0.156157	91.0472	1.03667
0.156252	91.0891	1.03736
0.156347	91.1309	1.03805
0.156442	91.1726	1.03874
0.156537	91.2144	1.03943
0.156632	91.2561	1.04012
0.156727	91.2978	1.04081
0.156823	91.3395	1.0415
0.156918	91.3811	1.0422
0.157013	91.4227	1.04289
0.157108	91.4643	1.04359
0.157203	91.5058	1.04428
0.157298	91.5473	1.04498
0.157393	91.5888	1.04567
0.157488	91.6302	1.04637
0.157583	91.6717	1.04707
0.157678	91.7131	1.04777
0.157774	91.7544	1.04847
0.157869	91.7957	1.04917
0.157964	91.837	1.04987
0.158059	91.8783	1.05057
0.158154	91.9195	1.05127
0.158249	91.9608	1.05198
0.158344	92.0019	1.05268
0.158439	92.0431	1.05339
0.158534	92.0842	1.05409
0.158629	92.1253	1.0548
0.158725	92.1663	1.05551
0.15882	92.2073	1.05621
0.158915	92.2483	1.05692
0.15901	92.2893	1.05763
0.159105	92.3302	1.05834
0.1592	92.3711	1.05905
0.159295	92.4119	1.05976
0.15939	92.4528	1.06048
0.159485	92.4936	1.06119
0.15958	92.5343	1.0619
0.159676	92.5751	1.06262
0.159771	92.6158	1.06333
0.159866	92.6564	1.06405
0.159961	92.697	1.06476
0.160056	92.7376	1.06548
0.160151	92.7782	1.0662
0.160246	92.8187	1.06692
0.160341	92.8592	1.06764
0.160436	92.8997	1.06836
0.160531	92.9401	1.06908
0.160627	92.9805	1.0698
0.160722	93.0209	1.07052
0.160817	93.0612	1.07124
0.160912	93.1015	1.07197
0.161007	93.1417	1.07269
0.161102	93.1819	1.07342
0.161197	93.2221	1.07414
0.161292	93.2623	1.07487
0.161387	93.3024	1.07559
0.161482	93.3425	1.07632
0.161578	93.3825	1.07705
0.161673	93.4225	1.07778
0.161768	93.4625	1.07851
0.161863	93.5024	1.07924
0.161958	93.5423	1.07997
0.162053	93.5822	1.0807
0.162148	93.622	1.08144
0.162243	93.6618	1.08217
0.162338	93.7015	1.0829
0.162434	93.7412	1.08364
0.162529	93.7809	1.08437
0.162624	93.8205	1.08511
0.162719	93.8601	1.08584
0.162814	93.8997	1.08658
0.162909	93.9392	1.08732
0.163004	93.9787	1.08806
0.163099	94.0181	1.0888
0.163194	94.0575	1.08954
0.163289	94.0969	1.09028
0.163385	94.1362	1.09102
0.16348	94.1755	1.09176
0.163575	94.2147	1.0925
0.16367	94.2539	1.09324
0.163765	94.2931	1.09399
0.16386	94.3322	1.09473
0.163955	94.3713	1.09548
0.16405	94.4103	1.09622
0.164145	94.4493	1.09697
0.16424	94.4883	1.09772
0.164336	94.5272	1.09846
0.164431	94.5661	1.09921
0.164526	94.6049	1.09996
0.164621	94.6437	1.10071
0.164716	94.6824	1.10146
0.164811	94.7211	1.10221
0.164906	94.7598	1.10296
0.165001	94.7984	1.10371
0.165096	94.837	1.10447
0.165191	94.8755	1.10522
0.165287	94.914	1.10597
0.165382	94.9525	1.10673
0.165477	94.9909	1.10748
0.165572	95.0292	1.10824
0.165667	95.0675	1.10899
0.165762	95.1058	1.10975
0.165857	95.144	1.11051
0.165952	95.1822	1.11126
0.166047	95.2203	1.11202
0.166142	95.2584	1.11278
0.166238	95.2965	1.11354
0.166333	95.3345	1.1143
0.166428	95.3724	1.11506
0.166523	95.4103	1.11582
0.166618	95.4482	1.11658
0.166713	95.486	1.11735
0.166808	95.5238	1.11811
0.166903	95.5615	1.11887
0.166998	95.5991	1.11964
0.167093	95.6368	1.1204
0.167189	95.6743	1.12116
0.167284	95.7118	1.12193
0.167379	95.7493	1.1227
0.167474	95.7867	1.12346
0.167569	95.8241	1.12423
0.167664	95.8614	1.125
0.167759	95.8987	1.12576
0.167854	95.936	1.12653
0.167949	95.9731	1.1273
0.168045	96.0103	1.12807
0.16814	96.0473	1.12884
0.168235	96.0844	1.12961
0.16833	96.1213	1.13038
0.168425	96.1583	1.13116
0.16852	96.1951	1.13193
0.168615	96.232	1.1327
0.16871	96.2687	1.13347
0.168805	96.3055	1.13425
0.1689	96.3421	1.13502
0.168996	96.3787	1.1358
0.169091	96.4153	1.13657
0.169186	96.4518	1.13735
0.169281	96.4883	1.13812
0.169376	96.5247	1.1389
0.169471	96.561	1.13967
0.169566	96.5973	1.14045
0.169661	96.6335	1.14123
0.169756	96.6697	1.14201
0.169851	96.7059	1.14279
0.169947	96.7419	1.14357
0.170042	96.778	1.14435
0.170137	96.8139	1.14513
0.170232	96.8498	1.14591
0.170327	96.8857	1.14669
0.170422	96.9215	1.14747
0.170517	96.9572	1.14825
0.170612	96.9929	1.14903
0.170707	97.0286	1.14981
0.170802	97.0641	1.1506
0.170898	97.0997	1.15138
0.170993	97.1351	1.15216
0.171088	97.1705	1.15295
0.171183	97.2059	1.15373
0.171278	97.2412	1.15452
0.171373	97.2764	1.1553
0.171468	97.3116	1.15609
0.171563	97.3467	1.15687
0.171658	97.3817	1.15766
0.171753	97.4167	1.15845
0.171849	97.4517	1.15924
0.171944	97.4865	1.16002
0.172039	97.5213	1.16081
0.172134	97.5561	1.1616
0.172229	97.5908	1.16239
0.172324	97.6254	1.16318
0.172419	97.66	1.16397
0.172514	97.6945	1.16476
0.172609	97.729	1.16555
0.172704	97.7634	1.16634
0.1728	97.7977	1.16713
0.172895	97.832	1.16792
0.17299	97.8662	1.16871
0.173085	97.9003	1.1695
0.17318	97.9344	1.17029
0.173275	97.9684	1.17109
0.17337	98.0023	1.17188
0.173465	98.0362	1.17267
0.17356	98.0701	1.17346
0.173655	98.1038	1.17426
0.173751	98.1375	1.17505
0.173846	98.1712	1.17585
0.173941	98.2047	1.17664
0.174036	98.2382	1.17744
0.174131	98.2717	1.17823
0.174226	98.3051	1.17903
0.174321	98.3384	1.17982
0.174416	98.3716	1.18062
0.174511	98.4048	1.18141
0.174607	98.4379	1.18221
0.174702	98.471	1.18301
0.174797	98.5039	1.1838
0.174892	98.5369	1.1846
0.174987	98.5697	1.1854
0.175082	98.6025	1.1862
0.175177	98.6352	1.187
0.175272	98.6679	1.18779
0.175367	98.7004	1.18859
0.175462	98.7329	1.18939
0.175558	98.7654	1.19019
0.175653	98.7978	1.19099
0.175748	98.8301	1.19179
0.175843	98.8623	1.19259
0.175938	98.8945	1.19339
0.176033	98.9266	1.19419
0.176128	98.9586	1.19499
0.176223	98.9906	1.19579
0.176318	99.0225	1.19659
0.176413	99.0543	1.19739
0.176509	99.086	1.19819
0.176604	99.1177	1.19899
0.176699	99.1493	1.19979
0.176794	99.1809	1.2006
0.176889	99.2123	1.2014
0.176984	99.2437	1.2022
0.177079	99.275	1.203
0.177174	99.3063	1.20381
0.177269	99.3375	1.20461
0.177364	99.3686	1.20541
0.17746	99.3996	1.20621
0.177555	99.4306	1.20702
0.17765	99.4615	1.20782
0.177745	99.4923	1.20862
0.17784	99.523	1.20943
0.177935	99.5537	1.21023
0.17803	99.5843	1.21103
0.178125	99.6148	1.21184
0.17822	99.6452	1.21264
0.178315	99.6756	1.21345
0.178411	99.7059	1.21425
0.178506	99.7361	1.21506
0.178601	99.7663	1.21586
0.178696	99.7964	1.21667
0.178791	99.8264	1.21747
0.178886	99.8563	1.21828
0.178981	99.8861	1.21908
0.179076	99.9159	1.21989
0.179171	99.9456	1.22069
0.179266	99.9752	1.2215
0.179362	100.005	1.2223
0.179457	100.034	1.22311
0.179552	100.064	1.22391
0.179647	100.093	1.22472
0.179742	100.122	1.22552
0.179837	100.151	1.22633
0.179932	100.18	1.22714
0.180027	100.209	1.22794
0.180122	100.238	1.22875
0.180218	100.267	1.22955
0.180313	100.296	1.23036
0.180408	100.325	1.23117
0.180503	100.353	1.23197
0.180598	100.382	1.23278
0.180693	100.41	1.23359
0.180788	100.438	1.23439
0.180883	100.467	1.2352
0.180978	100.495	1.23601
0.181073	100.523	1.23681
0.181169	100.551	1.23762
0.181264	100.579	1.23843
0.181359	100.607	1.23923
0.181454	100.635	1.24004
0.181549	100.662	1.24085
0.181644	100.69	1.24165
0.181739	100.718	1.24246
0.181834	100.745	1.24326
0.181929	100.773	1.24407
0.182024	100.8	1.24488
0.18212	100.827	1.24568
0.182215	100.854	1.24649
0.18231	100.881	1.2473
0.182405	100.908	1.2481
0.1825	100.935	1.24891
0.182595	100.962	1.24972
0.18269	100.989	1.25052
0.182785	101.015	1.25133
0.18288	101.042	1.25214
0.182975	101.068	1.25294
0.183071	101.095	1.25375
0.183166	101.121	1.25455
0.183261	101.147	1.25536
0.183356	101.173	1.25617
0.183451	101.199	1.25697
0.183546	101.225	1.25778
0.183641	101.251	1.25858
0.183736	101.277	1.25939
0.183831	101.303	1.2602
0.183926	101.328	1.261
0.184022	101.354	1.26181
0.184117	101.379	1.26261
0.184212	101.405	1.26342
0.184307	101.43	1.26422
0.184402	101.455	1.26503
0.184497	101.48	1.26583
0.184592	101.505	1.26664
0.184687	101.53	1.26744
0.184782	101.555	1.26825
0.184877	101.58	1.26905
0.184973	101.604	1.26986
0.185068	101.629	1.27066
0.185163	101.653	1.27146
0.185258	101.678	1.27227
0.185353	101.702	1.27307
0.185448	101.726	1.27388
0.185543	101.75	1.27468
0.185638	101.774	1.27548
0.185733	101.798	1.27629
0.185828	101.822	1.27709
0.185924	101.846	1.27789
0.186019	101.869	1.27869
0.186114	101.893	1.2795
0.186209	101.916	1.2803
0.186304	101.94	1.2811
0.186399	101.963	1.2819
0.186494	101.986	1.28271
0.186589	102.009	1.28351
0.186684	102.032	1.28431
0.18678	102.055	1.28511
0.186875	102.078	1.28591
0.18697	102.101	1.28671
0.187065	102.123	1.28751
0.18716	102.146	1.28831
0.187255	102.168	1.28911
0.18735	102.191	1.28991
0.187445	102.213	1.29071
0.18754	102.235	1.29151
0.187635	102.257	1.29231
0.187731	102.279	1.29311
0.187826	102.301	1.29391
0.187921	102.323	1.29471
0.188016	102.344	1.2955
0.188111	102.366	1.2963
0.188206	102.388	1.2971
0.188301	102.409	1.2979
0.188396	102.43	1.29869
0.188491	102.451	1.29949
0.188586	102.473	1.30029
0.188682	102.494	1.30108
0.188777	102.514	1.30188
0.188872	102.535	1.30267
0.188967	102.556	1.30347
0.189062	102.577	1.30426
0.189157	102.597	1.30506
0.189252	102.617	1.30585
0.189347	102.638	1.30665
0.189442	102.658	1.30744
0.189537	102.678	1.30823
0.189633	102.698	1.30903
0.189728	102.718	1.30982
0.189823	102.738	1.31061
0.189918	102.758	1.3114
0.190013	102.777	1.31219
[truncated: 58,000 more rows]
