# Supplementary material for: Understanding intracranial aneurysm sounds via high-fidelity fluid-structure-interaction modelling
Source: Commun Med (Lond). 2023 Nov 9;3:163. doi: 10.1038/s43856-023-00396-5 (PMC10636010; doi:10.1038/s43856-023-00396-5)
Supplement: Supplementary file 4 — Supplementary Data 2 [file 43856_2023_396_MOESM4_ESM.xlsx]

## Sheet: Figure 2d - Case 3
# 2.84	2.88	2.93	2.97	3.01	3.06	3.1	3.14	3.19	3.23	3.27	3.32	3.36	3.41	3.45	3.49	3.54	3.58	3.62	3.67	3.71
0	-19.8872	-16.7385	-15.962	-15.0398	-15.948	-15.7544	-16.1873	-15.1029	-15.9033	-15.6876	-16.534	-17.6472	-19.9954	-20	-20	-20	-20	-20	-20	-20	-20
2.87394	-19.6858	-16.2324	-15.4595	-14.5383	-15.4508	-15.2521	-15.6881	-14.5943	-15.4089	-15.1908	-16.0234	-17.1391	-19.7149	-20	-20	-20	-20	-20	-20	-20	-20
5.74787	-19.9038	-16.7732	-16.0506	-15.1312	-16.0573	-15.8457	-16.2897	-15.1422	-16.0431	-15.8177	-16.548	-17.6726	-19.9677	-20	-20	-20	-20	-20	-20	-20	-20
8.62181	-20	-17.5856	-17.1081	-16.1602	-16.8559	-16.8489	-17.2879	-16.0237	-17.144	-16.9305	-17.2276	-18.391	-20	-20	-20	-20	-20	-20	-20	-20	-20
11.4957	-20	-18.3527	-17.2559	-16.0026	-15.7579	-16.0957	-16.8074	-16.4002	-16.103	-16.3862	-17.0609	-18.4566	-20	-20	-20	-20	-20	-20	-20	-20	-20
14.3697	-20	-18.0341	-15.5807	-14.1722	-13.8243	-13.9073	-14.5545	-14.5482	-14.1323	-14.7068	-15.9283	-17.5077	-19.6986	-20	-20	-20	-20	-20	-20	-20	-20
17.2436	-19.9971	-17.0882	-14.3183	-12.7137	-12.196	-12.1405	-12.6874	-12.8009	-12.695	-13.5413	-14.9361	-16.5683	-18.886	-20	-20	-20	-20	-20	-20	-20	-20
20.1176	-19.6801	-16.401	-13.4577	-11.6214	-10.9171	-10.7704	-11.3118	-11.5348	-11.6591	-12.7803	-14.2684	-15.9198	-18.3356	-20	-20	-20	-20	-20	-20	-20	-20
22.9915	-19.3715	-16.0561	-12.9344	-10.8398	-9.97646	-9.75672	-10.3954	-10.6905	-10.9668	-12.3575	-13.8953	-15.573	-18.0661	-19.9946	-20	-20	-20	-20	-20	-20	-20
25.8654	-19.3904	-16.0366	-12.7251	-10.3346	-9.35633	-9.06659	-9.90584	-10.2131	-10.5923	-12.2248	-13.7672	-15.5214	-18.0602	-19.9661	-20	-20	-20	-20	-20	-20	-20
28.7394	-19.734	-16.3332	-12.8155	-10.0733	-9.04098	-8.66989	-9.8113	-10.0429	-10.5259	-12.3062	-13.8207	-15.7693	-18.2794	-20	-20	-20	-20	-20	-20	-20	-20
31.6133	-20	-16.937	-13.1854	-10.0192	-9.01669	-8.53776	-10.0197	-10.0886	-10.7678	-12.4408	-13.9688	-16.3298	-18.6414	-20	-20	-20	-20	-20	-20	-20	-20
34.4872	-20	-17.8209	-13.7859	-10.1279	-9.26246	-8.64032	-10.2353	-10.2162	-11.2798	-12.4049	-14.0995	-17.1517	-19.0362	-20	-20	-20	-20	-20	-20	-20	-20
37.3612	-20	-18.9004	-14.4975	-10.3476	-9.71638	-8.94531	-10.2003	-10.3374	-11.6909	-12.1809	-14.1331	-17.8087	-19.44	-20	-20	-20	-20	-20	-20	-20	-20
40.2351	-20	-19.8837	-15.1286	-10.6255	-10.203	-9.41918	-10.1735	-10.5285	-11.3749	-11.9747	-14.1039	-17.8441	-19.8617	-20	-20	-20	-20	-20	-20	-20	-20
43.1091	-20	-20	-15.5735	-10.9227	-10.4869	-10.0183	-10.3608	-10.962	-10.8193	-11.9324	-14.0975	-17.8589	-20	-20	-20	-20	-20	-20	-20	-20	-20
45.983	-20	-20	-15.8934	-11.2249	-10.5874	-10.6383	-10.6671	-11.5833	-10.4385	-12.0733	-14.1257	-18.1822	-20	-20	-20	-20	-20	-20	-20	-20	-20
48.8569	-20	-20	-16.1721	-11.5362	-10.6562	-11.0892	-10.7575	-11.1011	-10.2691	-12.2519	-14.0971	-18.6027	-20	-20	-20	-20	-20	-20	-20	-20	-20
51.7309	-20	-20	-16.4588	-11.8599	-10.7184	-11.2172	-10.3824	-10.0366	-10.2904	-12.1595	-13.9287	-18.6171	-20	-20	-20	-20	-20	-20	-20	-20	-20
54.6048	-20	-20	-16.7787	-12.1864	-10.7616	-10.8446	-9.74359	-9.32321	-10.4634	-11.7953	-13.6887	-18.3642	-20	-20	-20	-20	-20	-20	-20	-20	-20
57.4787	-20	-20	-17.1337	-12.5012	-10.8301	-10.1561	-9.12734	-8.94536	-10.7181	-11.4417	-13.5066	-18.234	-20	-20	-20	-20	-20	-20	-20	-20	-20
60.3527	-20	-20	-17.5053	-12.7996	-10.9839	-9.59708	-8.68626	-8.84084	-10.9701	-11.2372	-13.4459	-18.2646	-20	-20	-20	-20	-20	-20	-20	-20	-20
63.2266	-20	-20	-17.867	-13.0853	-11.2387	-9.3178	-8.48727	-8.97064	-11.1146	-11.2117	-13.4905	-18.324	-20	-20	-20	-20	-20	-20	-20	-20	-20
66.1006	-20	-20	-18.1999	-13.3558	-11.5471	-9.32431	-8.55424	-9.30025	-11.0721	-11.3494	-13.5525	-18.2156	-20	-20	-20	-20	-20	-20	-20	-20	-20
68.9745	-20	-20	-18.4998	-13.601	-11.8111	-9.60514	-8.88651	-9.77673	-10.9011	-11.5461	-13.5002	-17.8618	-20	-20	-20	-20	-20	-20	-20	-20	-20
71.8484	-20	-20	-18.7724	-13.8151	-11.9544	-10.1581	-9.4565	-10.2989	-10.7429	-11.5472	-13.2717	-17.374	-20	-20	-20	-20	-20	-20	-20	-20	-20
74.7224	-20	-20	-19.0252	-14.0006	-11.9999	-10.9399	-10.1736	-10.6704	-10.6741	-11.238	-12.9473	-16.8796	-20	-20	-20	-20	-20	-20	-20	-20	-20
77.5963	-20	-20	-19.2645	-14.1634	-12.0396	-11.5309	-10.7729	-10.6949	-10.655	-10.8481	-12.6566	-16.4802	-20	-20	-20	-20	-20	-20	-20	-20	-20
80.4702	-20	-20	-19.4954	-14.3114	-12.1538	-11.3269	-10.8552	-10.5298	-10.577	-10.5544	-12.4965	-16.2592	-20	-20	-20	-20	-20	-20	-20	-20	-20
83.3442	-20	-20	-19.7221	-14.457	-12.3612	-10.894	-10.5829	-10.4539	-10.3881	-10.4015	-12.5247	-16.2657	-20	-20	-20	-20	-20	-20	-20	-20	-20
86.2181	-20	-20	-19.8203	-14.6128	-12.5864	-10.5665	-10.3886	-10.5569	-10.1422	-10.396	-12.7747	-16.5142	-20	-20	-20	-20	-20	-20	-20	-20	-20
89.092	-20	-20	-19.9005	-14.7828	-12.6717	-10.3191	-10.4211	-10.7801	-9.90948	-10.5418	-13.269	-16.9939	-20	-20	-20	-20	-20	-20	-20	-20	-20
91.966	-20	-20	-19.9795	-14.9576	-12.5555	-10.121	-10.6272	-11.003	-9.72605	-10.8347	-14.0255	-17.6644	-20	-20	-20	-20	-20	-20	-20	-20	-20
94.8399	-20	-20	-20	-15.1176	-12.3632	-9.98686	-10.7769	-11.1551	-9.60212	-11.2475	-15.044	-18.4164	-20	-20	-20	-20	-20	-20	-20	-20	-20
97.7139	-20	-20	-20	-15.2445	-12.2245	-9.95004	-10.6939	-11.2115	-9.53901	-11.7209	-16.1043	-19.0108	-20	-20	-20	-20	-20	-20	-20	-20	-20
100.588	-20	-20	-20	-15.3314	-12.2016	-10.045	-10.5258	-11.0545	-9.53757	-12.1776	-16.3269	-19.2704	-20	-20	-20	-20	-20	-20	-20	-20	-20
103.462	-20	-20	-20	-15.3831	-12.3057	-10.308	-10.4455	-10.582	-9.59779	-12.5705	-16.0025	-19.3753	-20	-20	-20	-20	-20	-20	-20	-20	-20
106.336	-20	-20	-20	-15.4049	-12.4756	-10.7809	-10.5163	-9.99177	-9.71559	-12.9249	-15.8436	-19.5445	-20	-20	-20	-20	-20	-20	-20	-20	-20
109.21	-20	-20	-20	-15.3956	-12.5233	-11.4789	-10.7467	-9.48434	-9.87958	-13.284	-15.9189	-19.8537	-20	-20	-20	-20	-20	-20	-20	-20	-20
112.084	-20	-20	-20	-15.3536	-12.2782	-12.0119	-11.0757	-9.10305	-10.0747	-13.606	-16.1744	-20	-20	-20	-20	-20	-20	-20	-20	-20	-20
114.957	-20	-20	-20	-15.2886	-11.8529	-11.3991	-11.1801	-8.83449	-10.3011	-13.7963	-16.5228	-20	-20	-20	-20	-20	-20	-20	-20	-20	-20
117.831	-20	-20	-20	-15.2249	-11.4481	-10.4315	-10.4441	-8.67284	-10.5915	-13.8314	-16.8524	-20	-20	-20	-20	-20	-20	-20	-20	-20	-20
120.705	-20	-20	-20	-15.1921	-11.1715	-9.68597	-9.43731	-8.63014	-10.9937	-13.8211	-17.0764	-20	-20	-20	-20	-20	-20	-20	-20	-20	-20
123.579	-20	-20	-20	-15.2147	-11.0663	-9.21016	-8.70956	-8.72176	-11.5066	-13.8843	-17.1812	-20	-20	-20	-20	-20	-20	-20	-20	-20	-20
126.453	-20	-20	-20	-15.3084	-11.1477	-9.002	-8.32275	-8.9555	-11.993	-14.0546	-17.1936	-20	-20	-20	-20	-20	-20	-20	-20	-20	-20
129.327	-20	-20	-20	-15.4798	-11.4131	-9.05162	-8.24738	-9.332	-12.2591	-14.3036	-17.1303	-20	-20	-20	-20	-20	-20	-20	-20	-20	-20
132.201	-20	-20	-20	-15.7278	-11.8276	-9.33755	-8.45047	-9.84614	-12.361	-14.513	-17.0031	-20	-20	-20	-20	-20	-20	-20	-20	-20	-20
135.075	-20	-20	-20	-16.0438	-12.2923	-9.81998	-8.90443	-10.4718	-12.4391	-14.4586	-16.8416	-20	-20	-20	-20	-20	-20	-20	-20	-20	-20
137.949	-20	-20	-20	-16.4101	-12.6555	-10.438	-9.582	-11.124	-12.4708	-14.142	-16.6921	-20	-20	-20	-20	-20	-20	-20	-20	-20	-20
140.823	-20	-20	-20	-16.7976	-12.8608	-11.1081	-10.4322	-11.6501	-12.4101	-13.8277	-16.5977	-20	-20	-20	-20	-20	-20	-20	-20	-20	-20
143.697	-20	-20	-20	-17.1663	-12.9783	-11.6637	-11.2941	-11.9165	-12.3	-13.6712	-16.5878	-20	-20	-20	-20	-20	-20	-20	-20	-20	-20
146.571	-20	-20	-20	-17.4766	-13.0614	-11.8115	-11.8033	-11.9089	-12.2175	-13.7117	-16.6758	-20	-20	-20	-20	-20	-20	-20	-20	-20	-20
149.445	-20	-20	-20	-17.71	-13.1135	-11.5763	-11.8515	-11.7824	-12.2071	-13.9364	-16.8573	-20	-20	-20	-20	-20	-20	-20	-20	-20	-20
152.319	-20	-20	-20	-17.8765	-13.1407	-11.2961	-11.7939	-11.7286	-12.272	-14.2769	-17.1052	-20	-20	-20	-20	-20	-20	-20	-20	-20	-20
155.193	-20	-20	-20	-18.0014	-13.1752	-11.1266	-11.813	-11.8228	-12.3903	-14.5825	-17.3667	-20	-20	-20	-20	-20	-20	-20	-20	-20	-20
158.067	-20	-20	-20	-18.1101	-13.256	-11.0955	-11.8492	-12.0475	-12.534	-14.7068	-17.5876	-20	-20	-20	-20	-20	-20	-20	-20	-20	-20
160.94	-20	-20	-20	-18.2213	-13.4091	-11.2043	-11.808	-12.3371	-12.6927	-14.6743	-17.7624	-20	-20	-20	-20	-20	-20	-20	-20	-20	-20
163.814	-20	-20	-20	-18.3435	-13.6372	-11.4554	-11.7423	-12.5588	-12.8723	-14.5945	-17.9413	-20	-20	-20	-20	-20	-20	-20	-20	-20	-20
166.688	-20	-20	-20	-18.4739	-13.9104	-11.85	-11.7493	-12.5047	-13.0471	-14.5165	-18.1763	-20	-20	-20	-20	-20	-20	-20	-20	-20	-20
169.562	-20	-20	-20	-18.6012	-14.1649	-12.353	-11.8633	-12.1547	-13.1124	-14.4387	-18.4813	-20	-20	-20	-20	-20	-20	-20	-20	-20	-20
172.436	-20	-20	-20	-18.7165	-14.3368	-12.8023	-12.0797	-11.7212	-12.974	-14.3576	-18.8138	-20	-20	-20	-20	-20	-20	-20	-20	-20	-20
175.31	-20	-20	-20	-18.824	-14.4162	-12.9217	-12.3402	-11.3498	-12.713	-14.2912	-19.065	-20	-20	-20	-20	-20	-20	-20	-20	-20	-20
178.184	-20	-20	-20	-18.9396	-14.4347	-12.7286	-12.4255	-11.0891	-12.4969	-14.2728	-19.1339	-20	-20	-20	-20	-20	-20	-20	-20	-20	-20
181.058	-20	-20	-20	-19.0766	-14.4171	-12.4604	-12.0976	-10.953	-12.4196	-14.3324	-19.0702	-20	-20	-20	-20	-20	-20	-20	-20	-20	-20
183.932	-20	-20	-20	-19.2301	-14.3808	-12.2226	-11.5656	-10.945	-12.5009	-14.4851	-19.0001	-20	-20	-20	-20	-20	-20	-20	-20	-20	-20
186.806	-20	-20	-20	-19.3713	-14.3558	-12.0453	-11.1086	-11.0637	-12.7213	-14.7259	-18.9906	-20	-20	-20	-20	-20	-20	-20	-20	-20	-20
189.68	-20	-20	-20	-19.4654	-14.374	-11.954	-10.8174	-11.3039	-13.0378	-15.0227	-19.0496	-20	-20	-20	-20	-20	-20	-20	-20	-20	-20
192.554	-20	-20	-20	-19.5049	-14.4468	-11.9704	-10.7082	-11.6505	-13.3877	-15.3175	-19.1574	-20	-20	-20	-20	-20	-20	-20	-20	-20	-20
195.428	-20	-20	-20	-19.5206	-14.5563	-12.1108	-10.7744	-12.0581	-13.6868	-15.5523	-19.2872	-20	-20	-20	-20	-20	-20	-20	-20	-20	-20
198.302	-20	-20	-20	-19.5533	-14.6713	-12.3962	-10.9879	-12.4261	-13.8595	-15.7099	-19.4203	-20	-20	-20	-20	-19.9945	-19.9678	-19.9337	-19.9113	-19.9236	-19.9647
201.176	-19.9139	-20	-20	-19.6281	-14.7761	-12.8463	-11.2844	-12.624	-13.9037	-15.8022	-19.5242	-20	-20	-19.638	-19.4368	-19.3845	-19.3875	-19.3916	-19.4078	-19.447	-19.5072
204.05	-19.5923	-20	-20	-19.7488	-14.8753	-13.367	-11.5501	-12.6072	-13.8494	-15.8158	-19.2538	-19.6661	-19.3694	-18.9063	-18.6893	-18.6291	-18.6812	-18.8103	-18.8409	-18.9733	-19.1956
206.923	-19.3688	-20	-20	-19.8235	-14.9618	-13.4779	-11.6671	-12.4816	-13.7005	-15.6996	-18.4053	-18.7643	-18.4274	-18.1063	-17.8778	-18.0271	-18.1433	-18.2802	-18.4106	-18.5886	-18.9089
209.797	-19.144	-19.753	-20	-19.8872	-14.9987	-12.9919	-11.6399	-12.3897	-13.4752	-15.4555	-17.4252	-17.6726	-17.553	-17.384	-17.2369	-17.4647	-17.7754	-17.8895	-18.1979	-18.442	-18.7566
212.671	-19.0858	-19.5238	-20	-19.9431	-14.9643	-12.4468	-11.5988	-12.4195	-13.2384	-15.1915	-16.6559	-16.7829	-16.8516	-16.911	-16.9555	-17.1612	-17.4933	-17.8723	-18.0065	-18.3163	-18.7576
215.545	-19.2383	-19.3826	-20	-19.9216	-14.9016	-12.0526	-11.6536	-12.5705	-13.0598	-15.0159	-16.1447	-16.2793	-16.4251	-16.6375	-17.0316	-17.1167	-17.4417	-18.1884	-18.0842	-18.4449	-18.8915
218.419	-19.4791	-19.3367	-19.6769	-19.7396	-14.8838	-11.8169	-11.8242	-12.7204	-12.9796	-14.9765	-15.8595	-16.1472	-16.2641	-16.5927	-17.388	-17.3577	-17.6975	-18.4502	-18.4764	-18.8821	-19.2546
221.293	-19.8415	-19.3402	-19.4672	-19.5146	-14.9561	-11.7206	-12.0572	-12.7136	-13.007	-15.0923	-15.8351	-16.3744	-16.3914	-16.8551	-17.7729	-17.906	-18.3074	-18.9523	-19.2162	-19.6179	-19.7742
224.167	-20	-19.4572	-19.3835	-19.2282	-15.1083	-11.7461	-12.2747	-12.5929	-13.1248	-15.3728	-16.1206	-16.8181	-16.82	-17.4744	-18.3599	-18.798	-19.2412	-19.6167	-19.7845	-19.9239	-20
227.041	-20	-19.7523	-19.3625	-19.0998	-15.2553	-11.883	-12.3962	-12.4679	-13.3006	-15.7551	-16.7406	-17.2895	-17.5583	-18.5012	-19.3297	-19.6135	-19.8109	-19.9486	-20	-20	-20
229.915	-20	-20	-19.5315	-19.1577	-15.2806	-12.1304	-12.3776	-12.3346	-13.5069	-16.0808	-17.6953	-18.04	-18.6233	-19.3957	-19.8479	-20	-20	-20	-20	-20	-20
232.789	-20	-20	-19.8189	-19.4204	-15.1861	-12.4917	-12.3148	-12.1858	-13.7225	-16.2954	-18.8737	-19.2186	-19.6469	-20	-20	-20	-20	-20	-20	-20	-20
235.663	-20	-20	-20	-19.846	-15.0735	-12.9249	-12.331	-12.0714	-13.9075	-16.4488	-19.7064	-19.8641	-20	-20	-20	-20	-20	-20	-20	-20	-20
238.537	-20	-20	-20	-20	-14.9974	-13.2046	-12.4046	-12.0303	-14.0235	-16.5966	-20	-20	-20	-20	-20	-20	-20	-20	-20	-20	-20
241.411	-20	-20	-20	-20	-14.953	-13.0452	-12.4157	-12.056	-14.0837	-16.7758	-20	-20	-20	-20	-20	-20	-20	-20	-20	-20	-20
244.285	-20	-20	-20	-20	-14.9269	-12.6503	-12.3505	-12.1216	-14.1365	-16.966	-20	-20	-20	-20	-20	-20	-20	-20	-20	-20	-20
247.159	-20	-20	-20	-20	-14.9261	-12.3043	-12.2623	-12.205	-14.2134	-17.1151	-20	-20	-20	-20	-20	-20	-20	-20	-20	-20	-20
250.033	-20	-20	-20	-20	-14.9721	-12.0759	-12.1021	-12.2782	-14.2911	-17.198	-20	-20	-20	-20	-20	-20	-20	-20	-20	-20	-20
252.906	-20	-20	-20	-20	-15.0797	-11.9539	-11.8421	-12.3065	-14.3254	-17.234	-20	-20	-20	-20	-20	-20	-20	-20	-20	-20	-20
255.78	-20	-20	-20	-20	-15.2385	-11.9206	-11.5803	-12.3041	-14.3269	-17.2538	-20	-20	-20	-20	-20	-20	-20	-20	-20	-20	-20
258.654	-20	-20	-20	-20	-15.4054	-11.9675	-11.4297	-12.3445	-14.3509	-17.2813	-20	-20	-20	-20	-20	-20	-20	-20	-20	-20	-20
261.528	-20	-20	-20	-20	-15.5293	-12.0961	-11.4577	-12.4921	-14.4167	-17.3134	-20	-20	-20	-20	-20	-20	-20	-20	-20	-20	-20
264.402	-20	-20	-20	-20	-15.5977	-12.3129	-11.6768	-12.7558	-14.4848	-17.3281	-20	-20	-20	-20	-20	-20	-20	-20	-20	-20	-20
267.276	-20	-20	-20	-20	-15.6431	-12.6215	-12.0484	-13.0797	-14.5161	-17.3192	-20	-20	-20	-20	-20	-20	-20	-20	-20	-20	-20
270.15	-20	-20	-20	-20	-15.7038	-13.0048	-12.4803	-13.3597	-14.5286	-17.2995	-20	-20	-20	-20	-20	-20	-20	-20	-20	-20	-20
273.024	-20	-20	-20	-20	-15.7978	-13.3941	-12.8609	-13.5412	-14.5693	-17.2853	-20	-20	-20	-20	-20	-20	-20	-20	-20	-20	-20
275.898	-20	-20	-20	-20	-15.9224	-13.6571	-13.1556	-13.6834	-14.66	-17.2927	-20	-20	-20	-20	-20	-20	-20	-20	-20	-20	-20
278.772	-20	-20	-20	-20	-16.0654	-13.7136	-13.4052	-13.8455	-14.7868	-17.3355	-20	-20	-20	-20	-20	-20	-20	-20	-20	-20	-20
281.646	-20	-20	-20	-20	-16.2167	-13.6575	-13.6012	-13.9969	-14.9149	-17.4217	-20	-20	-20	-20	-20	-20	-20	-20	-20	-20	-20
284.52	-20	-20	-20	-20	-16.3736	-13.6135	-13.6762	-14.0493	-15.0069	-17.5492	-20	-20	-20	-20	-20	-20	-20	-20	-20	-20	-20
287.394	-20	-20	-20	-20	-16.5379	-13.6362	-13.6608	-13.9767	-15.0416	-17.7067	-20	-20	-20	-20	-20	-20	-20	-20	-20	-20	-20
290.268	-20	-20	-20	-20	-16.7067	-13.738	-13.6697	-13.8366	-15.026	-17.874	-20	-20	-20	-20	-20	-20	-20	-20	-20	-20	-20
293.142	-20	-20	-20	-20	-16.8631	-13.9119	-13.7303	-13.6712	-14.9822	-18.0176	-20	-20	-20	-20	-20	-20	-20	-20	-20	-20	-20
296.016	-20	-20	-20	-20	-16.9771	-14.1336	-13.765	-13.5013	-14.9453	-18.095	-20	-20	-20	-20	-20	-20	-20	-20	-20	-20	-20
298.889	-20	-20	-20	-20	-17.0269	-14.3547	-13.7439	-13.3602	-14.9687	-18.0928	-20	-20	-20	-20	-20	-20	-20	-20	-20	-20	-20
301.763	-20	-20	-20	-20	-17.0202	-14.5064	-13.7449	-13.2806	-15.0992	-18.0508	-20	-20	-20	-20	-20	-20	-20	-20	-20	-20	-20
304.637	-20	-20	-20	-20	-16.9855	-14.5345	-13.8135	-13.27	-15.3411	-18.0224	-20	-20	-20	-20	-20	-20	-20	-20	-20	-20	-20
307.511	-20	-20	-20	-20	-16.949	-14.4453	-13.8813	-13.3066	-15.6215	-18.0319	-20	-20	-20	-20	-20	-20	-20	-20	-20	-20	-20
310.385	-20	-20	-20	-20	-16.9264	-14.2961	-13.8117	-13.3584	-15.7983	-18.0751	-20	-20	-20	-20	-20	-20	-20	-20	-20	-20	-20
313.259	-20	-20	-20	-20	-16.9261	-14.1502	-13.574	-13.4121	-15.7929	-18.1387	-20	-20	-20	-20	-20	-20	-20	-20	-20	-20	-20
316.133	-20	-20	-20	-20	-16.9538	-14.0505	-13.2901	-13.4847	-15.6987	-18.2142	-20	-20	-20	-20	-20	-20	-20	-20	-20	-20	-20
319.007	-20	-20	-20	-20	-17.014	-14.0212	-13.0736	-13.6074	-15.6231	-18.3021	-20	-20	-20	-20	-20	-20	-20	-20	-20	-20	-20
321.881	-20	-20	-20	-20	-17.1072	-14.0771	-12.9761	-13.7973	-15.598	-18.4122	-20	-20	-20	-20	-20	-20	-20	-20	-20	-20	-20
324.755	-20	-20	-20	-20	-17.2249	-14.2262	-13.0014	-14.0265	-15.6243	-18.5584	-20	-20	-20	-20	-20	-20	-20	-20	-20	-20	-20
327.629	-20	-20	-20	-20	-17.3476	-14.4598	-13.1156	-14.2232	-15.6937	-18.7474	-20	-20	-20	-20	-20	-20	-20	-20	-20	-20	-20
330.503	-20	-20	-20	-20	-17.45	-14.7281	-13.258	-14.3262	-15.7886	-18.9684	-20	-20	-20	-20	-20	-20	-20	-20	-20	-20	-20
333.377	-20	-20	-20	-20	-17.5152	-14.9208	-13.3726	-14.3389	-15.8823	-19.1908	-20	-20	-20	-20	-20	-20	-20	-20	-20	-20	-20
336.251	-20	-20	-20	-20	-17.5449	-14.9323	-13.4469	-14.3393	-15.9437	-19.3759	-20	-20	-20	-20	-20	-20	-20	-20	-20	-20	-20
339.125	-20	-20	-20	-20	-17.5562	-14.7873	-13.5134	-14.3934	-15.9512	-19.4953	-20	-20	-20	-20	-20	-20	-20	-20	-20	-20	-20
341.999	-20	-20	-20	-20	-17.5699	-14.5927	-13.6086	-14.5051	-15.91	-19.5505	-20	-20	-20	-20	-20	-20	-20	-20	-20	-20	-20
344.872	-20	-20	-20	-20	-17.6016	-14.4239	-13.7425	-14.6414	-15.854	-19.5768	-20	-20	-20	-20	-20	-20	-20	-20	-20	-20	-20
347.746	-20	-20	-20	-20	-17.6545	-14.3152	-13.9111	-14.75	-15.8284	-19.6097	-20	-20	-20	-20	-20	-20	-20	-20	-20	-20	-20
350.62	-20	-20	-20	-20	-17.7142	-14.28	-14.1164	-14.782	-15.866	-19.6531	-20	-20	-20	-20	-20	-20	-20	-20	-20	-20	-20
353.494	-20	-20	-20	-20	-17.7547	-14.3232	-14.3328	-14.7338	-15.9759	-19.6797	-20	-20	-20	-20	-20	-20	-20	-20	-20	-20	-20
356.368	-20	-20	-20	-20	-17.7594	-14.4457	-14.4609	-14.6482	-16.1448	-19.6675	-20	-20	-20	-20	-20	-20	-20	-20	-20	-20	-20
359.242	-20	-20	-20	-20	-17.7381	-14.6436	-14.4361	-14.5664	-16.3388	-19.6317	-20	-20	-20	-20	-20	-20	-20	-20	-20	-20	-20
362.116	-20	-20	-20	-20	-17.7173	-14.8941	-14.3483	-14.501	-16.5034	-19.6007	-20	-20	-20	-20	-20	-20	-20	-20	-20	-20	-20
364.99	-20	-20	-20	-20	-17.7176	-15.1265	-14.298	-14.4469	-16.5849	-19.5922	-20	-20	-20	-20	-20	-20	-20	-20	-20	-20	-20
367.864	-20	-20	-20	-20	-17.7448	-15.2285	-14.3058	-14.399	-16.576	-19.6018	-20	-20	-20	-20	-20	-20	-20	-20	-20	-20	-20
370.738	-20	-20	-20	-20	-17.7934	-15.1602	-14.3497	-14.3574	-16.5147	-19.6437	-20	-20	-20	-20	-20	-20	-20	-20	-20	-20	-20
373.612	-20	-20	-20	-20	-17.8547	-14.996	-14.3942	-14.3215	-16.4436	-19.7256	-20	-20	-20	-20	-20	-20	-20	-20	-20	-20	-20
376.486	-20	-20	-20	-20	-17.9244	-14.8249	-14.3808	-14.287	-16.3934	-19.8429	-20	-20	-20	-20	-20	-20	-20	-20	-20	-20	-20
379.36	-20	-20	-20	-20	-18.0031	-14.6969	-14.2519	-14.2634	-16.3951	-19.9661	-20	-20	-20	-20	-20	-20	-20	-20	-20	-20	-20
382.234	-20	-20	-20	-20	-18.0925	-14.627	-14.0449	-14.2887	-16.4747	-20	-20	-20	-20	-20	-20	-20	-20	-20	-20	-20	-20
385.108	-20	-20	-20	-20	-18.1909	-14.6132	-13.8657	-14.4044	-16.6234	-20	-20	-20	-20	-20	-20	-20	-20	-20	-20	-20	-20
387.981	-20	-20	-20	-20	-18.2951	-14.6509	-13.7799	-14.6126	-16.7818	-20	-20	-20	-20	-20	-20	-20	-20	-20	-20	-20	-20
390.855	-20	-20	-20	-20	-18.4048	-14.7378	-13.7886	-14.8531	-16.866	-19.9844	-20	-20	-20	-20	-20	-20	-20	-20	-20	-20	-20
393.729	-20	-20	-20	-20	-18.521	-14.8751	-13.8617	-15.0408	-16.84	-19.9489	-20	-20	-20	-20	-20	-20	-20	-20	-20	-20	-20
396.603	-20	-20	-20	-20	-18.641	-15.0634	-13.976	-15.1523	-16.7531	-19.9267	-20	-20	-20	-20	-20	-20	-20	-20	-20	-20	-20
399.477	-20	-20	-20	-20	-18.7555	-15.2938	-14.1311	-15.2371	-16.686	-19.9263	-20	-20	-20	-20	-20	-20	-20	-20	-20	-20	-20
402.351	-20	-20	-20	-20	-18.8546	-15.5348	-14.3353	-15.3432	-16.6879	-19.9547	-20	-20	-20	-20	-20	-20	-20	-20	-20	-20	-20
405.225	-20	-20	-20	-20	-18.9359	-15.7271	-14.58	-15.4657	-16.7773	-20	-20	-20	-20	-20	-20	-20	-20	-20	-20	-20	-20
408.099	-20	-20	-20	-20	-19.0049	-15.8174	-14.822	-15.5616	-16.9548	-20	-20	-20	-20	-20	-20	-20	-20	-20	-20	-20	-20
410.973	-20	-20	-20	-20	-19.0672	-15.8144	-15.0044	-15.6073	-17.1988	-20	-20	-20	-20	-20	-20	-20	-20	-20	-20	-20	-20
413.847	-20	-20	-20	-20	-19.1237	-15.7798	-15.1337	-15.6164	-17.4578	-20	-20	-20	-20	-20	-20	-20	-20	-20	-20	-20	-20
416.721	-20	-20	-20	-20	-19.1714	-15.7678	-15.291	-15.6082	-17.6637	-20	-20	-20	-20	-20	-20	-20	-20	-20	-20	-20	-20
419.595	-20	-20	-20	-20	-19.2089	-15.7988	-15.5144	-15.5868	-17.7747	-20	-20	-20	-20	-20	-20	-20	-20	-20	-20	-20	-20
422.469	-20	-20	-20	-20	-19.2385	-15.8694	-15.6791	-15.5429	-17.8023	-20	-20	-20	-20	-20	-20	-20	-20	-20	-20	-20	-20
425.343	-20	-20	-20	-20	-19.2647	-15.9711	-15.5963	-15.465	-17.7874	-20	-20	-20	-20	-20	-20	-20	-20	-20	-20	-20	-20
428.217	-20	-20	-20	-20	-19.2923	-16.1013	-15.3584	-15.3535	-17.7794	-20	-20	-20	-20	-20	-20	-20	-20	-20	-20	-20	-20
431.091	-20	-20	-20	-20	-19.3247	-16.2563	-15.172	-15.2281	-17.8213	-20	-20	-20	-20	-20	-20	-20	-20	-20	-20	-20	-20
433.964	-20	-20	-20	-20	-19.3621	-16.4095	-15.1076	-15.1159	-17.9179	-20	-20	-20	-20	-20	-20	-20	-20	-20	-20	-20	-20
436.838	-20	-20	-20	-20	-19.4021	-16.5034	-15.1386	-15.0363	-18.0106	-20	-20	-20	-20	-20	-20	-20	-20	-20	-20	-20	-20
439.712	-20	-20	-20	-20	-19.4407	-16.4895	-15.1938	-14.9998	-18.004	-20	-20	-20	-20	-20	-20	-20	-20	-20	-20	-20	-20
442.586	-20	-20	-20	-20	-19.4755	-16.3878	-15.2008	-15.0155	-17.8728	-20	-20	-20	-20	-20	-20	-20	-20	-20	-20	-20	-20
445.46	-20	-20	-20	-20	-19.5064	-16.2696	-15.1477	-15.0976	-17.699	-20	-20	-20	-20	-20	-20	-20	-20	-20	-20	-20	-20
448.334	-20	-20	-20	-20	-19.5348	-16.191	-15.0811	-15.2671	-17.5771	-20	-20	-20	-20	-20	-20	-20	-20	-20	-20	-20	-20
451.208	-20	-20	-20	-20	-19.5613	-16.1673	-15.0434	-15.5414	-17.5586	-20	-20	-20	-20	-20	-20	-20	-20	-20	-20	-20	-20
454.082	-20	-20	-20	-20	-19.5856	-16.1837	-15.0542	-15.9006	-17.6547	-20	-20	-20	-20	-20	-20	-20	-20	-20	-20	-20	-20
456.956	-20	-20	-20	-20	-19.6085	-16.2171	-15.1099	-16.2337	-17.8399	-20	-20	-20	-20	-20	-20	-20	-20	-20	-20	-20	-20
459.83	-20	-20	-20	-20	-19.6339	-16.2593	-15.1826	-16.3831	-18.0472	-20	-20	-20	-20	-20	-20	-20	-20	-20	-20	-20	-20
462.704	-20	-20	-20	-20	-19.6675	-16.3239	-15.2433	-16.3624	-18.1894	-20	-20	-20	-20	-20	-20	-20	-20	-20	-20	-20	-20
465.578	-20	-20	-20	-20	-19.7129	-16.425	-15.2928	-16.3219	-18.2314	-20	-20	-20	-20	-20	-20	-20	-20	-20	-20	-20	-20
468.452	-20	-20	-20	-20	-19.7693	-16.5462	-15.3464	-16.3449	-18.2221	-20	-20	-20	-20	-20	-20	-20	-20	-20	-20	-20	-20
471.326	-20	-20	-20	-20	-19.8314	-16.6272	-15.4041	-16.427	-18.229	-20	-20	-20	-20	-20	-20	-20	-20	-20	-20	-20	-20
474.2	-20	-20	-20	-20	-19.8857	-16.6066	-15.4606	-16.5123	-18.2852	-20	-20	-20	-20	-20	-20	-20	-20	-20	-20	-20	-20
477.074	-20	-20	-20	-20	-19.9351	-16.5117	-15.5305	-16.5341	-18.3878	-20	-20	-20	-20	-20	-20	-20	-20	-20	-20	-20	-20
479.947	-20	-20	-20	-20	-19.9709	-16.4326	-15.643	-16.4815	-18.5107	-20	-20	-20	-20	-20	-20	-20	-20	-20	-20	-20	-20
482.821	-20	-20	-20	-20	-19.9848	-16.4302	-15.8147	-16.4021	-18.614	-20	-20	-20	-20	-20	-20	-20	-20	-20	-20	-20	-20
485.695	-20	-20	-20	-20	-19.9918	-16.5163	-16.0155	-16.3307	-18.6625	-20	-20	-20	-20	-20	-20	-20	-20	-20	-20	-20	-20
488.569	-20	-20	-20	-20	-19.9954	-16.6687	-16.1517	-16.2624	-18.6524	-20	-20	-20	-20	-20	-20	-20	-20	-20	-20	-20	-20
491.443	-20	-20	-20	-20	-20	-16.8416	-16.1584	-16.1897	-18.6152	-20	-20	-20	-20	-20	-20	-20	-20	-20	-20	-20	-20
494.317	-20	-20	-20	-20	-20	-16.9819	-16.107	-16.1322	-18.5866	-20	-20	-20	-20	-20	-20	-20	-20	-20	-20	-20	-20
497.191	-20	-20	-20	-20	-20	-17.0523	-16.0996	-16.1189	-18.5789	-20	-20	-20	-20	-20	-20	-20	-20	-20	-20	-20	-20
500.065	-20	-20	-20	-20	-20	-17.0459	-16.1584	-16.1588	-18.5828	-20	-20	-20	-20	-20	-20	-20	-20	-20	-20	-20	-20
502.939	-20	-20	-20	-20	-20	-16.9811	-16.2274	-16.2392	-18.59	-20	-20	-20	-20	-20	-20	-20	-20	-20	-20	-20	-20
505.813	-20	-20	-20	-20	-20	-16.8885	-16.235	-16.3475	-18.6069	-20	-20	-20	-20	-20	-20	-20	-20	-20	-20	-20	-20
508.687	-20	-20	-20	-20	-20	-16.8009	-16.173	-16.4827	-18.6461	-20	-20	-20	-20	-20	-20	-20	-20	-20	-20	-20	-20
511.561	-20	-20	-20	-20	-20	-16.7432	-16.0878	-16.639	-18.7142	-20	-20	-20	-20	-20	-20	-20	-20	-20	-20	-20	-20
514.435	-20	-20	-20	-20	-20	-16.7248	-16.0102	-16.7899	-18.8108	-20	-20	-20	-20	-20	-20	-20	-20	-20	-20	-20	-20
517.309	-20	-20	-20	-20	-20	-16.7393	-15.9469	-16.9096	-18.9317	-20	-20	-20	-20	-20	-20	-20	-20	-20	-20	-20	-20
520.183	-20	-20	-20	-20	-20	-16.7727	-15.9059	-16.9957	-19.0666	-20	-20	-20	-20	-20	-20	-20	-20	-20	-20	-20	-20
523.057	-20	-20	-20	-20	-20	-16.8148	-15.892	-17.0571	-19.1975	-20	-20	-20	-20	-20	-20	-20	-20	-20	-20	-20	-20
525.93	-20	-20	-20	-20	-20	-16.8706	-15.9008	-17.1042	-19.3063	-20	-20	-20	-20	-20	-20	-20	-20	-20	-20	-20	-20
528.804	-20	-20	-20	-20	-20	-16.9581	-15.9353	-17.1537	-19.3907	-20	-20	-20	-20	-20	-20	-20	-20	-20	-20	-20	-20
531.678	-20	-20	-20	-20	-20	-17.0935	-16.0146	-17.2183	-19.46	-20	-20	-20	-20	-20	-20	-20	-20	-20	-20	-20	-20
534.552	-20	-20	-20	-20	-20	-17.2718	-16.1528	-17.2903	-19.5176	-20	-20	-20	-20	-20	-20	-20	-20	-20	-20	-20	-20
537.426	-20	-20	-20	-20	-20	-17.4539	-16.336	-17.3454	-19.5603	-20	-20	-20	-20	-20	-20	-20	-20	-20	-20	-20	-20
540.3	-20	-20	-20	-20	-20	-17.5812	-16.5217	-17.3598	-19.5866	-20	-20	-20	-20	-20	-20	-20	-20	-20	-20	-20	-20
543.174	-20	-20	-20	-20	-20	-17.6338	-16.6743	-17.3236	-19.5981	-20	-20	-20	-20	-20	-20	-20	-20	-20	-20	-20	-20
546.048	-20	-20	-20	-20	-20	-17.6503	-16.798	-17.2454	-19.6031	-20	-20	-20	-20	-20	-20	-20	-20	-20	-20	-20	-20
548.922	-20	-20	-20	-20	-20	-17.6748	-16.9076	-17.1419	-19.6071	-20	-20	-20	-20	-20	-20	-20	-20	-20	-20	-20	-20
551.796	-20	-20	-20	-20	-20	-17.7267	-16.9801	-17.0259	-19.6041	-20	-20	-20	-20	-20	-20	-20	-20	-20	-20	-20	-20
554.67	-20	-20	-20	-20	-20	-17.8097	-16.9756	-16.911	-19.5925	-20	-20	-20	-20	-20	-20	-20	-20	-20	-20	-20	-20
557.544	-20	-20	-20	-20	-20	-17.9214	-16.9066	-16.8197	-19.59	-20	-20	-20	-20	-20	-20	-20	-20	-20	-20	-20	-20
560.418	-20	-20	-20	-20	-20	-18.0502	-16.8348	-16.7768	-19.6174	-20	-20	-20	-20	-20	-20	-20	-20	-20	-20	-20	-20
563.292	-20	-20	-20	-20	-20	-18.1677	-16.8059	-16.7971	-19.6836	-20	-20	-20	-20	-20	-20	-20	-20	-20	-20	-20	-20
566.166	-20	-20	-20	-20	-20	-18.2389	-16.8197	-16.8791	-19.7821	-20	-20	-20	-20	-20	-20	-20	-20	-20	-20	-20	-20
569.04	-20	-20	-20	-20	-20	-18.2476	-16.8435	-17.0041	-19.8867	-20	-20	-20	-20	-20	-20	-20	-20	-20	-20	-20	-20
571.913	-20	-20	-20	-20	-20	-18.2082	-16.8464	-17.141	-19.9364	-20	-20	-20	-20	-20	-20	-20	-20	-20	-20	-20	-20
574.787	-20	-20	-20	-20	-20	-18.1514	-16.8253	-17.2598	-19.9463	-20	-20	-20	-20	-20	-20	-20	-20	-20	-20	-20	-20
577.661	-20	-20	-20	-20	-20	-18.1054	-16.8027	-17.3525	-19.9684	-20	-20	-20	-20	-20	-20	-20	-20	-20	-20	-20	-20
580.535	-20	-20	-20	-20	-20	-18.0858	-16.8097	-17.439	-19.9906	-20	-20	-20	-20	-20	-20	-20	-20	-20	-20	-20	-20
583.409	-20	-20	-20	-20	-20	-18.0939	-16.8689	-17.5498	-20	-20	-20	-20	-20	-20	-20	-20	-20	-20	-20	-20	-20
586.283	-20	-20	-20	-20	-20	-18.1212	-16.9809	-17.7058	-20	-20	-20	-20	-20	-20	-20	-20	-20	-20	-20	-20	-20
589.157	-20	-20	-20	-20	-20	-18.1589	-17.1176	-17.9052	-20	-20	-20	-20	-20	-20	-20	-20	-20	-20	-20	-20	-20
592.031	-20	-20	-20	-20	-20	-18.205	-17.228	-18.1108	-20	-20	-20	-20	-20	-20	-20	-20	-20	-20	-20	-20	-20
594.905	-20	-20	-20	-20	-20	-18.263	-17.2707	-18.2562	-20	-20	-20	-20	-20	-20	-20	-20	-20	-20	-20	-20	-20
597.779	-20	-20	-20	-20	-20	-18.3292	-17.2503	-18.2983	-20	-20	-20	-20	-20	-20	-20	-20	-20	-20	-20	-20	-20
600.653	-20	-20	-20	-20	-20	-18.3864	-17.2084	-18.2579	-20	-20	-20	-20	-20	-20	-20	-20	-20	-20	-20	-20	-20
603.527	-20	-20	-20	-20	-20	-18.4144	-17.1889	-18.1878	-20	-20	-20	-20	-20	-20	-20	-20	-20	-20	-20	-20	-20
606.401	-20	-20	-20	-20	-20	-18.4152	-17.2218	-18.1282	-20	-20	-20	-20	-20	-20	-20	-20	-20	-20	-20	-20	-20
609.275	-20	-20	-20	-20	-20	-18.4114	-17.3226	-18.0884	-20	-20	-20	-20	-20	-20	-20	-20	-20	-20	-20	-20	-20
612.149	-20	-20	-20	-20	-20	-18.4203	-17.4836	-18.0507	-20	-20	-20	-20	-20	-20	-20	-20	-20	-20	-20	-20	-20
615.023	-20	-20	-20	-20	-20	-18.4419	-17.6578	-17.9978	-20	-20	-20	-20	-20	-20	-20	-20	-20	-20	-20	-20	-20
617.896	-20	-20	-20	-20	-20	-18.4654	-17.7694	-17.9363	-20	-20	-20	-20	-20	-20	-20	-20	-20	-20	-20	-20	-20
620.77	-20	-20	-20	-20	-20	-18.482	-17.7834	-17.8913	-20	-20	-20	-20	-20	-20	-20	-20	-20	-20	-20	-20	-20
623.644	-20	-20	-20	-20	-20	-18.4944	-17.7382	-17.8876	-20	-20	-20	-20	-20	-20	-20	-20	-20	-20	-20	-20	-20
626.518	-20	-20	-20	-20	-20	-18.5148	-17.6852	-17.9399	-20	-20	-20	-20	-20	-20	-20	-20	-20	-20	-20	-20	-20
629.392	-20	-20	-20	-20	-20	-18.5561	-17.6482	-18.0541	-20	-20	-20	-20	-20	-20	-20	-20	-20	-20	-20	-20	-20
632.266	-20	-20	-20	-20	-20	-18.6222	-17.6316	-18.2237	-20	-20	-20	-20	-20	-20	-20	-20	-20	-20	-20	-20	-20
635.14	-20	-20	-20	-20	-20	-18.7023	-17.635	-18.4222	-20	-20	-20	-20	-20	-20	-20	-20	-20	-20	-20	-20	-20
638.014	-20	-20	-20	-20	-20	-18.7735	-17.6579	-18.6065	-20	-20	-20	-20	-20	-20	-20	-20	-20	-20	-20	-20	-20
640.888	-20	-20	-20	-20	-20	-18.8142	-17.6996	-18.7386	-20	-20	-20	-20	-20	-20	-20	-20	-20	-20	-20	-20	-20
643.762	-20	-20	-20	-20	-20	-18.8199	-17.7614	-18.8027	-20	-20	-20	-20	-20	-20	-20	-20	-20	-20	-20	-20	-20
646.636	-20	-20	-20	-20	-20	-18.8034	-17.8421	-18.8183	-20	-20	-20	-20	-20	-20	-20	-20	-20	-20	-20	-20	-20
649.51	-20	-20	-20	-20	-20	-18.7836	-17.9251	-18.8324	-20	-20	-20	-20	-20	-20	-20	-20	-20	-20	-20	-20	-20
652.384	-20	-20	-20	-20	-20	-18.78	-17.9729	-18.8808	-20	-20	-20	-20	-20	-20	-20	-20	-20	-20	-20	-20	-20
655.258	-20	-20	-20	-20	-20	-18.8128	-17.9618	-18.9621	-20	-20	-20	-20	-20	-20	-20	-20	-20	-20	-20	-20	-20
658.132	-20	-20	-20	-20	-20	-18.9027	-17.9212	-19.0428	-20	-20	-20	-20	-20	-20	-20	-20	-20	-20	-20	-20	-20
661.006	-20	-20	-20	-20	-20	-19.0614	-17.9076	-19.0872	-20	-20	-20	-20	-20	-20	-20	-20	-20	-20	-20	-20	-20
663.879	-20	-20	-20	-20	-20	-19.2771	-17.9495	-19.0828	-20	-20	-20	-20	-20	-20	-20	-20	-20	-20	-20	-20	-20
666.753	-20	-20	-20	-20	-20	-19.4934	-18.029	-19.0304	-20	-20	-20	-20	-20	-20	-20	-20	-20	-20	-20	-20	-20
669.627	-20	-20	-20	-20	-20	-19.6183	-18.1024	-18.9405	-20	-20	-20	-20	-20	-20	-20	-20	-20	-20	-20	-20	-20
672.501	-20	-20	-20	-20	-20	-19.6087	-18.1423	-18.8435	-20	-20	-20	-20	-20	-20	-20	-20	-20	-20	-20	-20	-20
675.375	-20	-20	-20	-20	-20	-19.5182	-18.1604	-18.7644	-20	-20	-20	-20	-20	-20	-20	-20	-20	-20	-20	-20	-20
678.249	-20	-20	-20	-20	-20	-19.4261	-18.1883	-18.7128	-20	-20	-20	-20	-20	-20	-20	-20	-20	-20	-20	-20	-20
681.123	-20	-20	-20	-20	-20	-19.3827	-18.2497	-18.6905	-20	-20	-20	-20	-20	-20	-20	-20	-20	-20	-20	-20	-20
683.997	-20	-20	-20	-20	-20	-19.4067	-18.3498	-18.6953	-20	-20	-20	-20	-20	-20	-20	-20	-20	-20	-20	-20	-20
686.871	-20	-20	-20	-20	-20	-19.4963	-18.4776	-18.7237	-20	-20	-20	-20	-20	-20	-20	-20	-20	-20	-20	-20	-20
689.745	-20	-20	-20	-20	-20	-19.637	-18.6156	-18.7729	-20	-20	-20	-20	-20	-20	-20	-20	-20	-20	-20	-20	-20
692.619	-20	-20	-20	-20	-20	-19.806	-18.7427	-18.8355	-20	-20	-20	-20	-20	-20	-20	-20	-20	-20	-20	-20	-20
695.493	-20	-20	-20	-20	-20	-19.9405	-18.8276	-18.895	-20	-20	-20	-20	-20	-20	-20	-20	-20	-20	-20	-20	-20
698.367	-20	-20	-20	-20	-20	-20	-18.8328	-18.9324	-20	-20	-20	-20	-20	-20	-20	-20	-20	-20	-20	-20	-20
701.241	-20	-20	-20	-20	-20	-20	-18.7448	-18.9461	-20	-20	-20	-20	-20	-20	-20	-20	-20	-20	-20	-20	-20
704.115	-20	-20	-20	-20	-20	-19.9893	-18.6056	-18.9601	-20	-20	-20	-20	-20	-20	-20	-20	-20	-20	-20	-20	-20
706.989	-20	-20	-20	-20	-20	-19.9234	-18.4806	-19.0056	-20	-20	-20	-20	-20	-20	-20	-20	-20	-20	-20	-20	-20
709.862	-20	-20	-20	-20	-20	-19.8683	-18.4194	-19.0968	-20	-20	-20	-20	-20	-20	-20	-20	-20	-20	-20	-20	-20
712.736	-20	-20	-20	-20	-20	-19.837	-18.4528	-19.2243	-20	-20	-20	-20	-20	-20	-20	-20	-20	-20	-20	-20	-20
715.61	-20	-20	-20	-20	-20	-19.8309	-18.5908	-19.3697	-20	-20	-20	-20	-20	-20	-20	-20	-20	-20	-20	-20	-20
718.484	-20	-20	-20	-20	-20	-19.846	-18.8099	-19.5233	-20	-20	-20	-20	-20	-20	-20	-20	-20	-20	-20	-20	-20
721.358	-20	-20	-20	-20	-20	-19.8766	-19.0326	-19.6762	-20	-20	-20	-20	-20	-20	-20	-20	-20	-20	-20	-20	-20
724.232	-20	-20	-20	-20	-20	-19.9177	-19.1446	-19.7915	-20	-20	-20	-20	-20	-20	-20	-20	-20	-20	-20	-20	-20
727.106	-20	-20	-20	-20	-20	-19.9652	-19.1069	-19.8157	-20	-20	-20	-20	-20	-20	-20	-20	-20	-20	-20	-20	-20
729.98	-20	-20	-20	-20	-20	-20	-18.9946	-19.7502	-20	-20	-20	-20	-20	-20	-20	-20	-20	-20	-20	-20	-20
732.854	-20	-20	-20	-20	-20	-20	-18.8901	-19.6578	-20	-20	-20	-20	-20	-20	-20	-20	-20	-20	-20	-20	-20
735.728	-20	-20	-20	-20	-20	-20	-18.8236	-19.5903	-20	-20	-20	-20	-20	-20	-20	-20	-20	-20	-20	-20	-20
738.602	-20	-20	-20	-20	-20	-20	-18.7904	-19.5579	-20	-20	-20	-20	-20	-20	-20	-20	-20	-20	-20	-20	-20
741.476	-20	-20	-20	-20	-20	-19.9828	-18.7872	-19.5471	-20	-20	-20	-20	-20	-20	-20	-20	-20	-20	-20	-20	-20
744.35	-20	-20	-20	-20	-20	-19.9324	-18.8265	-19.5473	-20	-20	-20	-20	-20	-20	-20	-20	-20	-20	-20	-20	-20
747.224	-20	-20	-20	-20	-20	-19.8998	-18.9194	-19.5652	-20	-20	-20	-20	-20	-20	-20	-20	-20	-20	-20	-20	-20
750.098	-20	-20	-20	-20	-20	-19.9132	-19.0544	-19.6129	-20	-20	-20	-20	-20	-20	-20	-20	-20	-20	-20	-20	-20
752.972	-20	-20	-20	-20	-20	-19.9616	-19.1909	-19.6899	-20	-20	-20	-20	-20	-20	-20	-20	-20	-20	-20	-20	-20
755.845	-20	-20	-20	-20	-20	-20	-19.278	-19.7644	-20	-20	-20	-20	-20	-20	-20	-20	-20	-20	-20	-20	-20
758.719	-20	-20	-20	-20	-20	-20	-19.2939	-19.8312	-20	-20	-20	-20	-20	-20	-20	-20	-20	-20	-20	-20	-20
761.593	-20	-20	-20	-20	-20	-20	-19.2647	-19.8984	-20	-20	-20	-20	-20	-20	-20	-20	-20	-20	-20	-20	-20
764.467	-20	-20	-20	-20	-20	-20	-19.2367	-19.9678	-20	-20	-20	-20	-20	-20	-20	-20	-20	-20	-20	-20	-20
767.341	-20	-20	-20	-20	-20	-20	-19.2415	-20	-20	-20	-20	-20	-20	-20	-20	-20	-20	-20	-20	-20	-20
770.215	-20	-20	-20	-20	-20	-20	-19.2862	-20	-20	-20	-20	-20	-20	-20	-20	-20	-20	-20	-20	-20	-20
773.089	-20	-20	-20	-20	-20	-20	-19.3653	-20	-20	-20	-20	-20	-20	-20	-20	-20	-20	-20	-20	-20	-20
775.963	-20	-20	-20	-20	-20	-20	-19.476	-20	-20	-20	-20	-20	-20	-20	-20	-20	-20	-20	-20	-20	-20
778.837	-20	-20	-20	-20	-20	-20	-19.6173	-20	-20	-20	-20	-20	-20	-20	-20	-20	-20	-20	-20	-20	-20
781.711	-20	-20	-20	-20	-20	-20	-19.7702	-20	-20	-20	-20	-20	-20	-20	-20	-20	-20	-20	-20	-20	-20
784.585	-20	-20	-20	-20	-20	-20	-19.8601	-20	-20	-20	-20	-20	-20	-20	-20	-20	-20	-20	-20	-20	-20
787.459	-20	-20	-20	-20	-20	-20	-19.8874	-20	-20	-20	-20	-20	-20	-20	-20	-20	-20	-20	-20	-20	-20
790.333	-20	-20	-20	-20	-20	-20	-19.8808	-20	-20	-20	-20	-20	-20	-20	-20	-20	-20	-20	-20	-20	-20
793.207	-20	-20	-20	-20	-20	-20	-19.8555	-20	-20	-20	-20	-20	-20	-20	-20	-20	-20	-20	-20	-20	-20
796.081	-20	-20	-20	-20	-20	-20	-19.8286	-20	-20	-20	-20	-20	-20	-20	-20	-20	-20	-20	-20	-20	-20
798.954	-20	-20	-20	-20	-20	-20	-19.8079	-20	-20	-20	-20	-20	-20	-20	-20	-20	-20	-20	-20	-20	-20
801.828	-20	-20	-20	-20	-20	-20	-19.7922	-20	-20	-20	-20	-20	-20	-20	-20	-20	-20	-20	-20	-20	-20
804.702	-20	-20	-20	-20	-20	-20	-19.7792	-20	-20	-20	-20	-20	-20	-20	-20	-20	-20	-20	-20	-20	-20
807.576	-20	-20	-20	-20	-20	-20	-19.7749	-20	-20	-20	-20	-20	-20	-20	-20	-20	-20	-20	-20	-20	-20
810.45	-20	-20	-20	-20	-20	-20	-19.7962	-20	-20	-20	-20	-20	-20	-20	-20	-20	-20	-20	-20	-20	-20
813.324	-20	-20	-20	-20	-20	-20	-19.8227	-20	-20	-20	-20	-20	-20	-20	-20	-20	-20	-20	-20	-20	-20
816.198	-20	-20	-20	-20	-20	-20	-19.8747	-20	-20	-20	-20	-20	-20	-20	-20	-20	-20	-20	-20	-20	-20
819.072	-20	-20	-20	-20	-20	-20	-19.9623	-20	-20	-20	-20	-20	-20	-20	-20	-20	-20	-20	-20	-20	-20
821.946	-20	-20	-20	-20	-20	-20	-20	-20	-20	-20	-20	-20	-20	-20	-20	-20	-20	-20	-20	-20	-20
824.82	-20	-20	-20	-20	-20	-20	-20	-20	-20	-20	-20	-20	-20	-20	-20	-20	-20	-20	-20	-20	-20
827.694	-20	-20	-20	-20	-20	-20	-20	-20	-20	-20	-20	-20	-20	-20	-20	-20	-20	-20	-20	-20	-20
830.568	-20	-20	-20	-20	-20	-20	-20	-20	-20	-20	-20	-20	-20	-20	-20	-20	-20	-20	-20	-20	-20
833.442	-20	-20	-20	-20	-20	-20	-20	-20	-20	-20	-20	-20	-20	-20	-20	-20	-20	-20	-20	-20	-20
836.316	-20	-20	-20	-20	-20	-20	-20	-20	-20	-20	-20	-20	-20	-20	-20	-20	-20	-20	-20	-20	-20
839.19	-20	-20	-20	-20	-20	-20	-19.961	-20	-20	-20	-20	-20	-20	-20	-20	-20	-20	-20	-20	-20	-20
842.064	-20	-20	-20	-20	-20	-20	-19.9569	-20	-20	-20	-20	-20	-20	-20	-20	-20	-20	-20	-20	-20	-20
844.937	-20	-20	-20	-20	-20	-20	-19.9991	-20	-20	-20	-20	-20	-20	-20	-20	-20	-20	-20	-20	-20	-20
847.811	-20	-20	-20	-20	-20	-20	-20	-20	-20	-20	-20	-20	-20	-20	-20	-20	-20	-20	-20	-20	-20
850.685	-20	-20	-20	-20	-20	-20	-20	-20	-20	-20	-20	-20	-20	-20	-20	-20	-20	-20	-20	-20	-20
853.559	-20	-20	-20	-20	-20	-20	-20	-20	-20	-20	-20	-20	-20	-20	-20	-20	-20	-20	-20	-20	-20
856.433	-20	-20	-20	-20	-20	-20	-20	-20	-20	-20	-20	-20	-20	-20	-20	-20	-20	-20	-20	-20	-20
859.307	-20	-20	-20	-20	-20	-20	-20	-20	-20	-20	-20	-20	-20	-20	-20	-20	-20	-20	-20	-20	-20
862.181	-20	-20	-20	-20	-20	-20	-20	-20	-20	-20	-20	-20	-20	-20	-20	-20	-20	-20	-20	-20	-20
865.055	-20	-20	-20	-20	-20	-20	-20	-20	-20	-20	-20	-20	-20	-20	-20	-20	-20	-20	-20	-20	-20
867.929	-20	-20	-20	-20	-20	-20	-20	-20	-20	-20	-20	-20	-20	-20	-20	-20	-20	-20	-20	-20	-20
870.803	-20	-20	-20	-20	-20	-20	-20	-20	-20	-20	-20	-20	-20	-20	-20	-20	-20	-20	-20	-20	-20
873.677	-20	-20	-20	-20	-20	-20	-20	-20	-20	-20	-20	-20	-20	-20	-20	-20	-20	-20	-20	-20	-20
876.551	-20	-20	-20	-20	-20	-20	-20	-20	-20	-20	-20	-20	-20	-20	-20	-20	-20	-20	-20	-20	-20
879.425	-20	-20	-20	-20	-20	-20	-20	-20	-20	-20	-20	-20	-20	-20	-20	-20	-20	-20	-20	-20	-20
882.299	-20	-20	-20	-20	-20	-20	-20	-20	-20	-20	-20	-20	-20	-20	-20	-20	-20	-20	-20	-20	-20
885.173	-20	-20	-20	-20	-20	-20	-20	-20	-20	-20	-20	-20	-20	-20	-20	-20	-20	-20	-20	-20	-20
888.047	-20	-20	-20	-20	-20	-20	-20	-20	-20	-20	-20	-20	-20	-20	-20	-20	-20	-20	-20	-20	-20
890.92	-20	-20	-20	-20	-20	-20	-20	-20	-20	-20	-20	-20	-20	-20	-20	-20	-20	-20	-20	-20	-20
893.794	-20	-20	-20	-20	-20	-20	-20	-20	-20	-20	-20	-20	-20	-20	-20	-20	-20	-20	-20	-20	-20
896.668	-20	-20	-20	-20	-20	-20	-20	-20	-20	-20	-20	-20	-20	-20	-20	-20	-20	-20	-20	-20	-20
899.542	-20	-20	-20	-20	-20	-20	-20	-20	-20	-20	-20	-20	-20	-20	-20	-20	-20	-20	-20	-20	-20
902.416	-20	-20	-20	-20	-20	-20	-20	-20	-20	-20	-20	-20	-20	-20	-20	-20	-20	-20	-20	-20	-20
905.29	-20	-20	-20	-20	-20	-20	-20	-20	-20	-20	-20	-20	-20	-20	-20	-20	-20	-20	-20	-20	-20
908.164	-20	-20	-20	-20	-20	-20	-20	-20	-20	-20	-20	-20	-20	-20	-20	-20	-20	-20	-20	-20	-20
911.038	-20	-20	-20	-20	-20	-20	-20	-20	-20	-20	-20	-20	-20	-20	-20	-20	-20	-20	-20	-20	-20
913.912	-20	-20	-20	-20	-20	-20	-20	-20	-20	-20	-20	-20	-20	-20	-20	-20	-20	-20	-20	-20	-20
916.786	-20	-20	-20	-20	-20	-20	-20	-20	-20	-20	-20	-20	-20	-20	-20	-20	-20	-20	-20	-20	-20
919.66	-20	-20	-20	-20	-20	-20	-20	-20	-20	-20	-20	-20	-20	-20	-20	-20	-20	-20	-20	-20	-20
922.534	-20	-20	-20	-20	-20	-20	-20	-20	-20	-20	-20	-20	-20	-20	-20	-20	-20	-20	-20	-20	-20
925.408	-20	-20	-20	-20	-20	-20	-20	-20	-20	-20	-20	-20	-20	-20	-20	-20	-20	-20	-20	-20	-20
928.282	-20	-20	-20	-20	-20	-20	-20	-20	-20	-20	-20	-20	-20	-20	-20	-20	-20	-20	-20	-20	-20
931.156	-20	-20	-20	-20	-20	-20	-20	-20	-20	-20	-20	-20	-20	-20	-20	-20	-20	-20	-20	-20	-20
934.03	-20	-20	-20	-20	-20	-20	-20	-20	-20	-20	-20	-20	-20	-20	-20	-20	-20	-20	-20	-20	-20
936.903	-20	-20	-20	-20	-20	-20	-20	-20	-20	-20	-20	-20	-20	-20	-20	-20	-20	-20	-20	-20	-20
939.777	-20	-20	-20	-20	-20	-20	-20	-20	-20	-20	-20	-20	-20	-20	-20	-20	-20	-20	-20	-20	-20
942.651	-20	-20	-20	-20	-20	-20	-20	-20	-20	-20	-20	-20	-20	-20	-20	-20	-20	-20	-20	-20	-20
945.525	-20	-20	-20	-20	-20	-20	-20	-20	-20	-20	-20	-20	-20	-20	-20	-20	-20	-20	-20	-20	-20
948.399	-20	-20	-20	-20	-20	-20	-20	-20	-20	-20	-20	-20	-20	-20	-20	-20	-20	-20	-20	-20	-20
951.273	-20	-20	-20	-20	-20	-20	-20	-20	-20	-20	-20	-20	-20	-20	-20	-20	-20	-20	-20	-20	-20
954.147	-20	-20	-20	-20	-20	-20	-20	-20	-20	-20	-20	-20	-20	-20	-20	-20	-20	-20	-20	-20	-20
957.021	-20	-20	-20	-20	-20	-20	-20	-20	-20	-20	-20	-20	-20	-20	-20	-20	-20	-20	-20	-20	-20
959.895	-20	-20	-20	-20	-20	-20	-20	-20	-20	-20	-20	-20	-20	-20	-20	-20	-20	-20	-20	-20	-20
962.769	-20	-20	-20	-20	-20	-20	-20	-20	-20	-20	-20	-20	-20	-20	-20	-20	-20	-20	-20	-20	-20
965.643	-20	-20	-20	-20	-20	-20	-20	-20	-20	-20	-20	-20	-20	-20	-20	-20	-20	-20	-20	-20	-20
968.517	-20	-20	-20	-20	-20	-20	-20	-20	-20	-20	-20	-20	-20	-20	-20	-20	-20	-20	-20	-20	-20
971.391	-20	-20	-20	-20	-20	-20	-20	-20	-20	-20	-20	-20	-20	-20	-20	-20	-20	-20	-20	-20	-20
974.265	-20	-20	-20	-20	-20	-20	-20	-20	-20	-20	-20	-20	-20	-20	-20	-20	-20	-20	-20	-20	-20
977.139	-20	-20	-20	-20	-20	-20	-20	-20	-20	-20	-20	-20	-20	-20	-20	-20	-20	-20	-20	-20	-20
980.013	-20	-20	-20	-20	-20	-20	-20	-20	-20	-20	-20	-20	-20	-20	-20	-20	-20	-20	-20	-20	-20
982.886	-20	-20	-20	-20	-20	-20	-20	-20	-20	-20	-20	-20	-20	-20	-20	-20	-20	-20	-20	-20	-20
985.76	-20	-20	-20	-20	-20	-20	-20	-20	-20	-20	-20	-20	-20	-20	-20	-20	-20	-20	-20	-20	-20
988.634	-20	-20	-20	-20	-20	-20	-20	-20	-20	-20	-20	-20	-20	-20	-20	-20	-20	-20	-20	-20	-20
991.508	-20	-20	-20	-20	-20	-20	-20	-20	-20	-20	-20	-20	-20	-20	-20	-20	-20	-20	-20	-20	-20
994.382	-20	-20	-20	-20	-20	-20	-20	-20	-20	-20	-20	-20	-20	-20	-20	-20	-20	-20	-20	-20	-20
997.256	-20	-20	-20	-20	-20	-20	-20	-20	-20	-20	-20	-20	-20	-20	-20	-20	-20	-20	-20	-20	-20
1000.13	-20	-20	-20	-20	-20	-20	-20	-20	-20	-20	-20	-20	-20	-20	-20	-20	-20	-20	-20	-20	-20
1003	-20	-20	-20	-20	-20	-20	-20	-20	-20	-20	-20	-20	-20	-20	-20	-20	-20	-20	-20	-20	-20
1005.88	-20	-20	-20	-20	-20	-20	-20	-20	-20	-20	-20	-20	-20	-20	-20	-20	-20	-20	-20	-20	-20
1008.75	-20	-20	-20	-20	-20	-20	-20	-20	-20	-20	-20	-20	-20	-20	-20	-20	-20	-20	-20	-20	-20
1011.63	-20	-20	-20	-20	-20	-20	-20	-20	-20	-20	-20	-20	-20	-20	-20	-20	-20	-20	-20	-20	-20
1014.5	-20	-20	-20	-20	-20	-20	-20	-20	-20	-20	-20	-20	-20	-20	-20	-20	-20	-20	-20	-20	-20
1017.37	-20	-20	-20	-20	-20	-20	-20	-20	-20	-20	-20	-20	-20	-20	-20	-20	-20	-20	-20	-20	-20
1020.25	-20	-20	-20	-20	-20	-20	-20	-20	-20	-20	-20	-20	-20	-20	-20	-20	-20	-20	-20	-20	-20
1023.12	-20	-20	-20	-20	-20	-20	-20	-20	-20	-20	-20	-20	-20	-20	-20	-20	-20	-20	-20	-20	-20
1026	-20	-20	-20	-20	-20	-20	-20	-20	-20	-20	-20	-20	-20	-20	-20	-20	-20	-20	-20	-20	-20
1028.87	-20	-20	-20	-20	-20	-20	-20	-20	-20	-20	-20	-20	-20	-20	-20	-20	-20	-20	-20	-20	-20
1031.74	-20	-20	-20	-20	-20	-20	-20	-20	-20	-20	-20	-20	-20	-20	-20	-20	-20	-20	-20	-20	-20
1034.62	-20	-20	-20	-20	-20	-20	-20	-20	-20	-20	-20	-20	-20	-20	-20	-20	-20	-20	-20	-20	-20
1037.49	-20	-20	-20	-20	-20	-20	-20	-20	-20	-20	-20	-20	-20	-20	-20	-20	-20	-20	-20	-20	-20
1040.37	-20	-20	-20	-20	-20	-20	-20	-20	-20	-20	-20	-20	-20	-20	-20	-20	-20	-20	-20	-20	-20
1043.24	-20	-20	-20	-20	-20	-20	-20	-20	-20	-20	-20	-20	-20	-20	-20	-20	-20	-20	-20	-20	-20
1046.11	-20	-20	-20	-20	-20	-20	-20	-20	-20	-20	-20	-20	-20	-20	-20	-20	-20	-20	-20	-20	-20
1048.99	-20	-20	-20	-20	-20	-20	-20	-20	-20	-20	-20	-20	-20	-20	-20	-20	-20	-20	-20	-20	-20
1051.86	-20	-20	-20	-20	-20	-20	-20	-20	-20	-20	-20	-20	-20	-20	-20	-20	-20	-20	-20	-20	-20
1054.73	-20	-20	-20	-20	-20	-20	-20	-20	-20	-20	-20	-20	-20	-20	-20	-20	-20	-20	-20	-20	-20
1057.61	-20	-20	-20	-20	-20	-20	-20	-20	-20	-20	-20	-20	-20	-20	-20	-20	-20	-20	-20	-20	-20
1060.48	-20	-20	-20	-20	-20	-20	-20	-20	-20	-20	-20	-20	-20	-20	-20	-20	-20	-20	-20	-20	-20
1063.36	-20	-20	-20	-20	-20	-20	-20	-20	-20	-20	-20	-20	-20	-20	-20	-20	-20	-20	-20	-20	-20
1066.23	-20	-20	-20	-20	-20	-20	-20	-20	-20	-20	-20	-20	-20	-20	-20	-20	-20	-20	-20	-20	-20
1069.1	-20	-20	-20	-20	-20	-20	-20	-20	-20	-20	-20	-20	-20	-20	-20	-20	-20	-20	-20	-20	-20
1071.98	-20	-20	-20	-20	-20	-20	-20	-20	-20	-20	-20	-20	-20	-20	-20	-20	-20	-20	-20	-20	-20
1074.85	-20	-20	-20	-20	-20	-20	-20	-20	-20	-20	-20	-20	-20	-20	-20	-20	-20	-20	-20	-20	-20
1077.73	-20	-20	-20	-20	-20	-20	-20	-20	-20	-20	-20	-20	-20	-20	-20	-20	-20	-20	-20	-20	-20
1080.6	-20	-20	-20	-20	-20	-20	-20	-20	-20	-20	-20	-20	-20	-20	-20	-20	-20	-20	-20	-20	-20
1083.47	-20	-20	-20	-20	-20	-20	-20	-20	-20	-20	-20	-20	-20	-20	-20	-20	-20	-20	-20	-20	-20
1086.35	-20	-20	-20	-20	-20	-20	-20	-20	-20	-20	-20	-20	-20	-20	-20	-20	-20	-20	-20	-20	-20
1089.22	-20	-20	-20	-20	-20	-20	-20	-20	-20	-20	-20	-20	-20	-20	-20	-20	-20	-20	-20	-20	-20
1092.1	-20	-20	-20	-20	-20	-20	-20	-20	-20	-20	-20	-20	-20	-20	-20	-20	-20	-20	-20	-20	-20
1094.97	-20	-20	-20	-20	-20	-20	-20	-20	-20	-20	-20	-20	-20	-20	-20	-20	-20	-20	-20	-20	-20
1097.84	-20	-20	-20	-20	-20	-20	-20	-20	-20	-20	-20	-20	-20	-20	-20	-20	-20	-20	-20	-20	-20
1100.72	-20	-20	-20	-20	-20	-20	-20	-20	-20	-20	-20	-20	-20	-20	-20	-20	-20	-20	-20	-20	-20
1103.59	-20	-20	-20	-20	-20	-20	-20	-20	-20	-20	-20	-20	-20	-20	-20	-20	-20	-20	-20	-20	-20
1106.47	-20	-20	-20	-20	-20	-20	-20	-20	-20	-20	-20	-20	-20	-20	-20	-20	-20	-20	-20	-20	-20
1109.34	-20	-20	-20	-20	-20	-20	-20	-20	-20	-20	-20	-20	-20	-20	-20	-20	-20	-20	-20	-20	-20
1112.21	-20	-20	-20	-20	-20	-20	-20	-20	-20	-20	-20	-20	-20	-20	-20	-20	-20	-20	-20	-20	-20
1115.09	-20	-20	-20	-20	-20	-20	-20	-20	-20	-20	-20	-20	-20	-20	-20	-20	-20	-20	-20	-20	-20
1117.96	-20	-20	-20	-20	-20	-20	-20	-20	-20	-20	-20	-20	-20	-20	-20	-20	-20	-20	-20	-20	-20
1120.84	-20	-20	-20	-20	-20	-20	-20	-20	-20	-20	-20	-20	-20	-20	-20	-20	-20	-20	-20	-20	-20
1123.71	-20	-20	-20	-20	-20	-20	-20	-20	-20	-20	-20	-20	-20	-20	-20	-20	-20	-20	-20	-20	-20
1126.58	-20	-20	-20	-20	-20	-20	-20	-20	-20	-20	-20	-20	-20	-20	-20	-20	-20	-20	-20	-20	-20
1129.46	-20	-20	-20	-20	-20	-20	-20	-20	-20	-20	-20	-20	-20	-20	-20	-20	-20	-20	-20	-20	-20
1132.33	-20	-20	-20	-20	-20	-20	-20	-20	-20	-20	-20	-20	-20	-20	-20	-20	-20	-20	-20	-20	-20
1135.21	-20	-20	-20	-20	-20	-20	-20	-20	-20	-20	-20	-20	-20	-20	-20	-20	-20	-20	-20	-20	-20
1138.08	-20	-20	-20	-20	-20	-20	-20	-20	-20	-20	-20	-20	-20	-20	-20	-20	-20	-20	-20	-20	-20
1140.95	-20	-20	-20	-20	-20	-20	-20	-20	-20	-20	-20	-20	-20	-20	-20	-20	-20	-20	-20	-20	-20
1143.83	-20	-20	-20	-20	-20	-20	-20	-20	-20	-20	-20	-20	-20	-20	-20	-20	-20	-20	-20	-20	-20
1146.7	-20	-20	-20	-20	-20	-20	-20	-20	-20	-20	-20	-20	-20	-20	-20	-20	-20	-20	-20	-20	-20
1149.57	-20	-20	-20	-20	-20	-20	-20	-20	-20	-20	-20	-20	-20	-20	-20	-20	-20	-20	-20	-20	-20
1152.45	-20	-20	-20	-20	-20	-20	-20	-20	-20	-20	-20	-20	-20	-20	-20	-20	-20	-20	-20	-20	-20
1155.32	-20	-20	-20	-20	-20	-20	-20	-20	-20	-20	-20	-20	-20	-20	-20	-20	-20	-20	-20	-20	-20
1158.2	-20	-20	-20	-20	-20	-20	-20	-20	-20	-20	-20	-20	-20	-20	-20	-20	-20	-20	-20	-20	-20
1161.07	-20	-20	-20	-20	-20	-20	-20	-20	-20	-20	-20	-20	-20	-20	-20	-20	-20	-20	-20	-20	-20
1163.94	-20	-20	-20	-20	-20	-20	-20	-20	-20	-20	-20	-20	-20	-20	-20	-20	-20	-20	-20	-20	-20
1166.82	-20	-20	-20	-20	-20	-20	-20	-20	-20	-20	-20	-20	-20	-20	-20	-20	-20	-20	-20	-20	-20
1169.69	-20	-20	-20	-20	-20	-20	-20	-20	-20	-20	-20	-20	-20	-20	-20	-20	-20	-20	-20	-20	-20
1172.57	-20	-20	-20	-20	-20	-20	-20	-20	-20	-20	-20	-20	-20	-20	-20	-20	-20	-20	-20	-20	-20
1175.44	-20	-20	-20	-20	-20	-20	-20	-20	-20	-20	-20	-20	-20	-20	-20	-20	-20	-20	-20	-20	-20
1178.31	-20	-20	-20	-20	-20	-20	-20	-20	-20	-20	-20	-20	-20	-20	-20	-20	-20	-20	-20	-20	-20
1181.19	-20	-20	-20	-20	-20	-20	-20	-20	-20	-20	-20	-20	-20	-20	-20	-20	-20	-20	-20	-20	-20
1184.06	-20	-20	-20	-20	-20	-20	-20	-20	-20	-20	-20	-20	-20	-20	-20	-20	-20	-20	-20	-20	-20
1186.94	-20	-20	-20	-20	-20	-20	-20	-20	-20	-20	-20	-20	-20	-20	-20	-20	-20	-20	-20	-20	-20
1189.81	-20	-20	-20	-20	-20	-20	-20	-20	-20	-20	-20	-20	-20	-20	-20	-20	-20	-20	-20	-20	-20
1192.68	-20	-20	-20	-20	-20	-20	-20	-20	-20	-20	-20	-20	-20	-20	-20	-20	-20	-20	-20	-20	-20
1195.56	-20	-20	-20	-20	-20	-20	-20	-20	-20	-20	-20	-20	-20	-20	-20	-20	-20	-20	-20	-20	-20
1198.43	-20	-20	-20	-20	-20	-20	-20	-20	-20	-20	-20	-20	-20	-20	-20	-20	-20	-20	-20	-20	-20
1201.31	-20	-20	-20	-20	-20	-20	-20	-20	-20	-20	-20	-20	-20	-20	-20	-20	-20	-20	-20	-20	-20
1204.18	-20	-20	-20	-20	-20	-20	-20	-20	-20	-20	-20	-20	-20	-20	-20	-20	-20	-20	-20	-20	-20
1207.05	-20	-20	-20	-20	-20	-20	-20	-20	-20	-20	-20	-20	-20	-20	-20	-20	-20	-20	-20	-20	-20
1209.93	-20	-20	-20	-20	-20	-20	-20	-20	-20	-20	-20	-20	-20	-20	-20	-20	-20	-20	-20	-20	-20
1212.8	-20	-20	-20	-20	-20	-20	-20	-20	-20	-20	-20	-20	-20	-20	-20	-20	-20	-20	-20	-20	-20
1215.68	-20	-20	-20	-20	-20	-20	-20	-20	-20	-20	-20	-20	-20	-20	-20	-20	-20	-20	-20	-20	-20
1218.55	-20	-20	-20	-20	-20	-20	-20	-20	-20	-20	-20	-20	-20	-20	-20	-20	-20	-20	-20	-20	-20
1221.42	-20	-20	-20	-20	-20	-20	-20	-20	-20	-20	-20	-20	-20	-20	-20	-20	-20	-20	-20	-20	-20
1224.3	-20	-20	-20	-20	-20	-20	-20	-20	-20	-20	-20	-20	-20	-20	-20	-20	-20	-20	-20	-20	-20
1227.17	-20	-20	-20	-20	-20	-20	-20	-20	-20	-20	-20	-20	-20	-20	-20	-20	-20	-20	-20	-20	-20
1230.05	-20	-20	-20	-20	-20	-20	-20	-20	-20	-20	-20	-20	-20	-20	-20	-20	-20	-20	-20	-20	-20
1232.92	-20	-20	-20	-20	-20	-20	-20	-20	-20	-20	-20	-20	-20	-20	-20	-20	-20	-20	-20	-20	-20
1235.79	-20	-20	-20	-20	-20	-20	-20	-20	-20	-20	-20	-20	-20	-20	-20	-20	-20	-20	-20	-20	-20
1238.67	-20	-20	-20	-20	-20	-20	-20	-20	-20	-20	-20	-20	-20	-20	-20	-20	-20	-20	-20	-20	-20
1241.54	-20	-20	-20	-20	-20	-20	-20	-20	-20	-20	-20	-20	-20	-20	-20	-20	-20	-20	-20	-20	-20
1244.41	-20	-20	-20	-20	-20	-20	-20	-20	-20	-20	-20	-20	-20	-20	-20	-20	-20	-20	-20	-20	-20
1247.29	-20	-20	-20	-20	-20	-20	-20	-20	-20	-20	-20	-20	-20	-20	-20	-20	-20	-20	-20	-20	-20
1250.16	-20	-20	-20	-20	-20	-20	-20	-20	-20	-20	-20	-20	-20	-20	-20	-20	-20	-20	-20	-20	-20
1253.04	-20	-20	-20	-20	-20	-20	-20	-20	-20	-20	-20	-20	-20	-20	-20	-20	-20	-20	-20	-20	-20
1255.91	-20	-20	-20	-20	-20	-20	-20	-20	-20	-20	-20	-20	-20	-20	-20	-20	-20	-20	-20	-20	-20
1258.78	-20	-20	-20	-20	-20	-20	-20	-20	-20	-20	-20	-20	-20	-20	-20	-20	-20	-20	-20	-20	-20
1261.66	-20	-20	-20	-20	-20	-20	-20	-20	-20	-20	-20	-20	-20	-20	-20	-20	-20	-20	-20	-20	-20
1264.53	-20	-20	-20	-20	-20	-20	-20	-20	-20	-20	-20	-20	-20	-20	-20	-20	-20	-20	-20	-20	-20
1267.41	-20	-20	-20	-20	-20	-20	-20	-20	-20	-20	-20	-20	-20	-20	-20	-20	-20	-20	-20	-20	-20
1270.28	-20	-20	-20	-20	-20	-20	-20	-20	-20	-20	-20	-20	-20	-20	-20	-20	-20	-20	-20	-20	-20
1273.15	-20	-20	-20	-20	-20	-20	-20	-20	-20	-20	-20	-20	-20	-20	-20	-20	-20	-20	-20	-20	-20
1276.03	-20	-20	-20	-20	-20	-20	-20	-20	-20	-20	-20	-20	-20	-20	-20	-20	-20	-20	-20	-20	-20
1278.9	-20	-20	-20	-20	-20	-20	-20	-20	-20	-20	-20	-20	-20	-20	-20	-20	-20	-20	-20	-20	-20
1281.78	-20	-20	-20	-20	-20	-20	-20	-20	-20	-20	-20	-20	-20	-20	-20	-20	-20	-20	-20	-20	-20
1284.65	-20	-20	-20	-20	-20	-20	-20	-20	-20	-20	-20	-20	-20	-20	-20	-20	-20	-20	-20	-20	-20
1287.52	-20	-20	-20	-20	-20	-20	-20	-20	-20	-20	-20	-20	-20	-20	-20	-20	-20	-20	-20	-20	-20
1290.4	-20	-20	-20	-20	-20	-20	-20	-20	-20	-20	-20	-20	-20	-20	-20	-20	-20	-20	-20	-20	-20
1293.27	-20	-20	-20	-20	-20	-20	-20	-20	-20	-20	-20	-20	-20	-20	-20	-20	-20	-20	-20	-20	-20
1296.15	-20	-20	-20	-20	-20	-20	-20	-20	-20	-20	-20	-20	-20	-20	-20	-20	-20	-20	-20	-20	-20
1299.02	-20	-20	-20	-20	-20	-20	-20	-20	-20	-20	-20	-20	-20	-20	-20	-20	-20	-20	-20	-20	-20
1301.89	-20	-20	-20	-20	-20	-20	-20	-20	-20	-20	-20	-20	-20	-20	-20	-20	-20	-20	-20	-20	-20
1304.77	-20	-20	-20	-20	-20	-20	-20	-20	-20	-20	-20	-20	-20	-20	-20	-20	-20	-20	-20	-20	-20
1307.64	-20	-20	-20	-20	-20	-20	-20	-20	-20	-20	-20	-20	-20	-20	-20	-20	-20	-20	-20	-20	-20
1310.52	-20	-20	-20	-20	-20	-20	-20	-20	-20	-20	-20	-20	-20	-20	-20	-20	-20	-20	-20	-20	-20
1313.39	-20	-20	-20	-20	-20	-20	-20	-20	-20	-20	-20	-20	-20	-20	-20	-20	-20	-20	-20	-20	-20
1316.26	-20	-20	-20	-20	-20	-20	-20	-20	-20	-20	-20	-20	-20	-20	-20	-20	-20	-20	-20	-20	-20
1319.14	-20	-20	-20	-20	-20	-20	-20	-20	-20	-20	-20	-20	-20	-20	-20	-20	-20	-20	-20	-20	-20
1322.01	-20	-20	-20	-20	-20	-20	-20	-20	-20	-20	-20	-20	-20	-20	-20	-20	-20	-20	-20	-20	-20
1324.88	-20	-20	-20	-20	-20	-20	-20	-20	-20	-20	-20	-20	-20	-20	-20	-20	-20	-20	-20	-20	-20
1327.76	-20	-20	-20	-20	-20	-20	-20	-20	-20	-20	-20	-20	-20	-20	-20	-20	-20	-20	-20	-20	-20
1330.63	-20	-20	-20	-20	-20	-20	-20	-20	-20	-20	-20	-20	-20	-20	-20	-20	-20	-20	-20	-20	-20
1333.51	-20	-20	-20	-20	-20	-20	-20	-20	-20	-20	-20	-20	-20	-20	-20	-20	-20	-20	-20	-20	-20
1336.38	-20	-20	-20	-20	-20	-20	-20	-20	-20	-20	-20	-20	-20	-20	-20	-20	-20	-20	-20	-20	-20
1339.25	-20	-20	-20	-20	-20	-20	-20	-20	-20	-20	-20	-20	-20	-20	-20	-20	-20	-20	-20	-20	-20
1342.13	-20	-20	-20	-20	-20	-20	-20	-20	-20	-20	-20	-20	-20	-20	-20	-20	-20	-20	-20	-20	-20
1345	-20	-20	-20	-20	-20	-20	-20	-20	-20	-20	-20	-20	-20	-20	-20	-20	-20	-20	-20	-20	-20
1347.88	-20	-20	-20	-20	-20	-20	-20	-20	-20	-20	-20	-20	-20	-20	-20	-20	-20	-20	-20	-20	-20
1350.75	-20	-20	-20	-20	-20	-20	-20	-20	-20	-20	-20	-20	-20	-20	-20	-20	-20	-20	-20	-20	-20
1353.62	-20	-20	-20	-20	-20	-20	-20	-20	-20	-20	-20	-20	-20	-20	-20	-20	-20	-20	-20	-20	-20
1356.5	-20	-20	-20	-20	-20	-20	-20	-20	-20	-20	-20	-20	-20	-20	-20	-20	-20	-20	-20	-20	-20
1359.37	-20	-20	-20	-20	-20	-20	-20	-20	-20	-20	-20	-20	-20	-20	-20	-20	-20	-20	-20	-20	-20
1362.25	-20	-20	-20	-20	-20	-20	-20	-20	-20	-20	-20	-20	-20	-20	-20	-20	-20	-20	-20	-20	-20
1365.12	-20	-20	-20	-20	-20	-20	-20	-20	-20	-20	-20	-20	-20	-20	-20	-20	-20	-20	-20	-20	-20
1367.99	-20	-20	-20	-20	-20	-20	-20	-20	-20	-20	-20	-20	-20	-20	-20	-20	-20	-20	-20	-20	-20
1370.87	-20	-20	-20	-20	-20	-20	-20	-20	-20	-20	-20	-20	-20	-20	-20	-20	-20	-20	-20	-20	-20
1373.74	-20	-20	-20	-20	-20	-20	-20	-20	-20	-20	-20	-20	-20	-20	-20	-20	-20	-20	-20	-20	-20
1376.62	-20	-20	-20	-20	-20	-20	-20	-20	-20	-20	-20	-20	-20	-20	-20	-20	-20	-20	-20	-20	-20
1379.49	-20	-20	-20	-20	-20	-20	-20	-20	-20	-20	-20	-20	-20	-20	-20	-20	-20	-20	-20	-20	-20
1382.36	-20	-20	-20	-20	-20	-20	-20	-20	-20	-20	-20	-20	-20	-20	-20	-20	-20	-20	-20	-20	-20
1385.24	-20	-20	-20	-20	-20	-20	-20	-20	-20	-20	-20	-20	-20	-20	-20	-20	-20	-20	-20	-20	-20
1388.11	-20	-20	-20	-20	-20	-20	-20	-20	-20	-20	-20	-20	-20	-20	-20	-20	-20	-20	-20	-20	-20
1390.99	-20	-20	-20	-20	-20	-20	-20	-20	-20	-20	-20	-20	-20	-20	-20	-20	-20	-20	-20	-20	-20
1393.86	-20	-20	-20	-20	-20	-20	-20	-20	-20	-20	-20	-20	-20	-20	-20	-20	-20	-20	-20	-20	-20
1396.73	-20	-20	-20	-20	-20	-20	-20	-20	-20	-20	-20	-20	-20	-20	-20	-20	-20	-20	-20	-20	-20
1399.61	-20	-20	-20	-20	-20	-20	-20	-20	-20	-20	-20	-20	-20	-20	-20	-20	-20	-20	-20	-20	-20
1402.48	-20	-20	-20	-20	-20	-20	-20	-20	-20	-20	-20	-20	-20	-20	-20	-20	-20	-20	-20	-20	-20
1405.36	-20	-20	-20	-20	-20	-20	-20	-20	-20	-20	-20	-20	-20	-20	-20	-20	-20	-20	-20	-20	-20
1408.23	-20	-20	-20	-20	-20	-20	-20	-20	-20	-20	-20	-20	-20	-20	-20	-20	-20	-20	-20	-20	-20
1411.1	-20	-20	-20	-20	-20	-20	-20	-20	-20	-20	-20	-20	-20	-20	-20	-20	-20	-20	-20	-20	-20
1413.98	-20	-20	-20	-20	-20	-20	-20	-20	-20	-20	-20	-20	-20	-20	-20	-20	-20	-20	-20	-20	-20
1416.85	-20	-20	-20	-20	-20	-20	-20	-20	-20	-20	-20	-20	-20	-20	-20	-20	-20	-20	-20	-20	-20
1419.72	-20	-20	-20	-20	-20	-20	-20	-20	-20	-20	-20	-20	-20	-20	-20	-20	-20	-20	-20	-20	-20
1422.6	-20	-20	-20	-20	-20	-20	-20	-20	-20	-20	-20	-20	-20	-20	-20	-20	-20	-20	-20	-20	-20
1425.47	-20	-20	-20	-20	-20	-20	-20	-20	-20	-20	-20	-20	-20	-20	-20	-20	-20	-20	-20	-20	-20
1428.35	-20	-20	-20	-20	-20	-20	-20	-20	-20	-20	-20	-20	-20	-20	-20	-20	-20	-20	-20	-20	-20
1431.22	-20	-20	-20	-20	-20	-20	-20	-20	-20	-20	-20	-20	-20	-20	-20	-20	-20	-20	-20	-20	-20
1434.09	-20	-20	-20	-20	-20	-20	-20	-20	-20	-20	-20	-20	-20	-20	-20	-20	-20	-20	-20	-20	-20
1436.97	-20	-20	-20	-20	-20	-20	-20	-20	-20	-20	-20	-20	-20	-20	-20	-20	-20	-20	-20	-20	-20
1439.84	-20	-20	-20	-20	-20	-20	-20	-20	-20	-20	-20	-20	-20	-20	-20	-20	-20	-20	-20	-20	-20
1442.72	-20	-20	-20	-20	-20	-20	-20	-20	-20	-20	-20	-20	-20	-20	-20	-20	-20	-20	-20	-20	-20
1445.59	-20	-20	-20	-20	-20	-20	-20	-20	-20	-20	-20	-20	-20	-20	-20	-20	-20	-20	-20	-20	-20
1448.46	-20	-20	-20	-20	-20	-20	-20	-20	-20	-20	-20	-20	-20	-20	-20	-20	-20	-20	-20	-20	-20
1451.34	-20	-20	-20	-20	-20	-20	-20	-20	-20	-20	-20	-20	-20	-20	-20	-20	-20	-20	-20	-20	-20
1454.21	-20	-20	-20	-20	-20	-20	-20	-20	-20	-20	-20	-20	-20	-20	-20	-20	-20	-20	-20	-20	-20
1457.09	-20	-20	-20	-20	-20	-20	-20	-20	-20	-20	-20	-20	-20	-20	-20	-20	-20	-20	-20	-20	-20
1459.96	-20	-20	-20	-20	-20	-20	-20	-20	-20	-20	-20	-20	-20	-20	-20	-20	-20	-20	-20	-20	-20
1462.83	-20	-20	-20	-20	-20	-20	-20	-20	-20	-20	-20	-20	-20	-20	-20	-20	-20	-20	-20	-20	-20
1465.71	-20	-20	-20	-20	-20	-20	-20	-20	-20	-20	-20	-20	-20	-20	-20	-20	-20	-20	-20	-20	-20
1468.58	-20	-20	-20	-20	-20	-20	-20	-20	-20	-20	-20	-20	-20	-20	-20	-20	-20	-20	-20	-20	-20
1471.46	-20	-20	-20	-20	-20	-20	-20	-20	-20	-20	-20	-20	-20	-20	-20	-20	-20	-20	-20	-20	-20

## Sheet: Figure 2d - Case 8
# 2.84	2.88	2.93	2.97	3.01	3.06	3.1	3.14	3.19	3.23	3.27	3.32	3.36	3.41	3.45	3.49	3.54	3.58	3.62	3.67	3.71
0	-20	-20	-20	-20	-20	-20	-20	-20	-20	-20	-20	-20	-20	-20	-20	-20	-20	-20	-20	-20	-20
2.87394	-20	-19.8763	-20	-20	-20	-19.8897	-20	-20	-20	-20	-20	-20	-20	-20	-20	-20	-20	-20	-20	-20	-20
5.74787	-20	-20	-20	-20	-20	-20	-20	-20	-20	-20	-20	-20	-20	-20	-20	-20	-20	-20	-20	-20	-20
8.62181	-20	-20	-20	-20	-20	-20	-20	-20	-20	-20	-20	-20	-20	-20	-20	-20	-20	-20	-20	-20	-20
11.4957	-20	-20	-19.0369	-18.8743	-19.9348	-20	-20	-20	-20	-20	-20	-20	-20	-20	-20	-20	-20	-20	-20	-20	-20
14.3697	-20	-19.1954	-17.5292	-17.3408	-18.6205	-20	-20	-20	-20	-20	-20	-20	-20	-20	-20	-20	-20	-20	-20	-20	-20
17.2436	-20	-18.1255	-16.3811	-16.1605	-17.4984	-19.8891	-20	-20	-20	-20	-20	-20	-20	-20	-20	-20	-20	-20	-20	-20	-20
20.1176	-20	-17.4027	-15.5431	-15.2873	-16.7194	-19.4545	-20	-20	-20	-20	-20	-20	-20	-20	-20	-20	-20	-20	-20	-20	-20
22.9915	-19.9102	-16.9977	-14.9863	-14.6917	-16.2481	-19.198	-20	-20	-20	-20	-20	-20	-20	-20	-20	-20	-20	-20	-20	-20	-20
25.8654	-19.927	-16.8953	-14.688	-14.3496	-16.0629	-19.2506	-20	-20	-20	-20	-20	-20	-20	-20	-20	-20	-20	-20	-20	-20	-20
28.7394	-20	-17.0873	-14.6258	-14.2373	-16.1462	-19.5949	-20	-20	-20	-20	-20	-20	-20	-20	-20	-20	-20	-20	-20	-20	-20
31.6133	-20	-17.5642	-14.7724	-14.3276	-16.4764	-19.9782	-20	-20	-20	-20	-20	-20	-20	-20	-20	-20	-20	-20	-20	-20	-20
34.4872	-20	-18.3038	-15.0908	-14.586	-17.0189	-20	-20	-20	-20	-20	-20	-20	-20	-20	-20	-20	-20	-20	-20	-20	-20
37.3612	-20	-19.2464	-15.5328	-14.9705	-17.7155	-20	-20	-20	-20	-20	-20	-20	-20	-20	-20	-20	-20	-20	-20	-20	-20
40.2351	-20	-20	-16.0461	-15.4364	-18.4843	-20	-20	-20	-20	-20	-20	-20	-20	-20	-20	-20	-20	-20	-20	-20	-20
43.1091	-20	-20	-16.5906	-15.9482	-19.2496	-20	-20	-20	-20	-20	-20	-20	-20	-20	-20	-20	-20	-20	-20	-20	-20
45.983	-20	-20	-17.1474	-16.4853	-19.9039	-20	-20	-20	-20	-20	-20	-20	-20	-20	-20	-20	-20	-20	-20	-20	-20
48.8569	-20	-20	-17.7112	-17.0378	-20	-20	-20	-20	-20	-20	-20	-20	-20	-20	-20	-20	-20	-20	-20	-20	-20
51.7309	-20	-20	-18.2782	-17.5976	-20	-20	-20	-20	-20	-20	-20	-20	-20	-20	-20	-20	-20	-20	-20	-20	-20
54.6048	-20	-20	-18.8422	-18.1544	-20	-20	-20	-20	-20	-20	-20	-20	-20	-20	-20	-20	-20	-20	-20	-20	-20
57.4787	-20	-20	-19.3971	-18.6986	-20	-20	-20	-20	-20	-20	-20	-20	-20	-20	-20	-20	-20	-20	-20	-20	-20
60.3527	-20	-20	-19.8114	-19.2259	-20	-20	-20	-20	-20	-20	-20	-20	-20	-20	-20	-20	-20	-20	-20	-20	-20
63.2266	-20	-20	-19.998	-19.6329	-20	-20	-20	-20	-20	-20	-20	-20	-20	-20	-20	-20	-20	-20	-20	-20	-20
66.1006	-20	-20	-20	-19.8763	-20	-20	-20	-20	-20	-20	-20	-20	-20	-20	-20	-20	-20	-20	-20	-20	-20
68.9745	-20	-20	-20	-20	-20	-20	-20	-20	-20	-20	-20	-20	-20	-20	-20	-20	-20	-20	-20	-20	-20
71.8484	-20	-20	-20	-20	-20	-20	-20	-20	-20	-20	-20	-20	-20	-20	-20	-20	-20	-20	-20	-20	-20
74.7224	-20	-20	-20	-20	-20	-20	-20	-20	-20	-20	-20	-20	-20	-20	-20	-20	-20	-20	-20	-20	-20
77.5963	-20	-20	-20	-20	-20	-20	-20	-20	-20	-20	-20	-20	-20	-20	-20	-20	-20	-20	-20	-20	-20
80.4702	-20	-20	-20	-20	-20	-20	-20	-20	-20	-20	-20	-20	-20	-20	-20	-20	-20	-20	-20	-20	-20
83.3442	-20	-20	-20	-20	-20	-20	-20	-20	-20	-20	-20	-20	-20	-20	-20	-20	-20	-20	-20	-20	-20
86.2181	-20	-20	-20	-20	-20	-20	-20	-20	-20	-20	-20	-20	-20	-20	-20	-20	-20	-20	-20	-20	-20
89.092	-20	-20	-20	-20	-20	-20	-20	-20	-20	-20	-20	-20	-20	-20	-20	-20	-20	-20	-20	-20	-20
91.966	-20	-20	-20	-20	-20	-20	-20	-20	-20	-20	-20	-20	-20	-20	-20	-20	-20	-20	-20	-20	-20
94.8399	-20	-20	-20	-20	-20	-20	-20	-20	-20	-20	-20	-20	-20	-20	-20	-20	-20	-20	-20	-20	-20
97.7139	-20	-20	-20	-20	-20	-20	-20	-20	-20	-20	-20	-20	-20	-20	-20	-20	-20	-20	-20	-20	-20
100.588	-20	-20	-20	-20	-20	-20	-20	-20	-20	-20	-20	-20	-20	-20	-20	-20	-20	-20	-20	-20	-20
103.462	-20	-20	-20	-20	-20	-20	-20	-20	-20	-20	-20	-20	-20	-20	-20	-20	-20	-20	-20	-20	-20
106.336	-20	-20	-20	-20	-20	-20	-20	-20	-20	-20	-20	-20	-20	-20	-20	-20	-20	-20	-20	-20	-20
109.21	-20	-20	-20	-20	-20	-20	-20	-20	-20	-20	-20	-20	-20	-20	-20	-20	-20	-20	-20	-20	-20
112.084	-20	-20	-20	-20	-20	-20	-20	-20	-20	-20	-20	-20	-20	-20	-20	-20	-20	-20	-20	-20	-20
114.957	-20	-20	-20	-20	-20	-20	-20	-20	-20	-20	-20	-20	-20	-20	-20	-20	-20	-20	-20	-20	-20
117.831	-20	-20	-20	-20	-20	-20	-20	-20	-20	-20	-20	-20	-20	-20	-20	-20	-20	-20	-20	-20	-20
120.705	-20	-20	-20	-20	-20	-20	-20	-20	-20	-20	-20	-20	-20	-20	-20	-20	-20	-20	-20	-20	-20
123.579	-20	-20	-20	-20	-20	-20	-20	-20	-20	-20	-20	-20	-20	-20	-20	-20	-20	-20	-20	-20	-20
126.453	-20	-20	-20	-20	-20	-20	-20	-20	-20	-20	-20	-20	-20	-20	-20	-20	-20	-20	-20	-20	-20
129.327	-20	-20	-20	-20	-20	-20	-20	-20	-20	-20	-20	-20	-20	-20	-20	-20	-20	-20	-20	-20	-20
132.201	-20	-20	-20	-20	-20	-20	-20	-20	-20	-20	-20	-20	-20	-20	-20	-20	-20	-20	-20	-20	-20
135.075	-20	-20	-20	-20	-20	-20	-20	-20	-20	-20	-20	-20	-20	-20	-20	-20	-20	-20	-20	-20	-20
137.949	-20	-20	-20	-20	-20	-20	-20	-20	-20	-20	-20	-20	-20	-20	-20	-20	-20	-20	-20	-20	-20
140.823	-20	-20	-20	-20	-20	-20	-20	-20	-20	-20	-20	-20	-20	-20	-20	-20	-20	-20	-20	-20	-20
143.697	-20	-20	-20	-20	-20	-20	-20	-20	-20	-20	-20	-20	-20	-20	-20	-20	-20	-20	-20	-20	-20
146.571	-20	-20	-20	-20	-20	-20	-20	-20	-20	-20	-20	-20	-20	-20	-20	-20	-20	-20	-20	-20	-20
149.445	-20	-20	-20	-20	-20	-20	-20	-20	-20	-20	-20	-20	-20	-20	-20	-20	-20	-20	-20	-20	-20
152.319	-20	-20	-20	-20	-20	-20	-20	-20	-20	-20	-20	-20	-20	-20	-20	-20	-20	-20	-20	-20	-20
155.193	-20	-20	-20	-20	-20	-20	-20	-20	-20	-20	-20	-20	-20	-20	-20	-20	-20	-20	-20	-20	-20
158.067	-20	-20	-20	-20	-20	-20	-20	-20	-20	-20	-20	-20	-20	-20	-20	-20	-20	-20	-20	-20	-20
160.94	-20	-20	-20	-20	-20	-20	-20	-20	-20	-20	-20	-20	-20	-20	-20	-20	-20	-20	-20	-20	-20
163.814	-20	-20	-20	-20	-20	-20	-20	-20	-20	-20	-20	-20	-20	-20	-20	-20	-20	-20	-20	-20	-20
166.688	-20	-20	-20	-20	-20	-20	-20	-20	-20	-20	-20	-20	-20	-20	-20	-20	-20	-20	-20	-20	-20
169.562	-20	-20	-20	-20	-20	-20	-20	-20	-20	-20	-20	-20	-20	-20	-20	-20	-20	-20	-20	-20	-20
172.436	-20	-20	-20	-20	-20	-20	-20	-20	-20	-20	-20	-20	-20	-20	-20	-20	-20	-20	-20	-20	-20
175.31	-20	-20	-20	-20	-20	-20	-20	-20	-20	-20	-20	-20	-20	-20	-20	-20	-20	-20	-20	-20	-20
178.184	-20	-20	-20	-20	-20	-20	-20	-20	-20	-20	-20	-20	-20	-20	-20	-20	-20	-20	-20	-20	-20
181.058	-20	-20	-20	-20	-20	-20	-20	-20	-20	-20	-20	-20	-20	-20	-20	-20	-20	-20	-20	-20	-20
183.932	-20	-20	-20	-20	-20	-20	-20	-20	-20	-20	-20	-20	-20	-20	-20	-20	-20	-20	-20	-20	-20
186.806	-20	-20	-20	-20	-20	-20	-20	-20	-20	-20	-20	-20	-20	-20	-20	-20	-20	-20	-20	-20	-20
189.68	-20	-20	-20	-20	-20	-20	-20	-20	-20	-20	-20	-20	-20	-20	-20	-20	-20	-20	-20	-20	-20
192.554	-20	-20	-20	-20	-20	-20	-20	-20	-20	-20	-20	-20	-20	-20	-20	-20	-20	-20	-20	-20	-20
195.428	-20	-20	-20	-20	-20	-20	-20	-20	-20	-20	-20	-20	-20	-20	-20	-20	-20	-20	-20	-20	-20
198.302	-20	-20	-20	-20	-20	-20	-20	-20	-20	-20	-20	-20	-20	-20	-20	-20	-20	-20	-20	-20	-20
201.176	-20	-20	-20	-20	-20	-20	-20	-20	-20	-20	-20	-20	-20	-20	-20	-20	-20	-20	-20	-20	-20
204.05	-20	-20	-20	-20	-20	-20	-20	-20	-20	-20	-20	-20	-20	-20	-20	-20	-20	-20	-20	-20	-20
206.923	-20	-20	-20	-20	-20	-20	-20	-20	-20	-20	-20	-20	-20	-20	-20	-20	-20	-20	-20	-20	-20
209.797	-20	-20	-20	-20	-20	-20	-20	-20	-20	-20	-20	-20	-20	-20	-20	-20	-20	-20	-20	-20	-20
212.671	-20	-20	-20	-20	-20	-20	-20	-20	-20	-20	-20	-20	-20	-20	-20	-20	-20	-20	-20	-20	-20
215.545	-20	-20	-20	-20	-20	-20	-20	-20	-20	-20	-20	-20	-20	-20	-20	-20	-20	-20	-20	-20	-20
218.419	-20	-20	-20	-20	-20	-20	-20	-20	-20	-20	-20	-20	-20	-20	-20	-20	-20	-20	-20	-20	-20
221.293	-20	-20	-20	-20	-20	-20	-20	-20	-20	-20	-20	-20	-20	-20	-20	-20	-20	-20	-20	-20	-20
224.167	-20	-20	-20	-20	-20	-20	-20	-20	-20	-20	-20	-20	-20	-20	-20	-20	-20	-20	-20	-20	-20
227.041	-20	-20	-20	-20	-20	-20	-20	-20	-20	-20	-20	-20	-20	-20	-20	-20	-20	-20	-20	-20	-20
229.915	-20	-20	-20	-20	-20	-20	-20	-20	-20	-20	-20	-20	-20	-20	-20	-20	-20	-20	-20	-20	-20
232.789	-20	-20	-20	-20	-20	-20	-20	-20	-20	-20	-20	-20	-20	-20	-20	-20	-20	-20	-20	-20	-20
235.663	-20	-20	-20	-20	-20	-20	-20	-20	-20	-20	-20	-20	-20	-20	-20	-20	-20	-20	-20	-20	-20
238.537	-20	-20	-20	-20	-20	-20	-20	-20	-20	-20	-20	-20	-20	-20	-20	-20	-20	-20	-20	-20	-20
241.411	-20	-20	-20	-20	-20	-20	-20	-20	-20	-20	-20	-20	-20	-20	-20	-20	-20	-20	-20	-20	-20
244.285	-20	-20	-20	-20	-20	-20	-20	-20	-20	-20	-20	-20	-20	-20	-20	-20	-20	-20	-20	-20	-20
247.159	-20	-20	-20	-20	-20	-20	-20	-20	-20	-20	-20	-20	-20	-20	-20	-20	-20	-20	-20	-20	-20
250.033	-20	-20	-20	-20	-20	-20	-20	-20	-20	-20	-20	-20	-20	-20	-20	-20	-20	-20	-20	-20	-20
252.906	-20	-20	-20	-20	-20	-20	-20	-20	-20	-20	-20	-20	-20	-20	-20	-20	-20	-20	-20	-20	-20
255.78	-20	-20	-20	-20	-20	-20	-20	-20	-20	-20	-20	-20	-20	-20	-20	-20	-20	-20	-20	-20	-20
258.654	-20	-20	-20	-20	-20	-20	-20	-20	-20	-20	-20	-20	-20	-20	-20	-20	-20	-20	-20	-20	-20
261.528	-20	-20	-20	-20	-20	-20	-20	-20	-20	-20	-20	-20	-20	-20	-20	-20	-20	-20	-20	-20	-20
264.402	-20	-20	-20	-20	-20	-20	-20	-20	-20	-20	-20	-20	-20	-20	-20	-20	-20	-20	-20	-20	-20
267.276	-20	-20	-20	-20	-20	-20	-20	-20	-20	-20	-20	-20	-20	-20	-20	-20	-20	-20	-20	-20	-20
270.15	-20	-20	-20	-20	-20	-20	-20	-20	-20	-20	-20	-20	-20	-20	-20	-20	-20	-20	-20	-20	-20
273.024	-20	-20	-20	-20	-20	-20	-20	-20	-20	-20	-20	-20	-20	-20	-20	-20	-20	-20	-20	-20	-20
275.898	-20	-20	-20	-20	-20	-20	-20	-20	-20	-20	-20	-20	-20	-20	-20	-20	-20	-20	-20	-20	-20
278.772	-20	-20	-20	-20	-20	-20	-20	-20	-20	-20	-20	-20	-20	-20	-20	-20	-20	-20	-20	-20	-20
281.646	-20	-20	-20	-20	-20	-20	-20	-20	-20	-20	-20	-20	-20	-20	-20	-20	-20	-20	-20	-20	-20
284.52	-20	-20	-20	-20	-20	-20	-20	-20	-20	-20	-20	-20	-20	-20	-20	-20	-20	-20	-20	-20	-20
287.394	-20	-20	-20	-20	-20	-20	-20	-20	-20	-20	-20	-20	-20	-20	-20	-20	-20	-20	-20	-20	-20
290.268	-20	-20	-20	-20	-20	-20	-20	-20	-20	-20	-20	-20	-20	-20	-20	-20	-20	-20	-20	-20	-20
293.142	-20	-20	-20	-20	-20	-20	-20	-20	-20	-20	-20	-20	-20	-20	-20	-20	-20	-20	-20	-20	-20
296.016	-20	-20	-20	-20	-20	-20	-20	-20	-20	-20	-20	-20	-20	-20	-20	-20	-20	-20	-20	-20	-20
298.889	-20	-20	-20	-20	-20	-20	-20	-20	-20	-20	-20	-20	-20	-20	-20	-20	-20	-20	-20	-20	-20
301.763	-20	-20	-20	-20	-20	-20	-20	-20	-20	-20	-20	-20	-20	-20	-20	-20	-20	-20	-20	-20	-20
304.637	-20	-20	-20	-20	-20	-20	-20	-20	-20	-20	-20	-20	-20	-20	-20	-20	-20	-20	-20	-20	-20
307.511	-20	-20	-20	-20	-20	-20	-20	-20	-20	-20	-20	-20	-20	-20	-20	-20	-20	-20	-20	-20	-20
310.385	-20	-20	-20	-20	-20	-20	-20	-20	-20	-20	-20	-20	-20	-20	-20	-20	-20	-20	-20	-20	-20
313.259	-20	-20	-20	-20	-20	-20	-20	-20	-20	-20	-20	-20	-20	-20	-20	-20	-20	-20	-20	-20	-20
316.133	-20	-20	-20	-20	-20	-20	-20	-20	-20	-20	-20	-20	-20	-20	-20	-20	-20	-20	-20	-20	-20
319.007	-20	-20	-20	-20	-20	-20	-20	-20	-20	-20	-20	-20	-20	-20	-20	-20	-20	-20	-20	-20	-20
321.881	-20	-20	-20	-20	-20	-20	-20	-20	-20	-20	-20	-20	-20	-20	-20	-20	-20	-20	-20	-20	-20
324.755	-20	-20	-20	-20	-20	-20	-20	-20	-20	-20	-20	-20	-20	-20	-20	-20	-20	-20	-20	-20	-20
327.629	-20	-20	-20	-20	-20	-20	-20	-20	-20	-20	-20	-20	-20	-20	-20	-20	-20	-20	-20	-20	-20
330.503	-20	-20	-20	-20	-20	-20	-20	-20	-20	-20	-20	-20	-20	-20	-20	-20	-20	-20	-20	-20	-20
333.377	-20	-20	-20	-20	-20	-20	-20	-20	-20	-20	-20	-20	-20	-20	-20	-20	-20	-20	-20	-20	-20
336.251	-20	-20	-20	-20	-20	-20	-20	-20	-20	-20	-20	-20	-20	-20	-20	-20	-20	-20	-20	-20	-20
339.125	-20	-20	-20	-20	-20	-20	-20	-20	-20	-20	-20	-20	-20	-20	-20	-20	-20	-20	-20	-20	-20
341.999	-20	-20	-20	-20	-20	-20	-20	-20	-20	-20	-20	-20	-20	-20	-20	-20	-20	-20	-20	-20	-20
344.872	-20	-20	-20	-20	-20	-20	-20	-20	-20	-20	-20	-20	-20	-20	-20	-20	-20	-20	-20	-20	-20
347.746	-20	-20	-20	-20	-20	-20	-20	-20	-20	-20	-20	-20	-20	-20	-20	-20	-20	-20	-20	-20	-20
350.62	-20	-20	-20	-20	-20	-20	-20	-20	-20	-20	-20	-20	-20	-20	-20	-20	-20	-20	-20	-20	-20
353.494	-20	-20	-20	-20	-20	-20	-20	-20	-20	-20	-20	-20	-20	-20	-20	-20	-20	-20	-20	-20	-20
356.368	-20	-20	-20	-20	-20	-20	-20	-20	-20	-20	-20	-20	-20	-20	-20	-20	-20	-20	-20	-20	-20
359.242	-20	-20	-20	-20	-20	-20	-20	-20	-20	-20	-20	-20	-20	-20	-20	-20	-20	-20	-20	-20	-20
362.116	-20	-20	-20	-20	-20	-20	-20	-20	-20	-20	-20	-20	-20	-20	-20	-20	-20	-20	-20	-20	-20
364.99	-20	-20	-20	-20	-20	-20	-20	-20	-20	-20	-20	-20	-20	-20	-20	-20	-20	-20	-20	-20	-20
367.864	-20	-20	-20	-20	-20	-20	-20	-20	-20	-20	-20	-20	-20	-20	-20	-20	-20	-20	-20	-20	-20
370.738	-20	-20	-20	-20	-20	-20	-20	-20	-20	-20	-20	-20	-20	-20	-20	-20	-20	-20	-20	-20	-20
373.612	-20	-20	-20	-20	-20	-20	-20	-20	-20	-20	-20	-20	-20	-20	-20	-20	-20	-20	-20	-20	-20
376.486	-20	-20	-20	-20	-20	-20	-20	-20	-20	-20	-20	-20	-20	-20	-20	-20	-20	-20	-20	-20	-20
379.36	-20	-20	-20	-20	-20	-20	-20	-20	-20	-20	-20	-20	-20	-20	-20	-20	-20	-20	-20	-20	-20
382.234	-20	-20	-20	-20	-20	-20	-20	-20	-20	-20	-20	-20	-20	-20	-20	-20	-20	-20	-20	-20	-20
385.108	-20	-20	-20	-20	-20	-20	-20	-20	-20	-20	-20	-20	-20	-20	-20	-20	-20	-20	-20	-20	-20
387.981	-20	-20	-20	-20	-20	-20	-20	-20	-20	-20	-20	-20	-20	-20	-20	-20	-20	-20	-20	-20	-20
390.855	-20	-20	-20	-20	-20	-20	-20	-20	-20	-20	-20	-20	-20	-20	-20	-20	-20	-20	-20	-20	-20
393.729	-20	-20	-20	-20	-20	-20	-20	-20	-20	-20	-20	-20	-20	-20	-20	-20	-20	-20	-20	-20	-20
396.603	-20	-20	-20	-20	-20	-20	-20	-20	-20	-20	-20	-20	-20	-20	-20	-20	-20	-20	-20	-20	-20
399.477	-20	-20	-20	-20	-20	-20	-20	-20	-20	-20	-20	-20	-20	-20	-20	-20	-20	-20	-20	-20	-20
402.351	-20	-20	-20	-20	-20	-20	-20	-20	-20	-20	-20	-20	-20	-20	-20	-20	-20	-20	-20	-20	-20
405.225	-20	-20	-20	-20	-20	-20	-20	-20	-20	-20	-20	-20	-20	-20	-20	-20	-20	-20	-20	-20	-20
408.099	-20	-20	-20	-20	-20	-20	-20	-20	-20	-20	-20	-20	-20	-20	-20	-20	-20	-20	-20	-20	-20
410.973	-20	-20	-20	-20	-20	-20	-20	-20	-20	-20	-20	-20	-20	-20	-20	-20	-20	-20	-20	-20	-20
413.847	-20	-20	-20	-20	-20	-20	-20	-20	-20	-20	-20	-20	-20	-20	-20	-20	-20	-20	-20	-20	-20
416.721	-20	-20	-20	-20	-20	-20	-20	-20	-20	-20	-20	-20	-20	-20	-20	-20	-20	-20	-20	-20	-20
419.595	-20	-20	-20	-20	-20	-20	-20	-20	-20	-20	-20	-20	-20	-20	-20	-20	-20	-20	-20	-20	-20
422.469	-20	-20	-20	-20	-20	-20	-20	-20	-20	-20	-20	-20	-20	-20	-20	-20	-20	-20	-20	-20	-20
425.343	-20	-20	-20	-20	-20	-20	-20	-20	-20	-20	-20	-20	-20	-20	-20	-20	-20	-20	-20	-20	-20
428.217	-20	-20	-20	-20	-20	-20	-20	-20	-20	-20	-20	-20	-20	-20	-20	-20	-20	-20	-20	-20	-20
431.091	-20	-20	-20	-20	-20	-20	-20	-20	-20	-20	-20	-20	-20	-20	-20	-20	-20	-20	-20	-20	-20
433.964	-20	-20	-20	-20	-20	-20	-20	-20	-20	-20	-20	-20	-20	-20	-20	-20	-20	-20	-20	-20	-20
436.838	-20	-20	-20	-20	-20	-20	-20	-20	-20	-20	-20	-20	-20	-20	-20	-20	-20	-20	-20	-20	-20
439.712	-20	-20	-20	-20	-20	-20	-20	-20	-20	-20	-20	-20	-20	-20	-20	-20	-20	-20	-20	-20	-20
442.586	-20	-20	-20	-20	-20	-20	-20	-20	-20	-20	-20	-20	-20	-20	-20	-20	-20	-20	-20	-20	-20
445.46	-20	-20	-20	-20	-20	-20	-20	-20	-20	-20	-20	-20	-20	-20	-20	-20	-20	-20	-20	-20	-20
448.334	-20	-20	-20	-20	-20	-20	-20	-20	-20	-20	-20	-20	-20	-20	-20	-20	-20	-20	-20	-20	-20
451.208	-20	-20	-20	-20	-20	-20	-20	-20	-20	-20	-20	-20	-20	-20	-20	-20	-20	-20	-20	-20	-20
454.082	-20	-20	-20	-20	-20	-20	-20	-20	-20	-20	-20	-20	-20	-20	-20	-20	-20	-20	-20	-20	-20
456.956	-20	-20	-20	-20	-20	-20	-20	-20	-20	-20	-20	-20	-20	-20	-20	-20	-20	-20	-20	-20	-20
459.83	-20	-20	-20	-20	-20	-20	-20	-20	-20	-20	-20	-20	-20	-20	-20	-20	-20	-20	-20	-20	-20
462.704	-20	-20	-20	-20	-20	-20	-20	-20	-20	-20	-20	-20	-20	-20	-20	-20	-20	-20	-20	-20	-20
465.578	-20	-20	-20	-20	-20	-20	-20	-20	-20	-20	-20	-20	-20	-20	-20	-20	-20	-20	-20	-20	-20
468.452	-20	-20	-20	-20	-20	-20	-20	-20	-20	-20	-20	-20	-20	-20	-20	-20	-20	-20	-20	-20	-20
471.326	-20	-20	-20	-20	-20	-20	-20	-20	-20	-20	-20	-20	-20	-20	-20	-20	-20	-20	-20	-20	-20
474.2	-20	-20	-20	-20	-20	-20	-20	-20	-20	-20	-20	-20	-20	-20	-20	-20	-20	-20	-20	-20	-20
477.074	-20	-20	-20	-20	-20	-20	-20	-20	-20	-20	-20	-20	-20	-20	-20	-20	-20	-20	-20	-20	-20
479.947	-20	-20	-20	-20	-20	-20	-20	-20	-20	-20	-20	-20	-20	-20	-20	-20	-20	-20	-20	-20	-20
482.821	-20	-20	-20	-20	-20	-20	-20	-20	-20	-20	-20	-20	-20	-20	-20	-20	-20	-20	-20	-20	-20
485.695	-20	-20	-20	-20	-20	-20	-20	-20	-20	-20	-20	-20	-20	-20	-20	-20	-20	-20	-20	-20	-20
488.569	-20	-20	-20	-20	-20	-20	-20	-20	-20	-20	-20	-20	-20	-20	-20	-20	-20	-20	-20	-20	-20
491.443	-20	-20	-20	-20	-20	-20	-20	-20	-20	-20	-20	-20	-20	-20	-20	-20	-20	-20	-20	-20	-20
494.317	-20	-20	-20	-20	-20	-20	-20	-20	-20	-20	-20	-20	-20	-20	-20	-20	-20	-20	-20	-20	-20
497.191	-20	-20	-20	-20	-20	-20	-20	-20	-20	-20	-20	-20	-20	-20	-20	-20	-20	-20	-20	-20	-20
500.065	-20	-20	-20	-20	-20	-20	-20	-20	-20	-20	-20	-20	-20	-20	-20	-20	-20	-20	-20	-20	-20
502.939	-20	-20	-20	-20	-20	-20	-20	-20	-20	-20	-20	-20	-20	-20	-20	-20	-20	-20	-20	-20	-20
505.813	-20	-20	-20	-20	-20	-20	-20	-20	-20	-20	-20	-20	-20	-20	-20	-20	-20	-20	-20	-20	-20
508.687	-20	-20	-20	-20	-20	-20	-20	-20	-20	-20	-20	-20	-20	-20	-20	-20	-20	-20	-20	-20	-20
511.561	-20	-20	-20	-20	-20	-20	-20	-20	-20	-20	-20	-20	-20	-20	-20	-20	-20	-20	-20	-20	-20
514.435	-20	-20	-20	-20	-20	-20	-20	-20	-20	-20	-20	-20	-20	-20	-20	-20	-20	-20	-20	-20	-20
517.309	-20	-20	-20	-20	-20	-20	-20	-20	-20	-20	-20	-20	-20	-20	-20	-20	-20	-20	-20	-20	-20
520.183	-20	-20	-20	-20	-20	-20	-20	-20	-20	-20	-20	-20	-20	-20	-20	-20	-20	-20	-20	-20	-20
523.057	-20	-20	-20	-20	-20	-20	-20	-20	-20	-20	-20	-20	-20	-20	-20	-20	-20	-20	-20	-20	-20
525.93	-20	-20	-20	-20	-20	-20	-20	-20	-20	-20	-20	-20	-20	-20	-20	-20	-20	-20	-20	-20	-20
528.804	-20	-20	-20	-20	-20	-20	-20	-20	-20	-20	-20	-20	-20	-20	-20	-20	-20	-20	-20	-20	-20
531.678	-20	-20	-20	-20	-20	-20	-20	-20	-20	-20	-20	-20	-20	-20	-20	-20	-20	-20	-20	-20	-20
534.552	-20	-20	-20	-20	-20	-20	-20	-20	-20	-20	-20	-20	-20	-20	-20	-20	-20	-20	-20	-20	-20
537.426	-20	-20	-20	-20	-20	-20	-20	-20	-20	-20	-20	-20	-20	-20	-20	-20	-20	-20	-20	-20	-20
540.3	-20	-20	-20	-20	-20	-20	-20	-20	-20	-20	-20	-20	-20	-20	-20	-20	-20	-20	-20	-20	-20
543.174	-20	-20	-20	-20	-20	-20	-20	-20	-20	-20	-20	-20	-20	-20	-20	-20	-20	-20	-20	-20	-20
546.048	-20	-20	-20	-20	-20	-20	-20	-20	-20	-20	-20	-20	-20	-20	-20	-20	-20	-20	-20	-20	-20
548.922	-20	-20	-20	-20	-20	-20	-20	-20	-20	-20	-20	-20	-20	-20	-20	-20	-20	-20	-20	-20	-20
551.796	-20	-20	-20	-20	-20	-20	-20	-20	-20	-20	-20	-20	-20	-20	-20	-20	-20	-20	-20	-20	-20
554.67	-20	-20	-20	-20	-20	-20	-20	-20	-20	-20	-20	-20	-20	-20	-20	-20	-20	-20	-20	-20	-20
557.544	-20	-20	-20	-20	-20	-20	-20	-20	-20	-20	-20	-20	-20	-20	-20	-20	-20	-20	-20	-20	-20
560.418	-20	-20	-20	-20	-20	-20	-20	-20	-20	-20	-20	-20	-20	-20	-20	-20	-20	-20	-20	-20	-20
563.292	-20	-20	-20	-20	-20	-20	-20	-20	-20	-20	-20	-20	-20	-20	-20	-20	-20	-20	-20	-20	-20
566.166	-20	-20	-20	-20	-20	-20	-20	-20	-20	-20	-20	-20	-20	-20	-20	-20	-20	-20	-20	-20	-20
569.04	-20	-20	-20	-20	-20	-20	-20	-20	-20	-20	-20	-20	-20	-20	-20	-20	-20	-20	-20	-20	-20
571.913	-20	-20	-20	-20	-20	-20	-20	-20	-20	-20	-20	-20	-20	-20	-20	-20	-20	-20	-20	-20	-20
574.787	-20	-20	-20	-20	-20	-20	-20	-20	-20	-20	-20	-20	-20	-20	-20	-20	-20	-20	-20	-20	-20
577.661	-20	-20	-20	-20	-20	-20	-20	-20	-20	-20	-20	-20	-20	-20	-20	-20	-20	-20	-20	-20	-20
580.535	-20	-20	-20	-20	-20	-20	-20	-20	-20	-20	-20	-20	-20	-20	-20	-20	-20	-20	-20	-20	-20
583.409	-20	-20	-20	-20	-20	-20	-20	-20	-20	-20	-20	-20	-20	-20	-20	-20	-20	-20	-20	-20	-20
586.283	-20	-20	-20	-20	-20	-20	-20	-20	-20	-20	-20	-20	-20	-20	-20	-20	-20	-20	-20	-20	-20
589.157	-20	-20	-20	-20	-20	-20	-20	-20	-20	-20	-20	-20	-20	-20	-20	-20	-20	-20	-20	-20	-20
592.031	-20	-20	-20	-20	-20	-20	-20	-20	-20	-20	-20	-20	-20	-20	-20	-20	-20	-20	-20	-20	-20
594.905	-20	-20	-20	-20	-20	-20	-20	-20	-20	-20	-20	-20	-20	-20	-20	-20	-20	-20	-20	-20	-20
597.779	-20	-20	-20	-20	-20	-20	-20	-20	-20	-20	-20	-20	-20	-20	-20	-20	-20	-20	-20	-20	-20
600.653	-20	-20	-20	-20	-20	-20	-20	-20	-20	-20	-20	-20	-20	-20	-20	-20	-20	-20	-20	-20	-20
603.527	-20	-20	-20	-20	-20	-20	-20	-20	-20	-20	-20	-20	-20	-20	-20	-20	-20	-20	-20	-20	-20
606.401	-20	-20	-20	-20	-20	-20	-20	-20	-20	-20	-20	-20	-20	-20	-20	-20	-20	-20	-20	-20	-20
609.275	-20	-20	-20	-20	-20	-20	-20	-20	-20	-20	-20	-20	-20	-20	-20	-20	-20	-20	-20	-20	-20
612.149	-20	-20	-20	-20	-20	-20	-20	-20	-20	-20	-20	-20	-20	-20	-20	-20	-20	-20	-20	-20	-20
615.023	-20	-20	-20	-20	-20	-20	-20	-20	-20	-20	-20	-20	-20	-20	-20	-20	-20	-20	-20	-20	-20
617.896	-20	-20	-20	-20	-20	-20	-20	-20	-20	-20	-20	-20	-20	-20	-20	-20	-20	-20	-20	-20	-20
620.77	-20	-20	-20	-20	-20	-20	-20	-20	-20	-20	-20	-20	-20	-20	-20	-20	-20	-20	-20	-20	-20
623.644	-20	-20	-20	-20	-20	-20	-20	-20	-20	-20	-20	-20	-20	-20	-20	-20	-20	-20	-20	-20	-20
626.518	-20	-20	-20	-20	-20	-20	-20	-20	-20	-20	-20	-20	-20	-20	-20	-20	-20	-20	-20	-20	-20
629.392	-20	-20	-20	-20	-20	-20	-20	-20	-20	-20	-20	-20	-20	-20	-20	-20	-20	-20	-20	-20	-20
632.266	-20	-20	-20	-20	-20	-20	-20	-20	-20	-20	-20	-20	-20	-20	-20	-20	-20	-20	-20	-20	-20
635.14	-20	-20	-20	-20	-20	-20	-20	-20	-20	-20	-20	-20	-20	-20	-20	-20	-20	-20	-20	-20	-20
638.014	-20	-20	-20	-20	-20	-20	-20	-20	-20	-20	-20	-20	-20	-20	-20	-20	-20	-20	-20	-20	-20
640.888	-20	-20	-20	-20	-20	-20	-20	-20	-20	-20	-20	-20	-20	-20	-20	-20	-20	-20	-20	-20	-20
643.762	-20	-20	-20	-20	-20	-20	-20	-20	-20	-20	-20	-20	-20	-20	-20	-20	-20	-20	-20	-20	-20
646.636	-20	-20	-20	-20	-20	-20	-20	-20	-20	-20	-20	-20	-20	-20	-20	-20	-20	-20	-20	-20	-20
649.51	-20	-20	-20	-20	-20	-20	-20	-20	-20	-20	-20	-20	-20	-20	-20	-20	-20	-20	-20	-20	-20
652.384	-20	-20	-20	-20	-20	-20	-20	-20	-20	-20	-20	-20	-20	-20	-20	-20	-20	-20	-20	-20	-20
655.258	-20	-20	-20	-20	-20	-20	-20	-20	-20	-20	-20	-20	-20	-20	-20	-20	-20	-20	-20	-20	-20
658.132	-20	-20	-20	-20	-20	-20	-20	-20	-20	-20	-20	-20	-20	-20	-20	-20	-20	-20	-20	-20	-20
661.006	-20	-20	-20	-20	-20	-20	-20	-20	-20	-20	-20	-20	-20	-20	-20	-20	-20	-20	-20	-20	-20
663.879	-20	-20	-20	-20	-20	-20	-20	-20	-20	-20	-20	-20	-20	-20	-20	-20	-20	-20	-20	-20	-20
666.753	-20	-20	-20	-20	-20	-20	-20	-20	-20	-20	-20	-20	-20	-20	-20	-20	-20	-20	-20	-20	-20
669.627	-20	-20	-20	-20	-20	-20	-20	-20	-20	-20	-20	-20	-20	-20	-20	-20	-20	-20	-20	-20	-20
672.501	-20	-20	-20	-20	-20	-20	-20	-20	-20	-20	-20	-20	-20	-20	-20	-20	-20	-20	-20	-20	-20
675.375	-20	-20	-20	-20	-20	-20	-20	-20	-20	-20	-20	-20	-20	-20	-20	-20	-20	-20	-20	-20	-20
678.249	-20	-20	-20	-20	-20	-20	-20	-20	-20	-20	-20	-20	-20	-20	-20	-20	-20	-20	-20	-20	-20
681.123	-20	-20	-20	-20	-20	-20	-20	-20	-20	-20	-20	-20	-20	-20	-20	-20	-20	-20	-20	-20	-20
683.997	-20	-20	-20	-20	-20	-20	-20	-20	-20	-20	-20	-20	-20	-20	-20	-20	-20	-20	-20	-20	-20
686.871	-20	-20	-20	-20	-20	-20	-20	-20	-20	-20	-20	-20	-20	-20	-20	-20	-20	-20	-20	-20	-20
689.745	-20	-20	-20	-20	-20	-20	-20	-20	-20	-20	-20	-20	-20	-20	-20	-20	-20	-20	-20	-20	-20
692.619	-20	-20	-20	-20	-20	-20	-20	-20	-20	-20	-20	-20	-20	-20	-20	-20	-20	-20	-20	-20	-20
695.493	-20	-20	-20	-20	-20	-20	-20	-20	-20	-20	-20	-20	-20	-20	-20	-20	-20	-20	-20	-20	-20
698.367	-20	-20	-20	-20	-20	-20	-20	-20	-20	-20	-20	-20	-20	-20	-20	-20	-20	-20	-20	-20	-20
701.241	-20	-20	-20	-20	-20	-20	-20	-20	-20	-20	-20	-20	-20	-20	-20	-20	-20	-20	-20	-20	-20
704.115	-20	-20	-20	-20	-20	-20	-20	-20	-20	-20	-20	-20	-20	-20	-20	-20	-20	-20	-20	-20	-20
706.989	-20	-20	-20	-20	-20	-20	-20	-20	-20	-20	-20	-20	-20	-20	-20	-20	-20	-20	-20	-20	-20
709.862	-20	-20	-20	-20	-20	-20	-20	-20	-20	-20	-20	-20	-20	-20	-20	-20	-20	-20	-20	-20	-20
712.736	-20	-20	-20	-20	-20	-20	-20	-20	-20	-20	-20	-20	-20	-20	-20	-20	-20	-20	-20	-20	-20
715.61	-20	-20	-20	-20	-20	-20	-20	-20	-20	-20	-20	-20	-20	-20	-20	-20	-20	-20	-20	-20	-20
718.484	-20	-20	-20	-20	-20	-20	-20	-20	-20	-20	-20	-20	-20	-20	-20	-20	-20	-20	-20	-20	-20
721.358	-20	-20	-20	-20	-20	-20	-20	-20	-20	-20	-20	-20	-20	-20	-20	-20	-20	-20	-20	-20	-20
724.232	-20	-20	-20	-20	-20	-20	-20	-20	-20	-20	-20	-20	-20	-20	-20	-20	-20	-20	-20	-20	-20
727.106	-20	-20	-20	-20	-20	-20	-20	-20	-20	-20	-20	-20	-20	-20	-20	-20	-20	-20	-20	-20	-20
729.98	-20	-20	-20	-20	-20	-20	-20	-20	-20	-20	-20	-20	-20	-20	-20	-20	-20	-20	-20	-20	-20
732.854	-20	-20	-20	-20	-20	-20	-20	-20	-20	-20	-20	-20	-20	-20	-20	-20	-20	-20	-20	-20	-20
735.728	-20	-20	-20	-20	-20	-20	-20	-20	-20	-20	-20	-20	-20	-20	-20	-20	-20	-20	-20	-20	-20
738.602	-20	-20	-20	-20	-20	-20	-20	-20	-20	-20	-20	-20	-20	-20	-20	-20	-20	-20	-20	-20	-20
741.476	-20	-20	-20	-20	-20	-20	-20	-20	-20	-20	-20	-20	-20	-20	-20	-20	-20	-20	-20	-20	-20
744.35	-20	-20	-20	-20	-20	-20	-20	-20	-20	-20	-20	-20	-20	-20	-20	-20	-20	-20	-20	-20	-20
747.224	-20	-20	-20	-20	-20	-20	-20	-20	-20	-20	-20	-20	-20	-20	-20	-20	-20	-20	-20	-20	-20
750.098	-20	-20	-20	-20	-20	-20	-20	-20	-20	-20	-20	-20	-20	-20	-20	-20	-20	-20	-20	-20	-20
752.972	-20	-20	-20	-20	-20	-20	-20	-20	-20	-20	-20	-20	-20	-20	-20	-20	-20	-20	-20	-20	-20
755.845	-20	-20	-20	-20	-20	-20	-20	-20	-20	-20	-20	-20	-20	-20	-20	-20	-20	-20	-20	-20	-20
758.719	-20	-20	-20	-20	-20	-20	-20	-20	-20	-20	-20	-20	-20	-20	-20	-20	-20	-20	-20	-20	-20
761.593	-20	-20	-20	-20	-20	-20	-20	-20	-20	-20	-20	-20	-20	-20	-20	-20	-20	-20	-20	-20	-20
764.467	-20	-20	-20	-20	-20	-20	-20	-20	-20	-20	-20	-20	-20	-20	-20	-20	-20	-20	-20	-20	-20
767.341	-20	-20	-20	-20	-20	-20	-20	-20	-20	-20	-20	-20	-20	-20	-20	-20	-20	-20	-20	-20	-20
770.215	-20	-20	-20	-20	-20	-20	-20	-20	-20	-20	-20	-20	-20	-20	-20	-20	-20	-20	-20	-20	-20
773.089	-20	-20	-20	-20	-20	-20	-20	-20	-20	-20	-20	-20	-20	-20	-20	-20	-20	-20	-20	-20	-20
775.963	-20	-20	-20	-20	-20	-20	-20	-20	-20	-20	-20	-20	-20	-20	-20	-20	-20	-20	-20	-20	-20
778.837	-20	-20	-20	-20	-20	-20	-20	-20	-20	-20	-20	-20	-20	-20	-20	-20	-20	-20	-20	-20	-20
781.711	-20	-20	-20	-20	-20	-20	-20	-20	-20	-20	-20	-20	-20	-20	-20	-20	-20	-20	-20	-20	-20
784.585	-20	-20	-20	-20	-20	-20	-20	-20	-20	-20	-20	-20	-20	-20	-20	-20	-20	-20	-20	-20	-20
787.459	-20	-20	-20	-20	-20	-20	-20	-20	-20	-20	-20	-20	-20	-20	-20	-20	-20	-20	-20	-20	-20
790.333	-20	-20	-20	-20	-20	-20	-20	-20	-20	-20	-20	-20	-20	-20	-20	-20	-20	-20	-20	-20	-20
793.207	-20	-20	-20	-20	-20	-20	-20	-20	-20	-20	-20	-20	-20	-20	-20	-20	-20	-20	-20	-20	-20
796.081	-20	-20	-20	-20	-20	-20	-20	-20	-20	-20	-20	-20	-20	-20	-20	-20	-20	-20	-20	-20	-20
798.954	-20	-20	-20	-20	-20	-20	-20	-20	-20	-20	-20	-20	-20	-20	-20	-20	-20	-20	-20	-20	-20
801.828	-20	-20	-20	-20	-20	-20	-20	-20	-20	-20	-20	-20	-20	-20	-20	-20	-20	-20	-20	-20	-20
804.702	-20	-20	-20	-20	-20	-20	-20	-20	-20	-20	-20	-20	-20	-20	-20	-20	-20	-20	-20	-20	-20
807.576	-20	-20	-20	-20	-20	-20	-20	-20	-20	-20	-20	-20	-20	-20	-20	-20	-20	-20	-20	-20	-20
810.45	-20	-20	-20	-20	-20	-20	-20	-20	-20	-20	-20	-20	-20	-20	-20	-20	-20	-20	-20	-20	-20
813.324	-20	-20	-20	-20	-20	-20	-20	-20	-20	-20	-20	-20	-20	-20	-20	-20	-20	-20	-20	-20	-20
816.198	-20	-20	-20	-20	-20	-20	-20	-20	-20	-20	-20	-20	-20	-20	-20	-20	-20	-20	-20	-20	-20
819.072	-20	-20	-20	-20	-20	-20	-20	-20	-20	-20	-20	-20	-20	-20	-20	-20	-20	-20	-20	-20	-20
821.946	-20	-20	-20	-20	-20	-20	-20	-20	-20	-20	-20	-20	-20	-20	-20	-20	-20	-20	-20	-20	-20
824.82	-20	-20	-20	-20	-20	-20	-20	-20	-20	-20	-20	-20	-20	-20	-20	-20	-20	-20	-20	-20	-20
827.694	-20	-20	-20	-20	-20	-20	-20	-20	-20	-20	-20	-20	-20	-20	-20	-20	-20	-20	-20	-20	-20
830.568	-20	-20	-20	-20	-20	-20	-20	-20	-20	-20	-20	-20	-20	-20	-20	-20	-20	-20	-20	-20	-20
833.442	-20	-20	-20	-20	-20	-20	-20	-20	-20	-20	-20	-20	-20	-20	-20	-20	-20	-20	-20	-20	-20
836.316	-20	-20	-20	-20	-20	-20	-20	-20	-20	-20	-20	-20	-20	-20	-20	-20	-20	-20	-20	-20	-20
839.19	-20	-20	-20	-20	-20	-20	-20	-20	-20	-20	-20	-20	-20	-20	-20	-20	-20	-20	-20	-20	-20
842.064	-20	-20	-20	-20	-20	-20	-20	-20	-20	-20	-20	-20	-20	-20	-20	-20	-20	-20	-20	-20	-20
844.937	-20	-20	-20	-20	-20	-20	-20	-20	-20	-20	-20	-20	-20	-20	-20	-20	-20	-20	-20	-20	-20
847.811	-20	-20	-20	-20	-20	-20	-20	-20	-20	-20	-20	-20	-20	-20	-20	-20	-20	-20	-20	-20	-20
850.685	-20	-20	-20	-20	-20	-20	-20	-20	-20	-20	-20	-20	-20	-20	-20	-20	-20	-20	-20	-20	-20
853.559	-20	-20	-20	-20	-20	-20	-20	-20	-20	-20	-20	-20	-20	-20	-20	-20	-20	-20	-20	-20	-20
856.433	-20	-20	-20	-20	-20	-20	-20	-20	-20	-20	-20	-20	-20	-20	-20	-20	-20	-20	-20	-20	-20
859.307	-20	-20	-20	-20	-20	-20	-20	-20	-20	-20	-20	-20	-20	-20	-20	-20	-20	-20	-20	-20	-20
862.181	-20	-20	-20	-20	-20	-20	-20	-20	-20	-20	-20	-20	-20	-20	-20	-20	-20	-20	-20	-20	-20
865.055	-20	-20	-20	-20	-20	-20	-20	-20	-20	-20	-20	-20	-20	-20	-20	-20	-20	-20	-20	-20	-20
867.929	-20	-20	-20	-20	-20	-20	-20	-20	-20	-20	-20	-20	-20	-20	-20	-20	-20	-20	-20	-20	-20
870.803	-20	-20	-20	-20	-20	-20	-20	-20	-20	-20	-20	-20	-20	-20	-20	-20	-20	-20	-20	-20	-20
873.677	-20	-20	-20	-20	-20	-20	-20	-20	-20	-20	-20	-20	-20	-20	-20	-20	-20	-20	-20	-20	-20
876.551	-20	-20	-20	-20	-20	-20	-20	-20	-20	-20	-20	-20	-20	-20	-20	-20	-20	-20	-20	-20	-20
879.425	-20	-20	-20	-20	-20	-20	-20	-20	-20	-20	-20	-20	-20	-20	-20	-20	-20	-20	-20	-20	-20
882.299	-20	-20	-20	-20	-20	-20	-20	-20	-20	-20	-20	-20	-20	-20	-20	-20	-20	-20	-20	-20	-20
885.173	-20	-20	-20	-20	-20	-20	-20	-20	-20	-20	-20	-20	-20	-20	-20	-20	-20	-20	-20	-20	-20
888.047	-20	-20	-20	-20	-20	-20	-20	-20	-20	-20	-20	-20	-20	-20	-20	-20	-20	-20	-20	-20	-20
890.92	-20	-20	-20	-20	-20	-20	-20	-20	-20	-20	-20	-20	-20	-20	-20	-20	-20	-20	-20	-20	-20
893.794	-20	-20	-20	-20	-20	-20	-20	-20	-20	-20	-20	-20	-20	-20	-20	-20	-20	-20	-20	-20	-20
896.668	-20	-20	-20	-20	-20	-20	-20	-20	-20	-20	-20	-20	-20	-20	-20	-20	-20	-20	-20	-20	-20
899.542	-20	-20	-20	-20	-20	-20	-20	-20	-20	-20	-20	-20	-20	-20	-20	-20	-20	-20	-20	-20	-20
902.416	-20	-20	-20	-20	-20	-20	-20	-20	-20	-20	-20	-20	-20	-20	-20	-20	-20	-20	-20	-20	-20
905.29	-20	-20	-20	-20	-20	-20	-20	-20	-20	-20	-20	-20	-20	-20	-20	-20	-20	-20	-20	-20	-20
908.164	-20	-20	-20	-20	-20	-20	-20	-20	-20	-20	-20	-20	-20	-20	-20	-20	-20	-20	-20	-20	-20
911.038	-20	-20	-20	-20	-20	-20	-20	-20	-20	-20	-20	-20	-20	-20	-20	-20	-20	-20	-20	-20	-20
913.912	-20	-20	-20	-20	-20	-20	-20	-20	-20	-20	-20	-20	-20	-20	-20	-20	-20	-20	-20	-20	-20
916.786	-20	-20	-20	-20	-20	-20	-20	-20	-20	-20	-20	-20	-20	-20	-20	-20	-20	-20	-20	-20	-20
919.66	-20	-20	-20	-20	-20	-20	-20	-20	-20	-20	-20	-20	-20	-20	-20	-20	-20	-20	-20	-20	-20
922.534	-20	-20	-20	-20	-20	-20	-20	-20	-20	-20	-20	-20	-20	-20	-20	-20	-20	-20	-20	-20	-20
925.408	-20	-20	-20	-20	-20	-20	-20	-20	-20	-20	-20	-20	-20	-20	-20	-20	-20	-20	-20	-20	-20
928.282	-20	-20	-20	-20	-20	-20	-20	-20	-20	-20	-20	-20	-20	-20	-20	-20	-20	-20	-20	-20	-20
931.156	-20	-20	-20	-20	-20	-20	-20	-20	-20	-20	-20	-20	-20	-20	-20	-20	-20	-20	-20	-20	-20
934.03	-20	-20	-20	-20	-20	-20	-20	-20	-20	-20	-20	-20	-20	-20	-20	-20	-20	-20	-20	-20	-20
936.903	-20	-20	-20	-20	-20	-20	-20	-20	-20	-20	-20	-20	-20	-20	-20	-20	-20	-20	-20	-20	-20
939.777	-20	-20	-20	-20	-20	-20	-20	-20	-20	-20	-20	-20	-20	-20	-20	-20	-20	-20	-20	-20	-20
942.651	-20	-20	-20	-20	-20	-20	-20	-20	-20	-20	-20	-20	-20	-20	-20	-20	-20	-20	-20	-20	-20
945.525	-20	-20	-20	-20	-20	-20	-20	-20	-20	-20	-20	-20	-20	-20	-20	-20	-20	-20	-20	-20	-20
948.399	-20	-20	-20	-20	-20	-20	-20	-20	-20	-20	-20	-20	-20	-20	-20	-20	-20	-20	-20	-20	-20
951.273	-20	-20	-20	-20	-20	-20	-20	-20	-20	-20	-20	-20	-20	-20	-20	-20	-20	-20	-20	-20	-20
954.147	-20	-20	-20	-20	-20	-20	-20	-20	-20	-20	-20	-20	-20	-20	-20	-20	-20	-20	-20	-20	-20
957.021	-20	-20	-20	-20	-20	-20	-20	-20	-20	-20	-20	-20	-20	-20	-20	-20	-20	-20	-20	-20	-20
959.895	-20	-20	-20	-20	-20	-20	-20	-20	-20	-20	-20	-20	-20	-20	-20	-20	-20	-20	-20	-20	-20
962.769	-20	-20	-20	-20	-20	-20	-20	-20	-20	-20	-20	-20	-20	-20	-20	-20	-20	-20	-20	-20	-20
965.643	-20	-20	-20	-20	-20	-20	-20	-20	-20	-20	-20	-20	-20	-20	-20	-20	-20	-20	-20	-20	-20
968.517	-20	-20	-20	-20	-20	-20	-20	-20	-20	-20	-20	-20	-20	-20	-20	-20	-20	-20	-20	-20	-20
971.391	-20	-20	-20	-20	-20	-20	-20	-20	-20	-20	-20	-20	-20	-20	-20	-20	-20	-20	-20	-20	-20
974.265	-20	-20	-20	-20	-20	-20	-20	-20	-20	-20	-20	-20	-20	-20	-20	-20	-20	-20	-20	-20	-20
977.139	-20	-20	-20	-20	-20	-20	-20	-20	-20	-20	-20	-20	-20	-20	-20	-20	-20	-20	-20	-20	-20
980.013	-20	-20	-20	-20	-20	-20	-20	-20	-20	-20	-20	-20	-20	-20	-20	-20	-20	-20	-20	-20	-20
982.886	-20	-20	-20	-20	-20	-20	-20	-20	-20	-20	-20	-20	-20	-20	-20	-20	-20	-20	-20	-20	-20
985.76	-20	-20	-20	-20	-20	-20	-20	-20	-20	-20	-20	-20	-20	-20	-20	-20	-20	-20	-20	-20	-20
988.634	-20	-20	-20	-20	-20	-20	-20	-20	-20	-20	-20	-20	-20	-20	-20	-20	-20	-20	-20	-20	-20
991.508	-20	-20	-20	-20	-20	-20	-20	-20	-20	-20	-20	-20	-20	-20	-20	-20	-20	-20	-20	-20	-20
994.382	-20	-20	-20	-20	-20	-20	-20	-20	-20	-20	-20	-20	-20	-20	-20	-20	-20	-20	-20	-20	-20
997.256	-20	-20	-20	-20	-20	-20	-20	-20	-20	-20	-20	-20	-20	-20	-20	-20	-20	-20	-20	-20	-20
1000.13	-20	-20	-20	-20	-20	-20	-20	-20	-20	-20	-20	-20	-20	-20	-20	-20	-20	-20	-20	-20	-20
1003	-20	-20	-20	-20	-20	-20	-20	-20	-20	-20	-20	-20	-20	-20	-20	-20	-20	-20	-20	-20	-20
1005.88	-20	-20	-20	-20	-20	-20	-20	-20	-20	-20	-20	-20	-20	-20	-20	-20	-20	-20	-20	-20	-20
1008.75	-20	-20	-20	-20	-20	-20	-20	-20	-20	-20	-20	-20	-20	-20	-20	-20	-20	-20	-20	-20	-20
1011.63	-20	-20	-20	-20	-20	-20	-20	-20	-20	-20	-20	-20	-20	-20	-20	-20	-20	-20	-20	-20	-20
1014.5	-20	-20	-20	-20	-20	-20	-20	-20	-20	-20	-20	-20	-20	-20	-20	-20	-20	-20	-20	-20	-20
1017.37	-20	-20	-20	-20	-20	-20	-20	-20	-20	-20	-20	-20	-20	-20	-20	-20	-20	-20	-20	-20	-20
1020.25	-20	-20	-20	-20	-20	-20	-20	-20	-20	-20	-20	-20	-20	-20	-20	-20	-20	-20	-20	-20	-20
1023.12	-20	-20	-20	-20	-20	-20	-20	-20	-20	-20	-20	-20	-20	-20	-20	-20	-20	-20	-20	-20	-20
1026	-20	-20	-20	-20	-20	-20	-20	-20	-20	-20	-20	-20	-20	-20	-20	-20	-20	-20	-20	-20	-20
1028.87	-20	-20	-20	-20	-20	-20	-20	-20	-20	-20	-20	-20	-20	-20	-20	-20	-20	-20	-20	-20	-20
1031.74	-20	-20	-20	-20	-20	-20	-20	-20	-20	-20	-20	-20	-20	-20	-20	-20	-20	-20	-20	-20	-20
1034.62	-20	-20	-20	-20	-20	-20	-20	-20	-20	-20	-20	-20	-20	-20	-20	-20	-20	-20	-20	-20	-20
1037.49	-20	-20	-20	-20	-20	-20	-20	-20	-20	-20	-20	-20	-20	-20	-20	-20	-20	-20	-20	-20	-20
1040.37	-20	-20	-20	-20	-20	-20	-20	-20	-20	-20	-20	-20	-20	-20	-20	-20	-20	-20	-20	-20	-20
1043.24	-20	-20	-20	-20	-20	-20	-20	-20	-20	-20	-20	-20	-20	-20	-20	-20	-20	-20	-20	-20	-20
1046.11	-20	-20	-20	-20	-20	-20	-20	-20	-20	-20	-20	-20	-20	-20	-20	-20	-20	-20	-20	-20	-20
1048.99	-20	-20	-20	-20	-20	-20	-20	-20	-20	-20	-20	-20	-20	-20	-20	-20	-20	-20	-20	-20	-20
1051.86	-20	-20	-20	-20	-20	-20	-20	-20	-20	-20	-20	-20	-20	-20	-20	-20	-20	-20	-20	-20	-20
1054.73	-20	-20	-20	-20	-20	-20	-20	-20	-20	-20	-20	-20	-20	-20	-20	-20	-20	-20	-20	-20	-20
1057.61	-20	-20	-20	-20	-20	-20	-20	-20	-20	-20	-20	-20	-20	-20	-20	-20	-20	-20	-20	-20	-20
1060.48	-20	-20	-20	-20	-20	-20	-20	-20	-20	-20	-20	-20	-20	-20	-20	-20	-20	-20	-20	-20	-20
1063.36	-20	-20	-20	-20	-20	-20	-20	-20	-20	-20	-20	-20	-20	-20	-20	-20	-20	-20	-20	-20	-20
1066.23	-20	-20	-20	-20	-20	-20	-20	-20	-20	-20	-20	-20	-20	-20	-20	-20	-20	-20	-20	-20	-20
1069.1	-20	-20	-20	-20	-20	-20	-20	-20	-20	-20	-20	-20	-20	-20	-20	-20	-20	-20	-20	-20	-20
1071.98	-20	-20	-20	-20	-20	-20	-20	-20	-20	-20	-20	-20	-20	-20	-20	-20	-20	-20	-20	-20	-20
1074.85	-20	-20	-20	-20	-20	-20	-20	-20	-20	-20	-20	-20	-20	-20	-20	-20	-20	-20	-20	-20	-20
1077.73	-20	-20	-20	-20	-20	-20	-20	-20	-20	-20	-20	-20	-20	-20	-20	-20	-20	-20	-20	-20	-20
1080.6	-20	-20	-20	-20	-20	-20	-20	-20	-20	-20	-20	-20	-20	-20	-20	-20	-20	-20	-20	-20	-20
1083.47	-20	-20	-20	-20	-20	-20	-20	-20	-20	-20	-20	-20	-20	-20	-20	-20	-20	-20	-20	-20	-20
1086.35	-20	-20	-20	-20	-20	-20	-20	-20	-20	-20	-20	-20	-20	-20	-20	-20	-20	-20	-20	-20	-20
1089.22	-20	-20	-20	-20	-20	-20	-20	-20	-20	-20	-20	-20	-20	-20	-20	-20	-20	-20	-20	-20	-20
1092.1	-20	-20	-20	-20	-20	-20	-20	-20	-20	-20	-20	-20	-20	-20	-20	-20	-20	-20	-20	-20	-20
1094.97	-20	-20	-20	-20	-20	-20	-20	-20	-20	-20	-20	-20	-20	-20	-20	-20	-20	-20	-20	-20	-20
1097.84	-20	-20	-20	-20	-20	-20	-20	-20	-20	-20	-20	-20	-20	-20	-20	-20	-20	-20	-20	-20	-20
1100.72	-20	-20	-20	-20	-20	-20	-20	-20	-20	-20	-20	-20	-20	-20	-20	-20	-20	-20	-20	-20	-20
1103.59	-20	-20	-20	-20	-20	-20	-20	-20	-20	-20	-20	-20	-20	-20	-20	-20	-20	-20	-20	-20	-20
1106.47	-20	-20	-20	-20	-20	-20	-20	-20	-20	-20	-20	-20	-20	-20	-20	-20	-20	-20	-20	-20	-20
1109.34	-20	-20	-20	-20	-20	-20	-20	-20	-20	-20	-20	-20	-20	-20	-20	-20	-20	-20	-20	-20	-20
1112.21	-20	-20	-20	-20	-20	-20	-20	-20	-20	-20	-20	-20	-20	-20	-20	-20	-20	-20	-20	-20	-20
1115.09	-20	-20	-20	-20	-20	-20	-20	-20	-20	-20	-20	-20	-20	-20	-20	-20	-20	-20	-20	-20	-20
1117.96	-20	-20	-20	-20	-20	-20	-20	-20	-20	-20	-20	-20	-20	-20	-20	-20	-20	-20	-20	-20	-20
1120.84	-20	-20	-20	-20	-20	-20	-20	-20	-20	-20	-20	-20	-20	-20	-20	-20	-20	-20	-20	-20	-20
1123.71	-20	-20	-20	-20	-20	-20	-20	-20	-20	-20	-20	-20	-20	-20	-20	-20	-20	-20	-20	-20	-20
1126.58	-20	-20	-20	-20	-20	-20	-20	-20	-20	-20	-20	-20	-20	-20	-20	-20	-20	-20	-20	-20	-20
1129.46	-20	-20	-20	-20	-20	-20	-20	-20	-20	-20	-20	-20	-20	-20	-20	-20	-20	-20	-20	-20	-20
1132.33	-20	-20	-20	-20	-20	-20	-20	-20	-20	-20	-20	-20	-20	-20	-20	-20	-20	-20	-20	-20	-20
1135.21	-20	-20	-20	-20	-20	-20	-20	-20	-20	-20	-20	-20	-20	-20	-20	-20	-20	-20	-20	-20	-20
1138.08	-20	-20	-20	-20	-20	-20	-20	-20	-20	-20	-20	-20	-20	-20	-20	-20	-20	-20	-20	-20	-20
1140.95	-20	-20	-20	-20	-20	-20	-20	-20	-20	-20	-20	-20	-20	-20	-20	-20	-20	-20	-20	-20	-20
1143.83	-20	-20	-20	-20	-20	-20	-20	-20	-20	-20	-20	-20	-20	-20	-20	-20	-20	-20	-20	-20	-20
1146.7	-20	-20	-20	-20	-20	-20	-20	-20	-20	-20	-20	-20	-20	-20	-20	-20	-20	-20	-20	-20	-20
1149.57	-20	-20	-20	-20	-20	-20	-20	-20	-20	-20	-20	-20	-20	-20	-20	-20	-20	-20	-20	-20	-20
1152.45	-20	-20	-20	-20	-20	-20	-20	-20	-20	-20	-20	-20	-20	-20	-20	-20	-20	-20	-20	-20	-20
1155.32	-20	-20	-20	-20	-20	-20	-20	-20	-20	-20	-20	-20	-20	-20	-20	-20	-20	-20	-20	-20	-20
1158.2	-20	-20	-20	-20	-20	-20	-20	-20	-20	-20	-20	-20	-20	-20	-20	-20	-20	-20	-20	-20	-20
1161.07	-20	-20	-20	-20	-20	-20	-20	-20	-20	-20	-20	-20	-20	-20	-20	-20	-20	-20	-20	-20	-20
1163.94	-20	-20	-20	-20	-20	-20	-20	-20	-20	-20	-20	-20	-20	-20	-20	-20	-20	-20	-20	-20	-20
1166.82	-20	-20	-20	-20	-20	-20	-20	-20	-20	-20	-20	-20	-20	-20	-20	-20	-20	-20	-20	-20	-20
1169.69	-20	-20	-20	-20	-20	-20	-20	-20	-20	-20	-20	-20	-20	-20	-20	-20	-20	-20	-20	-20	-20
1172.57	-20	-20	-20	-20	-20	-20	-20	-20	-20	-20	-20	-20	-20	-20	-20	-20	-20	-20	-20	-20	-20
1175.44	-20	-20	-20	-20	-20	-20	-20	-20	-20	-20	-20	-20	-20	-20	-20	-20	-20	-20	-20	-20	-20
1178.31	-20	-20	-20	-20	-20	-20	-20	-20	-20	-20	-20	-20	-20	-20	-20	-20	-20	-20	-20	-20	-20
1181.19	-20	-20	-20	-20	-20	-20	-20	-20	-20	-20	-20	-20	-20	-20	-20	-20	-20	-20	-20	-20	-20
1184.06	-20	-20	-20	-20	-20	-20	-20	-20	-20	-20	-20	-20	-20	-20	-20	-20	-20	-20	-20	-20	-20
1186.94	-20	-20	-20	-20	-20	-20	-20	-20	-20	-20	-20	-20	-20	-20	-20	-20	-20	-20	-20	-20	-20
1189.81	-20	-20	-20	-20	-20	-20	-20	-20	-20	-20	-20	-20	-20	-20	-20	-20	-20	-20	-20	-20	-20
1192.68	-20	-20	-20	-20	-20	-20	-20	-20	-20	-20	-20	-20	-20	-20	-20	-20	-20	-20	-20	-20	-20
1195.56	-20	-20	-20	-20	-20	-20	-20	-20	-20	-20	-20	-20	-20	-20	-20	-20	-20	-20	-20	-20	-20
1198.43	-20	-20	-20	-20	-20	-20	-20	-20	-20	-20	-20	-20	-20	-20	-20	-20	-20	-20	-20	-20	-20
1201.31	-20	-20	-20	-20	-20	-20	-20	-20	-20	-20	-20	-20	-20	-20	-20	-20	-20	-20	-20	-20	-20
1204.18	-20	-20	-20	-20	-20	-20	-20	-20	-20	-20	-20	-20	-20	-20	-20	-20	-20	-20	-20	-20	-20
1207.05	-20	-20	-20	-20	-20	-20	-20	-20	-20	-20	-20	-20	-20	-20	-20	-20	-20	-20	-20	-20	-20
1209.93	-20	-20	-20	-20	-20	-20	-20	-20	-20	-20	-20	-20	-20	-20	-20	-20	-20	-20	-20	-20	-20
1212.8	-20	-20	-20	-20	-20	-20	-20	-20	-20	-20	-20	-20	-20	-20	-20	-20	-20	-20	-20	-20	-20
1215.68	-20	-20	-20	-20	-20	-20	-20	-20	-20	-20	-20	-20	-20	-20	-20	-20	-20	-20	-20	-20	-20
1218.55	-20	-20	-20	-20	-20	-20	-20	-20	-20	-20	-20	-20	-20	-20	-20	-20	-20	-20	-20	-20	-20
1221.42	-20	-20	-20	-20	-20	-20	-20	-20	-20	-20	-20	-20	-20	-20	-20	-20	-20	-20	-20	-20	-20
1224.3	-20	-20	-20	-20	-20	-20	-20	-20	-20	-20	-20	-20	-20	-20	-20	-20	-20	-20	-20	-20	-20
1227.17	-20	-20	-20	-20	-20	-20	-20	-20	-20	-20	-20	-20	-20	-20	-20	-20	-20	-20	-20	-20	-20
1230.05	-20	-20	-20	-20	-20	-20	-20	-20	-20	-20	-20	-20	-20	-20	-20	-20	-20	-20	-20	-20	-20
1232.92	-20	-20	-20	-20	-20	-20	-20	-20	-20	-20	-20	-20	-20	-20	-20	-20	-20	-20	-20	-20	-20
1235.79	-20	-20	-20	-20	-20	-20	-20	-20	-20	-20	-20	-20	-20	-20	-20	-20	-20	-20	-20	-20	-20
1238.67	-20	-20	-20	-20	-20	-20	-20	-20	-20	-20	-20	-20	-20	-20	-20	-20	-20	-20	-20	-20	-20
1241.54	-20	-20	-20	-20	-20	-20	-20	-20	-20	-20	-20	-20	-20	-20	-20	-20	-20	-20	-20	-20	-20
1244.41	-20	-20	-20	-20	-20	-20	-20	-20	-20	-20	-20	-20	-20	-20	-20	-20	-20	-20	-20	-20	-20
1247.29	-20	-20	-20	-20	-20	-20	-20	-20	-20	-20	-20	-20	-20	-20	-20	-20	-20	-20	-20	-20	-20
1250.16	-20	-20	-20	-20	-20	-20	-20	-20	-20	-20	-20	-20	-20	-20	-20	-20	-20	-20	-20	-20	-20
1253.04	-20	-20	-20	-20	-20	-20	-20	-20	-20	-20	-20	-20	-20	-20	-20	-20	-20	-20	-20	-20	-20
1255.91	-20	-20	-20	-20	-20	-20	-20	-20	-20	-20	-20	-20	-20	-20	-20	-20	-20	-20	-20	-20	-20
1258.78	-20	-20	-20	-20	-20	-20	-20	-20	-20	-20	-20	-20	-20	-20	-20	-20	-20	-20	-20	-20	-20
1261.66	-20	-20	-20	-20	-20	-20	-20	-20	-20	-20	-20	-20	-20	-20	-20	-20	-20	-20	-20	-20	-20
1264.53	-20	-20	-20	-20	-20	-20	-20	-20	-20	-20	-20	-20	-20	-20	-20	-20	-20	-20	-20	-20	-20
1267.41	-20	-20	-20	-20	-20	-20	-20	-20	-20	-20	-20	-20	-20	-20	-20	-20	-20	-20	-20	-20	-20
1270.28	-20	-20	-20	-20	-20	-20	-20	-20	-20	-20	-20	-20	-20	-20	-20	-20	-20	-20	-20	-20	-20
1273.15	-20	-20	-20	-20	-20	-20	-20	-20	-20	-20	-20	-20	-20	-20	-20	-20	-20	-20	-20	-20	-20
1276.03	-20	-20	-20	-20	-20	-20	-20	-20	-20	-20	-20	-20	-20	-20	-20	-20	-20	-20	-20	-20	-20
1278.9	-20	-20	-20	-20	-20	-20	-20	-20	-20	-20	-20	-20	-20	-20	-20	-20	-20	-20	-20	-20	-20
1281.78	-20	-20	-20	-20	-20	-20	-20	-20	-20	-20	-20	-20	-20	-20	-20	-20	-20	-20	-20	-20	-20
1284.65	-20	-20	-20	-20	-20	-20	-20	-20	-20	-20	-20	-20	-20	-20	-20	-20	-20	-20	-20	-20	-20
1287.52	-20	-20	-20	-20	-20	-20	-20	-20	-20	-20	-20	-20	-20	-20	-20	-20	-20	-20	-20	-20	-20
1290.4	-20	-20	-20	-20	-20	-20	-20	-20	-20	-20	-20	-20	-20	-20	-20	-20	-20	-20	-20	-20	-20
1293.27	-20	-20	-20	-20	-20	-20	-20	-20	-20	-20	-20	-20	-20	-20	-20	-20	-20	-20	-20	-20	-20
1296.15	-20	-20	-20	-20	-20	-20	-20	-20	-20	-20	-20	-20	-20	-20	-20	-20	-20	-20	-20	-20	-20
1299.02	-20	-20	-20	-20	-20	-20	-20	-20	-20	-20	-20	-20	-20	-20	-20	-20	-20	-20	-20	-20	-20
1301.89	-20	-20	-20	-20	-20	-20	-20	-20	-20	-20	-20	-20	-20	-20	-20	-20	-20	-20	-20	-20	-20
1304.77	-20	-20	-20	-20	-20	-20	-20	-20	-20	-20	-20	-20	-20	-20	-20	-20	-20	-20	-20	-20	-20
1307.64	-20	-20	-20	-20	-20	-20	-20	-20	-20	-20	-20	-20	-20	-20	-20	-20	-20	-20	-20	-20	-20
1310.52	-20	-20	-20	-20	-20	-20	-20	-20	-20	-20	-20	-20	-20	-20	-20	-20	-20	-20	-20	-20	-20
1313.39	-20	-20	-20	-20	-20	-20	-20	-20	-20	-20	-20	-20	-20	-20	-20	-20	-20	-20	-20	-20	-20
1316.26	-20	-20	-20	-20	-20	-20	-20	-20	-20	-20	-20	-20	-20	-20	-20	-20	-20	-20	-20	-20	-20
1319.14	-20	-20	-20	-20	-20	-20	-20	-20	-20	-20	-20	-20	-20	-20	-20	-20	-20	-20	-20	-20	-20
1322.01	-20	-20	-20	-20	-20	-20	-20	-20	-20	-20	-20	-20	-20	-20	-20	-20	-20	-20	-20	-20	-20
1324.88	-20	-20	-20	-20	-20	-20	-20	-20	-20	-20	-20	-20	-20	-20	-20	-20	-20	-20	-20	-20	-20
1327.76	-20	-20	-20	-20	-20	-20	-20	-20	-20	-20	-20	-20	-20	-20	-20	-20	-20	-20	-20	-20	-20
1330.63	-20	-20	-20	-20	-20	-20	-20	-20	-20	-20	-20	-20	-20	-20	-20	-20	-20	-20	-20	-20	-20
1333.51	-20	-20	-20	-20	-20	-20	-20	-20	-20	-20	-20	-20	-20	-20	-20	-20	-20	-20	-20	-20	-20
1336.38	-20	-20	-20	-20	-20	-20	-20	-20	-20	-20	-20	-20	-20	-20	-20	-20	-20	-20	-20	-20	-20
1339.25	-20	-20	-20	-20	-20	-20	-20	-20	-20	-20	-20	-20	-20	-20	-20	-20	-20	-20	-20	-20	-20
1342.13	-20	-20	-20	-20	-20	-20	-20	-20	-20	-20	-20	-20	-20	-20	-20	-20	-20	-20	-20	-20	-20
1345	-20	-20	-20	-20	-20	-20	-20	-20	-20	-20	-20	-20	-20	-20	-20	-20	-20	-20	-20	-20	-20
1347.88	-20	-20	-20	-20	-20	-20	-20	-20	-20	-20	-20	-20	-20	-20	-20	-20	-20	-20	-20	-20	-20
1350.75	-20	-20	-20	-20	-20	-20	-20	-20	-20	-20	-20	-20	-20	-20	-20	-20	-20	-20	-20	-20	-20
1353.62	-20	-20	-20	-20	-20	-20	-20	-20	-20	-20	-20	-20	-20	-20	-20	-20	-20	-20	-20	-20	-20
1356.5	-20	-20	-20	-20	-20	-20	-20	-20	-20	-20	-20	-20	-20	-20	-20	-20	-20	-20	-20	-20	-20
1359.37	-20	-20	-20	-20	-20	-20	-20	-20	-20	-20	-20	-20	-20	-20	-20	-20	-20	-20	-20	-20	-20
1362.25	-20	-20	-20	-20	-20	-20	-20	-20	-20	-20	-20	-20	-20	-20	-20	-20	-20	-20	-20	-20	-20
1365.12	-20	-20	-20	-20	-20	-20	-20	-20	-20	-20	-20	-20	-20	-20	-20	-20	-20	-20	-20	-20	-20
1367.99	-20	-20	-20	-20	-20	-20	-20	-20	-20	-20	-20	-20	-20	-20	-20	-20	-20	-20	-20	-20	-20
1370.87	-20	-20	-20	-20	-20	-20	-20	-20	-20	-20	-20	-20	-20	-20	-20	-20	-20	-20	-20	-20	-20
1373.74	-20	-20	-20	-20	-20	-20	-20	-20	-20	-20	-20	-20	-20	-20	-20	-20	-20	-20	-20	-20	-20
1376.62	-20	-20	-20	-20	-20	-20	-20	-20	-20	-20	-20	-20	-20	-20	-20	-20	-20	-20	-20	-20	-20
1379.49	-20	-20	-20	-20	-20	-20	-20	-20	-20	-20	-20	-20	-20	-20	-20	-20	-20	-20	-20	-20	-20
1382.36	-20	-20	-20	-20	-20	-20	-20	-20	-20	-20	-20	-20	-20	-20	-20	-20	-20	-20	-20	-20	-20
1385.24	-20	-20	-20	-20	-20	-20	-20	-20	-20	-20	-20	-20	-20	-20	-20	-20	-20	-20	-20	-20	-20
1388.11	-20	-20	-20	-20	-20	-20	-20	-20	-20	-20	-20	-20	-20	-20	-20	-20	-20	-20	-20	-20	-20
1390.99	-20	-20	-20	-20	-20	-20	-20	-20	-20	-20	-20	-20	-20	-20	-20	-20	-20	-20	-20	-20	-20
1393.86	-20	-20	-20	-20	-20	-20	-20	-20	-20	-20	-20	-20	-20	-20	-20	-20	-20	-20	-20	-20	-20
1396.73	-20	-20	-20	-20	-20	-20	-20	-20	-20	-20	-20	-20	-20	-20	-20	-20	-20	-20	-20	-20	-20
1399.61	-20	-20	-20	-20	-20	-20	-20	-20	-20	-20	-20	-20	-20	-20	-20	-20	-20	-20	-20	-20	-20
1402.48	-20	-20	-20	-20	-20	-20	-20	-20	-20	-20	-20	-20	-20	-20	-20	-20	-20	-20	-20	-20	-20
1405.36	-20	-20	-20	-20	-20	-20	-20	-20	-20	-20	-20	-20	-20	-20	-20	-20	-20	-20	-20	-20	-20
1408.23	-20	-20	-20	-20	-20	-20	-20	-20	-20	-20	-20	-20	-20	-20	-20	-20	-20	-20	-20	-20	-20
1411.1	-20	-20	-20	-20	-20	-20	-20	-20	-20	-20	-20	-20	-20	-20	-20	-20	-20	-20	-20	-20	-20
1413.98	-20	-20	-20	-20	-20	-20	-20	-20	-20	-20	-20	-20	-20	-20	-20	-20	-20	-20	-20	-20	-20
1416.85	-20	-20	-20	-20	-20	-20	-20	-20	-20	-20	-20	-20	-20	-20	-20	-20	-20	-20	-20	-20	-20
1419.72	-20	-20	-20	-20	-20	-20	-20	-20	-20	-20	-20	-20	-20	-20	-20	-20	-20	-20	-20	-20	-20
1422.6	-20	-20	-20	-20	-20	-20	-20	-20	-20	-20	-20	-20	-20	-20	-20	-20	-20	-20	-20	-20	-20
1425.47	-20	-20	-20	-20	-20	-20	-20	-20	-20	-20	-20	-20	-20	-20	-20	-20	-20	-20	-20	-20	-20
1428.35	-20	-20	-20	-20	-20	-20	-20	-20	-20	-20	-20	-20	-20	-20	-20	-20	-20	-20	-20	-20	-20
1431.22	-20	-20	-20	-20	-20	-20	-20	-20	-20	-20	-20	-20	-20	-20	-20	-20	-20	-20	-20	-20	-20
1434.09	-20	-20	-20	-20	-20	-20	-20	-20	-20	-20	-20	-20	-20	-20	-20	-20	-20	-20	-20	-20	-20
1436.97	-20	-20	-20	-20	-20	-20	-20	-20	-20	-20	-20	-20	-20	-20	-20	-20	-20	-20	-20	-20	-20
1439.84	-20	-20	-20	-20	-20	-20	-20	-20	-20	-20	-20	-20	-20	-20	-20	-20	-20	-20	-20	-20	-20
1442.72	-20	-20	-20	-20	-20	-20	-20	-20	-20	-20	-20	-20	-20	-20	-20	-20	-20	-20	-20	-20	-20
1445.59	-20	-20	-20	-20	-20	-20	-20	-20	-20	-20	-20	-20	-20	-20	-20	-20	-20	-20	-20	-20	-20
1448.46	-20	-20	-20	-20	-20	-20	-20	-20	-20	-20	-20	-20	-20	-20	-20	-20	-20	-20	-20	-20	-20
1451.34	-20	-20	-20	-20	-20	-20	-20	-20	-20	-20	-20	-20	-20	-20	-20	-20	-20	-20	-20	-20	-20
1454.21	-20	-20	-20	-20	-20	-20	-20	-20	-20	-20	-20	-20	-20	-20	-20	-20	-20	-20	-20	-20	-20
1457.09	-20	-20	-20	-20	-20	-20	-20	-20	-20	-20	-20	-20	-20	-20	-20	-20	-20	-20	-20	-20	-20
1459.96	-20	-20	-20	-20	-20	-20	-20	-20	-20	-20	-20	-20	-20	-20	-20	-20	-20	-20	-20	-20	-20
1462.83	-20	-20	-20	-20	-20	-20	-20	-20	-20	-20	-20	-20	-20	-20	-20	-20	-20	-20	-20	-20	-20
1465.71	-20	-20	-20	-20	-20	-20	-20	-20	-20	-20	-20	-20	-20	-20	-20	-20	-20	-20	-20	-20	-20
1468.58	-20	-20	-20	-20	-20	-20	-20	-20	-20	-20	-20	-20	-20	-20	-20	-20	-20	-20	-20	-20	-20
1471.46	-20	-20	-20	-20	-20	-20	-20	-20	-20	-20	-20	-20	-20	-20	-20	-20	-20	-20	-20	-20	-20

## Sheet: Figure 2d - Case 9
# 2.84	2.88	2.93	2.97	3.01	3.06	3.1	3.14	3.19	3.23	3.27	3.32	3.36	3.41	3.45	3.49	3.54	3.58	3.62	3.67	3.71
0	-18.0686	-13.9921	-15.3871	-14.7714	-14.4918	-13.2492	-14.79	-14.4733	-14.5041	-14.1421	-15.3839	-16.9165	-16.5283	-16.8688	-17.6437	-19.2335	-20	-20	-20	-20	-20
2.87394	-17.5657	-13.4875	-14.8844	-14.2657	-13.9874	-12.7479	-14.2859	-13.9771	-13.9959	-13.6384	-14.8819	-16.4213	-16.0239	-16.3662	-17.1421	-18.7262	-19.9807	-20	-20	-20	-20
5.74787	-18.1113	-14.0533	-15.4515	-14.8266	-14.5528	-13.343	-14.8699	-14.6085	-14.5246	-14.2245	-15.4586	-17.029	-16.5793	-16.9532	-17.7354	-19.2849	-20	-20	-20	-20	-20
8.62181	-18.8932	-14.9928	-16.1065	-15.4583	-15.2714	-14.4332	-15.8096	-15.7628	-15.1418	-15.3215	-16.4349	-17.8916	-17.3308	-17.9798	-18.8266	-20	-20	-20	-20	-20	-20
11.4957	-19.4634	-16.124	-15.2846	-14.4559	-14.5109	-15.3481	-15.2805	-15.0969	-14.6871	-16.2779	-17.0122	-17.2651	-17.2209	-18.2543	-19.2792	-20	-20	-20	-20	-20	-20
14.3697	-18.9582	-15.9262	-13.7864	-12.8707	-12.962	-13.6868	-13.6829	-13.2531	-13.1718	-14.3512	-15.3592	-15.7974	-15.9176	-16.4497	-17.4549	-19.1568	-20	-20	-20	-20	-20
17.2436	-18.038	-14.8576	-12.5535	-11.5861	-11.752	-12.1852	-12.6298	-11.832	-11.7394	-12.8926	-13.8474	-14.4885	-14.4971	-14.9482	-16.0728	-18.0269	-20	-20	-20	-20	-20
20.1176	-17.384	-14.0941	-11.6236	-10.577	-10.9128	-10.9831	-11.9288	-10.6078	-10.6277	-11.9541	-12.737	-13.294	-13.2955	-13.8627	-15.1067	-17.2597	-20	-20	-20	-20	-20
22.9915	-17.0712	-13.6768	-10.9745	-9.79666	-10.3628	-9.97483	-10.8426	-9.5199	-9.84145	-11.4274	-11.9581	-12.2983	-12.3862	-13.1477	-14.449	-16.7751	-19.8841	-20	-20	-20	-20
25.8654	-17.0943	-13.5866	-10.5809	-9.21202	-9.92439	-9.13943	-9.44255	-8.62195	-9.35039	-11.2555	-11.4814	-11.5779	-11.771	-12.7804	-14.0339	-16.5033	-19.7416	-20	-20	-20	-20
28.7394	-17.4547	-13.8209	-10.4111	-8.79597	-9.4106	-8.49881	-8.33919	-7.96954	-9.11252	-11.319	-11.2703	-11.1452	-11.4309	-12.7314	-13.803	-16.3979	-19.6875	-20	-20	-20	-20
31.6133	-18.1642	-14.3826	-10.4202	-8.51962	-8.88568	-8.09783	-7.6319	-7.58452	-9.08354	-11.2799	-11.1903	-10.9604	-11.3394	-12.8928	-13.7102	-16.4589	-19.7611	-20	-20	-20	-20
34.4872	-19.2415	-15.2669	-10.5426	-8.34779	-8.53698	-7.98284	-7.28797	-7.46431	-9.23437	-10.8985	-10.9495	-10.9264	-11.457	-12.9567	-13.7403	-16.7272	-20	-20	-20	-20	-20
37.3612	-20	-16.4163	-10.6992	-8.2425	-8.45129	-8.18412	-7.27462	-7.58834	-9.55318	-10.5141	-10.475	-10.9016	-11.6946	-12.7273	-13.906	-17.2466	-20	-20	-20	-20	-20
40.2351	-20	-17.5915	-10.8273	-8.17562	-8.6123	-8.6847	-7.56807	-7.90786	-9.98071	-10.4057	-10.0174	-10.7796	-11.8417	-12.4808	-14.2195	-18.0208	-20	-20	-20	-20	-20
43.1091	-20	-18.4082	-10.9097	-8.1395	-8.88363	-9.31913	-8.13347	-8.31463	-10.3208	-10.6484	-9.70055	-10.5363	-11.73	-12.4228	-14.6613	-18.9286	-20	-20	-20	-20	-20
45.983	-20	-18.8816	-10.963	-8.14259	-9.01222	-9.74337	-8.81994	-8.63006	-10.445	-11.1199	-9.49302	-10.2267	-11.5733	-12.5601	-15.1643	-19.6214	-20	-20	-20	-20	-20
48.8569	-20	-19.2351	-11.0079	-8.19456	-8.93557	-9.9424	-9.14642	-8.7549	-10.4937	-11.1382	-9.34527	-9.96891	-11.6532	-12.8094	-15.6432	-19.8862	-20	-20	-20	-20	-20
51.7309	-20	-19.5521	-11.0562	-8.29329	-8.85869	-10.0834	-8.93434	-8.80255	-10.5292	-10.6067	-9.28352	-9.85585	-12.0871	-13.0559	-16.0751	-19.9496	-20	-20	-20	-20	-20
54.6048	-20	-19.8232	-11.1115	-8.41826	-8.92516	-9.84374	-8.63141	-8.91162	-10.4635	-10.2284	-9.39177	-9.91552	-12.6974	-13.2308	-16.5007	-19.997	-20	-20	-20	-20	-20
57.4787	-20	-19.9816	-11.1737	-8.53351	-9.12244	-9.21693	-8.46417	-9.10935	-10.3474	-10.1537	-9.73956	-10.1258	-12.6687	-13.3323	-16.8835	-20	-20	-20	-20	-20	-20
60.3527	-20	-20	-11.2417	-8.60925	-9.25148	-8.71844	-8.48198	-9.30565	-10.3458	-10.337	-10.3218	-10.422	-12.2466	-13.3682	-17.0741	-20	-20	-20	-20	-20	-20
63.2266	-20	-20	-11.3145	-8.65027	-9.17372	-8.52632	-8.65139	-9.34732	-10.4675	-10.6959	-10.9389	-10.7033	-12.0767	-13.3702	-17.0905	-20	-20	-20	-20	-20	-20
66.1006	-20	-20	-11.3911	-8.69237	-9.1113	-8.64359	-8.8315	-9.20832	-10.4616	-11.1185	-11.2755	-10.9037	-12.1283	-13.4218	-17.1314	-20	-20	-20	-20	-20	-20
68.9745	-20	-20	-11.4701	-8.76894	-9.25663	-9.03324	-8.86893	-9.03594	-10.1345	-11.4848	-11.487	-11.0527	-12.1162	-13.6085	-17.3069	-20	-20	-20	-20	-20	-20
71.8484	-20	-20	-11.5495	-8.88761	-9.59011	-9.58007	-8.81872	-8.97855	-9.70353	-11.6909	-11.8452	-11.1611	-11.8716	-13.9684	-17.6216	-20	-20	-20	-20	-20	-20
74.7224	-20	-20	-11.6267	-9.02906	-9.93066	-9.98258	-8.82848	-9.1223	-9.35266	-11.5935	-12.1899	-11.1426	-11.5807	-14.4519	-18.0415	-20	-20	-20	-20	-20	-20
77.5963	-20	-20	-11.6987	-9.16154	-10.0859	-10.0318	-8.95729	-9.4701	-9.09988	-11.2761	-12.1177	-10.9944	-11.4033	-14.8685	-18.5315	-20	-20	-20	-20	-20	-20
80.4702	-20	-20	-11.7624	-9.26009	-10.0472	-9.93341	-9.18643	-9.79829	-8.92023	-11.0595	-11.91	-10.8805	-11.3661	-15.0476	-19.058	-20	-20	-20	-20	-20	-20
83.3442	-20	-20	-11.8157	-9.31172	-9.89078	-9.84485	-9.452	-9.71879	-8.80537	-11.0956	-11.9323	-10.9513	-11.4512	-15.114	-19.5661	-20	-20	-20	-20	-20	-20
86.2181	-20	-20	-11.8583	-9.30564	-9.68404	-9.77739	-9.65968	-9.44357	-8.76943	-11.3447	-12.1601	-11.2826	-11.6344	-15.233	-19.9442	-20	-20	-20	-20	-20	-20
89.092	-20	-20	-11.8919	-9.23399	-9.51239	-9.68319	-9.71618	-9.32012	-8.83315	-11.6748	-12.3771	-11.8916	-11.8866	-15.4336	-20	-20	-20	-20	-20	-20	-20
91.966	-20	-20	-11.9204	-9.11007	-9.43802	-9.50663	-9.60521	-9.36114	-9.00707	-12.0578	-12.4796	-12.6189	-12.1686	-15.6969	-20	-20	-20	-20	-20	-20	-20
94.8399	-20	-20	-11.948	-8.97616	-9.38354	-9.25943	-9.39493	-9.36584	-9.27812	-12.5957	-12.5863	-12.9142	-12.4447	-16.0295	-20	-20	-20	-20	-20	-20	-20
97.7139	-20	-20	-11.9784	-8.88522	-9.15907	-9.01068	-9.18458	-9.17086	-9.59949	-13.1835	-12.763	-12.7721	-12.7054	-16.4406	-20	-20	-20	-20	-20	-20	-20
100.588	-20	-20	-12.0133	-8.87747	-8.82267	-8.8278	-9.09257	-8.93034	-9.90265	-13.4855	-12.9513	-12.698	-12.9601	-16.8355	-20	-20	-20	-20	-20	-20	-20
103.462	-20	-20	-12.0519	-8.96575	-8.60229	-8.72352	-9.17465	-8.84083	-10.1475	-13.6197	-13.0913	-12.7895	-13.2094	-16.9734	-20	-20	-20	-20	-20	-20	-20
106.336	-20	-20	-12.0917	-9.12016	-8.57646	-8.62582	-9.2769	-8.96426	-10.3483	-13.7477	-13.2331	-12.9716	-13.4472	-16.8238	-20	-20	-20	-20	-20	-20	-20
109.21	-20	-20	-12.1289	-9.25408	-8.67955	-8.48248	-9.11464	-9.28137	-10.5295	-13.7838	-13.4599	-13.1563	-13.6853	-16.6392	-20	-20	-20	-20	-20	-20	-20
112.084	-20	-20	-12.1601	-9.26948	-8.81737	-8.38164	-8.80802	-9.68113	-10.6995	-13.7633	-13.7743	-13.2876	-13.9402	-16.5569	-20	-20	-20	-20	-20	-20	-20
114.957	-20	-20	-12.1837	-9.16906	-9.01422	-8.43307	-8.62707	-9.92903	-10.8658	-13.7825	-14.0386	-13.3428	-14.1686	-16.5853	-20	-20	-20	-20	-20	-20	-20
117.831	-20	-20	-12.2002	-9.04408	-9.33456	-8.65093	-8.6491	-9.89254	-11.0329	-13.8438	-14.0873	-13.3212	-14.243	-16.6906	-20	-20	-20	-20	-20	-20	-20
120.705	-20	-20	-12.2122	-8.96425	-9.57775	-8.93995	-8.84097	-9.73015	-11.1883	-13.9195	-14.0289	-13.2371	-14.1246	-16.8293	-20	-20	-20	-20	-20	-20	-20
123.579	-20	-20	-12.2235	-8.94756	-9.45675	-9.10465	-9.03802	-9.57873	-11.3038	-14.0278	-14.0361	-13.1239	-13.957	-16.9658	-20	-20	-20	-20	-20	-20	-20
126.453	-20	-20	-12.2379	-8.97835	-9.31323	-8.99567	-8.98368	-9.45785	-11.3463	-14.1457	-14.1216	-13.0346	-13.8736	-17.0878	-20	-20	-20	-20	-20	-20	-20
129.327	-20	-20	-12.2588	-9.02112	-9.44856	-8.73676	-8.77058	-9.37292	-11.3085	-14.1674	-14.2286	-13.0293	-13.9261	-17.2133	-20	-20	-20	-20	-20	-20	-20
132.201	-20	-20	-12.2887	-9.03365	-9.6851	-8.5457	-8.69783	-9.35636	-11.2388	-14.0915	-14.2826	-13.1575	-14.1197	-17.3745	-20	-20	-20	-20	-20	-20	-20
135.075	-20	-20	-12.3292	-8.99453	-9.50472	-8.53596	-8.89765	-9.44164	-11.204	-14.0017	-14.2542	-13.4469	-14.4328	-17.5945	-20	-20	-20	-20	-20	-20	-20
137.949	-20	-20	-12.3815	-8.9252	-9.15592	-8.74048	-9.37284	-9.63186	-11.24	-13.9167	-14.2594	-13.8823	-14.8179	-17.8717	-20	-20	-20	-20	-20	-20	-20
140.823	-20	-20	-12.4457	-8.87277	-9.06558	-9.13374	-9.95036	-9.8878	-11.346	-13.8472	-14.415	-14.3548	-15.2133	-18.178	-20	-20	-20	-20	-20	-20	-20
143.697	-20	-20	-12.5219	-8.8762	-9.26603	-9.58633	-10.1818	-10.1345	-11.4915	-13.8307	-14.7066	-14.6669	-15.5826	-18.4707	-20	-20	-20	-20	-20	-20	-20
146.571	-20	-20	-12.6094	-8.95103	-9.61273	-9.86487	-10.013	-10.2921	-11.6297	-13.8834	-15.0389	-14.786	-15.9244	-18.7182	-20	-20	-20	-20	-20	-20	-20
149.445	-20	-20	-12.7071	-9.0894	-9.9307	-9.93278	-9.81988	-10.3335	-11.7207	-13.9622	-15.3437	-14.8891	-16.2018	-18.9137	-20	-20	-20	-20	-20	-20	-20
152.319	-20	-20	-12.8134	-9.26361	-10.2183	-9.99705	-9.73743	-10.3059	-11.7487	-13.9978	-15.5924	-15.0799	-16.3191	-19.0634	-20	-20	-20	-20	-20	-20	-20
155.193	-20	-20	-12.9264	-9.43388	-10.4875	-10.1728	-9.7602	-10.2747	-11.7185	-14.0059	-15.7949	-15.3254	-16.2675	-19.1783	-20	-20	-20	-20	-20	-20	-20
158.067	-20	-20	-13.0436	-9.56586	-10.5459	-10.4126	-9.83417	-10.2641	-11.6367	-14.0748	-15.992	-15.5007	-16.1654	-19.2789	-20	-20	-20	-20	-20	-20	-20
160.94	-20	-20	-13.1624	-9.65004	-10.4174	-10.5699	-9.87652	-10.2491	-11.5147	-14.2436	-16.1656	-15.5188	-16.1142	-19.3929	-20	-20	-20	-20	-20	-20	-20
163.814	-20	-20	-13.2798	-9.7018	-10.3725	-10.5895	-9.85897	-10.2021	-11.3806	-14.4713	-16.279	-15.4648	-16.1524	-19.5421	-20	-20	-20	-20	-20	-20	-20
166.688	-20	-20	-13.3928	-9.74288	-10.5108	-10.5901	-9.86294	-10.1421	-11.2657	-14.7019	-16.3545	-15.4772	-16.2815	-19.733	-20	-20	-20	-20	-20	-20	-20
169.562	-20	-20	-13.4982	-9.78628	-10.731	-10.6802	-9.98537	-10.1233	-11.192	-14.9437	-16.3956	-15.62	-16.4856	-19.9432	-20	-20	-20	-20	-20	-20	-20
172.436	-20	-20	-13.593	-9.83377	-10.8151	-10.8665	-10.2293	-10.1897	-11.1679	-15.2184	-16.4224	-15.8695	-16.7356	-20	-20	-20	-20	-20	-20	-20	-20
175.31	-20	-20	-13.6748	-9.88013	-10.7423	-11.0487	-10.4486	-10.3473	-11.1869	-15.4513	-16.5261	-16.1149	-16.986	-20	-20	-20	-20	-20	-20	-20	-20
178.184	-20	-20	-13.7425	-9.91873	-10.7143	-11.083	-10.478	-10.545	-11.2315	-15.5732	-16.734	-16.2232	-17.179	-20	-20	-20	-20	-20	-20	-20	-20
181.058	-20	-20	-13.7962	-9.94562	-10.8044	-10.9893	-10.3908	-10.673	-11.2878	-15.6565	-16.936	-16.2036	-17.2824	-20	-20	-20	-20	-20	-20	-20	-20
183.932	-20	-20	-13.8378	-9.96147	-10.8744	-10.9304	-10.3244	-10.6543	-11.3582	-15.739	-17.0581	-16.1791	-17.3317	-20	-20	-20	-20	-20	-20	-20	-20
186.806	-20	-20	-13.8703	-9.97136	-10.7327	-10.9929	-10.2935	-10.5595	-11.4556	-15.8095	-17.183	-16.2286	-17.3994	-20	-20	-20	-20	-20	-20	-20	-20
189.68	-20	-20	-13.8976	-9.98279	-10.4713	-11.1032	-10.2533	-10.5185	-11.5849	-15.9	-17.3415	-16.3586	-17.533	-20	-20	-20	-20	-20	-20	-20	-20
192.554	-20	-20	-13.9234	-10.003	-10.2861	-11.0877	-10.1957	-10.5956	-11.7348	-15.9992	-17.4698	-16.5325	-17.7266	-20	-20	-20	-20	-20	-20	-20	-20
195.428	-20	-20	-13.951	-10.0371	-10.2095	-10.9352	-10.1729	-10.762	-11.8879	-16.093	-17.5636	-16.6974	-17.9139	-20	-20	-20	-20	-20	-20	-20	-20
198.302	-20	-20	-13.9829	-10.0879	-10.1453	-10.774	-10.24	-10.8945	-12.0371	-16.2467	-17.6713	-16.8187	-18.0063	-20	-20	-20	-20	-20	-20	-20	-20
201.176	-20	-20	-14.0206	-10.157	-10.0188	-10.6558	-10.4003	-10.8801	-12.19	-16.4658	-17.8214	-16.9018	-17.9901	-20	-20	-20	-20	-20	-20	-20	-20
204.05	-20	-20	-14.0645	-10.2449	-9.89338	-10.5554	-10.5666	-10.7834	-12.3569	-16.6718	-18.016	-16.9738	-17.9417	-20	-20	-20	-20	-20	-20	-20	-20
206.923	-20	-20	-14.1139	-10.3481	-9.87157	-10.4197	-10.5924	-10.7513	-12.5393	-16.8345	-18.1888	-17.061	-17.9356	-20	-20	-20	-20	-20	-20	-20	-20
209.797	-20	-20	-14.1672	-10.4567	-9.98798	-10.256	-10.475	-10.856	-12.7251	-16.9532	-18.263	-17.1883	-18.0028	-20	-20	-20	-20	-20	-20	-20	-20
212.671	-20	-20	-14.2217	-10.5559	-10.1996	-10.162	-10.3792	-11.0812	-12.8929	-17.0185	-18.285	-17.3797	-18.1406	-20	-20	-20	-20	-20	-20	-20	-20
215.545	-20	-20	-14.2742	-10.6362	-10.4212	-10.22	-10.4272	-11.3338	-13.0223	-17.0579	-18.3114	-17.6402	-18.3239	-20	-20	-20	-20	-20	-20	-20	-20
218.419	-20	-20	-14.3215	-10.7001	-10.6053	-10.4193	-10.6116	-11.4961	-13.1095	-17.0763	-18.3391	-17.9223	-18.5169	-20	-20	-20	-20	-20	-20	-20	-20
221.293	-20	-20	-14.3607	-10.7556	-10.7695	-10.6437	-10.7815	-11.5582	-13.1681	-17.0517	-18.4021	-18.1162	-18.693	-20	-20	-20	-20	-20	-20	-20	-20
224.167	-20	-20	-14.3905	-10.8018	-10.9154	-10.7403	-10.7608	-11.6036	-13.2101	-17.0075	-18.5391	-18.1501	-18.8551	-20	-20	-20	-20	-20	-20	-20	-20
227.041	-20	-20	-14.4111	-10.8242	-11.0172	-10.6992	-10.6163	-11.6694	-13.2349	-16.9735	-18.6993	-18.0984	-19.0283	-20	-20	-20	-20	-20	-20	-20	-20
229.915	-20	-20	-14.4247	-10.8054	-11.0864	-10.6384	-10.52	-11.7214	-13.2368	-16.9502	-18.8049	-18.0822	-19.2338	-20	-20	-20	-20	-20	-20	-20	-20
232.789	-20	-20	-14.4345	-10.7435	-11.0806	-10.6272	-10.556	-11.7216	-13.2158	-16.9395	-18.8896	-18.1578	-19.47	-20	-20	-20	-20	-20	-20	-20	-20
235.663	-20	-20	-14.4445	-10.6578	-10.8584	-10.6378	-10.7424	-11.6792	-13.1813	-16.9514	-19.0436	-18.3201	-19.712	-20	-20	-20	-20	-20	-20	-20	-20
238.537	-20	-20	-14.4579	-10.5783	-10.4903	-10.6033	-11.043	-11.6333	-13.1461	-16.9999	-19.2926	-18.5295	-19.8667	-20	-20	-20	-20	-20	-20	-20	-20
241.411	-20	-20	-14.4774	-10.5321	-10.2122	-10.5094	-11.3182	-11.622	-13.1195	-17.0984	-19.5628	-18.7377	-19.9141	-20	-20	-20	-20	-20	-20	-20	-20
244.285	-20	-20	-14.5042	-10.5346	-10.152	-10.4049	-11.3748	-11.6672	-13.107	-17.2434	-19.7394	-18.9173	-19.9585	-20	-20	-20	-20	-20	-20	-20	-20
247.159	-20	-20	-14.538	-10.5852	-10.3354	-10.3475	-11.2616	-11.7698	-13.1129	-17.4154	-19.8479	-19.0691	-20	-20	-20	-20	-20	-20	-20	-20	-20
250.033	-20	-20	-14.5778	-10.6672	-10.7226	-10.3781	-11.1953	-11.9054	-13.138	-17.5967	-19.9812	-19.2055	-20	-20	-20	-20	-20	-20	-20	-20	-20
252.906	-20	-20	-14.6214	-10.7519	-11.1664	-10.5041	-11.2617	-12.0246	-13.1755	-17.7614	-20	-19.3395	-20	-20	-20	-20	-20	-20	-20	-20	-20
255.78	-20	-20	-14.6668	-10.8135	-11.4186	-10.6786	-11.375	-12.0879	-13.2127	-17.8672	-20	-19.4791	-20	-20	-20	-20	-20	-20	-20	-20	-20
258.654	-20	-20	-14.7123	-10.8458	-11.4324	-10.807	-11.3699	-12.1159	-13.2381	-17.9041	-20	-19.616	-20	-20	-20	-20	-20	-20	-20	-20	-20
261.528	-20	-20	-14.7572	-10.8622	-11.3476	-10.8257	-11.2414	-12.147	-13.248	-17.9229	-20	-19.7244	-20	-20	-20	-20	-20	-20	-20	-20	-20
264.402	-20	-20	-14.8017	-10.8819	-11.2552	-10.7776	-11.1295	-12.1635	-13.2467	-17.9666	-20	-19.7888	-20	-20	-20	-20	-20	-20	-20	-20	-20
267.276	-20	-20	-14.8465	-10.9193	-11.2195	-10.7542	-11.1094	-12.1182	-13.2426	-18.0396	-20	-19.8315	-20	-20	-20	-20	-20	-20	-20	-20	-20
270.15	-20	-20	-14.8925	-10.9813	-11.2725	-10.8191	-11.1785	-12.0251	-13.2455	-18.1505	-20	-19.892	-20	-20	-20	-20	-20	-20	-20	-20	-20
273.024	-20	-20	-14.94	-11.0661	-11.396	-10.996	-11.3105	-11.9606	-13.2648	-18.282	-20	-19.9608	-20	-20	-20	-20	-20	-20	-20	-20	-20
275.898	-20	-20	-14.9888	-11.1629	-11.5404	-11.259	-11.4665	-11.9904	-13.3064	-18.3688	-20	-20	-20	-20	-20	-20	-20	-20	-20	-20	-20
278.772	-20	-20	-15.0376	-11.2541	-11.6649	-11.5058	-11.5952	-12.1397	-13.3697	-18.4169	-20	-20	-20	-20	-20	-20	-20	-20	-20	-20	-20
281.646	-20	-20	-15.085	-11.3219	-11.7644	-11.6196	-11.6708	-12.3806	-13.4462	-18.4822	-20	-20	-20	-20	-20	-20	-20	-20	-20	-20	-20
284.52	-20	-20	-15.1295	-11.3576	-11.8352	-11.634	-11.7258	-12.5969	-13.5239	-18.5584	-20	-20	-20	-20	-20	-20	-20	-20	-20	-20	-20
287.394	-20	-20	-15.1704	-11.3649	-11.8442	-11.6698	-11.8131	-12.6338	-13.5959	-18.6391	-20	-20	-20	-20	-20	-20	-20	-20	-20	-20	-20
290.268	-20	-20	-15.2076	-11.3564	-11.8008	-11.7683	-11.9411	-12.5227	-13.6655	-18.7253	-20	-20	-20	-20	-20	-20	-20	-20	-20	-20	-20
293.142	-20	-20	-15.242	-11.3451	-11.791	-11.8704	-12.0367	-12.4217	-13.7406	-18.7798	-20	-20	-20	-20	-20	-20	-20	-20	-20	-20	-20
296.016	-20	-20	-15.2751	-11.34	-11.8754	-11.8996	-12.0177	-12.4155	-13.8251	-18.7993	-20	-20	-20	-20	-20	-20	-20	-20	-20	-20	-20
298.889	-20	-20	-15.3084	-11.344	-11.9952	-11.8793	-11.9411	-12.5017	-13.917	-18.8166	-20	-20	-20	-20	-20	-20	-20	-20	-20	-20	-20
301.763	-20	-20	-15.3431	-11.3566	-11.9959	-11.9048	-11.9199	-12.6131	-14.0123	-18.8457	-20	-20	-20	-20	-20	-20	-20	-20	-20	-20	-20
304.637	-20	-20	-15.3796	-11.3761	-11.8296	-12.0309	-11.9724	-12.6619	-14.1105	-18.8982	-20	-20	-20	-20	-20	-20	-20	-20	-20	-20	-20
307.511	-20	-20	-15.4178	-11.4016	-11.6185	-12.2142	-12.0304	-12.6276	-14.2129	-18.9816	-20	-20	-20	-20	-20	-20	-20	-20	-20	-20	-20
310.385	-20	-20	-15.457	-11.4325	-11.4621	-12.2923	-12.0377	-12.5628	-14.316	-19.0804	-20	-20	-20	-20	-20	-20	-20	-20	-20	-20	-20
313.259	-20	-20	-15.4963	-11.4669	-11.3931	-12.1827	-12.0228	-12.5218	-14.406	-19.1769	-20	-20	-20	-20	-20	-20	-20	-20	-20	-20	-20
316.133	-20	-20	-15.5347	-11.5015	-11.4246	-12.0393	-12.0487	-12.5282	-14.4656	-19.2609	-20	-20	-20	-20	-20	-20	-20	-20	-20	-20	-20
319.007	-20	-20	-15.5717	-11.5339	-11.5574	-11.983	-12.1363	-12.5843	-14.4884	-19.3234	-20	-20	-20	-20	-20	-20	-20	-20	-20	-20	-20
321.881	-20	-20	-15.6071	-11.5636	-11.752	-11.9901	-12.2451	-12.6886	-14.486	-19.3705	-20	-20	-20	-20	-20	-20	-20	-20	-20	-20	-20
324.755	-20	-20	-15.641	-11.5922	-11.9076	-11.9761	-12.3073	-12.8409	-14.478	-19.4134	-20	-20	-20	-20	-20	-20	-20	-20	-20	-20	-20
327.629	-20	-20	-15.6739	-11.6223	-11.9507	-11.9049	-12.3032	-13.0187	-14.4761	-19.4549	-20	-20	-20	-20	-20	-20	-20	-20	-20	-20	-20
330.503	-20	-20	-15.7062	-11.6565	-11.9657	-11.8339	-12.2915	-13.1478	-14.481	-19.4998	-20	-20	-20	-20	-20	-20	-20	-20	-20	-20	-20
333.377	-20	-20	-15.7386	-11.6961	-12.0738	-11.8354	-12.3318	-13.1508	-14.4896	-19.549	-20	-20	-20	-20	-20	-20	-20	-20	-20	-20	-20
336.251	-20	-20	-15.7714	-11.7413	-12.2719	-11.9285	-12.41	-13.0656	-14.5038	-19.5922	-20	-20	-20	-20	-20	-20	-20	-20	-20	-20	-20
339.125	-20	-20	-15.8049	-11.7914	-12.4076	-12.0708	-12.4471	-13.0101	-14.5291	-19.6163	-20	-20	-20	-20	-20	-20	-20	-20	-20	-20	-20
341.999	-20	-20	-15.8392	-11.8462	-12.3573	-12.1617	-12.4033	-13.0495	-14.5676	-19.6172	-20	-20	-20	-20	-20	-20	-20	-20	-20	-20	-20
344.872	-20	-20	-15.8742	-11.9062	-12.2323	-12.1127	-12.3364	-13.1609	-14.6132	-19.6194	-20	-20	-20	-20	-20	-20	-20	-20	-20	-20	-20
347.746	-20	-20	-15.9096	-11.9715	-12.182	-11.9834	-12.315	-13.262	-14.6544	-19.667	-20	-20	-20	-20	-20	-20	-20	-20	-20	-20	-20
350.62	-20	-20	-15.9449	-12.0391	-12.2387	-11.9102	-12.3584	-13.2886	-14.6848	-19.7694	-20	-20	-20	-20	-20	-20	-20	-20	-20	-20	-20
353.494	-20	-20	-15.9794	-12.1032	-12.3585	-11.9543	-12.438	-13.2604	-14.7077	-19.8887	-20	-20	-20	-20	-20	-20	-20	-20	-20	-20	-20
356.368	-20	-20	-16.0124	-12.1571	-12.4993	-12.0797	-12.4854	-13.2324	-14.7316	-19.9794	-20	-20	-20	-20	-20	-20	-20	-20	-20	-20	-20
359.242	-20	-20	-16.0431	-12.1969	-12.6584	-12.1995	-12.4578	-13.2354	-14.7618	-20	-20	-20	-20	-20	-20	-20	-20	-20	-20	-20	-20
362.116	-20	-20	-16.071	-12.2219	-12.8046	-12.2723	-12.4076	-13.2666	-14.796	-20	-20	-20	-20	-20	-20	-20	-20	-20	-20	-20	-20
364.99	-20	-20	-16.0961	-12.2341	-12.8429	-12.3377	-12.4137	-13.3	-14.8271	-20	-20	-20	-20	-20	-20	-20	-20	-20	-20	-20	-20
367.864	-20	-20	-16.1186	-12.2366	-12.7823	-12.4234	-12.4999	-13.3138	-14.8516	-20	-20	-20	-20	-20	-20	-20	-20	-20	-20	-20	-20
370.738	-20	-20	-16.1393	-12.233	-12.7444	-12.4849	-12.6333	-13.3191	-14.8735	-20	-20	-20	-20	-20	-20	-20	-20	-20	-20	-20	-20
373.612	-20	-20	-16.1592	-12.2262	-12.7703	-12.4727	-12.751	-13.3607	-14.9005	-20	-20	-20	-20	-20	-20	-20	-20	-20	-20	-20	-20
376.486	-20	-20	-16.1794	-12.2176	-12.7838	-12.422	-12.8131	-13.4764	-14.9375	-20	-20	-20	-20	-20	-20	-20	-20	-20	-20	-20	-20
379.36	-20	-20	-16.2009	-12.2078	-12.7343	-12.4064	-12.8458	-13.6516	-14.9834	-20	-20	-20	-20	-20	-20	-20	-20	-20	-20	-20	-20
382.234	-20	-20	-16.2246	-12.1992	-12.7054	-12.4612	-12.9087	-13.803	-15.0338	-20	-20	-20	-20	-20	-20	-20	-20	-20	-20	-20	-20
385.108	-20	-20	-16.2509	-12.1964	-12.7816	-12.5786	-13.0343	-13.8485	-15.0859	-20	-20	-20	-20	-20	-20	-20	-20	-20	-20	-20	-20
387.981	-20	-20	-16.2799	-12.2048	-12.9166	-12.725	-13.1861	-13.811	-15.1409	-20	-20	-20	-20	-20	-20	-20	-20	-20	-20	-20	-20
390.855	-20	-20	-16.3112	-12.2283	-12.955	-12.8425	-13.2611	-13.7617	-15.2015	-20	-20	-20	-20	-20	-20	-20	-20	-20	-20	-20	-20
393.729	-20	-20	-16.3443	-12.2676	-12.8531	-12.8771	-13.2181	-13.7473	-15.2677	-20	-20	-20	-20	-20	-20	-20	-20	-20	-20	-20	-20
396.603	-20	-20	-16.3783	-12.3205	-12.7572	-12.8529	-13.1479	-13.7776	-15.3357	-20	-20	-20	-20	-20	-20	-20	-20	-20	-20	-20	-20
399.477	-20	-20	-16.4123	-12.3823	-12.7744	-12.8507	-13.1431	-13.8328	-15.3996	-20	-20	-20	-20	-20	-20	-20	-20	-20	-20	-20	-20
402.351	-20	-20	-16.4453	-12.4462	-12.8992	-12.9122	-13.2245	-13.8824	-15.4556	-20	-20	-20	-20	-20	-20	-20	-20	-20	-20	-20	-20
405.225	-20	-20	-16.4767	-12.5044	-13.0547	-13.0115	-13.3319	-13.9173	-15.5026	-20	-20	-20	-20	-20	-20	-20	-20	-20	-20	-20	-20
408.099	-20	-20	-16.5058	-12.5509	-13.1493	-13.0906	-13.3572	-13.9613	-15.5398	-20	-20	-20	-20	-20	-20	-20	-20	-20	-20	-20	-20
410.973	-20	-20	-16.5325	-12.5838	-13.1495	-13.1199	-13.2793	-14.0339	-15.565	-20	-20	-20	-20	-20	-20	-20	-20	-20	-20	-20	-20
413.847	-20	-20	-16.5568	-12.6067	-13.1027	-13.1233	-13.1863	-14.1011	-15.5747	-20	-20	-20	-20	-20	-20	-20	-20	-20	-20	-20	-20
416.721	-20	-20	-16.579	-12.6263	-13.0792	-13.1445	-13.1469	-14.0944	-15.5703	-20	-20	-20	-20	-20	-20	-20	-20	-20	-20	-20	-20
419.595	-20	-20	-16.5996	-12.6478	-13.1362	-13.204	-13.1831	-14.0117	-15.5621	-20	-20	-20	-20	-20	-20	-20	-20	-20	-20	-20	-20
422.469	-20	-20	-16.6192	-12.6718	-13.295	-13.2809	-13.2827	-13.9408	-15.5656	-20	-20	-20	-20	-20	-20	-20	-20	-20	-20	-20	-20
425.343	-20	-20	-16.6385	-12.6943	-13.4739	-13.3288	-13.3901	-13.9603	-15.5933	-20	-20	-20	-20	-20	-20	-20	-20	-20	-20	-20	-20
428.217	-20	-20	-16.658	-12.7104	-13.4892	-13.3282	-13.4389	-14.0802	-15.6461	-20	-20	-20	-20	-20	-20	-20	-20	-20	-20	-20	-20
431.091	-20	-20	-16.6785	-12.7189	-13.3299	-13.3146	-13.4321	-14.2366	-15.7124	-20	-20	-20	-20	-20	-20	-20	-20	-20	-20	-20	-20
433.964	-20	-20	-16.7003	-12.7237	-13.1917	-13.3279	-13.4344	-14.3245	-15.7742	-20	-20	-20	-20	-20	-20	-20	-20	-20	-20	-20	-20
436.838	-20	-20	-16.7238	-12.732	-13.1814	-13.363	-13.4885	-14.3151	-15.8178	-20	-20	-20	-20	-20	-20	-20	-20	-20	-20	-20	-20
439.712	-20	-20	-16.7493	-12.7491	-13.2786	-13.3901	-13.582	-14.2951	-15.842	-20	-20	-20	-20	-20	-20	-20	-20	-20	-20	-20	-20
442.586	-20	-20	-16.7768	-12.7752	-13.4121	-13.393	-13.6726	-14.3507	-15.8555	-20	-20	-20	-20	-20	-20	-20	-20	-20	-20	-20	-20
445.46	-20	-20	-16.8063	-12.8051	-13.5228	-13.367	-13.7352	-14.4957	-15.8689	-20	-20	-20	-20	-20	-20	-20	-20	-20	-20	-20	-20
448.334	-20	-20	-16.8377	-12.831	-13.5737	-13.3224	-13.7703	-14.6614	-15.8884	-20	-20	-20	-20	-20	-20	-20	-20	-20	-20	-20	-20
451.208	-20	-20	-16.8708	-12.8474	-13.5485	-13.296	-13.7813	-14.7294	-15.915	-20	-20	-20	-20	-20	-20	-20	-20	-20	-20	-20	-20
454.082	-20	-20	-16.9053	-12.8541	-13.4955	-13.3188	-13.7866	-14.666	-15.9471	-20	-20	-20	-20	-20	-20	-20	-20	-20	-20	-20	-20
456.956	-20	-20	-16.9408	-12.8569	-13.4972	-13.3795	-13.8119	-14.5776	-15.985	-20	-20	-20	-20	-20	-20	-20	-20	-20	-20	-20	-20
459.83	-20	-20	-16.9767	-12.8632	-13.5609	-13.4357	-13.8502	-14.5723	-16.0303	-20	-20	-20	-20	-20	-20	-20	-20	-20	-20	-20	-20
462.704	-20	-20	-17.0124	-12.8784	-13.6018	-13.4635	-13.8765	-14.6807	-16.0841	-20	-20	-20	-20	-20	-20	-20	-20	-20	-20	-20	-20
465.578	-20	-20	-17.0474	-12.9034	-13.5781	-13.4836	-13.8941	-14.8486	-16.1444	-20	-20	-20	-20	-20	-20	-20	-20	-20	-20	-20	-20
468.452	-20	-20	-17.0808	-12.9344	-13.5848	-13.5276	-13.925	-14.9537	-16.2075	-20	-20	-20	-20	-20	-20	-20	-20	-20	-20	-20	-20
471.326	-20	-20	-17.1123	-12.9648	-13.7141	-13.5894	-13.9659	-14.9315	-16.2703	-20	-20	-20	-20	-20	-20	-20	-20	-20	-20	-20	-20
474.2	-20	-20	-17.1415	-12.9886	-13.892	-13.6242	-13.9902	-14.8605	-16.3324	-20	-20	-20	-20	-20	-20	-20	-20	-20	-20	-20	-20
477.074	-20	-20	-17.1684	-13.0037	-13.8883	-13.6123	-13.9945	-14.8319	-16.3929	-20	-20	-20	-20	-20	-20	-20	-20	-20	-20	-20	-20
479.947	-20	-20	-17.1933	-13.0138	-13.7002	-13.5899	-14.0136	-14.8634	-16.4471	-20	-20	-20	-20	-20	-20	-20	-20	-20	-20	-20	-20
482.821	-20	-20	-17.2166	-13.0261	-13.5638	-13.5954	-14.0712	-14.9016	-16.4876	-20	-20	-20	-20	-20	-20	-20	-20	-20	-20	-20	-20
485.695	-20	-20	-17.2391	-13.0474	-13.5911	-13.6356	-14.1343	-14.878	-16.5128	-20	-20	-20	-20	-20	-20	-20	-20	-20	-20	-20	-20
488.569	-20	-20	-17.2614	-13.0802	-13.7549	-13.7002	-14.1422	-14.8002	-16.5304	-20	-20	-20	-20	-20	-20	-20	-20	-20	-20	-20	-20
491.443	-20	-20	-17.2841	-13.1218	-13.9417	-13.7711	-14.0944	-14.7461	-16.553	-20	-20	-20	-20	-20	-20	-20	-20	-20	-20	-20	-20
494.317	-20	-20	-17.3076	-13.1667	-14.0607	-13.8268	-14.0511	-14.7766	-16.59	-20	-20	-20	-20	-20	-20	-20	-20	-20	-20	-20	-20
497.191	-20	-20	-17.3322	-13.2101	-14.1462	-13.867	-14.0568	-14.8941	-16.6426	-20	-20	-20	-20	-20	-20	-20	-20	-20	-20	-20	-20
500.065	-20	-20	-17.3579	-13.2503	-14.2242	-13.9092	-14.1092	-15.0349	-16.7048	-20	-20	-20	-20	-20	-20	-20	-20	-20	-20	-20	-20
502.939	-20	-20	-17.3847	-13.2883	-14.2159	-13.9486	-14.167	-15.1067	-16.7675	-20	-20	-20	-20	-20	-20	-20	-20	-20	-20	-20	-20
505.813	-20	-20	-17.4123	-13.326	-14.1167	-13.956	-14.1864	-15.0978	-16.8261	-20	-20	-20	-20	-20	-20	-20	-20	-20	-20	-20	-20
508.687	-20	-20	-17.4406	-13.3647	-14.0712	-13.9264	-14.1708	-15.0929	-16.8814	-20	-20	-20	-20	-20	-20	-20	-20	-20	-20	-20	-20
511.561	-20	-20	-17.4694	-13.4047	-14.1797	-13.8995	-14.1753	-15.161	-16.9342	-20	-20	-20	-20	-20	-20	-20	-20	-20	-20	-20	-20
514.435	-20	-20	-17.4985	-13.4452	-14.3991	-13.9141	-14.254	-15.2937	-16.9788	-20	-20	-20	-20	-20	-20	-20	-20	-20	-20	-20	-20
517.309	-20	-20	-17.5278	-13.4852	-14.5278	-13.9711	-14.3997	-15.3997	-17.0062	-20	-20	-20	-20	-20	-20	-20	-20	-20	-20	-20	-20
520.183	-20	-20	-17.557	-13.5236	-14.4527	-14.0427	-14.5193	-15.3815	-17.0129	-20	-20	-20	-20	-20	-20	-20	-20	-20	-20	-20	-20
523.057	-20	-20	-17.5859	-13.5604	-14.3552	-14.1002	-14.5147	-15.2722	-17.0075	-20	-20	-20	-20	-20	-20	-20	-20	-20	-20	-20	-20
525.93	-20	-20	-17.6143	-13.5969	-14.3672	-14.1318	-14.427	-15.1885	-17.004	-20	-20	-20	-20	-20	-20	-20	-20	-20	-20	-20	-20
528.804	-20	-20	-17.6418	-13.6341	-14.4262	-14.1394	-14.3758	-15.2042	-17.011	-20	-20	-20	-20	-20	-20	-20	-20	-20	-20	-20	-20
531.678	-20	-20	-17.668	-13.6717	-14.4161	-14.1396	-14.4179	-15.3173	-17.0258	-20	-20	-20	-20	-20	-20	-20	-20	-20	-20	-20	-20
534.552	-20	-20	-17.6926	-13.707	-14.3817	-14.1592	-14.5234	-15.4465	-17.039	-20	-20	-20	-20	-20	-20	-20	-20	-20	-20	-20	-20
537.426	-20	-20	-17.7152	-13.7356	-14.4523	-14.2054	-14.6114	-15.4781	-17.0439	-20	-20	-20	-20	-20	-20	-20	-20	-20	-20	-20	-20
540.3	-20	-20	-17.7358	-13.7532	-14.6281	-14.2579	-14.6332	-15.4073	-17.0442	-20	-20	-20	-20	-20	-20	-20	-20	-20	-20	-20	-20
543.174	-20	-20	-17.7543	-13.758	-14.7305	-14.3036	-14.6199	-15.3398	-17.0503	-20	-20	-20	-20	-20	-20	-20	-20	-20	-20	-20	-20
546.048	-20	-20	-17.7708	-13.7526	-14.6357	-14.3576	-14.625	-15.3624	-17.0713	-20	-20	-20	-20	-20	-20	-20	-20	-20	-20	-20	-20
548.922	-20	-20	-17.7856	-13.7427	-14.4798	-14.4296	-14.6674	-15.4926	-17.1083	-20	-20	-20	-20	-20	-20	-20	-20	-20	-20	-20	-20
551.796	-20	-20	-17.7991	-13.7343	-14.3937	-14.4974	-14.7223	-15.6671	-17.1557	-20	-20	-20	-20	-20	-20	-20	-20	-20	-20	-20	-20
554.67	-20	-20	-17.812	-13.7314	-14.3815	-14.5344	-14.7574	-15.7633	-17.207	-20	-20	-20	-20	-20	-20	-20	-20	-20	-20	-20	-20
557.544	-20	-20	-17.8247	-13.7345	-14.4233	-14.5402	-14.7786	-15.736	-17.26	-20	-20	-20	-20	-20	-20	-20	-20	-20	-20	-20	-20
560.418	-20	-20	-17.8381	-13.7426	-14.5367	-14.5256	-14.8109	-15.6784	-17.3157	-20	-20	-20	-20	-20	-20	-20	-20	-20	-20	-20	-20
563.292	-20	-20	-17.8525	-13.7541	-14.7108	-14.5035	-14.8542	-15.6903	-17.3738	-20	-20	-20	-20	-20	-20	-20	-20	-20	-20	-20	-20
566.166	-20	-20	-17.8686	-13.7679	-14.8315	-14.4867	-14.8856	-15.8	-17.4282	-20	-20	-20	-20	-20	-20	-20	-20	-20	-20	-20	-20
569.04	-20	-20	-17.8865	-13.7841	-14.8044	-14.4761	-14.8908	-15.9523	-17.4701	-20	-20	-20	-20	-20	-20	-20	-20	-20	-20	-20	-20
571.913	-20	-20	-17.9063	-13.8033	-14.7247	-14.4612	-14.8904	-16.0378	-17.4952	-20	-20	-20	-20	-20	-20	-20	-20	-20	-20	-20	-20
574.787	-20	-20	-17.9279	-13.826	-14.7099	-14.4381	-14.9291	-16.0044	-17.5079	-20	-20	-20	-20	-20	-20	-20	-20	-20	-20	-20	-20
577.661	-20	-20	-17.9511	-13.8518	-14.7468	-14.4218	-15.0295	-15.9204	-17.5174	-20	-20	-20	-20	-20	-20	-20	-20	-20	-20	-20	-20
580.535	-20	-20	-17.9754	-13.8789	-14.7794	-14.4359	-15.1496	-15.8773	-17.531	-20	-20	-20	-20	-20	-20	-20	-20	-20	-20	-20	-20
583.409	-20	-20	-18.0004	-13.9044	-14.8289	-14.4903	-15.1944	-15.9025	-17.5499	-20	-20	-20	-20	-20	-20	-20	-20	-20	-20	-20	-20
586.283	-20	-20	-18.026	-13.926	-14.929	-14.5734	-15.1389	-15.9571	-17.5725	-20	-20	-20	-20	-20	-20	-20	-20	-20	-20	-20	-20
589.157	-20	-20	-18.0518	-13.943	-15.0007	-14.658	-15.0735	-15.9851	-17.5991	-20	-20	-20	-20	-20	-20	-20	-20	-20	-20	-20	-20
592.031	-20	-20	-18.0778	-13.9572	-14.9383	-14.7185	-15.0754	-15.9806	-17.6345	-20	-20	-20	-20	-20	-20	-20	-20	-20	-20	-20	-20
594.905	-20	-20	-18.1041	-13.9716	-14.843	-14.7542	-15.1511	-15.9936	-17.6842	-20	-20	-20	-20	-20	-20	-20	-20	-20	-20	-20	-20
597.779	-20	-20	-18.1307	-13.9899	-14.8597	-14.7843	-15.2535	-16.0701	-17.749	-20	-20	-20	-20	-20	-20	-20	-20	-20	-20	-20	-20
600.653	-20	-20	-18.1578	-14.0146	-14.976	-14.8188	-15.3087	-16.2056	-17.8209	-20	-20	-20	-20	-20	-20	-20	-20	-20	-20	-20	-20
603.527	-20	-20	-18.1853	-14.0463	-15.0487	-14.8486	-15.2797	-16.3276	-17.8873	-20	-20	-20	-20	-20	-20	-20	-20	-20	-20	-20	-20
606.401	-20	-20	-18.2131	-14.0833	-15.0371	-14.8602	-15.2163	-16.3453	-17.9401	-20	-20	-20	-20	-20	-20	-20	-20	-20	-20	-20	-20
609.275	-20	-20	-18.2411	-14.1223	-15.0799	-14.856	-15.1997	-16.2729	-17.9826	-20	-20	-20	-20	-20	-20	-20	-20	-20	-20	-20	-20
612.149	-20	-20	-18.269	-14.1596	-15.2382	-14.8605	-15.2776	-16.2195	-18.0253	-20	-20	-20	-20	-20	-20	-20	-20	-20	-20	-20	-20
615.023	-20	-20	-18.2965	-14.1926	-15.3718	-14.898	-15.4359	-16.2613	-18.075	-20	-20	-20	-20	-20	-20	-20	-20	-20	-20	-20	-20
617.896	-20	-20	-18.3235	-14.2208	-15.3368	-14.9679	-15.5807	-16.3976	-18.1264	-20	-20	-20	-20	-20	-20	-20	-20	-20	-20	-20	-20
620.77	-20	-20	-18.3499	-14.2454	-15.2633	-15.047	-15.5995	-16.5521	-18.1653	-20	-20	-20	-20	-20	-20	-20	-20	-20	-20	-20	-20
623.644	-20	-20	-18.3756	-14.2691	-15.2938	-15.1115	-15.5184	-16.6165	-18.1811	-20	-20	-20	-20	-20	-20	-20	-20	-20	-20	-20	-20
626.518	-20	-20	-18.4008	-14.2946	-15.4037	-15.1501	-15.4573	-16.5788	-18.1784	-20	-20	-20	-20	-20	-20	-20	-20	-20	-20	-20	-20
629.392	-20	-20	-18.4256	-14.3236	-15.4686	-15.1678	-15.4869	-16.5391	-18.1739	-20	-20	-20	-20	-20	-20	-20	-20	-20	-20	-20	-20
632.266	-20	-20	-18.4503	-14.3561	-15.4697	-15.1852	-15.6046	-16.5773	-18.183	-20	-20	-20	-20	-20	-20	-20	-20	-20	-20	-20	-20
635.14	-20	-20	-18.4749	-14.3909	-15.5013	-15.2175	-15.746	-16.6955	-18.2101	-20	-20	-20	-20	-20	-20	-20	-20	-20	-20	-20	-20
638.014	-20	-20	-18.4994	-14.4261	-15.5684	-15.2545	-15.8241	-16.8199	-18.2494	-20	-20	-20	-20	-20	-20	-20	-20	-20	-20	-20	-20
640.888	-20	-20	-18.5239	-14.4606	-15.5658	-15.2704	-15.8146	-16.8513	-18.2925	-20	-20	-20	-20	-20	-20	-20	-20	-20	-20	-20	-20
643.762	-20	-20	-18.5483	-14.4935	-15.494	-15.2592	-15.7745	-16.7896	-18.3366	-20	-20	-20	-20	-20	-20	-20	-20	-20	-20	-20	-20
646.636	-20	-20	-18.5726	-14.5243	-15.4851	-15.2453	-15.7699	-16.7366	-18.3854	-20	-20	-20	-20	-20	-20	-20	-20	-20	-20	-20	-20
649.51	-20	-20	-18.5966	-14.5525	-15.6145	-15.2526	-15.8205	-16.7703	-18.4434	-20	-20	-20	-20	-20	-20	-20	-20	-20	-20	-20	-20
652.384	-20	-20	-18.6205	-14.5778	-15.7962	-15.2789	-15.8838	-16.891	-18.5092	-20	-20	-20	-20	-20	-20	-20	-20	-20	-20	-20	-20
655.258	-20	-20	-18.6443	-14.6	-15.832	-15.3056	-15.8969	-17.0216	-18.5746	-20	-20	-20	-20	-20	-20	-20	-20	-20	-20	-20	-20
658.132	-20	-20	-18.6682	-14.6195	-15.7337	-15.3211	-15.8613	-17.0606	-18.6302	-20	-20	-20	-20	-20	-20	-20	-20	-20	-20	-20	-20
661.006	-20	-20	-18.6924	-14.6372	-15.6881	-15.3301	-15.8344	-17.0023	-18.6725	-20	-20	-20	-20	-20	-20	-20	-20	-20	-20	-20	-20
663.879	-20	-20	-18.7171	-14.6546	-15.7588	-15.3432	-15.8565	-16.9368	-18.7057	-20	-20	-20	-20	-20	-20	-20	-20	-20	-20	-20	-20
666.753	-20	-20	-18.7424	-14.6738	-15.8319	-15.3693	-15.9277	-16.9351	-18.7362	-20	-20	-20	-20	-20	-20	-20	-20	-20	-20	-20	-20
669.627	-20	-20	-18.7684	-14.6963	-15.7864	-15.409	-16.0107	-17.0032	-18.7673	-20	-20	-20	-20	-20	-20	-20	-20	-20	-20	-20	-20
672.501	-20	-20	-18.7952	-14.7225	-15.7242	-15.4441	-16.0579	-17.0967	-18.7984	-20	-20	-20	-20	-20	-20	-20	-20	-20	-20	-20	-20
675.375	-20	-20	-18.8227	-14.7519	-15.7812	-15.4476	-16.0626	-17.1625	-18.8277	-20	-20	-20	-20	-20	-20	-20	-20	-20	-20	-20	-20
678.249	-20	-20	-18.851	-14.7831	-15.926	-15.4185	-16.0586	-17.1915	-18.8559	-20	-20	-20	-20	-20	-20	-20	-20	-20	-20	-20	-20
681.123	-20	-20	-18.8799	-14.8147	-15.982	-15.3917	-16.0822	-17.2197	-18.8858	-20	-20	-20	-20	-20	-20	-20	-20	-20	-20	-20	-20
683.997	-20	-20	-18.9093	-14.8453	-15.8959	-15.3999	-16.1374	-17.2786	-18.9201	-20	-20	-20	-20	-20	-20	-20	-20	-20	-20	-20	-20
686.871	-20	-20	-18.9392	-14.8748	-15.8328	-15.4458	-16.1815	-17.3582	-18.9586	-20	-20	-20	-20	-20	-20	-20	-20	-20	-20	-20	-20
689.745	-20	-20	-18.9695	-14.9038	-15.8939	-15.512	-16.1836	-17.4128	-18.999	-20	-20	-20	-20	-20	-20	-20	-20	-20	-20	-20	-20
692.619	-20	-20	-19.0001	-14.9335	-16.0128	-15.5793	-16.1805	-17.4107	-19.0395	-20	-20	-20	-20	-20	-20	-20	-20	-20	-20	-20	-20
695.493	-20	-20	-19.0309	-14.9648	-16.0688	-15.6348	-16.2154	-17.3753	-19.0812	-20	-20	-20	-20	-20	-20	-20	-20	-20	-20	-20	-20
698.367	-20	-20	-19.0619	-14.9976	-16.0809	-15.6777	-16.2819	-17.3576	-19.1263	-20	-20	-20	-20	-20	-20	-20	-20	-20	-20	-20	-20
701.241	-20	-20	-19.0928	-15.0308	-16.1447	-15.7106	-16.3334	-17.386	-19.1749	-20	-20	-20	-20	-20	-20	-20	-20	-20	-20	-20	-20
704.115	-20	-20	-19.1237	-15.0629	-16.241	-15.7246	-16.3305	-17.444	-19.2237	-20	-20	-20	-20	-20	-20	-20	-20	-20	-20	-20	-20
706.989	-20	-20	-19.1543	-15.0924	-16.2517	-15.7136	-16.3051	-17.4799	-19.2684	-20	-20	-20	-20	-20	-20	-20	-20	-20	-20	-20	-20
709.862	-20	-20	-19.1847	-15.118	-16.1998	-15.6949	-16.3285	-17.4622	-19.3074	-20	-20	-20	-20	-20	-20	-20	-20	-20	-20	-20	-20
712.736	-20	-20	-19.2148	-15.1393	-16.2128	-15.6943	-16.4262	-17.4218	-19.3437	-20	-20	-20	-20	-20	-20	-20	-20	-20	-20	-20	-20
715.61	-20	-20	-19.2445	-15.1578	-16.2937	-15.7246	-16.5492	-17.4167	-19.3813	-20	-20	-20	-20	-20	-20	-20	-20	-20	-20	-20	-20
718.484	-20	-20	-19.2739	-15.176	-16.3187	-15.7816	-16.605	-17.4784	-19.4214	-20	-20	-20	-20	-20	-20	-20	-20	-20	-20	-20	-20
721.358	-20	-20	-19.303	-15.1964	-16.2737	-15.8502	-16.5619	-17.5873	-19.4612	-20	-20	-20	-20	-20	-20	-20	-20	-20	-20	-20	-20
724.232	-20	-20	-19.3321	-15.2207	-16.2857	-15.9152	-16.4987	-17.6787	-19.4973	-20	-20	-20	-20	-20	-20	-20	-20	-20	-20	-20	-20
727.106	-20	-20	-19.3611	-15.2487	-16.3939	-15.9733	-16.494	-17.6984	-19.5302	-20	-20	-20	-20	-20	-20	-20	-20	-20	-20	-20	-20
729.98	-20	-20	-19.3901	-15.2792	-16.4913	-16.0289	-16.558	-17.6673	-19.5651	-20	-20	-20	-20	-20	-20	-20	-20	-20	-20	-20	-20
732.854	-20	-20	-19.4192	-15.3101	-16.4835	-16.0813	-16.6365	-17.652	-19.6073	-20	-20	-20	-20	-20	-20	-20	-20	-20	-20	-20	-20
735.728	-20	-20	-19.4483	-15.3393	-16.4628	-16.125	-16.6588	-17.6893	-19.6473	-20	-20	-20	-20	-20	-20	-20	-20	-20	-20	-20	-20
738.602	-20	-20	-19.4774	-15.3658	-16.5337	-16.1531	-16.6326	-17.7612	-19.6842	-20	-20	-20	-20	-20	-20	-20	-20	-20	-20	-20	-20
741.476	-20	-20	-19.5063	-15.3897	-16.6278	-16.1584	-16.6247	-17.8156	-19.7186	-20	-20	-20	-20	-20	-20	-20	-20	-20	-20	-20	-20
744.35	-20	-20	-19.5348	-15.4122	-16.589	-16.1509	-16.673	-17.8237	-19.7483	-20	-20	-20	-20	-20	-20	-20	-20	-20	-20	-20	-20
747.224	-20	-20	-19.5628	-15.4348	-16.4782	-16.1601	-16.7611	-17.8123	-19.7754	-20	-20	-20	-20	-20	-20	-20	-20	-20	-20	-20	-20
750.098	-20	-20	-19.5902	-15.4589	-16.466	-16.2047	-16.8335	-17.8271	-19.8034	-20	-20	-20	-20	-20	-20	-20	-20	-20	-20	-20	-20
752.972	-20	-20	-19.6169	-15.4847	-16.5967	-16.2739	-16.8524	-17.89	-19.8337	-20	-20	-20	-20	-20	-20	-20	-20	-20	-20	-20	-20
755.845	-20	-20	-19.6429	-15.5121	-16.7628	-16.3393	-16.8471	-17.9883	-19.8644	-20	-20	-20	-20	-20	-20	-20	-20	-20	-20	-20	-20
758.719	-20	-20	-19.6683	-15.5401	-16.8035	-16.3787	-16.8637	-18.0799	-19.8927	-20	-20	-20	-20	-20	-20	-20	-20	-20	-20	-20	-20
761.593	-20	-20	-19.6933	-15.568	-16.752	-16.3927	-16.9156	-18.1225	-19.9181	-20	-20	-20	-20	-20	-20	-20	-20	-20	-20	-20	-20
764.467	-20	-20	-19.718	-15.5958	-16.7538	-16.3964	-16.9817	-18.1118	-19.9317	-20	-20	-20	-20	-20	-20	-20	-20	-20	-20	-20	-20
767.341	-20	-20	-19.7427	-15.6245	-16.8438	-16.4	-17.0283	-18.083	-19.9425	-20	-20	-20	-20	-20	-20	-20	-20	-20	-20	-20	-20
770.215	-20	-20	-19.7676	-15.6555	-16.9263	-16.4058	-17.0524	-18.0732	-19.9577	-20	-20	-20	-20	-20	-20	-20	-20	-20	-20	-20	-20
773.089	-20	-20	-19.7927	-15.689	-16.9176	-16.4116	-17.0788	-18.0935	-19.9757	-20	-20	-20	-20	-20	-20	-20	-20	-20	-20	-20	-20
775.963	-20	-20	-19.8183	-15.7239	-16.8909	-16.4156	-17.114	-18.1297	-19.9937	-20	-20	-20	-20	-20	-20	-20	-20	-20	-20	-20	-20
778.837	-20	-20	-19.8443	-15.7579	-16.9406	-16.4231	-17.1389	-18.1647	-20	-20	-20	-20	-20	-20	-20	-20	-20	-20	-20	-20	-20
781.711	-20	-20	-19.8707	-15.7891	-17.0401	-16.4434	-17.1438	-18.2014	-20	-20	-20	-20	-20	-20	-20	-20	-20	-20	-20	-20	-20
784.585	-20	-20	-19.8892	-15.8169	-17.0624	-16.4788	-17.1479	-18.2578	-20	-20	-20	-20	-20	-20	-20	-20	-20	-20	-20	-20	-20
787.459	-20	-20	-19.9061	-15.8423	-16.975	-16.5217	-17.1748	-18.3401	-20	-20	-20	-20	-20	-20	-20	-20	-20	-20	-20	-20	-20
790.333	-20	-20	-19.9234	-15.8676	-16.9045	-16.5599	-17.2221	-18.4269	-20	-20	-20	-20	-20	-20	-20	-20	-20	-20	-20	-20	-20
793.207	-20	-20	-19.941	-15.8946	-16.9572	-16.5878	-17.2631	-18.4828	-20	-20	-20	-20	-20	-20	-20	-20	-20	-20	-20	-20	-20
796.081	-20	-20	-19.9564	-15.9237	-17.1009	-16.6097	-17.2733	-18.4945	-20	-20	-20	-20	-20	-20	-20	-20	-20	-20	-20	-20	-20
798.954	-20	-20	-19.9653	-15.9528	-17.193	-16.6338	-17.2704	-18.4877	-20	-20	-20	-20	-20	-20	-20	-20	-20	-20	-20	-20	-20
801.828	-20	-20	-19.9744	-15.9793	-17.1888	-16.666	-17.2975	-18.5034	-20	-20	-20	-20	-20	-20	-20	-20	-20	-20	-20	-20	-20
804.702	-20	-20	-19.9838	-16.0019	-17.177	-16.7032	-17.3659	-18.5636	-20	-20	-20	-20	-20	-20	-20	-20	-20	-20	-20	-20	-20
807.576	-20	-20	-19.9932	-16.0219	-17.2078	-16.7297	-17.4383	-18.655	-20	-20	-20	-20	-20	-20	-20	-20	-20	-20	-20	-20	-20
810.45	-20	-20	-20	-16.0422	-17.2302	-16.7346	-17.4669	-18.7373	-20	-20	-20	-20	-20	-20	-20	-20	-20	-20	-20	-20	-20
813.324	-20	-20	-20	-16.0657	-17.2082	-16.7306	-17.4555	-18.7792	-20	-20	-20	-20	-20	-20	-20	-20	-20	-20	-20	-20	-20
816.198	-20	-20	-20	-16.093	-17.2103	-16.743	-17.4591	-18.7918	-20	-20	-20	-20	-20	-20	-20	-20	-20	-20	-20	-20	-20
819.072	-20	-20	-20	-16.1231	-17.2997	-16.7865	-17.5148	-18.8144	-20	-20	-20	-20	-20	-20	-20	-20	-20	-20	-20	-20	-20
821.946	-20	-20	-20	-16.1536	-17.4396	-16.8527	-17.6039	-18.8713	-20	-20	-20	-20	-20	-20	-20	-20	-20	-20	-20	-20	-20
824.82	-20	-20	-20	-16.1826	-17.5199	-16.9156	-17.6777	-18.9478	-20	-20	-20	-20	-20	-20	-20	-20	-20	-20	-20	-20	-20
827.694	-20	-20	-20	-16.2096	-17.5024	-16.9548	-17.7097	-19.0001	-20	-20	-20	-20	-20	-20	-20	-20	-20	-20	-20	-20	-20
830.568	-20	-20	-20	-16.2364	-17.4553	-16.9749	-17.7178	-19.0031	-20	-20	-20	-20	-20	-20	-20	-20	-20	-20	-20	-20	-20
833.442	-20	-20	-20	-16.2659	-17.4293	-16.9965	-17.7434	-18.9838	-20	-20	-20	-20	-20	-20	-20	-20	-20	-20	-20	-20	-20
836.316	-20	-20	-20	-16.3003	-17.4584	-17.0312	-17.7993	-18.9879	-20	-20	-20	-20	-20	-20	-20	-20	-20	-20	-20	-20	-20
839.19	-20	-20	-20	-16.3398	-17.55	-17.0718	-17.8553	-19.0334	-20	-20	-20	-20	-20	-20	-20	-20	-20	-20	-20	-20	-20
842.064	-20	-20	-20	-16.3824	-17.6584	-17.1036	-17.8751	-19.0996	-20	-20	-20	-20	-20	-20	-20	-20	-20	-20	-20	-20	-20
844.937	-20	-20	-20	-16.4247	-17.7333	-17.1219	-17.8576	-19.1481	-20	-20	-20	-20	-20	-20	-20	-20	-20	-20	-20	-20	-20
847.811	-20	-20	-20	-16.4638	-17.7748	-17.1414	-17.8427	-19.1626	-20	-20	-20	-20	-20	-20	-20	-20	-20	-20	-20	-20	-20
850.685	-20	-20	-20	-16.4987	-17.819	-17.1809	-17.8669	-19.1653	-20	-20	-20	-20	-20	-20	-20	-20	-20	-20	-20	-20	-20
853.559	-20	-20	-20	-16.5302	-17.8427	-17.2426	-17.9261	-19.1894	-20	-20	-20	-20	-20	-20	-20	-20	-20	-20	-20	-20	-20
856.433	-20	-20	-20	-16.5608	-17.801	-17.3077	-17.9859	-19.2472	-20	-20	-20	-20	-20	-20	-20	-20	-20	-20	-20	-20	-20
859.307	-20	-20	-20	-16.593	-17.7478	-17.3579	-18.0169	-19.3211	-20	-20	-20	-20	-20	-20	-20	-20	-20	-20	-20	-20	-20
862.181	-20	-20	-20	-16.6283	-17.7903	-17.3964	-18.0232	-19.3786	-20	-20	-20	-20	-20	-20	-20	-20	-20	-20	-20	-20	-20
865.055	-20	-20	-20	-16.6661	-17.9391	-17.4381	-18.036	-19.4044	-20	-20	-20	-20	-20	-20	-20	-20	-20	-20	-20	-20	-20
867.929	-20	-20	-20	-16.7049	-18.0717	-17.4883	-18.0742	-19.4141	-20	-20	-20	-20	-20	-20	-20	-20	-20	-20	-20	-20	-20
870.803	-20	-20	-20	-16.7428	-18.0835	-17.5393	-18.1226	-19.4338	-20	-20	-20	-20	-20	-20	-20	-20	-20	-20	-20	-20	-20
873.677	-20	-20	-20	-16.7791	-18.0357	-17.5747	-18.1544	-19.475	-20	-20	-20	-20	-20	-20	-20	-20	-20	-20	-20	-20	-20
876.551	-20	-20	-20	-16.8146	-18.0354	-17.5812	-18.1642	-19.5277	-20	-20	-20	-20	-20	-20	-20	-20	-20	-20	-20	-20	-20
879.425	-20	-20	-20	-16.8503	-18.0947	-17.5695	-18.1789	-19.5708	-20	-20	-20	-20	-20	-20	-20	-20	-20	-20	-20	-20	-20
882.299	-20	-20	-20	-16.8869	-18.1514	-17.5692	-18.2311	-19.5956	-20	-20	-20	-20	-20	-20	-20	-20	-20	-20	-20	-20	-20
885.173	-20	-20	-20	-16.9244	-18.1563	-17.5991	-18.3185	-19.617	-20	-20	-20	-20	-20	-20	-20	-20	-20	-20	-20	-20	-20
888.047	-20	-20	-20	-16.9618	-18.1482	-17.653	-18.396	-19.653	-20	-20	-20	-20	-20	-20	-20	-20	-20	-20	-20	-20	-20
890.92	-20	-20	-20	-16.9982	-18.191	-17.708	-18.4232	-19.7014	-20	-20	-20	-20	-20	-20	-20	-20	-20	-20	-20	-20	-20
893.794	-20	-20	-20	-17.0332	-18.28	-17.746	-18.4128	-19.7423	-20	-20	-20	-20	-20	-20	-20	-20	-20	-20	-20	-20	-20
896.668	-20	-20	-20	-17.0674	-18.3563	-17.7692	-18.4159	-19.7556	-20	-20	-20	-20	-20	-20	-20	-20	-20	-20	-20	-20	-20
899.542	-20	-20	-20	-17.1016	-18.3871	-17.796	-18.4663	-19.7431	-20	-20	-20	-20	-20	-20	-20	-20	-20	-20	-20	-20	-20
902.416	-20	-20	-20	-17.1361	-18.4097	-17.8395	-18.5466	-19.7432	-20	-20	-20	-20	-20	-20	-20	-20	-20	-20	-20	-20	-20
905.29	-20	-20	-20	-17.1701	-18.4738	-17.893	-18.6081	-19.7675	-20	-20	-20	-20	-20	-20	-20	-20	-20	-20	-20	-20	-20
908.164	-20	-20	-20	-17.2016	-18.5648	-17.9348	-18.6262	-19.8124	-20	-20	-20	-20	-20	-20	-20	-20	-20	-20	-20	-20	-20
911.038	-20	-20	-20	-17.2291	-18.608	-17.9511	-18.6133	-19.8639	-20	-20	-20	-20	-20	-20	-20	-20	-20	-20	-20	-20	-20
913.912	-20	-20	-20	-17.2522	-18.5747	-17.9541	-18.5991	-19.9102	-20	-20	-20	-20	-20	-20	-20	-20	-20	-20	-20	-20	-20
916.786	-20	-20	-20	-17.272	-18.5239	-17.9691	-18.6182	-19.9489	-20	-20	-20	-20	-20	-20	-20	-20	-20	-20	-20	-20	-20
919.66	-20	-20	-20	-17.2903	-18.5311	-18.008	-18.6846	-19.968	-20	-20	-20	-20	-20	-20	-20	-20	-20	-20	-20	-20	-20
922.534	-20	-20	-20	-17.3088	-18.6064	-18.0617	-18.7775	-19.9845	-20	-20	-20	-20	-20	-20	-20	-20	-20	-20	-20	-20	-20
925.408	-20	-20	-20	-17.328	-18.689	-18.1115	-18.8572	-20	-20	-20	-20	-20	-20	-20	-20	-20	-20	-20	-20	-20	-20
928.282	-20	-20	-20	-17.3477	-18.708	-18.1476	-18.8894	-20	-20	-20	-20	-20	-20	-20	-20	-20	-20	-20	-20	-20	-20
931.156	-20	-20	-20	-17.3679	-18.6699	-18.1811	-18.8859	-20	-20	-20	-20	-20	-20	-20	-20	-20	-20	-20	-20	-20	-20
934.03	-20	-20	-20	-17.3891	-18.6515	-18.232	-18.9011	-20	-20	-20	-20	-20	-20	-20	-20	-20	-20	-20	-20	-20	-20
936.903	-20	-20	-20	-17.4124	-18.6935	-18.3046	-18.9616	-20	-20	-20	-20	-20	-20	-20	-20	-20	-20	-20	-20	-20	-20
939.777	-20	-20	-20	-17.4382	-18.7683	-18.3789	-19.0425	-20	-20	-20	-20	-20	-20	-20	-20	-20	-20	-20	-20	-20	-20
942.651	-20	-20	-20	-17.4665	-18.8182	-18.4273	-19.0965	-20	-20	-20	-20	-20	-20	-20	-20	-20	-20	-20	-20	-20	-20
945.525	-20	-20	-20	-17.497	-18.8386	-18.4453	-19.098	-20	-20	-20	-20	-20	-20	-20	-20	-20	-20	-20	-20	-20	-20
948.399	-20	-20	-20	-17.529	-18.8664	-18.4599	-19.0799	-20	-20	-20	-20	-20	-20	-20	-20	-20	-20	-20	-20	-20	-20
951.273	-20	-20	-20	-17.5624	-18.9333	-18.5007	-19.1053	-20	-20	-20	-20	-20	-20	-20	-20	-20	-20	-20	-20	-20	-20
954.147	-20	-20	-20	-17.5969	-18.9982	-18.5709	-19.1947	-20	-20	-20	-20	-20	-20	-20	-20	-20	-20	-20	-20	-20	-20
957.021	-20	-20	-20	-17.633	-19.0093	-18.642	-19.3011	-20	-20	-20	-20	-20	-20	-20	-20	-20	-20	-20	-20	-20	-20
959.895	-20	-20	-20	-17.6711	-18.997	-18.6806	-19.3472	-20	-20	-20	-20	-20	-20	-20	-20	-20	-20	-20	-20	-20	-20
962.769	-20	-20	-20	-17.7118	-19.0273	-18.6871	-19.3105	-20	-20	-20	-20	-20	-20	-20	-20	-20	-20	-20	-20	-20	-20
965.643	-20	-20	-20	-17.7546	-19.1237	-18.6979	-19.2622	-20	-20	-20	-20	-20	-20	-20	-20	-20	-20	-20	-20	-20	-20
968.517	-20	-20	-20	-17.7989	-19.2155	-18.7447	-19.284	-20	-20	-20	-20	-20	-20	-20	-20	-20	-20	-20	-20	-20	-20
971.391	-20	-20	-20	-17.8436	-19.2421	-18.8233	-19.3852	-20	-20	-20	-20	-20	-20	-20	-20	-20	-20	-20	-20	-20	-20
974.265	-20	-20	-20	-17.8886	-19.2495	-18.8974	-19.4952	-20	-20	-20	-20	-20	-20	-20	-20	-20	-20	-20	-20	-20	-20
977.139	-20	-20	-20	-17.9337	-19.3109	-18.9325	-19.5249	-20	-20	-20	-20	-20	-20	-20	-20	-20	-20	-20	-20	-20	-20
980.013	-20	-20	-20	-17.9791	-19.3965	-18.9317	-19.4751	-20	-20	-20	-20	-20	-20	-20	-20	-20	-20	-20	-20	-20	-20
982.886	-20	-20	-20	-18.0245	-19.4279	-18.9315	-19.4396	-20	-20	-20	-20	-20	-20	-20	-20	-20	-20	-20	-20	-20	-20
985.76	-20	-20	-20	-18.0694	-19.4088	-18.9635	-19.4904	-20	-20	-20	-20	-20	-20	-20	-20	-20	-20	-20	-20	-20	-20
988.634	-20	-20	-20	-18.1133	-19.4166	-19.0271	-19.6123	-20	-20	-20	-20	-20	-20	-20	-20	-20	-20	-20	-20	-20	-20
991.508	-20	-20	-20	-18.1558	-19.479	-19.0929	-19.7111	-20	-20	-20	-20	-20	-20	-20	-20	-20	-20	-20	-20	-20	-20
994.382	-20	-20	-20	-18.1964	-19.5466	-19.1325	-19.7079	-20	-20	-20	-20	-20	-20	-20	-20	-20	-20	-20	-20	-20	-20
997.256	-20	-20	-20	-18.2355	-19.5957	-19.1522	-19.6537	-20	-20	-20	-20	-20	-20	-20	-20	-20	-20	-20	-20	-20	-20
1000.13	-20	-20	-20	-18.2739	-19.6317	-19.1858	-19.6455	-20	-20	-20	-20	-20	-20	-20	-20	-20	-20	-20	-20	-20	-20
1003	-20	-20	-20	-18.3124	-19.6501	-19.2541	-19.7335	-20	-20	-20	-20	-20	-20	-20	-20	-20	-20	-20	-20	-20	-20
1005.88	-20	-20	-20	-18.3519	-19.6813	-19.342	-19.8391	-20	-20	-20	-20	-20	-20	-20	-20	-20	-20	-20	-20	-20	-20
1008.75	-20	-20	-20	-18.393	-19.7106	-19.4091	-19.8808	-20	-20	-20	-20	-20	-20	-20	-20	-20	-20	-20	-20	-20	-20
1011.63	-20	-20	-20	-18.4362	-19.7236	-19.4301	-19.8518	-20	-20	-20	-20	-20	-20	-20	-20	-20	-20	-20	-20	-20	-20
1014.5	-20	-20	-20	-18.4818	-19.7326	-19.4289	-19.8167	-20	-20	-20	-20	-20	-20	-20	-20	-20	-20	-20	-20	-20	-20
1017.37	-20	-20	-20	-18.5301	-19.7767	-19.453	-19.8371	-20	-20	-20	-20	-20	-20	-20	-20	-20	-20	-20	-20	-20	-20
1020.25	-20	-20	-20	-18.5806	-19.8529	-19.5227	-19.9192	-20	-20	-20	-20	-20	-20	-20	-20	-20	-20	-20	-20	-20	-20
1023.12	-20	-20	-20	-18.6328	-19.8625	-19.6158	-19.9968	-20	-20	-20	-20	-20	-20	-20	-20	-20	-20	-20	-20	-20	-20
1026	-20	-20	-20	-18.6858	-19.8678	-19.6892	-19.9935	-20	-20	-20	-20	-20	-20	-20	-20	-20	-20	-20	-20	-20	-20
1028.87	-20	-20	-20	-18.7387	-19.8914	-19.7209	-19.9669	-20	-20	-20	-20	-20	-20	-20	-20	-20	-20	-20	-20	-20	-20
1031.74	-20	-20	-20	-18.7906	-19.9185	-19.7349	-19.9593	-20	-20	-20	-20	-20	-20	-20	-20	-20	-20	-20	-20	-20	-20
1034.62	-20	-20	-20	-18.8416	-19.9291	-19.7717	-19.9847	-20	-20	-20	-20	-20	-20	-20	-20	-20	-20	-20	-20	-20	-20
1037.49	-20	-20	-20	-18.8919	-19.9342	-19.8301	-20	-20	-20	-20	-20	-20	-20	-20	-20	-20	-20	-20	-20	-20	-20
1040.37	-20	-20	-20	-18.9424	-19.9601	-19.8515	-20	-20	-20	-20	-20	-20	-20	-20	-20	-20	-20	-20	-20	-20	-20
1043.24	-20	-20	-20	-18.9933	-20	-19.8607	-20	-20	-20	-20	-20	-20	-20	-20	-20	-20	-20	-20	-20	-20	-20
1046.11	-20	-20	-20	-19.0446	-20	-19.8672	-20	-20	-20	-20	-20	-20	-20	-20	-20	-20	-20	-20	-20	-20	-20
1048.99	-20	-20	-20	-19.0958	-20	-19.8822	-20	-20	-20	-20	-20	-20	-20	-20	-20	-20	-20	-20	-20	-20	-20
1051.86	-20	-20	-20	-19.1469	-20	-19.9068	-20	-20	-20	-20	-20	-20	-20	-20	-20	-20	-20	-20	-20	-20	-20
1054.73	-20	-20	-20	-19.1982	-20	-19.9321	-20	-20	-20	-20	-20	-20	-20	-20	-20	-20	-20	-20	-20	-20	-20
1057.61	-20	-20	-20	-19.25	-20	-19.948	-20	-20	-20	-20	-20	-20	-20	-20	-20	-20	-20	-20	-20	-20	-20
1060.48	-20	-20	-20	-19.3027	-20	-19.9532	-20	-20	-20	-20	-20	-20	-20	-20	-20	-20	-20	-20	-20	-20	-20
1063.36	-20	-20	-20	-19.3557	-20	-19.9578	-20	-20	-20	-20	-20	-20	-20	-20	-20	-20	-20	-20	-20	-20	-20
1066.23	-20	-20	-20	-19.4083	-20	-19.9743	-20	-20	-20	-20	-20	-20	-20	-20	-20	-20	-20	-20	-20	-20	-20
1069.1	-20	-20	-20	-19.4593	-20	-20	-20	-20	-20	-20	-20	-20	-20	-20	-20	-20	-20	-20	-20	-20	-20
1071.98	-20	-20	-20	-19.5082	-20	-20	-20	-20	-20	-20	-20	-20	-20	-20	-20	-20	-20	-20	-20	-20	-20
1074.85	-20	-20	-20	-19.5488	-20	-20	-20	-20	-20	-20	-20	-20	-20	-20	-20	-20	-20	-20	-20	-20	-20
1077.73	-20	-20	-20	-19.5803	-20	-20	-20	-20	-20	-20	-20	-20	-20	-20	-20	-20	-20	-20	-20	-20	-20
1080.6	-20	-20	-20	-19.6128	-20	-20	-20	-20	-20	-20	-20	-20	-20	-20	-20	-20	-20	-20	-20	-20	-20
1083.47	-20	-20	-20	-19.6464	-20	-20	-20	-20	-20	-20	-20	-20	-20	-20	-20	-20	-20	-20	-20	-20	-20
1086.35	-20	-20	-20	-19.6806	-20	-20	-20	-20	-20	-20	-20	-20	-20	-20	-20	-20	-20	-20	-20	-20	-20
1089.22	-20	-20	-20	-19.7148	-20	-20	-20	-20	-20	-20	-20	-20	-20	-20	-20	-20	-20	-20	-20	-20	-20
1092.1	-20	-20	-20	-19.7485	-20	-20	-20	-20	-20	-20	-20	-20	-20	-20	-20	-20	-20	-20	-20	-20	-20
1094.97	-20	-20	-20	-19.7815	-20	-20	-20	-20	-20	-20	-20	-20	-20	-20	-20	-20	-20	-20	-20	-20	-20
1097.84	-20	-20	-20	-19.8141	-20	-20	-20	-20	-20	-20	-20	-20	-20	-20	-20	-20	-20	-20	-20	-20	-20
1100.72	-20	-20	-20	-19.8467	-20	-20	-20	-20	-20	-20	-20	-20	-20	-20	-20	-20	-20	-20	-20	-20	-20
1103.59	-20	-20	-20	-19.8803	-20	-20	-20	-20	-20	-20	-20	-20	-20	-20	-20	-20	-20	-20	-20	-20	-20
1106.47	-20	-20	-20	-19.9154	-20	-20	-20	-20	-20	-20	-20	-20	-20	-20	-20	-20	-20	-20	-20	-20	-20
1109.34	-20	-20	-20	-19.9522	-20	-20	-20	-20	-20	-20	-20	-20	-20	-20	-20	-20	-20	-20	-20	-20	-20
1112.21	-20	-20	-20	-19.9713	-20	-20	-20	-20	-20	-20	-20	-20	-20	-20	-20	-20	-20	-20	-20	-20	-20
1115.09	-20	-20	-20	-19.9902	-20	-20	-20	-20	-20	-20	-20	-20	-20	-20	-20	-20	-20	-20	-20	-20	-20
1117.96	-20	-20	-20	-20	-20	-20	-20	-20	-20	-20	-20	-20	-20	-20	-20	-20	-20	-20	-20	-20	-20
1120.84	-20	-20	-20	-20	-20	-20	-20	-20	-20	-20	-20	-20	-20	-20	-20	-20	-20	-20	-20	-20	-20
1123.71	-20	-20	-20	-20	-20	-20	-20	-20	-20	-20	-20	-20	-20	-20	-20	-20	-20	-20	-20	-20	-20
1126.58	-20	-20	-20	-20	-20	-20	-20	-20	-20	-20	-20	-20	-20	-20	-20	-20	-20	-20	-20	-20	-20
1129.46	-20	-20	-20	-20	-20	-20	-20	-20	-20	-20	-20	-20	-20	-20	-20	-20	-20	-20	-20	-20	-20
1132.33	-20	-20	-20	-20	-20	-20	-20	-20	-20	-20	-20	-20	-20	-20	-20	-20	-20	-20	-20	-20	-20
1135.21	-20	-20	-20	-20	-20	-20	-20	-20	-20	-20	-20	-20	-20	-20	-20	-20	-20	-20	-20	-20	-20
1138.08	-20	-20	-20	-20	-20	-20	-20	-20	-20	-20	-20	-20	-20	-20	-20	-20	-20	-20	-20	-20	-20
1140.95	-20	-20	-20	-20	-20	-20	-20	-20	-20	-20	-20	-20	-20	-20	-20	-20	-20	-20	-20	-20	-20
1143.83	-20	-20	-20	-20	-20	-20	-20	-20	-20	-20	-20	-20	-20	-20	-20	-20	-20	-20	-20	-20	-20
1146.7	-20	-20	-20	-20	-20	-20	-20	-20	-20	-20	-20	-20	-20	-20	-20	-20	-20	-20	-20	-20	-20
1149.57	-20	-20	-20	-20	-20	-20	-20	-20	-20	-20	-20	-20	-20	-20	-20	-20	-20	-20	-20	-20	-20
1152.45	-20	-20	-20	-20	-20	-20	-20	-20	-20	-20	-20	-20	-20	-20	-20	-20	-20	-20	-20	-20	-20
1155.32	-20	-20	-20	-20	-20	-20	-20	-20	-20	-20	-20	-20	-20	-20	-20	-20	-20	-20	-20	-20	-20
1158.2	-20	-20	-20	-20	-20	-20	-20	-20	-20	-20	-20	-20	-20	-20	-20	-20	-20	-20	-20	-20	-20
1161.07	-20	-20	-20	-20	-20	-20	-20	-20	-20	-20	-20	-20	-20	-20	-20	-20	-20	-20	-20	-20	-20
1163.94	-20	-20	-20	-20	-20	-20	-20	-20	-20	-20	-20	-20	-20	-20	-20	-20	-20	-20	-20	-20	-20
1166.82	-20	-20	-20	-20	-20	-20	-20	-20	-20	-20	-20	-20	-20	-20	-20	-20	-20	-20	-20	-20	-20
1169.69	-20	-20	-20	-20	-20	-20	-20	-20	-20	-20	-20	-20	-20	-20	-20	-20	-20	-20	-20	-20	-20
1172.57	-20	-20	-20	-20	-20	-20	-20	-20	-20	-20	-20	-20	-20	-20	-20	-20	-20	-20	-20	-20	-20
1175.44	-20	-20	-20	-20	-20	-20	-20	-20	-20	-20	-20	-20	-20	-20	-20	-20	-20	-20	-20	-20	-20
1178.31	-20	-20	-20	-20	-20	-20	-20	-20	-20	-20	-20	-20	-20	-20	-20	-20	-20	-20	-20	-20	-20
1181.19	-20	-20	-20	-20	-20	-20	-20	-20	-20	-20	-20	-20	-20	-20	-20	-20	-20	-20	-20	-20	-20
1184.06	-20	-20	-20	-20	-20	-20	-20	-20	-20	-20	-20	-20	-20	-20	-20	-20	-20	-20	-20	-20	-20
1186.94	-20	-20	-20	-20	-20	-20	-20	-20	-20	-20	-20	-20	-20	-20	-20	-20	-20	-20	-20	-20	-20
1189.81	-20	-20	-20	-20	-20	-20	-20	-20	-20	-20	-20	-20	-20	-20	-20	-20	-20	-20	-20	-20	-20
1192.68	-20	-20	-20	-20	-20	-20	-20	-20	-20	-20	-20	-20	-20	-20	-20	-20	-20	-20	-20	-20	-20
1195.56	-20	-20	-20	-20	-20	-20	-20	-20	-20	-20	-20	-20	-20	-20	-20	-20	-20	-20	-20	-20	-20
1198.43	-20	-20	-20	-20	-20	-20	-20	-20	-20	-20	-20	-20	-20	-20	-20	-20	-20	-20	-20	-20	-20
1201.31	-20	-20	-20	-20	-20	-20	-20	-20	-20	-20	-20	-20	-20	-20	-20	-20	-20	-20	-20	-20	-20
1204.18	-20	-20	-20	-20	-20	-20	-20	-20	-20	-20	-20	-20	-20	-20	-20	-20	-20	-20	-20	-20	-20
1207.05	-20	-20	-20	-20	-20	-20	-20	-20	-20	-20	-20	-20	-20	-20	-20	-20	-20	-20	-20	-20	-20
1209.93	-20	-20	-20	-20	-20	-20	-20	-20	-20	-20	-20	-20	-20	-20	-20	-20	-20	-20	-20	-20	-20
1212.8	-20	-20	-20	-20	-20	-20	-20	-20	-20	-20	-20	-20	-20	-20	-20	-20	-20	-20	-20	-20	-20
1215.68	-20	-20	-20	-20	-20	-20	-20	-20	-20	-20	-20	-20	-20	-20	-20	-20	-20	-20	-20	-20	-20
1218.55	-20	-20	-20	-20	-20	-20	-20	-20	-20	-20	-20	-20	-20	-20	-20	-20	-20	-20	-20	-20	-20
1221.42	-20	-20	-20	-20	-20	-20	-20	-20	-20	-20	-20	-20	-20	-20	-20	-20	-20	-20	-20	-20	-20
1224.3	-20	-20	-20	-20	-20	-20	-20	-20	-20	-20	-20	-20	-20	-20	-20	-20	-20	-20	-20	-20	-20
1227.17	-20	-20	-20	-20	-20	-20	-20	-20	-20	-20	-20	-20	-20	-20	-20	-20	-20	-20	-20	-20	-20
1230.05	-20	-20	-20	-20	-20	-20	-20	-20	-20	-20	-20	-20	-20	-20	-20	-20	-20	-20	-20	-20	-20
1232.92	-20	-20	-20	-20	-20	-20	-20	-20	-20	-20	-20	-20	-20	-20	-20	-20	-20	-20	-20	-20	-20
1235.79	-20	-20	-20	-20	-20	-20	-20	-20	-20	-20	-20	-20	-20	-20	-20	-20	-20	-20	-20	-20	-20
1238.67	-20	-20	-20	-20	-20	-20	-20	-20	-20	-20	-20	-20	-20	-20	-20	-20	-20	-20	-20	-20	-20
1241.54	-20	-20	-20	-20	-20	-20	-20	-20	-20	-20	-20	-20	-20	-20	-20	-20	-20	-20	-20	-20	-20
1244.41	-20	-20	-20	-20	-20	-20	-20	-20	-20	-20	-20	-20	-20	-20	-20	-20	-20	-20	-20	-20	-20
1247.29	-20	-20	-20	-20	-20	-20	-20	-20	-20	-20	-20	-20	-20	-20	-20	-20	-20	-20	-20	-20	-20
1250.16	-20	-20	-20	-20	-20	-20	-20	-20	-20	-20	-20	-20	-20	-20	-20	-20	-20	-20	-20	-20	-20
1253.04	-20	-20	-20	-20	-20	-20	-20	-20	-20	-20	-20	-20	-20	-20	-20	-20	-20	-20	-20	-20	-20
1255.91	-20	-20	-20	-20	-20	-20	-20	-20	-20	-20	-20	-20	-20	-20	-20	-20	-20	-20	-20	-20	-20
1258.78	-20	-20	-20	-20	-20	-20	-20	-20	-20	-20	-20	-20	-20	-20	-20	-20	-20	-20	-20	-20	-20
1261.66	-20	-20	-20	-20	-20	-20	-20	-20	-20	-20	-20	-20	-20	-20	-20	-20	-20	-20	-20	-20	-20
1264.53	-20	-20	-20	-20	-20	-20	-20	-20	-20	-20	-20	-20	-20	-20	-20	-20	-20	-20	-20	-20	-20
1267.41	-20	-20	-20	-20	-20	-20	-20	-20	-20	-20	-20	-20	-20	-20	-20	-20	-20	-20	-20	-20	-20
1270.28	-20	-20	-20	-20	-20	-20	-20	-20	-20	-20	-20	-20	-20	-20	-20	-20	-20	-20	-20	-20	-20
1273.15	-20	-20	-20	-20	-20	-20	-20	-20	-20	-20	-20	-20	-20	-20	-20	-20	-20	-20	-20	-20	-20
1276.03	-20	-20	-20	-20	-20	-20	-20	-20	-20	-20	-20	-20	-20	-20	-20	-20	-20	-20	-20	-20	-20
1278.9	-20	-20	-20	-20	-20	-20	-20	-20	-20	-20	-20	-20	-20	-20	-20	-20	-20	-20	-20	-20	-20
1281.78	-20	-20	-20	-20	-20	-20	-20	-20	-20	-20	-20	-20	-20	-20	-20	-20	-20	-20	-20	-20	-20
1284.65	-20	-20	-20	-20	-20	-20	-20	-20	-20	-20	-20	-20	-20	-20	-20	-20	-20	-20	-20	-20	-20
1287.52	-20	-20	-20	-20	-20	-20	-20	-20	-20	-20	-20	-20	-20	-20	-20	-20	-20	-20	-20	-20	-20
1290.4	-20	-20	-20	-20	-20	-20	-20	-20	-20	-20	-20	-20	-20	-20	-20	-20	-20	-20	-20	-20	-20
1293.27	-20	-20	-20	-20	-20	-20	-20	-20	-20	-20	-20	-20	-20	-20	-20	-20	-20	-20	-20	-20	-20
1296.15	-20	-20	-20	-20	-20	-20	-20	-20	-20	-20	-20	-20	-20	-20	-20	-20	-20	-20	-20	-20	-20
1299.02	-20	-20	-20	-20	-20	-20	-20	-20	-20	-20	-20	-20	-20	-20	-20	-20	-20	-20	-20	-20	-20
1301.89	-20	-20	-20	-20	-20	-20	-20	-20	-20	-20	-20	-20	-20	-20	-20	-20	-20	-20	-20	-20	-20
1304.77	-20	-20	-20	-20	-20	-20	-20	-20	-20	-20	-20	-20	-20	-20	-20	-20	-20	-20	-20	-20	-20
1307.64	-20	-20	-20	-20	-20	-20	-20	-20	-20	-20	-20	-20	-20	-20	-20	-20	-20	-20	-20	-20	-20
1310.52	-20	-20	-20	-20	-20	-20	-20	-20	-20	-20	-20	-20	-20	-20	-20	-20	-20	-20	-20	-20	-20
1313.39	-20	-20	-20	-20	-20	-20	-20	-20	-20	-20	-20	-20	-20	-20	-20	-20	-20	-20	-20	-20	-20
1316.26	-20	-20	-20	-20	-20	-20	-20	-20	-20	-20	-20	-20	-20	-20	-20	-20	-20	-20	-20	-20	-20
1319.14	-20	-20	-20	-20	-20	-20	-20	-20	-20	-20	-20	-20	-20	-20	-20	-20	-20	-20	-20	-20	-20
1322.01	-20	-20	-20	-20	-20	-20	-20	-20	-20	-20	-20	-20	-20	-20	-20	-20	-20	-20	-20	-20	-20
1324.88	-20	-20	-20	-20	-20	-20	-20	-20	-20	-20	-20	-20	-20	-20	-20	-20	-20	-20	-20	-20	-20
1327.76	-20	-20	-20	-20	-20	-20	-20	-20	-20	-20	-20	-20	-20	-20	-20	-20	-20	-20	-20	-20	-20
1330.63	-20	-20	-20	-20	-20	-20	-20	-20	-20	-20	-20	-20	-20	-20	-20	-20	-20	-20	-20	-20	-20
1333.51	-20	-20	-20	-20	-20	-20	-20	-20	-20	-20	-20	-20	-20	-20	-20	-20	-20	-20	-20	-20	-20
1336.38	-20	-20	-20	-20	-20	-20	-20	-20	-20	-20	-20	-20	-20	-20	-20	-20	-20	-20	-20	-20	-20
1339.25	-20	-20	-20	-20	-20	-20	-20	-20	-20	-20	-20	-20	-20	-20	-20	-20	-20	-20	-20	-20	-20
1342.13	-20	-20	-20	-20	-20	-20	-20	-20	-20	-20	-20	-20	-20	-20	-20	-20	-20	-20	-20	-20	-20
1345	-20	-20	-20	-20	-20	-20	-20	-20	-20	-20	-20	-20	-20	-20	-20	-20	-20	-20	-20	-20	-20
1347.88	-20	-20	-20	-20	-20	-20	-20	-20	-20	-20	-20	-20	-20	-20	-20	-20	-20	-20	-20	-20	-20
1350.75	-20	-20	-20	-20	-20	-20	-20	-20	-20	-20	-20	-20	-20	-20	-20	-20	-20	-20	-20	-20	-20
1353.62	-20	-20	-20	-20	-20	-20	-20	-20	-20	-20	-20	-20	-20	-20	-20	-20	-20	-20	-20	-20	-20
1356.5	-20	-20	-20	-20	-20	-20	-20	-20	-20	-20	-20	-20	-20	-20	-20	-20	-20	-20	-20	-20	-20
1359.37	-20	-20	-20	-20	-20	-20	-20	-20	-20	-20	-20	-20	-20	-20	-20	-20	-20	-20	-20	-20	-20
1362.25	-20	-20	-20	-20	-20	-20	-20	-20	-20	-20	-20	-20	-20	-20	-20	-20	-20	-20	-20	-20	-20
1365.12	-20	-20	-20	-20	-20	-20	-20	-20	-20	-20	-20	-20	-20	-20	-20	-20	-20	-20	-20	-20	-20
1367.99	-20	-20	-20	-20	-20	-20	-20	-20	-20	-20	-20	-20	-20	-20	-20	-20	-20	-20	-20	-20	-20
1370.87	-20	-20	-20	-20	-20	-20	-20	-20	-20	-20	-20	-20	-20	-20	-20	-20	-20	-20	-20	-20	-20
1373.74	-20	-20	-20	-20	-20	-20	-20	-20	-20	-20	-20	-20	-20	-20	-20	-20	-20	-20	-20	-20	-20
1376.62	-20	-20	-20	-20	-20	-20	-20	-20	-20	-20	-20	-20	-20	-20	-20	-20	-20	-20	-20	-20	-20
1379.49	-20	-20	-20	-20	-20	-20	-20	-20	-20	-20	-20	-20	-20	-20	-20	-20	-20	-20	-20	-20	-20
1382.36	-20	-20	-20	-20	-20	-20	-20	-20	-20	-20	-20	-20	-20	-20	-20	-20	-20	-20	-20	-20	-20
1385.24	-20	-20	-20	-20	-20	-20	-20	-20	-20	-20	-20	-20	-20	-20	-20	-20	-20	-20	-20	-20	-20
1388.11	-20	-20	-20	-20	-20	-20	-20	-20	-20	-20	-20	-20	-20	-20	-20	-20	-20	-20	-20	-20	-20
1390.99	-20	-20	-20	-20	-20	-20	-20	-20	-20	-20	-20	-20	-20	-20	-20	-20	-20	-20	-20	-20	-20
1393.86	-20	-20	-20	-20	-20	-20	-20	-20	-20	-20	-20	-20	-20	-20	-20	-20	-20	-20	-20	-20	-20
1396.73	-20	-20	-20	-20	-20	-20	-20	-20	-20	-20	-20	-20	-20	-20	-20	-20	-20	-20	-20	-20	-20
1399.61	-20	-20	-20	-20	-20	-20	-20	-20	-20	-20	-20	-20	-20	-20	-20	-20	-20	-20	-20	-20	-20
1402.48	-20	-20	-20	-20	-20	-20	-20	-20	-20	-20	-20	-20	-20	-20	-20	-20	-20	-20	-20	-20	-20
1405.36	-20	-20	-20	-20	-20	-20	-20	-20	-20	-20	-20	-20	-20	-20	-20	-20	-20	-20	-20	-20	-20
1408.23	-20	-20	-20	-20	-20	-20	-20	-20	-20	-20	-20	-20	-20	-20	-20	-20	-20	-20	-20	-20	-20
1411.1	-20	-20	-20	-20	-20	-20	-20	-20	-20	-20	-20	-20	-20	-20	-20	-20	-20	-20	-20	-20	-20
1413.98	-20	-20	-20	-20	-20	-20	-20	-20	-20	-20	-20	-20	-20	-20	-20	-20	-20	-20	-20	-20	-20
1416.85	-20	-20	-20	-20	-20	-20	-20	-20	-20	-20	-20	-20	-20	-20	-20	-20	-20	-20	-20	-20	-20
1419.72	-20	-20	-20	-20	-20	-20	-20	-20	-20	-20	-20	-20	-20	-20	-20	-20	-20	-20	-20	-20	-20
1422.6	-20	-20	-20	-20	-20	-20	-20	-20	-20	-20	-20	-20	-20	-20	-20	-20	-20	-20	-20	-20	-20
1425.47	-20	-20	-20	-20	-20	-20	-20	-20	-20	-20	-20	-20	-20	-20	-20	-20	-20	-20	-20	-20	-20
1428.35	-20	-20	-20	-20	-20	-20	-20	-20	-20	-20	-20	-20	-20	-20	-20	-20	-20	-20	-20	-20	-20
1431.22	-20	-20	-20	-20	-20	-20	-20	-20	-20	-20	-20	-20	-20	-20	-20	-20	-20	-20	-20	-20	-20
1434.09	-20	-20	-20	-20	-20	-20	-20	-20	-20	-20	-20	-20	-20	-20	-20	-20	-20	-20	-20	-20	-20
1436.97	-20	-20	-20	-20	-20	-20	-20	-20	-20	-20	-20	-20	-20	-20	-20	-20	-20	-20	-20	-20	-20
1439.84	-20	-20	-20	-20	-20	-20	-20	-20	-20	-20	-20	-20	-20	-20	-20	-20	-20	-20	-20	-20	-20
1442.72	-20	-20	-20	-20	-20	-20	-20	-20	-20	-20	-20	-20	-20	-20	-20	-20	-20	-20	-20	-20	-20
1445.59	-20	-20	-20	-20	-20	-20	-20	-20	-20	-20	-20	-20	-20	-20	-20	-20	-20	-20	-20	-20	-20
1448.46	-20	-20	-20	-20	-20	-20	-20	-20	-20	-20	-20	-20	-20	-20	-20	-20	-20	-20	-20	-20	-20
1451.34	-20	-20	-20	-20	-20	-20	-20	-20	-20	-20	-20	-20	-20	-20	-20	-20	-20	-20	-20	-20	-20
1454.21	-20	-20	-20	-20	-20	-20	-20	-20	-20	-20	-20	-20	-20	-20	-20	-20	-20	-20	-20	-20	-20
1457.09	-20	-20	-20	-20	-20	-20	-20	-20	-20	-20	-20	-20	-20	-20	-20	-20	-20	-20	-20	-20	-20
1459.96	-20	-20	-20	-20	-20	-20	-20	-20	-20	-20	-20	-20	-20	-20	-20	-20	-20	-20	-20	-20	-20
1462.83	-20	-20	-20	-20	-20	-20	-20	-20	-20	-20	-20	-20	-20	-20	-20	-20	-20	-20	-20	-20	-20
1465.71	-20	-20	-20	-20	-20	-20	-20	-20	-20	-20	-20	-20	-20	-20	-20	-20	-20	-20	-20	-20	-20
1468.58	-20	-20	-20	-20	-20	-20	-20	-20	-20	-20	-20	-20	-20	-20	-20	-20	-20	-20	-20	-20	-20
1471.46	-20	-20	-20	-20	-20	-20	-20	-20	-20	-20	-20	-20	-20	-20	-20	-20	-20	-20	-20	-20	-20

## Sheet: Figure 2d - Case 11
# 2.84	2.88	2.93	2.97	3.01	3.06	3.1	3.14	3.19	3.23	3.27	3.32	3.36	3.41	3.45	3.49	3.54	3.58	3.62	3.67	3.71
0	-19.5034	-17.6622	-18.0956	-18.5375	-17.8948	-17.3927	-17.8662	-18.4751	-18.1591	-18.5027	-19.3345	-20	-20	-20	-20	-20	-20	-20	-20	-20	-20
2.87394	-18.9974	-17.1539	-17.5857	-18.0389	-17.3927	-16.8868	-17.36	-17.9716	-17.6575	-17.9954	-18.8264	-19.7047	-20	-19.8796	-20	-20	-20	-20	-20	-20	-20
5.74787	-19.5359	-17.7012	-18.1332	-18.612	-17.9791	-17.4623	-17.9226	-18.5535	-18.2559	-18.5532	-19.3795	-20	-20	-20	-20	-20	-20	-20	-20	-20	-20
8.62181	-19.9725	-18.5605	-18.6877	-18.5465	-18.4002	-18.2758	-18.6909	-19.3654	-19.2867	-19.4178	-20	-20	-20	-20	-20	-20	-20	-20	-20	-20	-20
11.4957	-20	-18.9431	-17.5207	-16.7115	-16.7759	-17.3211	-17.7929	-18.1998	-18.707	-19.1845	-19.3936	-19.233	-19.4632	-20	-20	-20	-20	-20	-20	-20	-20
14.3697	-20	-17.7759	-15.9322	-15.0589	-15.0873	-15.5992	-15.9903	-16.3056	-16.854	-17.5348	-17.6742	-17.4869	-17.7159	-18.4179	-19.493	-20	-20	-20	-20	-20	-20
17.2436	-19.453	-16.6269	-14.6964	-13.7768	-13.8036	-14.281	-14.5448	-14.8333	-15.4616	-16.1512	-16.2898	-16.1459	-16.3899	-17.1546	-18.3649	-19.8482	-20	-20	-20	-20	-20
20.1176	-18.7723	-15.83	-13.7845	-12.8073	-12.8621	-13.3273	-13.4449	-13.7224	-14.4411	-15.1234	-15.2746	-15.1567	-15.4191	-16.2592	-17.5708	-19.1555	-20	-20	-20	-20	-20
22.9915	-18.4383	-15.3548	-13.1599	-12.1111	-12.2171	-12.6895	-12.6475	-12.9211	-13.7244	-14.4183	-14.6026	-14.4815	-14.7593	-15.6714	-17.0484	-18.6931	-19.9845	-20	-20	-20	-20
25.8654	-18.4397	-15.1781	-12.7963	-11.6561	-11.8264	-12.3195	-12.1197	-12.3924	-13.2674	-14.0143	-14.2506	-14.0889	-14.3765	-15.3472	-16.7525	-18.4329	-19.8673	-20	-20	-20	-20
28.7394	-18.7761	-15.2834	-12.6675	-11.4092	-11.6389	-12.151	-11.8296	-12.1024	-13.0287	-13.8904	-14.1869	-13.9434	-14.2352	-15.2451	-16.6587	-18.3814	-19.8798	-20	-20	-20	-20
31.6133	-19.4565	-15.6492	-12.7408	-11.3335	-11.5944	-12.1069	-11.7414	-12.0161	-12.9671	-14.018	-14.3568	-13.999	-14.2949	-15.3259	-16.7647	-18.5686	-20	-20	-20	-20	-20
34.4872	-19.9959	-16.2344	-12.9723	-11.3877	-11.64	-12.1371	-11.8175	-12.0982	-13.0478	-14.3522	-14.6746	-14.2011	-14.5106	-15.5594	-17.0808	-19.0279	-20	-20	-20	-20	-20
37.3612	-20	-16.9578	-13.3063	-11.5307	-11.7506	-12.2374	-12.0267	-12.3161	-13.2478	-14.8308	-15.0593	-14.5007	-14.8423	-15.9274	-17.6097	-19.7785	-20	-20	-20	-20	-20
40.2351	-20	-17.6964	-13.6868	-11.729	-11.9215	-12.4088	-12.3449	-12.6384	-13.5509	-15.3846	-15.4897	-14.8702	-15.2608	-16.412	-18.3212	-20	-20	-20	-20	-20	-20
43.1091	-20	-18.3532	-14.0746	-11.9603	-12.139	-12.6299	-12.7305	-13.0252	-13.9306	-15.9343	-15.9673	-15.2918	-15.7366	-16.9768	-19.1319	-20	-20	-20	-20	-20	-20
45.983	-20	-18.9241	-14.4543	-12.2105	-12.3747	-12.8884	-13.1104	-13.4265	-14.3423	-16.374	-16.4498	-15.7366	-16.2249	-17.5658	-19.856	-20	-20	-20	-20	-20	-20
48.8569	-20	-19.3772	-14.8228	-12.4695	-12.6154	-13.2009	-13.4354	-13.8113	-14.7473	-16.6701	-16.9048	-16.1751	-16.6871	-18.1376	-20	-20	-20	-20	-20	-20	-20
51.7309	-20	-19.7167	-15.1802	-12.7308	-12.8783	-13.5719	-13.7221	-14.1796	-15.1364	-16.938	-17.36	-16.6005	-17.1245	-18.6905	-20	-20	-20	-20	-20	-20	-20
54.6048	-20	-19.9278	-15.5262	-12.9921	-13.1801	-13.9577	-13.9924	-14.5133	-15.5009	-17.2868	-17.8225	-17.02	-17.5592	-19.2362	-20	-20	-20	-20	-20	-20	-20
57.4787	-20	-20	-15.8612	-13.2526	-13.5046	-14.2891	-14.2488	-14.7757	-15.8255	-17.7351	-18.264	-17.4359	-17.9976	-19.7718	-20	-20	-20	-20	-20	-20	-20
60.3527	-20	-20	-16.1859	-13.5102	-13.8089	-14.5392	-14.5105	-15.0027	-16.1341	-18.2559	-18.6924	-17.8471	-18.4337	-20	-20	-20	-20	-20	-20	-20	-20
63.2266	-20	-20	-16.5009	-13.7625	-14.0706	-14.748	-14.811	-15.2857	-16.4792	-18.8281	-19.1285	-18.2547	-18.8691	-20	-20	-20	-20	-20	-20	-20	-20
66.1006	-20	-20	-16.8066	-14.0083	-14.3196	-14.9841	-15.1748	-15.6764	-16.8893	-19.4323	-19.5575	-18.664	-19.3104	-20	-20	-20	-20	-20	-20	-20	-20
68.9745	-20	-20	-17.1032	-14.2484	-14.5965	-15.3041	-15.6053	-16.1596	-17.3501	-19.9077	-19.8148	-19.0812	-19.6861	-20	-20	-20	-20	-20	-20	-20	-20
71.8484	-20	-20	-17.3909	-14.4843	-14.8985	-15.7274	-16.0745	-16.668	-17.8158	-20	-19.9447	-19.5056	-19.9771	-20	-20	-20	-20	-20	-20	-20	-20
74.7224	-20	-20	-17.67	-14.7175	-15.1857	-16.2048	-16.5203	-17.1086	-18.2346	-20	-20	-19.7853	-20	-20	-20	-20	-20	-20	-20	-20	-20
77.5963	-20	-20	-17.9408	-14.9487	-15.4409	-16.6005	-16.8651	-17.4087	-18.5781	-20	-20	-19.9149	-20	-20	-20	-20	-20	-20	-20	-20	-20
80.4702	-20	-20	-18.2035	-15.1779	-15.6948	-16.8223	-17.0798	-17.5846	-18.8657	-20	-20	-20	-20	-20	-20	-20	-20	-20	-20	-20	-20
83.3442	-20	-20	-18.4583	-15.4044	-15.9772	-16.9639	-17.2339	-17.729	-19.1482	-20	-20	-20	-20	-20	-20	-20	-20	-20	-20	-20	-20
86.2181	-20	-20	-18.7052	-15.6274	-16.276	-17.1464	-17.4295	-17.9218	-19.4688	-20	-20	-20	-20	-20	-20	-20	-20	-20	-20	-20	-20
89.092	-20	-20	-18.9447	-15.8458	-16.5533	-17.4177	-17.7205	-18.1872	-19.8149	-20	-20	-20	-20	-20	-20	-20	-20	-20	-20	-20	-20
91.966	-20	-20	-19.1776	-16.0597	-16.7953	-17.7771	-18.096	-18.5094	-19.961	-20	-20	-20	-20	-20	-20	-20	-20	-20	-20	-20	-20
94.8399	-20	-20	-19.4048	-16.2697	-17.0271	-18.1802	-18.5036	-18.8695	-20	-20	-20	-20	-20	-20	-20	-20	-20	-20	-20	-20	-20
97.7139	-20	-20	-19.6268	-16.476	-17.2735	-18.5394	-18.8949	-19.2662	-20	-20	-20	-20	-20	-20	-20	-20	-20	-20	-20	-20	-20
100.588	-20	-20	-19.8442	-16.6783	-17.5297	-18.7931	-19.2491	-19.6926	-20	-20	-20	-20	-20	-20	-20	-20	-20	-20	-20	-20	-20
103.462	-20	-20	-19.9455	-16.8758	-17.7744	-18.9814	-19.5537	-19.9096	-20	-20	-20	-20	-20	-20	-20	-20	-20	-20	-20	-20	-20
106.336	-20	-20	-20	-17.0686	-17.9974	-19.1727	-19.7214	-20	-20	-20	-20	-20	-20	-20	-20	-20	-20	-20	-20	-20	-20
109.21	-20	-20	-20	-17.2577	-18.2086	-19.4033	-19.8002	-20	-20	-20	-20	-20	-20	-20	-20	-20	-20	-20	-20	-20	-20
112.084	-20	-20	-20	-17.4443	-18.4203	-19.6865	-19.8841	-20	-20	-20	-20	-20	-20	-20	-20	-20	-20	-20	-20	-20	-20
114.957	-20	-20	-20	-17.629	-18.633	-19.9388	-19.9776	-20	-20	-20	-20	-20	-20	-20	-20	-20	-20	-20	-20	-20	-20
117.831	-20	-20	-20	-17.8109	-18.8401	-20	-20	-20	-20	-20	-20	-20	-20	-20	-20	-20	-20	-20	-20	-20	-20
120.705	-20	-20	-20	-17.9893	-19.0387	-20	-20	-20	-20	-20	-20	-20	-20	-20	-20	-20	-20	-20	-20	-20	-20
123.579	-20	-20	-20	-18.164	-19.2314	-20	-20	-20	-20	-20	-20	-20	-20	-20	-20	-20	-20	-20	-20	-20	-20
126.453	-20	-20	-20	-18.3357	-19.4228	-20	-20	-20	-20	-20	-20	-20	-20	-20	-20	-20	-20	-20	-20	-20	-20
129.327	-20	-20	-20	-18.5055	-19.6156	-20	-20	-20	-20	-20	-20	-20	-20	-20	-20	-20	-20	-20	-20	-20	-20
132.201	-20	-20	-20	-18.6735	-19.8066	-20	-20	-20	-20	-20	-20	-20	-20	-20	-20	-20	-20	-20	-20	-20	-20
135.075	-20	-20	-20	-18.8394	-19.8804	-20	-20	-20	-20	-20	-20	-20	-20	-20	-20	-20	-20	-20	-20	-20	-20
137.949	-20	-20	-20	-19.0027	-19.9377	-20	-20	-20	-20	-20	-20	-20	-20	-20	-20	-20	-20	-20	-20	-20	-20
140.823	-20	-20	-20	-19.1629	-19.9949	-20	-20	-20	-20	-20	-20	-20	-20	-20	-20	-20	-20	-20	-20	-20	-20
143.697	-20	-20	-20	-19.3202	-20	-20	-20	-20	-20	-20	-20	-20	-20	-20	-20	-20	-20	-20	-20	-20	-20
146.571	-20	-20	-20	-19.4751	-20	-20	-20	-20	-20	-20	-20	-20	-20	-20	-20	-20	-20	-20	-20	-20	-20
149.445	-20	-20	-20	-19.6279	-20	-20	-20	-20	-20	-20	-20	-20	-20	-20	-20	-20	-20	-20	-20	-20	-20
152.319	-20	-20	-20	-19.7403	-20	-20	-20	-20	-20	-20	-20	-20	-20	-20	-20	-20	-20	-20	-20	-20	-20
155.193	-20	-20	-20	-19.819	-20	-20	-20	-20	-20	-20	-20	-20	-20	-20	-20	-20	-20	-20	-20	-20	-20
158.067	-20	-20	-20	-19.8667	-20	-20	-20	-20	-20	-20	-20	-20	-20	-20	-20	-20	-20	-20	-20	-20	-20
160.94	-20	-20	-20	-19.9139	-20	-20	-20	-20	-20	-20	-20	-20	-20	-20	-20	-20	-20	-20	-20	-20	-20
163.814	-20	-20	-20	-19.9608	-20	-20	-20	-20	-20	-20	-20	-20	-20	-20	-20	-20	-20	-20	-20	-20	-20
166.688	-20	-20	-20	-20	-20	-20	-20	-20	-20	-20	-20	-20	-20	-20	-20	-20	-20	-20	-20	-20	-20
169.562	-20	-20	-20	-20	-20	-20	-20	-20	-20	-20	-20	-20	-20	-20	-20	-20	-20	-20	-20	-20	-20
172.436	-20	-20	-20	-20	-20	-20	-20	-20	-20	-20	-20	-20	-20	-20	-20	-20	-20	-20	-20	-20	-20
175.31	-20	-20	-20	-20	-20	-20	-20	-20	-20	-20	-20	-20	-20	-20	-20	-20	-20	-20	-20	-20	-20
178.184	-20	-20	-20	-20	-20	-20	-20	-20	-20	-20	-20	-20	-20	-20	-20	-20	-20	-20	-20	-20	-20
181.058	-20	-20	-20	-20	-20	-20	-20	-20	-20	-20	-20	-20	-20	-20	-20	-20	-20	-20	-20	-20	-20
183.932	-20	-20	-20	-20	-20	-20	-20	-20	-20	-20	-20	-20	-20	-20	-20	-20	-20	-20	-20	-20	-20
186.806	-20	-20	-20	-20	-20	-20	-20	-20	-20	-20	-20	-20	-20	-20	-20	-20	-20	-20	-20	-20	-20
189.68	-20	-20	-20	-20	-20	-20	-20	-20	-20	-20	-20	-20	-20	-20	-20	-20	-20	-20	-20	-20	-20
192.554	-20	-20	-20	-20	-20	-20	-20	-20	-20	-20	-20	-20	-20	-20	-20	-20	-20	-20	-20	-20	-20
195.428	-20	-20	-20	-20	-20	-20	-20	-20	-20	-20	-20	-20	-20	-20	-20	-20	-20	-20	-20	-20	-20
198.302	-20	-20	-20	-20	-20	-20	-20	-20	-20	-20	-20	-20	-20	-20	-20	-20	-20	-20	-20	-20	-20
201.176	-20	-20	-20	-20	-20	-20	-20	-20	-20	-20	-20	-20	-20	-20	-20	-20	-20	-20	-20	-20	-20
204.05	-20	-20	-20	-20	-20	-20	-20	-20	-20	-20	-20	-20	-20	-20	-20	-20	-20	-20	-20	-20	-20
206.923	-20	-20	-20	-20	-20	-20	-20	-20	-20	-20	-20	-20	-20	-20	-20	-20	-20	-20	-20	-20	-20
209.797	-20	-20	-20	-20	-20	-20	-20	-20	-20	-20	-20	-20	-20	-20	-20	-20	-20	-20	-20	-20	-20
212.671	-20	-20	-20	-20	-20	-20	-20	-20	-20	-20	-20	-20	-20	-20	-20	-20	-20	-20	-20	-20	-20
215.545	-20	-20	-20	-20	-20	-20	-20	-20	-20	-20	-20	-20	-20	-20	-20	-20	-20	-20	-20	-20	-20
218.419	-20	-20	-20	-20	-20	-20	-20	-20	-20	-20	-20	-20	-20	-20	-20	-20	-20	-20	-20	-20	-20
221.293	-20	-20	-20	-20	-20	-20	-20	-20	-20	-20	-20	-20	-20	-20	-20	-20	-20	-20	-20	-20	-20
224.167	-20	-20	-20	-20	-20	-20	-20	-20	-20	-20	-20	-20	-20	-20	-20	-20	-20	-20	-20	-20	-20
227.041	-20	-20	-20	-20	-20	-20	-20	-20	-20	-20	-20	-20	-20	-20	-20	-20	-20	-20	-20	-20	-20
229.915	-20	-20	-20	-20	-20	-20	-20	-20	-20	-20	-20	-20	-20	-20	-20	-20	-20	-20	-20	-20	-20
232.789	-20	-20	-20	-20	-20	-20	-20	-20	-20	-20	-20	-20	-20	-20	-20	-20	-20	-20	-20	-20	-20
235.663	-20	-20	-20	-20	-20	-20	-20	-20	-20	-20	-20	-20	-20	-20	-20	-20	-20	-20	-20	-20	-20
238.537	-20	-20	-20	-20	-20	-20	-20	-20	-20	-20	-20	-20	-20	-20	-20	-20	-20	-20	-20	-20	-20
241.411	-20	-20	-20	-20	-20	-20	-20	-20	-20	-20	-20	-20	-20	-20	-20	-20	-20	-20	-20	-20	-20
244.285	-20	-20	-20	-20	-20	-20	-20	-20	-20	-20	-20	-20	-20	-20	-20	-20	-20	-20	-20	-20	-20
247.159	-20	-20	-20	-20	-20	-20	-20	-20	-20	-20	-20	-20	-20	-20	-20	-20	-20	-20	-20	-20	-20
250.033	-20	-20	-20	-20	-20	-20	-20	-20	-20	-20	-20	-20	-20	-20	-20	-20	-20	-20	-20	-20	-20
252.906	-20	-20	-20	-20	-20	-20	-20	-20	-20	-20	-20	-20	-20	-20	-20	-20	-20	-20	-20	-20	-20
255.78	-20	-20	-20	-20	-20	-20	-20	-20	-20	-20	-20	-20	-20	-20	-20	-20	-20	-20	-20	-20	-20
258.654	-20	-20	-20	-20	-20	-20	-20	-20	-20	-20	-20	-20	-20	-20	-20	-20	-20	-20	-20	-20	-20
261.528	-20	-20	-20	-20	-20	-20	-20	-20	-20	-20	-20	-20	-20	-20	-20	-20	-20	-20	-20	-20	-20
264.402	-20	-20	-20	-20	-20	-20	-20	-20	-20	-20	-20	-20	-20	-20	-20	-20	-20	-20	-20	-20	-20
267.276	-20	-20	-20	-20	-20	-20	-20	-20	-20	-20	-20	-20	-20	-20	-20	-20	-20	-20	-20	-20	-20
270.15	-20	-20	-20	-20	-20	-20	-20	-20	-20	-20	-20	-20	-20	-20	-20	-20	-20	-20	-20	-20	-20
273.024	-20	-20	-20	-20	-20	-20	-20	-20	-20	-20	-20	-20	-20	-20	-20	-20	-20	-20	-20	-20	-20
275.898	-20	-20	-20	-20	-20	-20	-20	-20	-20	-20	-20	-20	-20	-20	-20	-20	-20	-20	-20	-20	-20
278.772	-20	-20	-20	-20	-20	-20	-20	-20	-20	-20	-20	-20	-20	-20	-20	-20	-20	-20	-20	-20	-20
281.646	-20	-20	-20	-20	-20	-20	-20	-20	-20	-20	-20	-20	-20	-20	-20	-20	-20	-20	-20	-20	-20
284.52	-20	-20	-20	-20	-20	-20	-20	-20	-20	-20	-20	-20	-20	-20	-20	-20	-20	-20	-20	-20	-20
287.394	-20	-20	-20	-20	-20	-20	-20	-20	-20	-20	-20	-20	-20	-20	-20	-20	-20	-20	-20	-20	-20
290.268	-20	-20	-20	-20	-20	-20	-20	-20	-20	-20	-20	-20	-20	-20	-20	-20	-20	-20	-20	-20	-20
293.142	-20	-20	-20	-20	-20	-20	-20	-20	-20	-20	-20	-20	-20	-20	-20	-20	-20	-20	-20	-20	-20
296.016	-20	-20	-20	-20	-20	-20	-20	-20	-20	-20	-20	-20	-20	-20	-20	-20	-20	-20	-20	-20	-20
298.889	-20	-20	-20	-20	-20	-20	-20	-20	-20	-20	-20	-20	-20	-20	-20	-20	-20	-20	-20	-20	-20
301.763	-20	-20	-20	-20	-20	-20	-20	-20	-20	-20	-20	-20	-20	-20	-20	-20	-20	-20	-20	-20	-20
304.637	-20	-20	-20	-20	-20	-20	-20	-20	-20	-20	-20	-20	-20	-20	-20	-20	-20	-20	-20	-20	-20
307.511	-20	-20	-20	-20	-20	-20	-20	-20	-20	-20	-20	-20	-20	-20	-20	-20	-20	-20	-20	-20	-20
310.385	-20	-20	-20	-20	-20	-20	-20	-20	-20	-20	-20	-20	-20	-20	-20	-20	-20	-20	-20	-20	-20
313.259	-20	-20	-20	-20	-20	-20	-20	-20	-20	-20	-20	-20	-20	-20	-20	-20	-20	-20	-20	-20	-20
316.133	-20	-20	-20	-20	-20	-20	-20	-20	-20	-20	-20	-20	-20	-20	-20	-20	-20	-20	-20	-20	-20
319.007	-20	-20	-20	-20	-20	-20	-20	-20	-20	-20	-20	-20	-20	-20	-20	-20	-20	-20	-20	-20	-20
321.881	-20	-20	-20	-20	-20	-20	-20	-20	-20	-20	-20	-20	-20	-20	-20	-20	-20	-20	-20	-20	-20
324.755	-20	-20	-20	-20	-20	-20	-20	-20	-20	-20	-20	-20	-20	-20	-20	-20	-20	-20	-20	-20	-20
327.629	-20	-20	-20	-20	-20	-20	-20	-20	-20	-20	-20	-20	-20	-20	-20	-20	-20	-20	-20	-20	-20
330.503	-20	-20	-20	-20	-20	-20	-20	-20	-20	-20	-20	-20	-20	-20	-20	-20	-20	-20	-20	-20	-20
333.377	-20	-20	-20	-20	-20	-20	-20	-20	-20	-20	-20	-20	-20	-20	-20	-20	-20	-20	-20	-20	-20
336.251	-20	-20	-20	-20	-20	-20	-20	-20	-20	-20	-20	-20	-20	-20	-20	-20	-20	-20	-20	-20	-20
339.125	-20	-20	-20	-20	-20	-20	-20	-20	-20	-20	-20	-20	-20	-20	-20	-20	-20	-20	-20	-20	-20
341.999	-20	-20	-20	-20	-20	-20	-20	-20	-20	-20	-20	-20	-20	-20	-20	-20	-20	-20	-20	-20	-20
344.872	-20	-20	-20	-20	-20	-20	-20	-20	-20	-20	-20	-20	-20	-20	-20	-20	-20	-20	-20	-20	-20
347.746	-20	-20	-20	-20	-20	-20	-20	-20	-20	-20	-20	-20	-20	-20	-20	-20	-20	-20	-20	-20	-20
350.62	-20	-20	-20	-20	-20	-20	-20	-20	-20	-20	-20	-20	-20	-20	-20	-20	-20	-20	-20	-20	-20
353.494	-20	-20	-20	-20	-20	-20	-20	-20	-20	-20	-20	-20	-20	-20	-20	-20	-20	-20	-20	-20	-20
356.368	-20	-20	-20	-20	-20	-20	-20	-20	-20	-20	-20	-20	-20	-20	-20	-20	-20	-20	-20	-20	-20
359.242	-20	-20	-20	-20	-20	-20	-20	-20	-20	-20	-20	-20	-20	-20	-20	-20	-20	-20	-20	-20	-20
362.116	-20	-20	-20	-20	-20	-20	-20	-20	-20	-20	-20	-20	-20	-20	-20	-20	-20	-20	-20	-20	-20
364.99	-20	-20	-20	-20	-20	-20	-20	-20	-20	-20	-20	-20	-20	-20	-20	-20	-20	-20	-20	-20	-20
367.864	-20	-20	-20	-20	-20	-20	-20	-20	-20	-20	-20	-20	-20	-20	-20	-20	-20	-20	-20	-20	-20
370.738	-20	-20	-20	-20	-20	-20	-20	-20	-20	-20	-20	-20	-20	-20	-20	-20	-20	-20	-20	-20	-20
373.612	-20	-20	-20	-20	-20	-20	-20	-20	-20	-20	-20	-20	-20	-20	-20	-20	-20	-20	-20	-20	-20
376.486	-20	-20	-20	-20	-20	-20	-20	-20	-20	-20	-20	-20	-20	-20	-20	-20	-20	-20	-20	-20	-20
379.36	-20	-20	-20	-20	-20	-20	-20	-20	-20	-20	-20	-20	-20	-20	-20	-20	-20	-20	-20	-20	-20
382.234	-20	-20	-20	-20	-20	-20	-20	-20	-20	-20	-20	-20	-20	-20	-20	-20	-20	-20	-20	-20	-20
385.108	-20	-20	-20	-20	-20	-20	-20	-20	-20	-20	-20	-20	-20	-20	-20	-20	-20	-20	-20	-20	-20
387.981	-20	-20	-20	-20	-20	-20	-20	-20	-20	-20	-20	-20	-20	-20	-20	-20	-20	-20	-20	-20	-20
390.855	-20	-20	-20	-20	-20	-20	-20	-20	-20	-20	-20	-20	-20	-20	-20	-20	-20	-20	-20	-20	-20
393.729	-20	-20	-20	-20	-20	-20	-20	-20	-20	-20	-20	-20	-20	-20	-20	-20	-20	-20	-20	-20	-20
396.603	-20	-20	-20	-20	-20	-20	-20	-20	-20	-20	-20	-20	-20	-20	-20	-20	-20	-20	-20	-20	-20
399.477	-20	-20	-20	-20	-20	-20	-20	-20	-20	-20	-20	-20	-20	-20	-20	-20	-20	-20	-20	-20	-20
402.351	-20	-20	-20	-20	-20	-20	-20	-20	-20	-20	-20	-20	-20	-20	-20	-20	-20	-20	-20	-20	-20
405.225	-20	-20	-20	-20	-20	-20	-20	-20	-20	-20	-20	-20	-20	-20	-20	-20	-20	-20	-20	-20	-20
408.099	-20	-20	-20	-20	-20	-20	-20	-20	-20	-20	-20	-20	-20	-20	-20	-20	-20	-20	-20	-20	-20
410.973	-20	-20	-20	-20	-20	-20	-20	-20	-20	-20	-20	-20	-20	-20	-20	-20	-20	-20	-20	-20	-20
413.847	-20	-20	-20	-20	-20	-20	-20	-20	-20	-20	-20	-20	-20	-20	-20	-20	-20	-20	-20	-20	-20
416.721	-20	-20	-20	-20	-20	-20	-20	-20	-20	-20	-20	-20	-20	-20	-20	-20	-20	-20	-20	-20	-20
419.595	-20	-20	-20	-20	-20	-20	-20	-20	-20	-20	-20	-20	-20	-20	-20	-20	-20	-20	-20	-20	-20
422.469	-20	-20	-20	-20	-20	-20	-20	-20	-20	-20	-20	-20	-20	-20	-20	-20	-20	-20	-20	-20	-20
425.343	-20	-20	-20	-20	-20	-20	-20	-20	-20	-20	-20	-20	-20	-20	-20	-20	-20	-20	-20	-20	-20
428.217	-20	-20	-20	-20	-20	-20	-20	-20	-20	-20	-20	-20	-20	-20	-20	-20	-20	-20	-20	-20	-20
431.091	-20	-20	-20	-20	-20	-20	-20	-20	-20	-20	-20	-20	-20	-20	-20	-20	-20	-20	-20	-20	-20
433.964	-20	-20	-20	-20	-20	-20	-20	-20	-20	-20	-20	-20	-20	-20	-20	-20	-20	-20	-20	-20	-20
436.838	-20	-20	-20	-20	-20	-20	-20	-20	-20	-20	-20	-20	-20	-20	-20	-20	-20	-20	-20	-20	-20
439.712	-20	-20	-20	-20	-20	-20	-20	-20	-20	-20	-20	-20	-20	-20	-20	-20	-20	-20	-20	-20	-20
442.586	-20	-20	-20	-20	-20	-20	-20	-20	-20	-20	-20	-20	-20	-20	-20	-20	-20	-20	-20	-20	-20
445.46	-20	-20	-20	-20	-20	-20	-20	-20	-20	-20	-20	-20	-20	-20	-20	-20	-20	-20	-20	-20	-20
448.334	-20	-20	-20	-20	-20	-20	-20	-20	-20	-20	-20	-20	-20	-20	-20	-20	-20	-20	-20	-20	-20
451.208	-20	-20	-20	-20	-20	-20	-20	-20	-20	-20	-20	-20	-20	-20	-20	-20	-20	-20	-20	-20	-20
454.082	-20	-20	-20	-20	-20	-20	-20	-20	-20	-20	-20	-20	-20	-20	-20	-20	-20	-20	-20	-20	-20
456.956	-20	-20	-20	-20	-20	-20	-20	-20	-20	-20	-20	-20	-20	-20	-20	-20	-20	-20	-20	-20	-20
459.83	-20	-20	-20	-20	-20	-20	-20	-20	-20	-20	-20	-20	-20	-20	-20	-20	-20	-20	-20	-20	-20
462.704	-20	-20	-20	-20	-20	-20	-20	-20	-20	-20	-20	-20	-20	-20	-20	-20	-20	-20	-20	-20	-20
465.578	-20	-20	-20	-20	-20	-20	-20	-20	-20	-20	-20	-20	-20	-20	-20	-20	-20	-20	-20	-20	-20
468.452	-20	-20	-20	-20	-20	-20	-20	-20	-20	-20	-20	-20	-20	-20	-20	-20	-20	-20	-20	-20	-20
471.326	-20	-20	-20	-20	-20	-20	-20	-20	-20	-20	-20	-20	-20	-20	-20	-20	-20	-20	-20	-20	-20
474.2	-20	-20	-20	-20	-20	-20	-20	-20	-20	-20	-20	-20	-20	-20	-20	-20	-20	-20	-20	-20	-20
477.074	-20	-20	-20	-20	-20	-20	-20	-20	-20	-20	-20	-20	-20	-20	-20	-20	-20	-20	-20	-20	-20
479.947	-20	-20	-20	-20	-20	-20	-20	-20	-20	-20	-20	-20	-20	-20	-20	-20	-20	-20	-20	-20	-20
482.821	-20	-20	-20	-20	-20	-20	-20	-20	-20	-20	-20	-20	-20	-20	-20	-20	-20	-20	-20	-20	-20
485.695	-20	-20	-20	-20	-20	-20	-20	-20	-20	-20	-20	-20	-20	-20	-20	-20	-20	-20	-20	-20	-20
488.569	-20	-20	-20	-20	-20	-20	-20	-20	-20	-20	-20	-20	-20	-20	-20	-20	-20	-20	-20	-20	-20
491.443	-20	-20	-20	-20	-20	-20	-20	-20	-20	-20	-20	-20	-20	-20	-20	-20	-20	-20	-20	-20	-20
494.317	-20	-20	-20	-20	-20	-20	-20	-20	-20	-20	-20	-20	-20	-20	-20	-20	-20	-20	-20	-20	-20
497.191	-20	-20	-20	-20	-20	-20	-20	-20	-20	-20	-20	-20	-20	-20	-20	-20	-20	-20	-20	-20	-20
500.065	-20	-20	-20	-20	-20	-20	-20	-20	-20	-20	-20	-20	-20	-20	-20	-20	-20	-20	-20	-20	-20
502.939	-20	-20	-20	-20	-20	-20	-20	-20	-20	-20	-20	-20	-20	-20	-20	-20	-20	-20	-20	-20	-20
505.813	-20	-20	-20	-20	-20	-20	-20	-20	-20	-20	-20	-20	-20	-20	-20	-20	-20	-20	-20	-20	-20
508.687	-20	-20	-20	-20	-20	-20	-20	-20	-20	-20	-20	-20	-20	-20	-20	-20	-20	-20	-20	-20	-20
511.561	-20	-20	-20	-20	-20	-20	-20	-20	-20	-20	-20	-20	-20	-20	-20	-20	-20	-20	-20	-20	-20
514.435	-20	-20	-20	-20	-20	-20	-20	-20	-20	-20	-20	-20	-20	-20	-20	-20	-20	-20	-20	-20	-20
517.309	-20	-20	-20	-20	-20	-20	-20	-20	-20	-20	-20	-20	-20	-20	-20	-20	-20	-20	-20	-20	-20
520.183	-20	-20	-20	-20	-20	-20	-20	-20	-20	-20	-20	-20	-20	-20	-20	-20	-20	-20	-20	-20	-20
523.057	-20	-20	-20	-20	-20	-20	-20	-20	-20	-20	-20	-20	-20	-20	-20	-20	-20	-20	-20	-20	-20
525.93	-20	-20	-20	-20	-20	-20	-20	-20	-20	-20	-20	-20	-20	-20	-20	-20	-20	-20	-20	-20	-20
528.804	-20	-20	-20	-20	-20	-20	-20	-20	-20	-20	-20	-20	-20	-20	-20	-20	-20	-20	-20	-20	-20
531.678	-20	-20	-20	-20	-20	-20	-20	-20	-20	-20	-20	-20	-20	-20	-20	-20	-20	-20	-20	-20	-20
534.552	-20	-20	-20	-20	-20	-20	-20	-20	-20	-20	-20	-20	-20	-20	-20	-20	-20	-20	-20	-20	-20
537.426	-20	-20	-20	-20	-20	-20	-20	-20	-20	-20	-20	-20	-20	-20	-20	-20	-20	-20	-20	-20	-20
540.3	-20	-20	-20	-20	-20	-20	-20	-20	-20	-20	-20	-20	-20	-20	-20	-20	-20	-20	-20	-20	-20
543.174	-20	-20	-20	-20	-20	-20	-20	-20	-20	-20	-20	-20	-20	-20	-20	-20	-20	-20	-20	-20	-20
546.048	-20	-20	-20	-20	-20	-20	-20	-20	-20	-20	-20	-20	-20	-20	-20	-20	-20	-20	-20	-20	-20
548.922	-20	-20	-20	-20	-20	-20	-20	-20	-20	-20	-20	-20	-20	-20	-20	-20	-20	-20	-20	-20	-20
551.796	-20	-20	-20	-20	-20	-20	-20	-20	-20	-20	-20	-20	-20	-20	-20	-20	-20	-20	-20	-20	-20
554.67	-20	-20	-20	-20	-20	-20	-20	-20	-20	-20	-20	-20	-20	-20	-20	-20	-20	-20	-20	-20	-20
557.544	-20	-20	-20	-20	-20	-20	-20	-20	-20	-20	-20	-20	-20	-20	-20	-20	-20	-20	-20	-20	-20
560.418	-20	-20	-20	-20	-20	-20	-20	-20	-20	-20	-20	-20	-20	-20	-20	-20	-20	-20	-20	-20	-20
563.292	-20	-20	-20	-20	-20	-20	-20	-20	-20	-20	-20	-20	-20	-20	-20	-20	-20	-20	-20	-20	-20
566.166	-20	-20	-20	-20	-20	-20	-20	-20	-20	-20	-20	-20	-20	-20	-20	-20	-20	-20	-20	-20	-20
569.04	-20	-20	-20	-20	-20	-20	-20	-20	-20	-20	-20	-20	-20	-20	-20	-20	-20	-20	-20	-20	-20
571.913	-20	-20	-20	-20	-20	-20	-20	-20	-20	-20	-20	-20	-20	-20	-20	-20	-20	-20	-20	-20	-20
574.787	-20	-20	-20	-20	-20	-20	-20	-20	-20	-20	-20	-20	-20	-20	-20	-20	-20	-20	-20	-20	-20
577.661	-20	-20	-20	-20	-20	-20	-20	-20	-20	-20	-20	-20	-20	-20	-20	-20	-20	-20	-20	-20	-20
580.535	-20	-20	-20	-20	-20	-20	-20	-20	-20	-20	-20	-20	-20	-20	-20	-20	-20	-20	-20	-20	-20
583.409	-20	-20	-20	-20	-20	-20	-20	-20	-20	-20	-20	-20	-20	-20	-20	-20	-20	-20	-20	-20	-20
586.283	-20	-20	-20	-20	-20	-20	-20	-20	-20	-20	-20	-20	-20	-20	-20	-20	-20	-20	-20	-20	-20
589.157	-20	-20	-20	-20	-20	-20	-20	-20	-20	-20	-20	-20	-20	-20	-20	-20	-20	-20	-20	-20	-20
592.031	-20	-20	-20	-20	-20	-20	-20	-20	-20	-20	-20	-20	-20	-20	-20	-20	-20	-20	-20	-20	-20
594.905	-20	-20	-20	-20	-20	-20	-20	-20	-20	-20	-20	-20	-20	-20	-20	-20	-20	-20	-20	-20	-20
597.779	-20	-20	-20	-20	-20	-20	-20	-20	-20	-20	-20	-20	-20	-20	-20	-20	-20	-20	-20	-20	-20
600.653	-20	-20	-20	-20	-20	-20	-20	-20	-20	-20	-20	-20	-20	-20	-20	-20	-20	-20	-20	-20	-20
603.527	-20	-20	-20	-20	-20	-20	-20	-20	-20	-20	-20	-20	-20	-20	-20	-20	-20	-20	-20	-20	-20
606.401	-20	-20	-20	-20	-20	-20	-20	-20	-20	-20	-20	-20	-20	-20	-20	-20	-20	-20	-20	-20	-20
609.275	-20	-20	-20	-20	-20	-20	-20	-20	-20	-20	-20	-20	-20	-20	-20	-20	-20	-20	-20	-20	-20
612.149	-20	-20	-20	-20	-20	-20	-20	-20	-20	-20	-20	-20	-20	-20	-20	-20	-20	-20	-20	-20	-20
615.023	-20	-20	-20	-20	-20	-20	-20	-20	-20	-20	-20	-20	-20	-20	-20	-20	-20	-20	-20	-20	-20
617.896	-20	-20	-20	-20	-20	-20	-20	-20	-20	-20	-20	-20	-20	-20	-20	-20	-20	-20	-20	-20	-20
620.77	-20	-20	-20	-20	-20	-20	-20	-20	-20	-20	-20	-20	-20	-20	-20	-20	-20	-20	-20	-20	-20
623.644	-20	-20	-20	-20	-20	-20	-20	-20	-20	-20	-20	-20	-20	-20	-20	-20	-20	-20	-20	-20	-20
626.518	-20	-20	-20	-20	-20	-20	-20	-20	-20	-20	-20	-20	-20	-20	-20	-20	-20	-20	-20	-20	-20
629.392	-20	-20	-20	-20	-20	-20	-20	-20	-20	-20	-20	-20	-20	-20	-20	-20	-20	-20	-20	-20	-20
632.266	-20	-20	-20	-20	-20	-20	-20	-20	-20	-20	-20	-20	-20	-20	-20	-20	-20	-20	-20	-20	-20
635.14	-20	-20	-20	-20	-20	-20	-20	-20	-20	-20	-20	-20	-20	-20	-20	-20	-20	-20	-20	-20	-20
638.014	-20	-20	-20	-20	-20	-20	-20	-20	-20	-20	-20	-20	-20	-20	-20	-20	-20	-20	-20	-20	-20
640.888	-20	-20	-20	-20	-20	-20	-20	-20	-20	-20	-20	-20	-20	-20	-20	-20	-20	-20	-20	-20	-20
643.762	-20	-20	-20	-20	-20	-20	-20	-20	-20	-20	-20	-20	-20	-20	-20	-20	-20	-20	-20	-20	-20
646.636	-20	-20	-20	-20	-20	-20	-20	-20	-20	-20	-20	-20	-20	-20	-20	-20	-20	-20	-20	-20	-20
649.51	-20	-20	-20	-20	-20	-20	-20	-20	-20	-20	-20	-20	-20	-20	-20	-20	-20	-20	-20	-20	-20
652.384	-20	-20	-20	-20	-20	-20	-20	-20	-20	-20	-20	-20	-20	-20	-20	-20	-20	-20	-20	-20	-20
655.258	-20	-20	-20	-20	-20	-20	-20	-20	-20	-20	-20	-20	-20	-20	-20	-20	-20	-20	-20	-20	-20
658.132	-20	-20	-20	-20	-20	-20	-20	-20	-20	-20	-20	-20	-20	-20	-20	-20	-20	-20	-20	-20	-20
661.006	-20	-20	-20	-20	-20	-20	-20	-20	-20	-20	-20	-20	-20	-20	-20	-20	-20	-20	-20	-20	-20
663.879	-20	-20	-20	-20	-20	-20	-20	-20	-20	-20	-20	-20	-20	-20	-20	-20	-20	-20	-20	-20	-20
666.753	-20	-20	-20	-20	-20	-20	-20	-20	-20	-20	-20	-20	-20	-20	-20	-20	-20	-20	-20	-20	-20
669.627	-20	-20	-20	-20	-20	-20	-20	-20	-20	-20	-20	-20	-20	-20	-20	-20	-20	-20	-20	-20	-20
672.501	-20	-20	-20	-20	-20	-20	-20	-20	-20	-20	-20	-20	-20	-20	-20	-20	-20	-20	-20	-20	-20
675.375	-20	-20	-20	-20	-20	-20	-20	-20	-20	-20	-20	-20	-20	-20	-20	-20	-20	-20	-20	-20	-20
678.249	-20	-20	-20	-20	-20	-20	-20	-20	-20	-20	-20	-20	-20	-20	-20	-20	-20	-20	-20	-20	-20
681.123	-20	-20	-20	-20	-20	-20	-20	-20	-20	-20	-20	-20	-20	-20	-20	-20	-20	-20	-20	-20	-20
683.997	-20	-20	-20	-20	-20	-20	-20	-20	-20	-20	-20	-20	-20	-20	-20	-20	-20	-20	-20	-20	-20
686.871	-20	-20	-20	-20	-20	-20	-20	-20	-20	-20	-20	-20	-20	-20	-20	-20	-20	-20	-20	-20	-20
689.745	-20	-20	-20	-20	-20	-20	-20	-20	-20	-20	-20	-20	-20	-20	-20	-20	-20	-20	-20	-20	-20
692.619	-20	-20	-20	-20	-20	-20	-20	-20	-20	-20	-20	-20	-20	-20	-20	-20	-20	-20	-20	-20	-20
695.493	-20	-20	-20	-20	-20	-20	-20	-20	-20	-20	-20	-20	-20	-20	-20	-20	-20	-20	-20	-20	-20
698.367	-20	-20	-20	-20	-20	-20	-20	-20	-20	-20	-20	-20	-20	-20	-20	-20	-20	-20	-20	-20	-20
701.241	-20	-20	-20	-20	-20	-20	-20	-20	-20	-20	-20	-20	-20	-20	-20	-20	-20	-20	-20	-20	-20
704.115	-20	-20	-20	-20	-20	-20	-20	-20	-20	-20	-20	-20	-20	-20	-20	-20	-20	-20	-20	-20	-20
706.989	-20	-20	-20	-20	-20	-20	-20	-20	-20	-20	-20	-20	-20	-20	-20	-20	-20	-20	-20	-20	-20
709.862	-20	-20	-20	-20	-20	-20	-20	-20	-20	-20	-20	-20	-20	-20	-20	-20	-20	-20	-20	-20	-20
712.736	-20	-20	-20	-20	-20	-20	-20	-20	-20	-20	-20	-20	-20	-20	-20	-20	-20	-20	-20	-20	-20
715.61	-20	-20	-20	-20	-20	-20	-20	-20	-20	-20	-20	-20	-20	-20	-20	-20	-20	-20	-20	-20	-20
718.484	-20	-20	-20	-20	-20	-20	-20	-20	-20	-20	-20	-20	-20	-20	-20	-20	-20	-20	-20	-20	-20
721.358	-20	-20	-20	-20	-20	-20	-20	-20	-20	-20	-20	-20	-20	-20	-20	-20	-20	-20	-20	-20	-20
724.232	-20	-20	-20	-20	-20	-20	-20	-20	-20	-20	-20	-20	-20	-20	-20	-20	-20	-20	-20	-20	-20
727.106	-20	-20	-20	-20	-20	-20	-20	-20	-20	-20	-20	-20	-20	-20	-20	-20	-20	-20	-20	-20	-20
729.98	-20	-20	-20	-20	-20	-20	-20	-20	-20	-20	-20	-20	-20	-20	-20	-20	-20	-20	-20	-20	-20
732.854	-20	-20	-20	-20	-20	-20	-20	-20	-20	-20	-20	-20	-20	-20	-20	-20	-20	-20	-20	-20	-20
735.728	-20	-20	-20	-20	-20	-20	-20	-20	-20	-20	-20	-20	-20	-20	-20	-20	-20	-20	-20	-20	-20
738.602	-20	-20	-20	-20	-20	-20	-20	-20	-20	-20	-20	-20	-20	-20	-20	-20	-20	-20	-20	-20	-20
741.476	-20	-20	-20	-20	-20	-20	-20	-20	-20	-20	-20	-20	-20	-20	-20	-20	-20	-20	-20	-20	-20
744.35	-20	-20	-20	-20	-20	-20	-20	-20	-20	-20	-20	-20	-20	-20	-20	-20	-20	-20	-20	-20	-20
747.224	-20	-20	-20	-20	-20	-20	-20	-20	-20	-20	-20	-20	-20	-20	-20	-20	-20	-20	-20	-20	-20
750.098	-20	-20	-20	-20	-20	-20	-20	-20	-20	-20	-20	-20	-20	-20	-20	-20	-20	-20	-20	-20	-20
752.972	-20	-20	-20	-20	-20	-20	-20	-20	-20	-20	-20	-20	-20	-20	-20	-20	-20	-20	-20	-20	-20
755.845	-20	-20	-20	-20	-20	-20	-20	-20	-20	-20	-20	-20	-20	-20	-20	-20	-20	-20	-20	-20	-20
758.719	-20	-20	-20	-20	-20	-20	-20	-20	-20	-20	-20	-20	-20	-20	-20	-20	-20	-20	-20	-20	-20
761.593	-20	-20	-20	-20	-20	-20	-20	-20	-20	-20	-20	-20	-20	-20	-20	-20	-20	-20	-20	-20	-20
764.467	-20	-20	-20	-20	-20	-20	-20	-20	-20	-20	-20	-20	-20	-20	-20	-20	-20	-20	-20	-20	-20
767.341	-20	-20	-20	-20	-20	-20	-20	-20	-20	-20	-20	-20	-20	-20	-20	-20	-20	-20	-20	-20	-20
770.215	-20	-20	-20	-20	-20	-20	-20	-20	-20	-20	-20	-20	-20	-20	-20	-20	-20	-20	-20	-20	-20
773.089	-20	-20	-20	-20	-20	-20	-20	-20	-20	-20	-20	-20	-20	-20	-20	-20	-20	-20	-20	-20	-20
775.963	-20	-20	-20	-20	-20	-20	-20	-20	-20	-20	-20	-20	-20	-20	-20	-20	-20	-20	-20	-20	-20
778.837	-20	-20	-20	-20	-20	-20	-20	-20	-20	-20	-20	-20	-20	-20	-20	-20	-20	-20	-20	-20	-20
781.711	-20	-20	-20	-20	-20	-20	-20	-20	-20	-20	-20	-20	-20	-20	-20	-20	-20	-20	-20	-20	-20
784.585	-20	-20	-20	-20	-20	-20	-20	-20	-20	-20	-20	-20	-20	-20	-20	-20	-20	-20	-20	-20	-20
787.459	-20	-20	-20	-20	-20	-20	-20	-20	-20	-20	-20	-20	-20	-20	-20	-20	-20	-20	-20	-20	-20
790.333	-20	-20	-20	-20	-20	-20	-20	-20	-20	-20	-20	-20	-20	-20	-20	-20	-20	-20	-20	-20	-20
793.207	-20	-20	-20	-20	-20	-20	-20	-20	-20	-20	-20	-20	-20	-20	-20	-20	-20	-20	-20	-20	-20
796.081	-20	-20	-20	-20	-20	-20	-20	-20	-20	-20	-20	-20	-20	-20	-20	-20	-20	-20	-20	-20	-20
798.954	-20	-20	-20	-20	-20	-20	-20	-20	-20	-20	-20	-20	-20	-20	-20	-20	-20	-20	-20	-20	-20
801.828	-20	-20	-20	-20	-20	-20	-20	-20	-20	-20	-20	-20	-20	-20	-20	-20	-20	-20	-20	-20	-20
804.702	-20	-20	-20	-20	-20	-20	-20	-20	-20	-20	-20	-20	-20	-20	-20	-20	-20	-20	-20	-20	-20
807.576	-20	-20	-20	-20	-20	-20	-20	-20	-20	-20	-20	-20	-20	-20	-20	-20	-20	-20	-20	-20	-20
810.45	-20	-20	-20	-20	-20	-20	-20	-20	-20	-20	-20	-20	-20	-20	-20	-20	-20	-20	-20	-20	-20
813.324	-20	-20	-20	-20	-20	-20	-20	-20	-20	-20	-20	-20	-20	-20	-20	-20	-20	-20	-20	-20	-20
816.198	-20	-20	-20	-20	-20	-20	-20	-20	-20	-20	-20	-20	-20	-20	-20	-20	-20	-20	-20	-20	-20
819.072	-20	-20	-20	-20	-20	-20	-20	-20	-20	-20	-20	-20	-20	-20	-20	-20	-20	-20	-20	-20	-20
821.946	-20	-20	-20	-20	-20	-20	-20	-20	-20	-20	-20	-20	-20	-20	-20	-20	-20	-20	-20	-20	-20
824.82	-20	-20	-20	-20	-20	-20	-20	-20	-20	-20	-20	-20	-20	-20	-20	-20	-20	-20	-20	-20	-20
827.694	-20	-20	-20	-20	-20	-20	-20	-20	-20	-20	-20	-20	-20	-20	-20	-20	-20	-20	-20	-20	-20
830.568	-20	-20	-20	-20	-20	-20	-20	-20	-20	-20	-20	-20	-20	-20	-20	-20	-20	-20	-20	-20	-20
833.442	-20	-20	-20	-20	-20	-20	-20	-20	-20	-20	-20	-20	-20	-20	-20	-20	-20	-20	-20	-20	-20
836.316	-20	-20	-20	-20	-20	-20	-20	-20	-20	-20	-20	-20	-20	-20	-20	-20	-20	-20	-20	-20	-20
839.19	-20	-20	-20	-20	-20	-20	-20	-20	-20	-20	-20	-20	-20	-20	-20	-20	-20	-20	-20	-20	-20
842.064	-20	-20	-20	-20	-20	-20	-20	-20	-20	-20	-20	-20	-20	-20	-20	-20	-20	-20	-20	-20	-20
844.937	-20	-20	-20	-20	-20	-20	-20	-20	-20	-20	-20	-20	-20	-20	-20	-20	-20	-20	-20	-20	-20
847.811	-20	-20	-20	-20	-20	-20	-20	-20	-20	-20	-20	-20	-20	-20	-20	-20	-20	-20	-20	-20	-20
850.685	-20	-20	-20	-20	-20	-20	-20	-20	-20	-20	-20	-20	-20	-20	-20	-20	-20	-20	-20	-20	-20
853.559	-20	-20	-20	-20	-20	-20	-20	-20	-20	-20	-20	-20	-20	-20	-20	-20	-20	-20	-20	-20	-20
856.433	-20	-20	-20	-20	-20	-20	-20	-20	-20	-20	-20	-20	-20	-20	-20	-20	-20	-20	-20	-20	-20
859.307	-20	-20	-20	-20	-20	-20	-20	-20	-20	-20	-20	-20	-20	-20	-20	-20	-20	-20	-20	-20	-20
862.181	-20	-20	-20	-20	-20	-20	-20	-20	-20	-20	-20	-20	-20	-20	-20	-20	-20	-20	-20	-20	-20
865.055	-20	-20	-20	-20	-20	-20	-20	-20	-20	-20	-20	-20	-20	-20	-20	-20	-20	-20	-20	-20	-20
867.929	-20	-20	-20	-20	-20	-20	-20	-20	-20	-20	-20	-20	-20	-20	-20	-20	-20	-20	-20	-20	-20
870.803	-20	-20	-20	-20	-20	-20	-20	-20	-20	-20	-20	-20	-20	-20	-20	-20	-20	-20	-20	-20	-20
873.677	-20	-20	-20	-20	-20	-20	-20	-20	-20	-20	-20	-20	-20	-20	-20	-20	-20	-20	-20	-20	-20
876.551	-20	-20	-20	-20	-20	-20	-20	-20	-20	-20	-20	-20	-20	-20	-20	-20	-20	-20	-20	-20	-20
879.425	-20	-20	-20	-20	-20	-20	-20	-20	-20	-20	-20	-20	-20	-20	-20	-20	-20	-20	-20	-20	-20
882.299	-20	-20	-20	-20	-20	-20	-20	-20	-20	-20	-20	-20	-20	-20	-20	-20	-20	-20	-20	-20	-20
885.173	-20	-20	-20	-20	-20	-20	-20	-20	-20	-20	-20	-20	-20	-20	-20	-20	-20	-20	-20	-20	-20
888.047	-20	-20	-20	-20	-20	-20	-20	-20	-20	-20	-20	-20	-20	-20	-20	-20	-20	-20	-20	-20	-20
890.92	-20	-20	-20	-20	-20	-20	-20	-20	-20	-20	-20	-20	-20	-20	-20	-20	-20	-20	-20	-20	-20
893.794	-20	-20	-20	-20	-20	-20	-20	-20	-20	-20	-20	-20	-20	-20	-20	-20	-20	-20	-20	-20	-20
896.668	-20	-20	-20	-20	-20	-20	-20	-20	-20	-20	-20	-20	-20	-20	-20	-20	-20	-20	-20	-20	-20
899.542	-20	-20	-20	-20	-20	-20	-20	-20	-20	-20	-20	-20	-20	-20	-20	-20	-20	-20	-20	-20	-20
902.416	-20	-20	-20	-20	-20	-20	-20	-20	-20	-20	-20	-20	-20	-20	-20	-20	-20	-20	-20	-20	-20
905.29	-20	-20	-20	-20	-20	-20	-20	-20	-20	-20	-20	-20	-20	-20	-20	-20	-20	-20	-20	-20	-20
908.164	-20	-20	-20	-20	-20	-20	-20	-20	-20	-20	-20	-20	-20	-20	-20	-20	-20	-20	-20	-20	-20
911.038	-20	-20	-20	-20	-20	-20	-20	-20	-20	-20	-20	-20	-20	-20	-20	-20	-20	-20	-20	-20	-20
913.912	-20	-20	-20	-20	-20	-20	-20	-20	-20	-20	-20	-20	-20	-20	-20	-20	-20	-20	-20	-20	-20
916.786	-20	-20	-20	-20	-20	-20	-20	-20	-20	-20	-20	-20	-20	-20	-20	-20	-20	-20	-20	-20	-20
919.66	-20	-20	-20	-20	-20	-20	-20	-20	-20	-20	-20	-20	-20	-20	-20	-20	-20	-20	-20	-20	-20
922.534	-20	-20	-20	-20	-20	-20	-20	-20	-20	-20	-20	-20	-20	-20	-20	-20	-20	-20	-20	-20	-20
925.408	-20	-20	-20	-20	-20	-20	-20	-20	-20	-20	-20	-20	-20	-20	-20	-20	-20	-20	-20	-20	-20
928.282	-20	-20	-20	-20	-20	-20	-20	-20	-20	-20	-20	-20	-20	-20	-20	-20	-20	-20	-20	-20	-20
931.156	-20	-20	-20	-20	-20	-20	-20	-20	-20	-20	-20	-20	-20	-20	-20	-20	-20	-20	-20	-20	-20
934.03	-20	-20	-20	-20	-20	-20	-20	-20	-20	-20	-20	-20	-20	-20	-20	-20	-20	-20	-20	-20	-20
936.903	-20	-20	-20	-20	-20	-20	-20	-20	-20	-20	-20	-20	-20	-20	-20	-20	-20	-20	-20	-20	-20
939.777	-20	-20	-20	-20	-20	-20	-20	-20	-20	-20	-20	-20	-20	-20	-20	-20	-20	-20	-20	-20	-20
942.651	-20	-20	-20	-20	-20	-20	-20	-20	-20	-20	-20	-20	-20	-20	-20	-20	-20	-20	-20	-20	-20
945.525	-20	-20	-20	-20	-20	-20	-20	-20	-20	-20	-20	-20	-20	-20	-20	-20	-20	-20	-20	-20	-20
948.399	-20	-20	-20	-20	-20	-20	-20	-20	-20	-20	-20	-20	-20	-20	-20	-20	-20	-20	-20	-20	-20
951.273	-20	-20	-20	-20	-20	-20	-20	-20	-20	-20	-20	-20	-20	-20	-20	-20	-20	-20	-20	-20	-20
954.147	-20	-20	-20	-20	-20	-20	-20	-20	-20	-20	-20	-20	-20	-20	-20	-20	-20	-20	-20	-20	-20
957.021	-20	-20	-20	-20	-20	-20	-20	-20	-20	-20	-20	-20	-20	-20	-20	-20	-20	-20	-20	-20	-20
959.895	-20	-20	-20	-20	-20	-20	-20	-20	-20	-20	-20	-20	-20	-20	-20	-20	-20	-20	-20	-20	-20
962.769	-20	-20	-20	-20	-20	-20	-20	-20	-20	-20	-20	-20	-20	-20	-20	-20	-20	-20	-20	-20	-20
965.643	-20	-20	-20	-20	-20	-20	-20	-20	-20	-20	-20	-20	-20	-20	-20	-20	-20	-20	-20	-20	-20
968.517	-20	-20	-20	-20	-20	-20	-20	-20	-20	-20	-20	-20	-20	-20	-20	-20	-20	-20	-20	-20	-20
971.391	-20	-20	-20	-20	-20	-20	-20	-20	-20	-20	-20	-20	-20	-20	-20	-20	-20	-20	-20	-20	-20
974.265	-20	-20	-20	-20	-20	-20	-20	-20	-20	-20	-20	-20	-20	-20	-20	-20	-20	-20	-20	-20	-20
977.139	-20	-20	-20	-20	-20	-20	-20	-20	-20	-20	-20	-20	-20	-20	-20	-20	-20	-20	-20	-20	-20
980.013	-20	-20	-20	-20	-20	-20	-20	-20	-20	-20	-20	-20	-20	-20	-20	-20	-20	-20	-20	-20	-20
982.886	-20	-20	-20	-20	-20	-20	-20	-20	-20	-20	-20	-20	-20	-20	-20	-20	-20	-20	-20	-20	-20
985.76	-20	-20	-20	-20	-20	-20	-20	-20	-20	-20	-20	-20	-20	-20	-20	-20	-20	-20	-20	-20	-20
988.634	-20	-20	-20	-20	-20	-20	-20	-20	-20	-20	-20	-20	-20	-20	-20	-20	-20	-20	-20	-20	-20
991.508	-20	-20	-20	-20	-20	-20	-20	-20	-20	-20	-20	-20	-20	-20	-20	-20	-20	-20	-20	-20	-20
994.382	-20	-20	-20	-20	-20	-20	-20	-20	-20	-20	-20	-20	-20	-20	-20	-20	-20	-20	-20	-20	-20
997.256	-20	-20	-20	-20	-20	-20	-20	-20	-20	-20	-20	-20	-20	-20	-20	-20	-20	-20	-20	-20	-20
1000.13	-20	-20	-20	-20	-20	-20	-20	-20	-20	-20	-20	-20	-20	-20	-20	-20	-20	-20	-20	-20	-20
1003	-20	-20	-20	-20	-20	-20	-20	-20	-20	-20	-20	-20	-20	-20	-20	-20	-20	-20	-20	-20	-20
1005.88	-20	-20	-20	-20	-20	-20	-20	-20	-20	-20	-20	-20	-20	-20	-20	-20	-20	-20	-20	-20	-20
1008.75	-20	-20	-20	-20	-20	-20	-20	-20	-20	-20	-20	-20	-20	-20	-20	-20	-20	-20	-20	-20	-20
1011.63	-20	-20	-20	-20	-20	-20	-20	-20	-20	-20	-20	-20	-20	-20	-20	-20	-20	-20	-20	-20	-20
1014.5	-20	-20	-20	-20	-20	-20	-20	-20	-20	-20	-20	-20	-20	-20	-20	-20	-20	-20	-20	-20	-20
1017.37	-20	-20	-20	-20	-20	-20	-20	-20	-20	-20	-20	-20	-20	-20	-20	-20	-20	-20	-20	-20	-20
1020.25	-20	-20	-20	-20	-20	-20	-20	-20	-20	-20	-20	-20	-20	-20	-20	-20	-20	-20	-20	-20	-20
1023.12	-20	-20	-20	-20	-20	-20	-20	-20	-20	-20	-20	-20	-20	-20	-20	-20	-20	-20	-20	-20	-20
1026	-20	-20	-20	-20	-20	-20	-20	-20	-20	-20	-20	-20	-20	-20	-20	-20	-20	-20	-20	-20	-20
1028.87	-20	-20	-20	-20	-20	-20	-20	-20	-20	-20	-20	-20	-20	-20	-20	-20	-20	-20	-20	-20	-20
1031.74	-20	-20	-20	-20	-20	-20	-20	-20	-20	-20	-20	-20	-20	-20	-20	-20	-20	-20	-20	-20	-20
1034.62	-20	-20	-20	-20	-20	-20	-20	-20	-20	-20	-20	-20	-20	-20	-20	-20	-20	-20	-20	-20	-20
1037.49	-20	-20	-20	-20	-20	-20	-20	-20	-20	-20	-20	-20	-20	-20	-20	-20	-20	-20	-20	-20	-20
1040.37	-20	-20	-20	-20	-20	-20	-20	-20	-20	-20	-20	-20	-20	-20	-20	-20	-20	-20	-20	-20	-20
1043.24	-20	-20	-20	-20	-20	-20	-20	-20	-20	-20	-20	-20	-20	-20	-20	-20	-20	-20	-20	-20	-20
1046.11	-20	-20	-20	-20	-20	-20	-20	-20	-20	-20	-20	-20	-20	-20	-20	-20	-20	-20	-20	-20	-20
1048.99	-20	-20	-20	-20	-20	-20	-20	-20	-20	-20	-20	-20	-20	-20	-20	-20	-20	-20	-20	-20	-20
1051.86	-20	-20	-20	-20	-20	-20	-20	-20	-20	-20	-20	-20	-20	-20	-20	-20	-20	-20	-20	-20	-20
1054.73	-20	-20	-20	-20	-20	-20	-20	-20	-20	-20	-20	-20	-20	-20	-20	-20	-20	-20	-20	-20	-20
1057.61	-20	-20	-20	-20	-20	-20	-20	-20	-20	-20	-20	-20	-20	-20	-20	-20	-20	-20	-20	-20	-20
1060.48	-20	-20	-20	-20	-20	-20	-20	-20	-20	-20	-20	-20	-20	-20	-20	-20	-20	-20	-20	-20	-20
1063.36	-20	-20	-20	-20	-20	-20	-20	-20	-20	-20	-20	-20	-20	-20	-20	-20	-20	-20	-20	-20	-20
1066.23	-20	-20	-20	-20	-20	-20	-20	-20	-20	-20	-20	-20	-20	-20	-20	-20	-20	-20	-20	-20	-20
1069.1	-20	-20	-20	-20	-20	-20	-20	-20	-20	-20	-20	-20	-20	-20	-20	-20	-20	-20	-20	-20	-20
1071.98	-20	-20	-20	-20	-20	-20	-20	-20	-20	-20	-20	-20	-20	-20	-20	-20	-20	-20	-20	-20	-20
1074.85	-20	-20	-20	-20	-20	-20	-20	-20	-20	-20	-20	-20	-20	-20	-20	-20	-20	-20	-20	-20	-20
1077.73	-20	-20	-20	-20	-20	-20	-20	-20	-20	-20	-20	-20	-20	-20	-20	-20	-20	-20	-20	-20	-20
1080.6	-20	-20	-20	-20	-20	-20	-20	-20	-20	-20	-20	-20	-20	-20	-20	-20	-20	-20	-20	-20	-20
1083.47	-20	-20	-20	-20	-20	-20	-20	-20	-20	-20	-20	-20	-20	-20	-20	-20	-20	-20	-20	-20	-20
1086.35	-20	-20	-20	-20	-20	-20	-20	-20	-20	-20	-20	-20	-20	-20	-20	-20	-20	-20	-20	-20	-20
1089.22	-20	-20	-20	-20	-20	-20	-20	-20	-20	-20	-20	-20	-20	-20	-20	-20	-20	-20	-20	-20	-20
1092.1	-20	-20	-20	-20	-20	-20	-20	-20	-20	-20	-20	-20	-20	-20	-20	-20	-20	-20	-20	-20	-20
1094.97	-20	-20	-20	-20	-20	-20	-20	-20	-20	-20	-20	-20	-20	-20	-20	-20	-20	-20	-20	-20	-20
1097.84	-20	-20	-20	-20	-20	-20	-20	-20	-20	-20	-20	-20	-20	-20	-20	-20	-20	-20	-20	-20	-20
1100.72	-20	-20	-20	-20	-20	-20	-20	-20	-20	-20	-20	-20	-20	-20	-20	-20	-20	-20	-20	-20	-20
1103.59	-20	-20	-20	-20	-20	-20	-20	-20	-20	-20	-20	-20	-20	-20	-20	-20	-20	-20	-20	-20	-20
1106.47	-20	-20	-20	-20	-20	-20	-20	-20	-20	-20	-20	-20	-20	-20	-20	-20	-20	-20	-20	-20	-20
1109.34	-20	-20	-20	-20	-20	-20	-20	-20	-20	-20	-20	-20	-20	-20	-20	-20	-20	-20	-20	-20	-20
1112.21	-20	-20	-20	-20	-20	-20	-20	-20	-20	-20	-20	-20	-20	-20	-20	-20	-20	-20	-20	-20	-20
1115.09	-20	-20	-20	-20	-20	-20	-20	-20	-20	-20	-20	-20	-20	-20	-20	-20	-20	-20	-20	-20	-20
1117.96	-20	-20	-20	-20	-20	-20	-20	-20	-20	-20	-20	-20	-20	-20	-20	-20	-20	-20	-20	-20	-20
1120.84	-20	-20	-20	-20	-20	-20	-20	-20	-20	-20	-20	-20	-20	-20	-20	-20	-20	-20	-20	-20	-20
1123.71	-20	-20	-20	-20	-20	-20	-20	-20	-20	-20	-20	-20	-20	-20	-20	-20	-20	-20	-20	-20	-20
1126.58	-20	-20	-20	-20	-20	-20	-20	-20	-20	-20	-20	-20	-20	-20	-20	-20	-20	-20	-20	-20	-20
1129.46	-20	-20	-20	-20	-20	-20	-20	-20	-20	-20	-20	-20	-20	-20	-20	-20	-20	-20	-20	-20	-20
1132.33	-20	-20	-20	-20	-20	-20	-20	-20	-20	-20	-20	-20	-20	-20	-20	-20	-20	-20	-20	-20	-20
1135.21	-20	-20	-20	-20	-20	-20	-20	-20	-20	-20	-20	-20	-20	-20	-20	-20	-20	-20	-20	-20	-20
1138.08	-20	-20	-20	-20	-20	-20	-20	-20	-20	-20	-20	-20	-20	-20	-20	-20	-20	-20	-20	-20	-20
1140.95	-20	-20	-20	-20	-20	-20	-20	-20	-20	-20	-20	-20	-20	-20	-20	-20	-20	-20	-20	-20	-20
1143.83	-20	-20	-20	-20	-20	-20	-20	-20	-20	-20	-20	-20	-20	-20	-20	-20	-20	-20	-20	-20	-20
1146.7	-20	-20	-20	-20	-20	-20	-20	-20	-20	-20	-20	-20	-20	-20	-20	-20	-20	-20	-20	-20	-20
1149.57	-20	-20	-20	-20	-20	-20	-20	-20	-20	-20	-20	-20	-20	-20	-20	-20	-20	-20	-20	-20	-20
1152.45	-20	-20	-20	-20	-20	-20	-20	-20	-20	-20	-20	-20	-20	-20	-20	-20	-20	-20	-20	-20	-20
1155.32	-20	-20	-20	-20	-20	-20	-20	-20	-20	-20	-20	-20	-20	-20	-20	-20	-20	-20	-20	-20	-20
1158.2	-20	-20	-20	-20	-20	-20	-20	-20	-20	-20	-20	-20	-20	-20	-20	-20	-20	-20	-20	-20	-20
1161.07	-20	-20	-20	-20	-20	-20	-20	-20	-20	-20	-20	-20	-20	-20	-20	-20	-20	-20	-20	-20	-20
1163.94	-20	-20	-20	-20	-20	-20	-20	-20	-20	-20	-20	-20	-20	-20	-20	-20	-20	-20	-20	-20	-20
1166.82	-20	-20	-20	-20	-20	-20	-20	-20	-20	-20	-20	-20	-20	-20	-20	-20	-20	-20	-20	-20	-20
1169.69	-20	-20	-20	-20	-20	-20	-20	-20	-20	-20	-20	-20	-20	-20	-20	-20	-20	-20	-20	-20	-20
1172.57	-20	-20	-20	-20	-20	-20	-20	-20	-20	-20	-20	-20	-20	-20	-20	-20	-20	-20	-20	-20	-20
1175.44	-20	-20	-20	-20	-20	-20	-20	-20	-20	-20	-20	-20	-20	-20	-20	-20	-20	-20	-20	-20	-20
1178.31	-20	-20	-20	-20	-20	-20	-20	-20	-20	-20	-20	-20	-20	-20	-20	-20	-20	-20	-20	-20	-20
1181.19	-20	-20	-20	-20	-20	-20	-20	-20	-20	-20	-20	-20	-20	-20	-20	-20	-20	-20	-20	-20	-20
1184.06	-20	-20	-20	-20	-20	-20	-20	-20	-20	-20	-20	-20	-20	-20	-20	-20	-20	-20	-20	-20	-20
1186.94	-20	-20	-20	-20	-20	-20	-20	-20	-20	-20	-20	-20	-20	-20	-20	-20	-20	-20	-20	-20	-20
1189.81	-20	-20	-20	-20	-20	-20	-20	-20	-20	-20	-20	-20	-20	-20	-20	-20	-20	-20	-20	-20	-20
1192.68	-20	-20	-20	-20	-20	-20	-20	-20	-20	-20	-20	-20	-20	-20	-20	-20	-20	-20	-20	-20	-20
1195.56	-20	-20	-20	-20	-20	-20	-20	-20	-20	-20	-20	-20	-20	-20	-20	-20	-20	-20	-20	-20	-20
1198.43	-20	-20	-20	-20	-20	-20	-20	-20	-20	-20	-20	-20	-20	-20	-20	-20	-20	-20	-20	-20	-20
1201.31	-20	-20	-20	-20	-20	-20	-20	-20	-20	-20	-20	-20	-20	-20	-20	-20	-20	-20	-20	-20	-20
1204.18	-20	-20	-20	-20	-20	-20	-20	-20	-20	-20	-20	-20	-20	-20	-20	-20	-20	-20	-20	-20	-20
1207.05	-20	-20	-20	-20	-20	-20	-20	-20	-20	-20	-20	-20	-20	-20	-20	-20	-20	-20	-20	-20	-20
1209.93	-20	-20	-20	-20	-20	-20	-20	-20	-20	-20	-20	-20	-20	-20	-20	-20	-20	-20	-20	-20	-20
1212.8	-20	-20	-20	-20	-20	-20	-20	-20	-20	-20	-20	-20	-20	-20	-20	-20	-20	-20	-20	-20	-20
1215.68	-20	-20	-20	-20	-20	-20	-20	-20	-20	-20	-20	-20	-20	-20	-20	-20	-20	-20	-20	-20	-20
1218.55	-20	-20	-20	-20	-20	-20	-20	-20	-20	-20	-20	-20	-20	-20	-20	-20	-20	-20	-20	-20	-20
1221.42	-20	-20	-20	-20	-20	-20	-20	-20	-20	-20	-20	-20	-20	-20	-20	-20	-20	-20	-20	-20	-20
1224.3	-20	-20	-20	-20	-20	-20	-20	-20	-20	-20	-20	-20	-20	-20	-20	-20	-20	-20	-20	-20	-20
1227.17	-20	-20	-20	-20	-20	-20	-20	-20	-20	-20	-20	-20	-20	-20	-20	-20	-20	-20	-20	-20	-20
1230.05	-20	-20	-20	-20	-20	-20	-20	-20	-20	-20	-20	-20	-20	-20	-20	-20	-20	-20	-20	-20	-20
1232.92	-20	-20	-20	-20	-20	-20	-20	-20	-20	-20	-20	-20	-20	-20	-20	-20	-20	-20	-20	-20	-20
1235.79	-20	-20	-20	-20	-20	-20	-20	-20	-20	-20	-20	-20	-20	-20	-20	-20	-20	-20	-20	-20	-20
1238.67	-20	-20	-20	-20	-20	-20	-20	-20	-20	-20	-20	-20	-20	-20	-20	-20	-20	-20	-20	-20	-20
1241.54	-20	-20	-20	-20	-20	-20	-20	-20	-20	-20	-20	-20	-20	-20	-20	-20	-20	-20	-20	-20	-20
1244.41	-20	-20	-20	-20	-20	-20	-20	-20	-20	-20	-20	-20	-20	-20	-20	-20	-20	-20	-20	-20	-20
1247.29	-20	-20	-20	-20	-20	-20	-20	-20	-20	-20	-20	-20	-20	-20	-20	-20	-20	-20	-20	-20	-20
1250.16	-20	-20	-20	-20	-20	-20	-20	-20	-20	-20	-20	-20	-20	-20	-20	-20	-20	-20	-20	-20	-20
1253.04	-20	-20	-20	-20	-20	-20	-20	-20	-20	-20	-20	-20	-20	-20	-20	-20	-20	-20	-20	-20	-20
1255.91	-20	-20	-20	-20	-20	-20	-20	-20	-20	-20	-20	-20	-20	-20	-20	-20	-20	-20	-20	-20	-20
1258.78	-20	-20	-20	-20	-20	-20	-20	-20	-20	-20	-20	-20	-20	-20	-20	-20	-20	-20	-20	-20	-20
1261.66	-20	-20	-20	-20	-20	-20	-20	-20	-20	-20	-20	-20	-20	-20	-20	-20	-20	-20	-20	-20	-20
1264.53	-20	-20	-20	-20	-20	-20	-20	-20	-20	-20	-20	-20	-20	-20	-20	-20	-20	-20	-20	-20	-20
1267.41	-20	-20	-20	-20	-20	-20	-20	-20	-20	-20	-20	-20	-20	-20	-20	-20	-20	-20	-20	-20	-20
1270.28	-20	-20	-20	-20	-20	-20	-20	-20	-20	-20	-20	-20	-20	-20	-20	-20	-20	-20	-20	-20	-20
1273.15	-20	-20	-20	-20	-20	-20	-20	-20	-20	-20	-20	-20	-20	-20	-20	-20	-20	-20	-20	-20	-20
1276.03	-20	-20	-20	-20	-20	-20	-20	-20	-20	-20	-20	-20	-20	-20	-20	-20	-20	-20	-20	-20	-20
1278.9	-20	-20	-20	-20	-20	-20	-20	-20	-20	-20	-20	-20	-20	-20	-20	-20	-20	-20	-20	-20	-20
1281.78	-20	-20	-20	-20	-20	-20	-20	-20	-20	-20	-20	-20	-20	-20	-20	-20	-20	-20	-20	-20	-20
1284.65	-20	-20	-20	-20	-20	-20	-20	-20	-20	-20	-20	-20	-20	-20	-20	-20	-20	-20	-20	-20	-20
1287.52	-20	-20	-20	-20	-20	-20	-20	-20	-20	-20	-20	-20	-20	-20	-20	-20	-20	-20	-20	-20	-20
1290.4	-20	-20	-20	-20	-20	-20	-20	-20	-20	-20	-20	-20	-20	-20	-20	-20	-20	-20	-20	-20	-20
1293.27	-20	-20	-20	-20	-20	-20	-20	-20	-20	-20	-20	-20	-20	-20	-20	-20	-20	-20	-20	-20	-20
1296.15	-20	-20	-20	-20	-20	-20	-20	-20	-20	-20	-20	-20	-20	-20	-20	-20	-20	-20	-20	-20	-20
1299.02	-20	-20	-20	-20	-20	-20	-20	-20	-20	-20	-20	-20	-20	-20	-20	-20	-20	-20	-20	-20	-20
1301.89	-20	-20	-20	-20	-20	-20	-20	-20	-20	-20	-20	-20	-20	-20	-20	-20	-20	-20	-20	-20	-20
1304.77	-20	-20	-20	-20	-20	-20	-20	-20	-20	-20	-20	-20	-20	-20	-20	-20	-20	-20	-20	-20	-20
1307.64	-20	-20	-20	-20	-20	-20	-20	-20	-20	-20	-20	-20	-20	-20	-20	-20	-20	-20	-20	-20	-20
1310.52	-20	-20	-20	-20	-20	-20	-20	-20	-20	-20	-20	-20	-20	-20	-20	-20	-20	-20	-20	-20	-20
1313.39	-20	-20	-20	-20	-20	-20	-20	-20	-20	-20	-20	-20	-20	-20	-20	-20	-20	-20	-20	-20	-20
1316.26	-20	-20	-20	-20	-20	-20	-20	-20	-20	-20	-20	-20	-20	-20	-20	-20	-20	-20	-20	-20	-20
1319.14	-20	-20	-20	-20	-20	-20	-20	-20	-20	-20	-20	-20	-20	-20	-20	-20	-20	-20	-20	-20	-20
1322.01	-20	-20	-20	-20	-20	-20	-20	-20	-20	-20	-20	-20	-20	-20	-20	-20	-20	-20	-20	-20	-20
1324.88	-20	-20	-20	-20	-20	-20	-20	-20	-20	-20	-20	-20	-20	-20	-20	-20	-20	-20	-20	-20	-20
1327.76	-20	-20	-20	-20	-20	-20	-20	-20	-20	-20	-20	-20	-20	-20	-20	-20	-20	-20	-20	-20	-20
1330.63	-20	-20	-20	-20	-20	-20	-20	-20	-20	-20	-20	-20	-20	-20	-20	-20	-20	-20	-20	-20	-20
1333.51	-20	-20	-20	-20	-20	-20	-20	-20	-20	-20	-20	-20	-20	-20	-20	-20	-20	-20	-20	-20	-20
1336.38	-20	-20	-20	-20	-20	-20	-20	-20	-20	-20	-20	-20	-20	-20	-20	-20	-20	-20	-20	-20	-20
1339.25	-20	-20	-20	-20	-20	-20	-20	-20	-20	-20	-20	-20	-20	-20	-20	-20	-20	-20	-20	-20	-20
1342.13	-20	-20	-20	-20	-20	-20	-20	-20	-20	-20	-20	-20	-20	-20	-20	-20	-20	-20	-20	-20	-20
1345	-20	-20	-20	-20	-20	-20	-20	-20	-20	-20	-20	-20	-20	-20	-20	-20	-20	-20	-20	-20	-20
1347.88	-20	-20	-20	-20	-20	-20	-20	-20	-20	-20	-20	-20	-20	-20	-20	-20	-20	-20	-20	-20	-20
1350.75	-20	-20	-20	-20	-20	-20	-20	-20	-20	-20	-20	-20	-20	-20	-20	-20	-20	-20	-20	-20	-20
1353.62	-20	-20	-20	-20	-20	-20	-20	-20	-20	-20	-20	-20	-20	-20	-20	-20	-20	-20	-20	-20	-20
1356.5	-20	-20	-20	-20	-20	-20	-20	-20	-20	-20	-20	-20	-20	-20	-20	-20	-20	-20	-20	-20	-20
1359.37	-20	-20	-20	-20	-20	-20	-20	-20	-20	-20	-20	-20	-20	-20	-20	-20	-20	-20	-20	-20	-20
1362.25	-20	-20	-20	-20	-20	-20	-20	-20	-20	-20	-20	-20	-20	-20	-20	-20	-20	-20	-20	-20	-20
1365.12	-20	-20	-20	-20	-20	-20	-20	-20	-20	-20	-20	-20	-20	-20	-20	-20	-20	-20	-20	-20	-20
1367.99	-20	-20	-20	-20	-20	-20	-20	-20	-20	-20	-20	-20	-20	-20	-20	-20	-20	-20	-20	-20	-20
1370.87	-20	-20	-20	-20	-20	-20	-20	-20	-20	-20	-20	-20	-20	-20	-20	-20	-20	-20	-20	-20	-20
1373.74	-20	-20	-20	-20	-20	-20	-20	-20	-20	-20	-20	-20	-20	-20	-20	-20	-20	-20	-20	-20	-20
1376.62	-20	-20	-20	-20	-20	-20	-20	-20	-20	-20	-20	-20	-20	-20	-20	-20	-20	-20	-20	-20	-20
1379.49	-20	-20	-20	-20	-20	-20	-20	-20	-20	-20	-20	-20	-20	-20	-20	-20	-20	-20	-20	-20	-20
1382.36	-20	-20	-20	-20	-20	-20	-20	-20	-20	-20	-20	-20	-20	-20	-20	-20	-20	-20	-20	-20	-20
1385.24	-20	-20	-20	-20	-20	-20	-20	-20	-20	-20	-20	-20	-20	-20	-20	-20	-20	-20	-20	-20	-20
1388.11	-20	-20	-20	-20	-20	-20	-20	-20	-20	-20	-20	-20	-20	-20	-20	-20	-20	-20	-20	-20	-20
1390.99	-20	-20	-20	-20	-20	-20	-20	-20	-20	-20	-20	-20	-20	-20	-20	-20	-20	-20	-20	-20	-20
1393.86	-20	-20	-20	-20	-20	-20	-20	-20	-20	-20	-20	-20	-20	-20	-20	-20	-20	-20	-20	-20	-20
1396.73	-20	-20	-20	-20	-20	-20	-20	-20	-20	-20	-20	-20	-20	-20	-20	-20	-20	-20	-20	-20	-20
1399.61	-20	-20	-20	-20	-20	-20	-20	-20	-20	-20	-20	-20	-20	-20	-20	-20	-20	-20	-20	-20	-20
1402.48	-20	-20	-20	-20	-20	-20	-20	-20	-20	-20	-20	-20	-20	-20	-20	-20	-20	-20	-20	-20	-20
1405.36	-20	-20	-20	-20	-20	-20	-20	-20	-20	-20	-20	-20	-20	-20	-20	-20	-20	-20	-20	-20	-20
1408.23	-20	-20	-20	-20	-20	-20	-20	-20	-20	-20	-20	-20	-20	-20	-20	-20	-20	-20	-20	-20	-20
1411.1	-20	-20	-20	-20	-20	-20	-20	-20	-20	-20	-20	-20	-20	-20	-20	-20	-20	-20	-20	-20	-20
1413.98	-20	-20	-20	-20	-20	-20	-20	-20	-20	-20	-20	-20	-20	-20	-20	-20	-20	-20	-20	-20	-20
1416.85	-20	-20	-20	-20	-20	-20	-20	-20	-20	-20	-20	-20	-20	-20	-20	-20	-20	-20	-20	-20	-20
1419.72	-20	-20	-20	-20	-20	-20	-20	-20	-20	-20	-20	-20	-20	-20	-20	-20	-20	-20	-20	-20	-20
1422.6	-20	-20	-20	-20	-20	-20	-20	-20	-20	-20	-20	-20	-20	-20	-20	-20	-20	-20	-20	-20	-20
1425.47	-20	-20	-20	-20	-20	-20	-20	-20	-20	-20	-20	-20	-20	-20	-20	-20	-20	-20	-20	-20	-20
1428.35	-20	-20	-20	-20	-20	-20	-20	-20	-20	-20	-20	-20	-20	-20	-20	-20	-20	-20	-20	-20	-20
1431.22	-20	-20	-20	-20	-20	-20	-20	-20	-20	-20	-20	-20	-20	-20	-20	-20	-20	-20	-20	-20	-20
1434.09	-20	-20	-20	-20	-20	-20	-20	-20	-20	-20	-20	-20	-20	-20	-20	-20	-20	-20	-20	-20	-20
1436.97	-20	-20	-20	-20	-20	-20	-20	-20	-20	-20	-20	-20	-20	-20	-20	-20	-20	-20	-20	-20	-20
1439.84	-20	-20	-20	-20	-20	-20	-20	-20	-20	-20	-20	-20	-20	-20	-20	-20	-20	-20	-20	-20	-20
1442.72	-20	-20	-20	-20	-20	-20	-20	-20	-20	-20	-20	-20	-20	-20	-20	-20	-20	-20	-20	-20	-20
1445.59	-20	-20	-20	-20	-20	-20	-20	-20	-20	-20	-20	-20	-20	-20	-20	-20	-20	-20	-20	-20	-20
1448.46	-20	-20	-20	-20	-20	-20	-20	-20	-20	-20	-20	-20	-20	-20	-20	-20	-20	-20	-20	-20	-20
1451.34	-20	-20	-20	-20	-20	-20	-20	-20	-20	-20	-20	-20	-20	-20	-20	-20	-20	-20	-20	-20	-20
1454.21	-20	-20	-20	-20	-20	-20	-20	-20	-20	-20	-20	-20	-20	-20	-20	-20	-20	-20	-20	-20	-20
1457.09	-20	-20	-20	-20	-20	-20	-20	-20	-20	-20	-20	-20	-20	-20	-20	-20	-20	-20	-20	-20	-20
1459.96	-20	-20	-20	-20	-20	-20	-20	-20	-20	-20	-20	-20	-20	-20	-20	-20	-20	-20	-20	-20	-20
1462.83	-20	-20	-20	-20	-20	-20	-20	-20	-20	-20	-20	-20	-20	-20	-20	-20	-20	-20	-20	-20	-20
1465.71	-20	-20	-20	-20	-20	-20	-20	-20	-20	-20	-20	-20	-20	-20	-20	-20	-20	-20	-20	-20	-20
1468.58	-20	-20	-20	-20	-20	-20	-20	-20	-20	-20	-20	-20	-20	-20	-20	-20	-20	-20	-20	-20	-20
1471.46	-20	-20	-20	-20	-20	-20	-20	-20	-20	-20	-20	-20	-20	-20	-20	-20	-20	-20	-20	-20	-20

## Sheet: Figure 2d - Case 12
# 2.84	2.88	2.93	2.97	3.01	3.06	3.1	3.14	3.19	3.23	3.27	3.32	3.36	3.41	3.45	3.49	3.54	3.58	3.62	3.67	3.71
0	-19.7573	-17.2271	-15.773	-16.2736	-15.69	-15.8781	-15.6396	-16.0574	-15.6164	-16.0292	-16.7526	-17.419	-17.9397	-18.7033	-19.7005	-20	-20	-20	-20	-20	-20
2.87394	-19.2545	-16.7205	-15.2658	-15.7726	-15.1842	-15.3701	-15.1344	-15.5516	-15.1107	-15.5258	-16.2465	-16.9114	-17.4301	-18.1988	-19.1977	-19.7075	-19.952	-20	-20	-20	-20
5.74787	-19.7985	-17.2651	-15.8242	-16.3602	-15.743	-15.9158	-15.6955	-16.1165	-15.6705	-16.1019	-16.8077	-17.4533	-17.9765	-18.767	-19.757	-20	-20	-20	-20	-20	-20
8.62181	-20	-18.0912	-16.7211	-17.0113	-16.3379	-16.3582	-16.2623	-16.6758	-16.39	-16.8869	-17.5126	-18.0934	-18.7422	-19.4861	-19.9568	-20	-20	-20	-20	-20	-20
11.4957	-20	-18.633	-16.9186	-15.767	-15.2087	-15.0815	-15.0948	-15.3695	-15.5982	-16.0461	-16.647	-17.3361	-18.185	-18.5758	-18.6774	-19.082	-20	-20	-20	-20	-20
14.3697	-20	-17.7946	-15.5514	-14.108	-13.5407	-13.4575	-13.4684	-13.6763	-13.9684	-14.4221	-15.0823	-15.7907	-16.5763	-16.9889	-17.1643	-17.5101	-18.4144	-19.487	-20	-20	-20
17.2436	-19.7172	-16.7342	-14.3534	-12.8169	-12.1857	-12.1371	-12.1484	-12.3224	-12.6417	-13.168	-13.842	-14.5062	-15.2784	-15.7667	-15.9989	-16.2519	-17.0665	-18.2367	-19.6181	-20	-20
20.1176	-19.052	-15.9968	-13.505	-11.8467	-11.1371	-11.1223	-11.1182	-11.2731	-11.6424	-12.2546	-12.9079	-13.529	-14.3313	-14.8779	-15.133	-15.3092	-16.0432	-17.2903	-18.7454	-19.9497	-20
22.9915	-18.718	-15.5877	-12.9604	-11.1563	-10.365	-10.4016	-10.3537	-10.5004	-10.938	-11.6238	-12.2366	-12.8331	-13.689	-14.2678	-14.5299	-14.6588	-15.3135	-16.6175	-18.1355	-19.7116	-20
25.8654	-18.7103	-15.4881	-12.6905	-10.7153	-9.84237	-9.95753	-9.83274	-9.98847	-10.4999	-11.2275	-11.8021	-12.3952	-13.3131	-13.9013	-14.1724	-14.282	-14.8567	-16.2072	-17.781	-19.4881	-20
28.7394	-19.03	-15.6854	-12.6695	-10.493	-9.53903	-9.75215	-9.52226	-9.72145	-10.2975	-11.0202	-11.5841	-12.1902	-13.1695	-13.7554	-14.0506	-14.1611	-14.6551	-16.0515	-17.6835	-19.5064	-20
31.6133	-19.6868	-16.1639	-12.8633	-10.4535	-9.41918	-9.7131	-9.37837	-9.67327	-10.2904	-10.9624	-11.5593	-12.1852	-13.2284	-13.8127	-14.1495	-14.2714	-14.687	-16.1336	-17.8375	-19.7242	-20
34.4872	-20	-16.8884	-13.2212	-10.5518	-9.44188	-9.74548	-9.3563	-9.79533	-10.4222	-11.028	-11.6937	-12.3357	-13.462	-14.0521	-14.4352	-14.5645	-14.9166	-16.4185	-18.2194	-19.9134	-20
37.3612	-20	-17.7781	-13.6701	-10.7343	-9.56408	-9.79778	-9.42344	-10.0107	-10.6251	-11.202	-11.9376	-12.5868	-13.8313	-14.4384	-14.8501	-14.9568	-15.2849	-16.8494	-18.7816	-20	-20
40.2351	-20	-18.6954	-14.1297	-10.9474	-9.74286	-9.89207	-9.56133	-10.2416	-10.8454	-11.4628	-12.2331	-12.8852	-14.271	-14.9156	-15.3337	-15.3686	-15.7198	-17.3682	-19.4656	-20	-20
43.1091	-20	-19.5216	-14.5477	-11.153	-9.93388	-10.05	-9.75914	-10.4537	-11.0653	-11.7691	-12.5344	-13.1979	-14.7104	-15.415	-15.8513	-15.7972	-16.1815	-17.9489	-19.874	-20	-20
45.983	-20	-20	-14.9185	-11.3387	-10.0966	-10.2408	-10.0094	-10.6387	-11.2812	-12.0753	-12.8251	-13.5172	-15.1269	-15.8909	-16.3835	-16.2896	-16.6853	-18.5928	-20	-20	-20
48.8569	-20	-20	-15.2596	-11.5111	-10.2146	-10.4142	-10.293	-10.7699	-11.4707	-12.3653	-13.1108	-13.846	-15.5397	-16.3464	-16.9054	-16.8566	-17.2584	-19.295	-20	-20	-20
51.7309	-20	-20	-15.5838	-11.6818	-10.3057	-10.5484	-10.5525	-10.8227	-11.6043	-12.6491	-13.4008	-14.1823	-15.9602	-16.8087	-17.411	-17.4521	-17.8966	-19.9394	-20	-20	-20
54.6048	-20	-20	-15.8936	-11.8602	-10.4012	-10.6537	-10.7237	-10.8124	-11.6874	-12.9321	-13.6975	-14.5164	-16.3809	-17.299	-17.9217	-18.0279	-18.5608	-20	-20	-20	-20
57.4787	-20	-20	-16.19	-12.0519	-10.5245	-10.746	-10.8352	-10.7847	-11.7664	-13.2038	-13.9971	-14.8381	-16.7865	-17.8215	-18.4503	-18.577	-19.1994	-20	-20	-20	-20
60.3527	-20	-20	-16.4762	-12.2573	-10.6842	-10.8326	-10.9849	-10.7907	-11.8895	-13.4496	-14.2948	-15.1432	-17.1641	-18.3554	-18.9857	-19.1059	-19.7744	-20	-20	-20	-20
63.2266	-20	-20	-16.7553	-12.4716	-10.8724	-10.9102	-11.2093	-10.8652	-12.0756	-13.6699	-14.588	-15.4337	-17.5169	-18.8687	-19.5173	-19.6236	-20	-20	-20	-20	-20
66.1006	-20	-20	-17.0271	-12.6858	-11.0655	-10.9804	-11.425	-11.0147	-12.3047	-13.88	-14.8747	-15.7126	-17.8636	-19.3539	-19.9706	-20	-20	-20	-20	-20	-20
68.9745	-20	-20	-17.2904	-12.8911	-11.2343	-11.0677	-11.5204	-11.2178	-12.5267	-14.089	-15.1499	-15.9823	-18.2151	-19.8246	-20	-20	-20	-20	-20	-20	-20
71.8484	-20	-20	-17.5449	-13.0841	-11.3651	-11.2042	-11.5273	-11.4338	-12.6926	-14.2966	-15.4077	-16.2452	-18.5685	-20	-20	-20	-20	-20	-20	-20	-20
74.7224	-20	-20	-17.7911	-13.2705	-11.4721	-11.396	-11.542	-11.6167	-12.8003	-14.5067	-15.6496	-16.5036	-18.9235	-20	-20	-20	-20	-20	-20	-20	-20
77.5963	-20	-20	-18.0297	-13.4616	-11.585	-11.6067	-11.5715	-11.7346	-12.8943	-14.724	-15.8826	-16.7571	-19.2815	-20	-20	-20	-20	-20	-20	-20	-20
80.4702	-20	-20	-18.2616	-13.6664	-11.7279	-11.7746	-11.5588	-11.7886	-13.0206	-14.9437	-16.1091	-17.0023	-19.6259	-20	-20	-20	-20	-20	-20	-20	-20
83.3442	-20	-20	-18.488	-13.8859	-11.9072	-11.8635	-11.492	-11.8143	-13.1971	-15.1586	-16.327	-17.2357	-19.8463	-20	-20	-20	-20	-20	-20	-20	-20
86.2181	-20	-20	-18.7102	-14.1126	-12.1104	-11.8985	-11.4431	-11.861	-13.4097	-15.3684	-16.5364	-17.4561	-20	-20	-20	-20	-20	-20	-20	-20	-20
89.092	-20	-20	-18.9297	-14.3337	-12.3132	-11.9398	-11.4976	-11.9646	-13.6256	-15.5757	-16.7407	-17.6654	-20	-20	-20	-20	-20	-20	-20	-20	-20
91.966	-20	-20	-19.148	-14.538	-12.4957	-12.0366	-11.6925	-12.1302	-13.8225	-15.7791	-16.9419	-17.8666	-20	-20	-20	-20	-20	-20	-20	-20	-20
94.8399	-20	-20	-19.3656	-14.721	-12.6539	-12.2026	-11.9921	-12.3303	-14.0033	-15.9761	-17.1413	-18.0627	-20	-20	-20	-20	-20	-20	-20	-20	-20
97.7139	-20	-20	-19.5821	-14.8862	-12.7941	-12.4156	-12.2808	-12.5236	-14.1808	-16.172	-17.341	-18.2556	-20	-20	-20	-20	-20	-20	-20	-20	-20
100.588	-20	-20	-19.7342	-15.0418	-12.9201	-12.6322	-12.4535	-12.6962	-14.3608	-16.373	-17.5411	-18.4465	-20	-20	-20	-20	-20	-20	-20	-20	-20
103.462	-20	-20	-19.8283	-15.1963	-13.0319	-12.8157	-12.5564	-12.8724	-14.5455	-16.5717	-17.737	-18.6358	-20	-20	-20	-20	-20	-20	-20	-20	-20
106.336	-20	-20	-19.9012	-15.3556	-13.1329	-12.9595	-12.6923	-13.0762	-14.7395	-16.7537	-17.9249	-18.8242	-20	-20	-20	-20	-20	-20	-20	-20	-20
109.21	-20	-20	-19.9725	-15.5215	-13.2326	-13.0861	-12.8888	-13.297	-14.9446	-16.9179	-18.106	-19.0128	-20	-20	-20	-20	-20	-20	-20	-20	-20
112.084	-20	-20	-20	-15.6923	-13.3416	-13.2226	-13.1127	-13.495	-15.1542	-17.0776	-18.2831	-19.1979	-20	-20	-20	-20	-20	-20	-20	-20	-20
114.957	-20	-20	-20	-15.8646	-13.4659	-13.3771	-13.3154	-13.6424	-15.3551	-17.2369	-18.4542	-19.3431	-20	-20	-20	-20	-20	-20	-20	-20	-20
117.831	-20	-20	-20	-16.0345	-13.6053	-13.5339	-13.4642	-13.7478	-15.5358	-17.3897	-18.6191	-19.4308	-20	-20	-20	-20	-20	-20	-20	-20	-20
120.705	-20	-20	-20	-16.1984	-13.7535	-13.6731	-13.565	-13.8363	-15.695	-17.5415	-18.7885	-19.5302	-20	-20	-20	-20	-20	-20	-20	-20	-20
123.579	-20	-20	-20	-16.3531	-13.9016	-13.7943	-13.6585	-13.9302	-15.8402	-17.7063	-18.9754	-19.66	-20	-20	-20	-20	-20	-20	-20	-20	-20
126.453	-20	-20	-20	-16.4979	-14.0424	-13.9142	-13.7861	-14.0459	-15.9776	-17.8844	-19.1773	-19.7882	-20	-20	-20	-20	-20	-20	-20	-20	-20
129.327	-20	-20	-20	-16.6353	-14.1745	-14.0464	-13.9573	-14.1884	-16.1066	-18.0624	-19.3788	-19.8501	-20	-20	-20	-20	-20	-20	-20	-20	-20
132.201	-20	-20	-20	-16.7706	-14.3021	-14.1932	-14.1332	-14.3477	-16.2251	-18.2292	-19.5367	-19.9109	-20	-20	-20	-20	-20	-20	-20	-20	-20
135.075	-20	-20	-20	-16.9089	-14.4302	-14.3479	-14.2549	-14.5038	-16.3357	-18.3825	-19.6616	-19.9711	-20	-20	-20	-20	-20	-20	-20	-20	-20
137.949	-20	-20	-20	-17.0527	-14.5601	-14.4987	-14.3162	-14.6399	-16.4456	-18.5252	-19.7838	-20	-20	-20	-20	-20	-20	-20	-20	-20	-20
140.823	-20	-20	-20	-17.2015	-14.691	-14.6351	-14.3728	-14.7554	-16.5642	-18.6618	-19.8773	-20	-20	-20	-20	-20	-20	-20	-20	-20	-20
143.697	-20	-20	-20	-17.3522	-14.8224	-14.7613	-14.4744	-14.8645	-16.6986	-18.7958	-19.9391	-20	-20	-20	-20	-20	-20	-20	-20	-20	-20
146.571	-20	-20	-20	-17.5014	-14.9551	-14.8935	-14.6276	-14.9817	-16.8488	-18.9312	-20	-20	-20	-20	-20	-20	-20	-20	-20	-20	-20
149.445	-20	-20	-20	-17.6468	-15.0898	-15.0415	-14.8051	-15.1113	-17.0056	-19.0721	-20	-20	-20	-20	-20	-20	-20	-20	-20	-20	-20
152.319	-20	-20	-20	-17.7875	-15.2256	-15.1997	-14.9771	-15.2504	-17.1576	-19.219	-20	-20	-20	-20	-20	-20	-20	-20	-20	-20	-20
155.193	-20	-20	-20	-17.9245	-15.3612	-15.3577	-15.1328	-15.396	-17.2997	-19.3685	-20	-20	-20	-20	-20	-20	-20	-20	-20	-20	-20
158.067	-20	-20	-20	-18.0595	-15.4958	-15.51	-15.2726	-15.547	-17.4336	-19.5186	-20	-20	-20	-20	-20	-20	-20	-20	-20	-20	-20
160.94	-20	-20	-20	-18.1936	-15.6299	-15.6566	-15.3984	-15.6995	-17.5642	-19.6692	-20	-20	-20	-20	-20	-20	-20	-20	-20	-20	-20
163.814	-20	-20	-20	-18.3274	-15.7633	-15.8007	-15.5166	-15.8435	-17.6966	-19.7773	-20	-20	-20	-20	-20	-20	-20	-20	-20	-20	-20
166.688	-20	-20	-20	-18.4599	-15.8942	-15.945	-15.6322	-15.9679	-17.8341	-19.8729	-20	-20	-20	-20	-20	-20	-20	-20	-20	-20	-20
169.562	-20	-20	-20	-18.5904	-16.0193	-16.0891	-15.742	-16.0708	-17.9739	-19.9228	-20	-20	-20	-20	-20	-20	-20	-20	-20	-20	-20
172.436	-20	-20	-20	-18.7185	-16.1362	-16.2263	-15.843	-16.1607	-18.1088	-19.9716	-20	-20	-20	-20	-20	-20	-20	-20	-20	-20	-20
175.31	-20	-20	-20	-18.8444	-16.2453	-16.3466	-15.9398	-16.2484	-18.2327	-20	-20	-20	-20	-20	-20	-20	-20	-20	-20	-20	-20
178.184	-20	-20	-20	-18.9683	-16.3498	-16.445	-16.0397	-16.3398	-18.3442	-20	-20	-20	-20	-20	-20	-20	-20	-20	-20	-20	-20
181.058	-20	-20	-20	-19.0906	-16.4546	-16.5308	-16.1444	-16.435	-18.4454	-20	-20	-20	-20	-20	-20	-20	-20	-20	-20	-20	-20
183.932	-20	-20	-20	-19.2121	-16.5633	-16.6215	-16.2452	-16.5299	-18.54	-20	-20	-20	-20	-20	-20	-20	-20	-20	-20	-20	-20
186.806	-20	-20	-20	-19.3338	-16.6768	-16.7269	-16.3265	-16.6174	-18.6335	-20	-20	-20	-20	-20	-20	-20	-20	-20	-20	-20	-20
189.68	-20	-20	-20	-19.4571	-16.794	-16.8409	-16.3843	-16.6934	-18.7304	-20	-20	-20	-20	-20	-20	-20	-20	-20	-20	-20	-20
192.554	-20	-20	-20	-19.5825	-16.9116	-16.9474	-16.4388	-16.7651	-18.8329	-20	-20	-20	-20	-20	-20	-20	-20	-20	-20	-20	-20
195.428	-20	-20	-20	-19.7032	-17.0263	-17.0385	-16.516	-16.849	-18.9418	-20	-20	-20	-20	-20	-20	-20	-20	-20	-20	-20	-20
198.302	-20	-20	-20	-19.7903	-17.1363	-17.1255	-16.6237	-16.9552	-19.0571	-20	-20	-20	-20	-20	-20	-20	-20	-20	-20	-20	-20
201.176	-20	-20	-20	-19.8328	-17.2424	-17.2268	-16.7489	-17.0768	-19.178	-20	-20	-20	-20	-20	-20	-20	-20	-20	-20	-20	-20
204.05	-20	-20	-20	-19.8739	-17.3466	-17.3496	-16.8754	-17.1979	-19.303	-20	-20	-20	-20	-20	-20	-20	-20	-20	-20	-20	-20
206.923	-20	-20	-20	-19.9141	-17.4509	-17.4872	-16.9945	-17.3076	-19.4304	-20	-20	-20	-20	-20	-20	-20	-20	-20	-20	-20	-20
209.797	-20	-20	-20	-19.9541	-17.5564	-17.6264	-17.1006	-17.4061	-19.5592	-20	-20	-20	-20	-20	-20	-20	-20	-20	-20	-20	-20
212.671	-20	-20	-20	-19.9944	-17.6639	-17.7523	-17.1921	-17.4985	-19.6894	-20	-20	-20	-20	-20	-20	-20	-20	-20	-20	-20	-20
215.545	-20	-20	-20	-20	-17.7751	-17.8548	-17.2806	-17.591	-19.8219	-20	-20	-20	-20	-20	-20	-20	-20	-20	-20	-20	-20
218.419	-20	-20	-20	-20	-17.892	-17.9376	-17.3814	-17.69	-19.9137	-20	-20	-20	-20	-20	-20	-20	-20	-20	-20	-20	-20
221.293	-20	-20	-20	-20	-18.0154	-18.0136	-17.4921	-17.7989	-19.9619	-20	-20	-20	-20	-20	-20	-20	-20	-20	-20	-20	-20
224.167	-20	-20	-20	-20	-18.1435	-18.0958	-17.595	-17.9177	-20	-20	-20	-20	-20	-20	-20	-20	-20	-20	-20	-20	-20
227.041	-20	-20	-20	-20	-18.2725	-18.1914	-17.6842	-18.0427	-20	-20	-20	-20	-20	-20	-20	-20	-20	-20	-20	-20	-20
229.915	-20	-20	-20	-20	-18.399	-18.303	-17.773	-18.1672	-20	-20	-20	-20	-20	-20	-20	-20	-20	-20	-20	-20	-20
232.789	-20	-20	-20	-20	-18.5224	-18.4292	-17.8724	-18.284	-20	-20	-20	-20	-20	-20	-20	-20	-20	-20	-20	-20	-20
235.663	-20	-20	-20	-20	-18.6446	-18.5654	-17.9767	-18.3906	-20	-20	-20	-20	-20	-20	-20	-20	-20	-20	-20	-20	-20
238.537	-20	-20	-20	-20	-18.7677	-18.7035	-18.0745	-18.4909	-20	-20	-20	-20	-20	-20	-20	-20	-20	-20	-20	-20	-20
241.411	-20	-20	-20	-20	-18.8923	-18.8352	-18.1654	-18.5918	-20	-20	-20	-20	-20	-20	-20	-20	-20	-20	-20	-20	-20
244.285	-20	-20	-20	-20	-19.0172	-18.9556	-18.2604	-18.698	-20	-20	-20	-20	-20	-20	-20	-20	-20	-20	-20	-20	-20
247.159	-20	-20	-20	-20	-19.1405	-19.0644	-18.3651	-18.8094	-20	-20	-20	-20	-20	-20	-20	-20	-20	-20	-20	-20	-20
250.033	-20	-20	-20	-20	-19.261	-19.1634	-18.474	-18.9204	-20	-20	-20	-20	-20	-20	-20	-20	-20	-20	-20	-20	-20
252.906	-20	-20	-20	-20	-19.3785	-19.2591	-18.5785	-19.0246	-20	-20	-20	-20	-20	-20	-20	-20	-20	-20	-20	-20	-20
255.78	-20	-20	-20	-20	-19.4937	-19.3601	-18.6758	-19.1191	-20	-20	-20	-20	-20	-20	-20	-20	-20	-20	-20	-20	-20
258.654	-20	-20	-20	-20	-19.6078	-19.4692	-18.7673	-19.2073	-20	-20	-20	-20	-20	-20	-20	-20	-20	-20	-20	-20	-20
261.528	-20	-20	-20	-20	-19.7223	-19.581	-18.8529	-19.2955	-20	-20	-20	-20	-20	-20	-20	-20	-20	-20	-20	-20	-20
264.402	-20	-20	-20	-20	-19.8186	-19.6874	-18.9304	-19.3879	-20	-20	-20	-20	-20	-20	-20	-20	-20	-20	-20	-20	-20
267.276	-20	-20	-20	-20	-19.9007	-19.7868	-19.0011	-19.4831	-20	-20	-20	-20	-20	-20	-20	-20	-20	-20	-20	-20	-20
270.15	-20	-20	-20	-20	-19.9441	-19.862	-19.0703	-19.5758	-20	-20	-20	-20	-20	-20	-20	-20	-20	-20	-20	-20	-20
273.024	-20	-20	-20	-20	-19.9858	-19.9259	-19.1413	-19.6613	-20	-20	-20	-20	-20	-20	-20	-20	-20	-20	-20	-20	-20
275.898	-20	-20	-20	-20	-20	-19.9601	-19.212	-19.7386	-20	-20	-20	-20	-20	-20	-20	-20	-20	-20	-20	-20	-20
278.772	-20	-20	-20	-20	-20	-19.9899	-19.2805	-19.8112	-20	-20	-20	-20	-20	-20	-20	-20	-20	-20	-20	-20	-20
281.646	-20	-20	-20	-20	-20	-20	-19.35	-19.8863	-20	-20	-20	-20	-20	-20	-20	-20	-20	-20	-20	-20	-20
284.52	-20	-20	-20	-20	-20	-20	-19.4262	-19.9589	-20	-20	-20	-20	-20	-20	-20	-20	-20	-20	-20	-20	-20
287.394	-20	-20	-20	-20	-20	-20	-19.5123	-19.9934	-20	-20	-20	-20	-20	-20	-20	-20	-20	-20	-20	-20	-20
290.268	-20	-20	-20	-20	-20	-20	-19.6067	-20	-20	-20	-20	-20	-20	-20	-20	-20	-20	-20	-20	-20	-20
293.142	-20	-20	-20	-20	-20	-20	-19.705	-20	-20	-20	-20	-20	-20	-20	-20	-20	-20	-20	-20	-20	-20
296.016	-20	-20	-20	-20	-20	-20	-19.803	-20	-20	-20	-20	-20	-20	-20	-20	-20	-20	-20	-20	-20	-20
298.889	-20	-20	-20	-20	-20	-20	-19.8992	-20	-20	-20	-20	-20	-20	-20	-20	-20	-20	-20	-20	-20	-20
301.763	-20	-20	-20	-20	-20	-20	-19.9845	-20	-20	-20	-20	-20	-20	-20	-20	-20	-20	-20	-20	-20	-20
304.637	-20	-20	-20	-20	-20	-20	-20	-20	-20	-20	-20	-20	-20	-20	-20	-20	-20	-20	-20	-20	-20
307.511	-20	-20	-20	-20	-20	-20	-20	-20	-20	-20	-20	-20	-20	-20	-20	-20	-20	-20	-20	-20	-20
310.385	-20	-20	-20	-20	-20	-20	-20	-20	-20	-20	-20	-20	-20	-20	-20	-20	-20	-20	-20	-20	-20
313.259	-20	-20	-20	-20	-20	-20	-20	-20	-20	-20	-20	-20	-20	-20	-20	-20	-20	-20	-20	-20	-20
316.133	-20	-20	-20	-20	-20	-20	-20	-20	-20	-20	-20	-20	-20	-20	-20	-20	-20	-20	-20	-20	-20
319.007	-20	-20	-20	-20	-20	-20	-20	-20	-20	-20	-20	-20	-20	-20	-20	-20	-20	-20	-20	-20	-20
321.881	-20	-20	-20	-20	-20	-20	-20	-20	-20	-20	-20	-20	-20	-20	-20	-20	-20	-20	-20	-20	-20
324.755	-20	-20	-20	-20	-20	-20	-20	-20	-20	-20	-20	-20	-20	-20	-20	-20	-20	-20	-20	-20	-20
327.629	-20	-20	-20	-20	-20	-20	-20	-20	-20	-20	-20	-20	-20	-20	-20	-20	-20	-20	-20	-20	-20
330.503	-20	-20	-20	-20	-20	-20	-20	-20	-20	-20	-20	-20	-20	-20	-20	-20	-20	-20	-20	-20	-20
333.377	-20	-20	-20	-20	-20	-20	-20	-20	-20	-20	-20	-20	-20	-20	-20	-20	-20	-20	-20	-20	-20
336.251	-20	-20	-20	-20	-20	-20	-20	-20	-20	-20	-20	-20	-20	-20	-20	-20	-20	-20	-20	-20	-20
339.125	-20	-20	-20	-20	-20	-20	-20	-20	-20	-20	-20	-20	-20	-20	-20	-20	-20	-20	-20	-20	-20
341.999	-20	-20	-20	-20	-20	-20	-20	-20	-20	-20	-20	-20	-20	-20	-20	-20	-20	-20	-20	-20	-20
344.872	-20	-20	-20	-20	-20	-20	-20	-20	-20	-20	-20	-20	-20	-20	-20	-20	-20	-20	-20	-20	-20
347.746	-20	-20	-20	-20	-20	-20	-20	-20	-20	-20	-20	-20	-20	-20	-20	-20	-20	-20	-20	-20	-20
350.62	-20	-20	-20	-20	-20	-20	-20	-20	-20	-20	-20	-20	-20	-20	-20	-20	-20	-20	-20	-20	-20
353.494	-20	-20	-20	-20	-20	-20	-20	-20	-20	-20	-20	-20	-20	-20	-20	-20	-20	-20	-20	-20	-20
356.368	-20	-20	-20	-20	-20	-20	-20	-20	-20	-20	-20	-20	-20	-20	-20	-20	-20	-20	-20	-20	-20
359.242	-20	-20	-20	-20	-20	-20	-20	-20	-20	-20	-20	-20	-20	-20	-20	-20	-20	-20	-20	-20	-20
362.116	-20	-20	-20	-20	-20	-20	-20	-20	-20	-20	-20	-20	-20	-20	-20	-20	-20	-20	-20	-20	-20
364.99	-20	-20	-20	-20	-20	-20	-20	-20	-20	-20	-20	-20	-20	-20	-20	-20	-20	-20	-20	-20	-20
367.864	-20	-20	-20	-20	-20	-20	-20	-20	-20	-20	-20	-20	-20	-20	-20	-20	-20	-20	-20	-20	-20
370.738	-20	-20	-20	-20	-20	-20	-20	-20	-20	-20	-20	-20	-20	-20	-20	-20	-20	-20	-20	-20	-20
373.612	-20	-20	-20	-20	-20	-20	-20	-20	-20	-20	-20	-20	-20	-20	-20	-20	-20	-20	-20	-20	-20
376.486	-20	-20	-20	-20	-20	-20	-20	-20	-20	-20	-20	-20	-20	-20	-20	-20	-20	-20	-20	-20	-20
379.36	-20	-20	-20	-20	-20	-20	-20	-20	-20	-20	-20	-20	-20	-20	-20	-20	-20	-20	-20	-20	-20
382.234	-20	-20	-20	-20	-20	-20	-20	-20	-20	-20	-20	-20	-20	-20	-20	-20	-20	-20	-20	-20	-20
385.108	-20	-20	-20	-20	-20	-20	-20	-20	-20	-20	-20	-20	-20	-20	-20	-20	-20	-20	-20	-20	-20
387.981	-20	-20	-20	-20	-20	-20	-20	-20	-20	-20	-20	-20	-20	-20	-20	-20	-20	-20	-20	-20	-20
390.855	-20	-20	-20	-20	-20	-20	-20	-20	-20	-20	-20	-20	-20	-20	-20	-20	-20	-20	-20	-20	-20
393.729	-20	-20	-20	-20	-20	-20	-20	-20	-20	-20	-20	-20	-20	-20	-20	-20	-20	-20	-20	-20	-20
396.603	-20	-20	-20	-20	-20	-20	-20	-20	-20	-20	-20	-20	-20	-20	-20	-20	-20	-20	-20	-20	-20
399.477	-20	-20	-20	-20	-20	-20	-20	-20	-20	-20	-20	-20	-20	-20	-20	-20	-20	-20	-20	-20	-20
402.351	-20	-20	-20	-20	-20	-20	-20	-20	-20	-20	-20	-20	-20	-20	-20	-20	-20	-20	-20	-20	-20
405.225	-20	-20	-20	-20	-20	-20	-20	-20	-20	-20	-20	-20	-20	-20	-20	-20	-20	-20	-20	-20	-20
408.099	-20	-20	-20	-20	-20	-20	-20	-20	-20	-20	-20	-20	-20	-20	-20	-20	-20	-20	-20	-20	-20
410.973	-20	-20	-20	-20	-20	-20	-20	-20	-20	-20	-20	-20	-20	-20	-20	-20	-20	-20	-20	-20	-20
413.847	-20	-20	-20	-20	-20	-20	-20	-20	-20	-20	-20	-20	-20	-20	-20	-20	-20	-20	-20	-20	-20
416.721	-20	-20	-20	-20	-20	-20	-20	-20	-20	-20	-20	-20	-20	-20	-20	-20	-20	-20	-20	-20	-20
419.595	-20	-20	-20	-20	-20	-20	-20	-20	-20	-20	-20	-20	-20	-20	-20	-20	-20	-20	-20	-20	-20
422.469	-20	-20	-20	-20	-20	-20	-20	-20	-20	-20	-20	-20	-20	-20	-20	-20	-20	-20	-20	-20	-20
425.343	-20	-20	-20	-20	-20	-20	-20	-20	-20	-20	-20	-20	-20	-20	-20	-20	-20	-20	-20	-20	-20
428.217	-20	-20	-20	-20	-20	-20	-20	-20	-20	-20	-20	-20	-20	-20	-20	-20	-20	-20	-20	-20	-20
431.091	-20	-20	-20	-20	-20	-20	-20	-20	-20	-20	-20	-20	-20	-20	-20	-20	-20	-20	-20	-20	-20
433.964	-20	-20	-20	-20	-20	-20	-20	-20	-20	-20	-20	-20	-20	-20	-20	-20	-20	-20	-20	-20	-20
436.838	-20	-20	-20	-20	-20	-20	-20	-20	-20	-20	-20	-20	-20	-20	-20	-20	-20	-20	-20	-20	-20
439.712	-20	-20	-20	-20	-20	-20	-20	-20	-20	-20	-20	-20	-20	-20	-20	-20	-20	-20	-20	-20	-20
442.586	-20	-20	-20	-20	-20	-20	-20	-20	-20	-20	-20	-20	-20	-20	-20	-20	-20	-20	-20	-20	-20
445.46	-20	-20	-20	-20	-20	-20	-20	-20	-20	-20	-20	-20	-20	-20	-20	-20	-20	-20	-20	-20	-20
448.334	-20	-20	-20	-20	-20	-20	-20	-20	-20	-20	-20	-20	-20	-20	-20	-20	-20	-20	-20	-20	-20
451.208	-20	-20	-20	-20	-20	-20	-20	-20	-20	-20	-20	-20	-20	-20	-20	-20	-20	-20	-20	-20	-20
454.082	-20	-20	-20	-20	-20	-20	-20	-20	-20	-20	-20	-20	-20	-20	-20	-20	-20	-20	-20	-20	-20
456.956	-20	-20	-20	-20	-20	-20	-20	-20	-20	-20	-20	-20	-20	-20	-20	-20	-20	-20	-20	-20	-20
459.83	-20	-20	-20	-20	-20	-20	-20	-20	-20	-20	-20	-20	-20	-20	-20	-20	-20	-20	-20	-20	-20
462.704	-20	-20	-20	-20	-20	-20	-20	-20	-20	-20	-20	-20	-20	-20	-20	-20	-20	-20	-20	-20	-20
465.578	-20	-20	-20	-20	-20	-20	-20	-20	-20	-20	-20	-20	-20	-20	-20	-20	-20	-20	-20	-20	-20
468.452	-20	-20	-20	-20	-20	-20	-20	-20	-20	-20	-20	-20	-20	-20	-20	-20	-20	-20	-20	-20	-20
471.326	-20	-20	-20	-20	-20	-20	-20	-20	-20	-20	-20	-20	-20	-20	-20	-20	-20	-20	-20	-20	-20
474.2	-20	-20	-20	-20	-20	-20	-20	-20	-20	-20	-20	-20	-20	-20	-20	-20	-20	-20	-20	-20	-20
477.074	-20	-20	-20	-20	-20	-20	-20	-20	-20	-20	-20	-20	-20	-20	-20	-20	-20	-20	-20	-20	-20
479.947	-20	-20	-20	-20	-20	-20	-20	-20	-20	-20	-20	-20	-20	-20	-20	-20	-20	-20	-20	-20	-20
482.821	-20	-20	-20	-20	-20	-20	-20	-20	-20	-20	-20	-20	-20	-20	-20	-20	-20	-20	-20	-20	-20
485.695	-20	-20	-20	-20	-20	-20	-20	-20	-20	-20	-20	-20	-20	-20	-20	-20	-20	-20	-20	-20	-20
488.569	-20	-20	-20	-20	-20	-20	-20	-20	-20	-20	-20	-20	-20	-20	-20	-20	-20	-20	-20	-20	-20
491.443	-20	-20	-20	-20	-20	-20	-20	-20	-20	-20	-20	-20	-20	-20	-20	-20	-20	-20	-20	-20	-20
494.317	-20	-20	-20	-20	-20	-20	-20	-20	-20	-20	-20	-20	-20	-20	-20	-20	-20	-20	-20	-20	-20
497.191	-20	-20	-20	-20	-20	-20	-20	-20	-20	-20	-20	-20	-20	-20	-20	-20	-20	-20	-20	-20	-20
500.065	-20	-20	-20	-20	-20	-20	-20	-20	-20	-20	-20	-20	-20	-20	-20	-20	-20	-20	-20	-20	-20
502.939	-20	-20	-20	-20	-20	-20	-20	-20	-20	-20	-20	-20	-20	-20	-20	-20	-20	-20	-20	-20	-20
505.813	-20	-20	-20	-20	-20	-20	-20	-20	-20	-20	-20	-20	-20	-20	-20	-20	-20	-20	-20	-20	-20
508.687	-20	-20	-20	-20	-20	-20	-20	-20	-20	-20	-20	-20	-20	-20	-20	-20	-20	-20	-20	-20	-20
511.561	-20	-20	-20	-20	-20	-20	-20	-20	-20	-20	-20	-20	-20	-20	-20	-20	-20	-20	-20	-20	-20
514.435	-20	-20	-20	-20	-20	-20	-20	-20	-20	-20	-20	-20	-20	-20	-20	-20	-20	-20	-20	-20	-20
517.309	-20	-20	-20	-20	-20	-20	-20	-20	-20	-20	-20	-20	-20	-20	-20	-20	-20	-20	-20	-20	-20
520.183	-20	-20	-20	-20	-20	-20	-20	-20	-20	-20	-20	-20	-20	-20	-20	-20	-20	-20	-20	-20	-20
523.057	-20	-20	-20	-20	-20	-20	-20	-20	-20	-20	-20	-20	-20	-20	-20	-20	-20	-20	-20	-20	-20
525.93	-20	-20	-20	-20	-20	-20	-20	-20	-20	-20	-20	-20	-20	-20	-20	-20	-20	-20	-20	-20	-20
528.804	-20	-20	-20	-20	-20	-20	-20	-20	-20	-20	-20	-20	-20	-20	-20	-20	-20	-20	-20	-20	-20
531.678	-20	-20	-20	-20	-20	-20	-20	-20	-20	-20	-20	-20	-20	-20	-20	-20	-20	-20	-20	-20	-20
534.552	-20	-20	-20	-20	-20	-20	-20	-20	-20	-20	-20	-20	-20	-20	-20	-20	-20	-20	-20	-20	-20
537.426	-20	-20	-20	-20	-20	-20	-20	-20	-20	-20	-20	-20	-20	-20	-20	-20	-20	-20	-20	-20	-20
540.3	-20	-20	-20	-20	-20	-20	-20	-20	-20	-20	-20	-20	-20	-20	-20	-20	-20	-20	-20	-20	-20
543.174	-20	-20	-20	-20	-20	-20	-20	-20	-20	-20	-20	-20	-20	-20	-20	-20	-20	-20	-20	-20	-20
546.048	-20	-20	-20	-20	-20	-20	-20	-20	-20	-20	-20	-20	-20	-20	-20	-20	-20	-20	-20	-20	-20
548.922	-20	-20	-20	-20	-20	-20	-20	-20	-20	-20	-20	-20	-20	-20	-20	-20	-20	-20	-20	-20	-20
551.796	-20	-20	-20	-20	-20	-20	-20	-20	-20	-20	-20	-20	-20	-20	-20	-20	-20	-20	-20	-20	-20
554.67	-20	-20	-20	-20	-20	-20	-20	-20	-20	-20	-20	-20	-20	-20	-20	-20	-20	-20	-20	-20	-20
557.544	-20	-20	-20	-20	-20	-20	-20	-20	-20	-20	-20	-20	-20	-20	-20	-20	-20	-20	-20	-20	-20
560.418	-20	-20	-20	-20	-20	-20	-20	-20	-20	-20	-20	-20	-20	-20	-20	-20	-20	-20	-20	-20	-20
563.292	-20	-20	-20	-20	-20	-20	-20	-20	-20	-20	-20	-20	-20	-20	-20	-20	-20	-20	-20	-20	-20
566.166	-20	-20	-20	-20	-20	-20	-20	-20	-20	-20	-20	-20	-20	-20	-20	-20	-20	-20	-20	-20	-20
569.04	-20	-20	-20	-20	-20	-20	-20	-20	-20	-20	-20	-20	-20	-20	-20	-20	-20	-20	-20	-20	-20
571.913	-20	-20	-20	-20	-20	-20	-20	-20	-20	-20	-20	-20	-20	-20	-20	-20	-20	-20	-20	-20	-20
574.787	-20	-20	-20	-20	-20	-20	-20	-20	-20	-20	-20	-20	-20	-20	-20	-20	-20	-20	-20	-20	-20
577.661	-20	-20	-20	-20	-20	-20	-20	-20	-20	-20	-20	-20	-20	-20	-20	-20	-20	-20	-20	-20	-20
580.535	-20	-20	-20	-20	-20	-20	-20	-20	-20	-20	-20	-20	-20	-20	-20	-20	-20	-20	-20	-20	-20
583.409	-20	-20	-20	-20	-20	-20	-20	-20	-20	-20	-20	-20	-20	-20	-20	-20	-20	-20	-20	-20	-20
586.283	-20	-20	-20	-20	-20	-20	-20	-20	-20	-20	-20	-20	-20	-20	-20	-20	-20	-20	-20	-20	-20
589.157	-20	-20	-20	-20	-20	-20	-20	-20	-20	-20	-20	-20	-20	-20	-20	-20	-20	-20	-20	-20	-20
592.031	-20	-20	-20	-20	-20	-20	-20	-20	-20	-20	-20	-20	-20	-20	-20	-20	-20	-20	-20	-20	-20
594.905	-20	-20	-20	-20	-20	-20	-20	-20	-20	-20	-20	-20	-20	-20	-20	-20	-20	-20	-20	-20	-20
597.779	-20	-20	-20	-20	-20	-20	-20	-20	-20	-20	-20	-20	-20	-20	-20	-20	-20	-20	-20	-20	-20
600.653	-20	-20	-20	-20	-20	-20	-20	-20	-20	-20	-20	-20	-20	-20	-20	-20	-20	-20	-20	-20	-20
603.527	-20	-20	-20	-20	-20	-20	-20	-20	-20	-20	-20	-20	-20	-20	-20	-20	-20	-20	-20	-20	-20
606.401	-20	-20	-20	-20	-20	-20	-20	-20	-20	-20	-20	-20	-20	-20	-20	-20	-20	-20	-20	-20	-20
609.275	-20	-20	-20	-20	-20	-20	-20	-20	-20	-20	-20	-20	-20	-20	-20	-20	-20	-20	-20	-20	-20
612.149	-20	-20	-20	-20	-20	-20	-20	-20	-20	-20	-20	-20	-20	-20	-20	-20	-20	-20	-20	-20	-20
615.023	-20	-20	-20	-20	-20	-20	-20	-20	-20	-20	-20	-20	-20	-20	-20	-20	-20	-20	-20	-20	-20
617.896	-20	-20	-20	-20	-20	-20	-20	-20	-20	-20	-20	-20	-20	-20	-20	-20	-20	-20	-20	-20	-20
620.77	-20	-20	-20	-20	-20	-20	-20	-20	-20	-20	-20	-20	-20	-20	-20	-20	-20	-20	-20	-20	-20
623.644	-20	-20	-20	-20	-20	-20	-20	-20	-20	-20	-20	-20	-20	-20	-20	-20	-20	-20	-20	-20	-20
626.518	-20	-20	-20	-20	-20	-20	-20	-20	-20	-20	-20	-20	-20	-20	-20	-20	-20	-20	-20	-20	-20
629.392	-20	-20	-20	-20	-20	-20	-20	-20	-20	-20	-20	-20	-20	-20	-20	-20	-20	-20	-20	-20	-20
632.266	-20	-20	-20	-20	-20	-20	-20	-20	-20	-20	-20	-20	-20	-20	-20	-20	-20	-20	-20	-20	-20
635.14	-20	-20	-20	-20	-20	-20	-20	-20	-20	-20	-20	-20	-20	-20	-20	-20	-20	-20	-20	-20	-20
638.014	-20	-20	-20	-20	-20	-20	-20	-20	-20	-20	-20	-20	-20	-20	-20	-20	-20	-20	-20	-20	-20
640.888	-20	-20	-20	-20	-20	-20	-20	-20	-20	-20	-20	-20	-20	-20	-20	-20	-20	-20	-20	-20	-20
643.762	-20	-20	-20	-20	-20	-20	-20	-20	-20	-20	-20	-20	-20	-20	-20	-20	-20	-20	-20	-20	-20
646.636	-20	-20	-20	-20	-20	-20	-20	-20	-20	-20	-20	-20	-20	-20	-20	-20	-20	-20	-20	-20	-20
649.51	-20	-20	-20	-20	-20	-20	-20	-20	-20	-20	-20	-20	-20	-20	-20	-20	-20	-20	-20	-20	-20
652.384	-20	-20	-20	-20	-20	-20	-20	-20	-20	-20	-20	-20	-20	-20	-20	-20	-20	-20	-20	-20	-20
655.258	-20	-20	-20	-20	-20	-20	-20	-20	-20	-20	-20	-20	-20	-20	-20	-20	-20	-20	-20	-20	-20
658.132	-20	-20	-20	-20	-20	-20	-20	-20	-20	-20	-20	-20	-20	-20	-20	-20	-20	-20	-20	-20	-20
661.006	-20	-20	-20	-20	-20	-20	-20	-20	-20	-20	-20	-20	-20	-20	-20	-20	-20	-20	-20	-20	-20
663.879	-20	-20	-20	-20	-20	-20	-20	-20	-20	-20	-20	-20	-20	-20	-20	-20	-20	-20	-20	-20	-20
666.753	-20	-20	-20	-20	-20	-20	-20	-20	-20	-20	-20	-20	-20	-20	-20	-20	-20	-20	-20	-20	-20
669.627	-20	-20	-20	-20	-20	-20	-20	-20	-20	-20	-20	-20	-20	-20	-20	-20	-20	-20	-20	-20	-20
672.501	-20	-20	-20	-20	-20	-20	-20	-20	-20	-20	-20	-20	-20	-20	-20	-20	-20	-20	-20	-20	-20
675.375	-20	-20	-20	-20	-20	-20	-20	-20	-20	-20	-20	-20	-20	-20	-20	-20	-20	-20	-20	-20	-20
678.249	-20	-20	-20	-20	-20	-20	-20	-20	-20	-20	-20	-20	-20	-20	-20	-20	-20	-20	-20	-20	-20
681.123	-20	-20	-20	-20	-20	-20	-20	-20	-20	-20	-20	-20	-20	-20	-20	-20	-20	-20	-20	-20	-20
683.997	-20	-20	-20	-20	-20	-20	-20	-20	-20	-20	-20	-20	-20	-20	-20	-20	-20	-20	-20	-20	-20
686.871	-20	-20	-20	-20	-20	-20	-20	-20	-20	-20	-20	-20	-20	-20	-20	-20	-20	-20	-20	-20	-20
689.745	-20	-20	-20	-20	-20	-20	-20	-20	-20	-20	-20	-20	-20	-20	-20	-20	-20	-20	-20	-20	-20
692.619	-20	-20	-20	-20	-20	-20	-20	-20	-20	-20	-20	-20	-20	-20	-20	-20	-20	-20	-20	-20	-20
695.493	-20	-20	-20	-20	-20	-20	-20	-20	-20	-20	-20	-20	-20	-20	-20	-20	-20	-20	-20	-20	-20
698.367	-20	-20	-20	-20	-20	-20	-20	-20	-20	-20	-20	-20	-20	-20	-20	-20	-20	-20	-20	-20	-20
701.241	-20	-20	-20	-20	-20	-20	-20	-20	-20	-20	-20	-20	-20	-20	-20	-20	-20	-20	-20	-20	-20
704.115	-20	-20	-20	-20	-20	-20	-20	-20	-20	-20	-20	-20	-20	-20	-20	-20	-20	-20	-20	-20	-20
706.989	-20	-20	-20	-20	-20	-20	-20	-20	-20	-20	-20	-20	-20	-20	-20	-20	-20	-20	-20	-20	-20
709.862	-20	-20	-20	-20	-20	-20	-20	-20	-20	-20	-20	-20	-20	-20	-20	-20	-20	-20	-20	-20	-20
712.736	-20	-20	-20	-20	-20	-20	-20	-20	-20	-20	-20	-20	-20	-20	-20	-20	-20	-20	-20	-20	-20
715.61	-20	-20	-20	-20	-20	-20	-20	-20	-20	-20	-20	-20	-20	-20	-20	-20	-20	-20	-20	-20	-20
718.484	-20	-20	-20	-20	-20	-20	-20	-20	-20	-20	-20	-20	-20	-20	-20	-20	-20	-20	-20	-20	-20
721.358	-20	-20	-20	-20	-20	-20	-20	-20	-20	-20	-20	-20	-20	-20	-20	-20	-20	-20	-20	-20	-20
724.232	-20	-20	-20	-20	-20	-20	-20	-20	-20	-20	-20	-20	-20	-20	-20	-20	-20	-20	-20	-20	-20
727.106	-20	-20	-20	-20	-20	-20	-20	-20	-20	-20	-20	-20	-20	-20	-20	-20	-20	-20	-20	-20	-20
729.98	-20	-20	-20	-20	-20	-20	-20	-20	-20	-20	-20	-20	-20	-20	-20	-20	-20	-20	-20	-20	-20
732.854	-20	-20	-20	-20	-20	-20	-20	-20	-20	-20	-20	-20	-20	-20	-20	-20	-20	-20	-20	-20	-20
735.728	-20	-20	-20	-20	-20	-20	-20	-20	-20	-20	-20	-20	-20	-20	-20	-20	-20	-20	-20	-20	-20
738.602	-20	-20	-20	-20	-20	-20	-20	-20	-20	-20	-20	-20	-20	-20	-20	-20	-20	-20	-20	-20	-20
741.476	-20	-20	-20	-20	-20	-20	-20	-20	-20	-20	-20	-20	-20	-20	-20	-20	-20	-20	-20	-20	-20
744.35	-20	-20	-20	-20	-20	-20	-20	-20	-20	-20	-20	-20	-20	-20	-20	-20	-20	-20	-20	-20	-20
747.224	-20	-20	-20	-20	-20	-20	-20	-20	-20	-20	-20	-20	-20	-20	-20	-20	-20	-20	-20	-20	-20
750.098	-20	-20	-20	-20	-20	-20	-20	-20	-20	-20	-20	-20	-20	-20	-20	-20	-20	-20	-20	-20	-20
752.972	-20	-20	-20	-20	-20	-20	-20	-20	-20	-20	-20	-20	-20	-20	-20	-20	-20	-20	-20	-20	-20
755.845	-20	-20	-20	-20	-20	-20	-20	-20	-20	-20	-20	-20	-20	-20	-20	-20	-20	-20	-20	-20	-20
758.719	-20	-20	-20	-20	-20	-20	-20	-20	-20	-20	-20	-20	-20	-20	-20	-20	-20	-20	-20	-20	-20
761.593	-20	-20	-20	-20	-20	-20	-20	-20	-20	-20	-20	-20	-20	-20	-20	-20	-20	-20	-20	-20	-20
764.467	-20	-20	-20	-20	-20	-20	-20	-20	-20	-20	-20	-20	-20	-20	-20	-20	-20	-20	-20	-20	-20
767.341	-20	-20	-20	-20	-20	-20	-20	-20	-20	-20	-20	-20	-20	-20	-20	-20	-20	-20	-20	-20	-20
770.215	-20	-20	-20	-20	-20	-20	-20	-20	-20	-20	-20	-20	-20	-20	-20	-20	-20	-20	-20	-20	-20
773.089	-20	-20	-20	-20	-20	-20	-20	-20	-20	-20	-20	-20	-20	-20	-20	-20	-20	-20	-20	-20	-20
775.963	-20	-20	-20	-20	-20	-20	-20	-20	-20	-20	-20	-20	-20	-20	-20	-20	-20	-20	-20	-20	-20
778.837	-20	-20	-20	-20	-20	-20	-20	-20	-20	-20	-20	-20	-20	-20	-20	-20	-20	-20	-20	-20	-20
781.711	-20	-20	-20	-20	-20	-20	-20	-20	-20	-20	-20	-20	-20	-20	-20	-20	-20	-20	-20	-20	-20
784.585	-20	-20	-20	-20	-20	-20	-20	-20	-20	-20	-20	-20	-20	-20	-20	-20	-20	-20	-20	-20	-20
787.459	-20	-20	-20	-20	-20	-20	-20	-20	-20	-20	-20	-20	-20	-20	-20	-20	-20	-20	-20	-20	-20
790.333	-20	-20	-20	-20	-20	-20	-20	-20	-20	-20	-20	-20	-20	-20	-20	-20	-20	-20	-20	-20	-20
793.207	-20	-20	-20	-20	-20	-20	-20	-20	-20	-20	-20	-20	-20	-20	-20	-20	-20	-20	-20	-20	-20
796.081	-20	-20	-20	-20	-20	-20	-20	-20	-20	-20	-20	-20	-20	-20	-20	-20	-20	-20	-20	-20	-20
798.954	-20	-20	-20	-20	-20	-20	-20	-20	-20	-20	-20	-20	-20	-20	-20	-20	-20	-20	-20	-20	-20
801.828	-20	-20	-20	-20	-20	-20	-20	-20	-20	-20	-20	-20	-20	-20	-20	-20	-20	-20	-20	-20	-20
804.702	-20	-20	-20	-20	-20	-20	-20	-20	-20	-20	-20	-20	-20	-20	-20	-20	-20	-20	-20	-20	-20
807.576	-20	-20	-20	-20	-20	-20	-20	-20	-20	-20	-20	-20	-20	-20	-20	-20	-20	-20	-20	-20	-20
810.45	-20	-20	-20	-20	-20	-20	-20	-20	-20	-20	-20	-20	-20	-20	-20	-20	-20	-20	-20	-20	-20
813.324	-20	-20	-20	-20	-20	-20	-20	-20	-20	-20	-20	-20	-20	-20	-20	-20	-20	-20	-20	-20	-20
816.198	-20	-20	-20	-20	-20	-20	-20	-20	-20	-20	-20	-20	-20	-20	-20	-20	-20	-20	-20	-20	-20
819.072	-20	-20	-20	-20	-20	-20	-20	-20	-20	-20	-20	-20	-20	-20	-20	-20	-20	-20	-20	-20	-20
821.946	-20	-20	-20	-20	-20	-20	-20	-20	-20	-20	-20	-20	-20	-20	-20	-20	-20	-20	-20	-20	-20
824.82	-20	-20	-20	-20	-20	-20	-20	-20	-20	-20	-20	-20	-20	-20	-20	-20	-20	-20	-20	-20	-20
827.694	-20	-20	-20	-20	-20	-20	-20	-20	-20	-20	-20	-20	-20	-20	-20	-20	-20	-20	-20	-20	-20
830.568	-20	-20	-20	-20	-20	-20	-20	-20	-20	-20	-20	-20	-20	-20	-20	-20	-20	-20	-20	-20	-20
833.442	-20	-20	-20	-20	-20	-20	-20	-20	-20	-20	-20	-20	-20	-20	-20	-20	-20	-20	-20	-20	-20
836.316	-20	-20	-20	-20	-20	-20	-20	-20	-20	-20	-20	-20	-20	-20	-20	-20	-20	-20	-20	-20	-20
839.19	-20	-20	-20	-20	-20	-20	-20	-20	-20	-20	-20	-20	-20	-20	-20	-20	-20	-20	-20	-20	-20
842.064	-20	-20	-20	-20	-20	-20	-20	-20	-20	-20	-20	-20	-20	-20	-20	-20	-20	-20	-20	-20	-20
844.937	-20	-20	-20	-20	-20	-20	-20	-20	-20	-20	-20	-20	-20	-20	-20	-20	-20	-20	-20	-20	-20
847.811	-20	-20	-20	-20	-20	-20	-20	-20	-20	-20	-20	-20	-20	-20	-20	-20	-20	-20	-20	-20	-20
850.685	-20	-20	-20	-20	-20	-20	-20	-20	-20	-20	-20	-20	-20	-20	-20	-20	-20	-20	-20	-20	-20
853.559	-20	-20	-20	-20	-20	-20	-20	-20	-20	-20	-20	-20	-20	-20	-20	-20	-20	-20	-20	-20	-20
856.433	-20	-20	-20	-20	-20	-20	-20	-20	-20	-20	-20	-20	-20	-20	-20	-20	-20	-20	-20	-20	-20
859.307	-20	-20	-20	-20	-20	-20	-20	-20	-20	-20	-20	-20	-20	-20	-20	-20	-20	-20	-20	-20	-20
862.181	-20	-20	-20	-20	-20	-20	-20	-20	-20	-20	-20	-20	-20	-20	-20	-20	-20	-20	-20	-20	-20
865.055	-20	-20	-20	-20	-20	-20	-20	-20	-20	-20	-20	-20	-20	-20	-20	-20	-20	-20	-20	-20	-20
867.929	-20	-20	-20	-20	-20	-20	-20	-20	-20	-20	-20	-20	-20	-20	-20	-20	-20	-20	-20	-20	-20
870.803	-20	-20	-20	-20	-20	-20	-20	-20	-20	-20	-20	-20	-20	-20	-20	-20	-20	-20	-20	-20	-20
873.677	-20	-20	-20	-20	-20	-20	-20	-20	-20	-20	-20	-20	-20	-20	-20	-20	-20	-20	-20	-20	-20
876.551	-20	-20	-20	-20	-20	-20	-20	-20	-20	-20	-20	-20	-20	-20	-20	-20	-20	-20	-20	-20	-20
879.425	-20	-20	-20	-20	-20	-20	-20	-20	-20	-20	-20	-20	-20	-20	-20	-20	-20	-20	-20	-20	-20
882.299	-20	-20	-20	-20	-20	-20	-20	-20	-20	-20	-20	-20	-20	-20	-20	-20	-20	-20	-20	-20	-20
885.173	-20	-20	-20	-20	-20	-20	-20	-20	-20	-20	-20	-20	-20	-20	-20	-20	-20	-20	-20	-20	-20
888.047	-20	-20	-20	-20	-20	-20	-20	-20	-20	-20	-20	-20	-20	-20	-20	-20	-20	-20	-20	-20	-20
890.92	-20	-20	-20	-20	-20	-20	-20	-20	-20	-20	-20	-20	-20	-20	-20	-20	-20	-20	-20	-20	-20
893.794	-20	-20	-20	-20	-20	-20	-20	-20	-20	-20	-20	-20	-20	-20	-20	-20	-20	-20	-20	-20	-20
896.668	-20	-20	-20	-20	-20	-20	-20	-20	-20	-20	-20	-20	-20	-20	-20	-20	-20	-20	-20	-20	-20
899.542	-20	-20	-20	-20	-20	-20	-20	-20	-20	-20	-20	-20	-20	-20	-20	-20	-20	-20	-20	-20	-20
902.416	-20	-20	-20	-20	-20	-20	-20	-20	-20	-20	-20	-20	-20	-20	-20	-20	-20	-20	-20	-20	-20
905.29	-20	-20	-20	-20	-20	-20	-20	-20	-20	-20	-20	-20	-20	-20	-20	-20	-20	-20	-20	-20	-20
908.164	-20	-20	-20	-20	-20	-20	-20	-20	-20	-20	-20	-20	-20	-20	-20	-20	-20	-20	-20	-20	-20
911.038	-20	-20	-20	-20	-20	-20	-20	-20	-20	-20	-20	-20	-20	-20	-20	-20	-20	-20	-20	-20	-20
913.912	-20	-20	-20	-20	-20	-20	-20	-20	-20	-20	-20	-20	-20	-20	-20	-20	-20	-20	-20	-20	-20
916.786	-20	-20	-20	-20	-20	-20	-20	-20	-20	-20	-20	-20	-20	-20	-20	-20	-20	-20	-20	-20	-20
919.66	-20	-20	-20	-20	-20	-20	-20	-20	-20	-20	-20	-20	-20	-20	-20	-20	-20	-20	-20	-20	-20
922.534	-20	-20	-20	-20	-20	-20	-20	-20	-20	-20	-20	-20	-20	-20	-20	-20	-20	-20	-20	-20	-20
925.408	-20	-20	-20	-20	-20	-20	-20	-20	-20	-20	-20	-20	-20	-20	-20	-20	-20	-20	-20	-20	-20
928.282	-20	-20	-20	-20	-20	-20	-20	-20	-20	-20	-20	-20	-20	-20	-20	-20	-20	-20	-20	-20	-20
931.156	-20	-20	-20	-20	-20	-20	-20	-20	-20	-20	-20	-20	-20	-20	-20	-20	-20	-20	-20	-20	-20
934.03	-20	-20	-20	-20	-20	-20	-20	-20	-20	-20	-20	-20	-20	-20	-20	-20	-20	-20	-20	-20	-20
936.903	-20	-20	-20	-20	-20	-20	-20	-20	-20	-20	-20	-20	-20	-20	-20	-20	-20	-20	-20	-20	-20
939.777	-20	-20	-20	-20	-20	-20	-20	-20	-20	-20	-20	-20	-20	-20	-20	-20	-20	-20	-20	-20	-20
942.651	-20	-20	-20	-20	-20	-20	-20	-20	-20	-20	-20	-20	-20	-20	-20	-20	-20	-20	-20	-20	-20
945.525	-20	-20	-20	-20	-20	-20	-20	-20	-20	-20	-20	-20	-20	-20	-20	-20	-20	-20	-20	-20	-20
948.399	-20	-20	-20	-20	-20	-20	-20	-20	-20	-20	-20	-20	-20	-20	-20	-20	-20	-20	-20	-20	-20
951.273	-20	-20	-20	-20	-20	-20	-20	-20	-20	-20	-20	-20	-20	-20	-20	-20	-20	-20	-20	-20	-20
954.147	-20	-20	-20	-20	-20	-20	-20	-20	-20	-20	-20	-20	-20	-20	-20	-20	-20	-20	-20	-20	-20
957.021	-20	-20	-20	-20	-20	-20	-20	-20	-20	-20	-20	-20	-20	-20	-20	-20	-20	-20	-20	-20	-20
959.895	-20	-20	-20	-20	-20	-20	-20	-20	-20	-20	-20	-20	-20	-20	-20	-20	-20	-20	-20	-20	-20
962.769	-20	-20	-20	-20	-20	-20	-20	-20	-20	-20	-20	-20	-20	-20	-20	-20	-20	-20	-20	-20	-20
965.643	-20	-20	-20	-20	-20	-20	-20	-20	-20	-20	-20	-20	-20	-20	-20	-20	-20	-20	-20	-20	-20
968.517	-20	-20	-20	-20	-20	-20	-20	-20	-20	-20	-20	-20	-20	-20	-20	-20	-20	-20	-20	-20	-20
971.391	-20	-20	-20	-20	-20	-20	-20	-20	-20	-20	-20	-20	-20	-20	-20	-20	-20	-20	-20	-20	-20
974.265	-20	-20	-20	-20	-20	-20	-20	-20	-20	-20	-20	-20	-20	-20	-20	-20	-20	-20	-20	-20	-20
977.139	-20	-20	-20	-20	-20	-20	-20	-20	-20	-20	-20	-20	-20	-20	-20	-20	-20	-20	-20	-20	-20
980.013	-20	-20	-20	-20	-20	-20	-20	-20	-20	-20	-20	-20	-20	-20	-20	-20	-20	-20	-20	-20	-20
982.886	-20	-20	-20	-20	-20	-20	-20	-20	-20	-20	-20	-20	-20	-20	-20	-20	-20	-20	-20	-20	-20
985.76	-20	-20	-20	-20	-20	-20	-20	-20	-20	-20	-20	-20	-20	-20	-20	-20	-20	-20	-20	-20	-20
988.634	-20	-20	-20	-20	-20	-20	-20	-20	-20	-20	-20	-20	-20	-20	-20	-20	-20	-20	-20	-20	-20
991.508	-20	-20	-20	-20	-20	-20	-20	-20	-20	-20	-20	-20	-20	-20	-20	-20	-20	-20	-20	-20	-20
994.382	-20	-20	-20	-20	-20	-20	-20	-20	-20	-20	-20	-20	-20	-20	-20	-20	-20	-20	-20	-20	-20
997.256	-20	-20	-20	-20	-20	-20	-20	-20	-20	-20	-20	-20	-20	-20	-20	-20	-20	-20	-20	-20	-20
1000.13	-20	-20	-20	-20	-20	-20	-20	-20	-20	-20	-20	-20	-20	-20	-20	-20	-20	-20	-20	-20	-20
1003	-20	-20	-20	-20	-20	-20	-20	-20	-20	-20	-20	-20	-20	-20	-20	-20	-20	-20	-20	-20	-20
1005.88	-20	-20	-20	-20	-20	-20	-20	-20	-20	-20	-20	-20	-20	-20	-20	-20	-20	-20	-20	-20	-20
1008.75	-20	-20	-20	-20	-20	-20	-20	-20	-20	-20	-20	-20	-20	-20	-20	-20	-20	-20	-20	-20	-20
1011.63	-20	-20	-20	-20	-20	-20	-20	-20	-20	-20	-20	-20	-20	-20	-20	-20	-20	-20	-20	-20	-20
1014.5	-20	-20	-20	-20	-20	-20	-20	-20	-20	-20	-20	-20	-20	-20	-20	-20	-20	-20	-20	-20	-20
1017.37	-20	-20	-20	-20	-20	-20	-20	-20	-20	-20	-20	-20	-20	-20	-20	-20	-20	-20	-20	-20	-20
1020.25	-20	-20	-20	-20	-20	-20	-20	-20	-20	-20	-20	-20	-20	-20	-20	-20	-20	-20	-20	-20	-20
1023.12	-20	-20	-20	-20	-20	-20	-20	-20	-20	-20	-20	-20	-20	-20	-20	-20	-20	-20	-20	-20	-20
1026	-20	-20	-20	-20	-20	-20	-20	-20	-20	-20	-20	-20	-20	-20	-20	-20	-20	-20	-20	-20	-20
1028.87	-20	-20	-20	-20	-20	-20	-20	-20	-20	-20	-20	-20	-20	-20	-20	-20	-20	-20	-20	-20	-20
1031.74	-20	-20	-20	-20	-20	-20	-20	-20	-20	-20	-20	-20	-20	-20	-20	-20	-20	-20	-20	-20	-20
1034.62	-20	-20	-20	-20	-20	-20	-20	-20	-20	-20	-20	-20	-20	-20	-20	-20	-20	-20	-20	-20	-20
1037.49	-20	-20	-20	-20	-20	-20	-20	-20	-20	-20	-20	-20	-20	-20	-20	-20	-20	-20	-20	-20	-20
1040.37	-20	-20	-20	-20	-20	-20	-20	-20	-20	-20	-20	-20	-20	-20	-20	-20	-20	-20	-20	-20	-20
1043.24	-20	-20	-20	-20	-20	-20	-20	-20	-20	-20	-20	-20	-20	-20	-20	-20	-20	-20	-20	-20	-20
1046.11	-20	-20	-20	-20	-20	-20	-20	-20	-20	-20	-20	-20	-20	-20	-20	-20	-20	-20	-20	-20	-20
1048.99	-20	-20	-20	-20	-20	-20	-20	-20	-20	-20	-20	-20	-20	-20	-20	-20	-20	-20	-20	-20	-20
1051.86	-20	-20	-20	-20	-20	-20	-20	-20	-20	-20	-20	-20	-20	-20	-20	-20	-20	-20	-20	-20	-20
1054.73	-20	-20	-20	-20	-20	-20	-20	-20	-20	-20	-20	-20	-20	-20	-20	-20	-20	-20	-20	-20	-20
1057.61	-20	-20	-20	-20	-20	-20	-20	-20	-20	-20	-20	-20	-20	-20	-20	-20	-20	-20	-20	-20	-20
1060.48	-20	-20	-20	-20	-20	-20	-20	-20	-20	-20	-20	-20	-20	-20	-20	-20	-20	-20	-20	-20	-20
1063.36	-20	-20	-20	-20	-20	-20	-20	-20	-20	-20	-20	-20	-20	-20	-20	-20	-20	-20	-20	-20	-20
1066.23	-20	-20	-20	-20	-20	-20	-20	-20	-20	-20	-20	-20	-20	-20	-20	-20	-20	-20	-20	-20	-20
1069.1	-20	-20	-20	-20	-20	-20	-20	-20	-20	-20	-20	-20	-20	-20	-20	-20	-20	-20	-20	-20	-20
1071.98	-20	-20	-20	-20	-20	-20	-20	-20	-20	-20	-20	-20	-20	-20	-20	-20	-20	-20	-20	-20	-20
1074.85	-20	-20	-20	-20	-20	-20	-20	-20	-20	-20	-20	-20	-20	-20	-20	-20	-20	-20	-20	-20	-20
1077.73	-20	-20	-20	-20	-20	-20	-20	-20	-20	-20	-20	-20	-20	-20	-20	-20	-20	-20	-20	-20	-20
1080.6	-20	-20	-20	-20	-20	-20	-20	-20	-20	-20	-20	-20	-20	-20	-20	-20	-20	-20	-20	-20	-20
1083.47	-20	-20	-20	-20	-20	-20	-20	-20	-20	-20	-20	-20	-20	-20	-20	-20	-20	-20	-20	-20	-20
1086.35	-20	-20	-20	-20	-20	-20	-20	-20	-20	-20	-20	-20	-20	-20	-20	-20	-20	-20	-20	-20	-20
1089.22	-20	-20	-20	-20	-20	-20	-20	-20	-20	-20	-20	-20	-20	-20	-20	-20	-20	-20	-20	-20	-20
1092.1	-20	-20	-20	-20	-20	-20	-20	-20	-20	-20	-20	-20	-20	-20	-20	-20	-20	-20	-20	-20	-20
1094.97	-20	-20	-20	-20	-20	-20	-20	-20	-20	-20	-20	-20	-20	-20	-20	-20	-20	-20	-20	-20	-20
1097.84	-20	-20	-20	-20	-20	-20	-20	-20	-20	-20	-20	-20	-20	-20	-20	-20	-20	-20	-20	-20	-20
1100.72	-20	-20	-20	-20	-20	-20	-20	-20	-20	-20	-20	-20	-20	-20	-20	-20	-20	-20	-20	-20	-20
1103.59	-20	-20	-20	-20	-20	-20	-20	-20	-20	-20	-20	-20	-20	-20	-20	-20	-20	-20	-20	-20	-20
1106.47	-20	-20	-20	-20	-20	-20	-20	-20	-20	-20	-20	-20	-20	-20	-20	-20	-20	-20	-20	-20	-20
1109.34	-20	-20	-20	-20	-20	-20	-20	-20	-20	-20	-20	-20	-20	-20	-20	-20	-20	-20	-20	-20	-20
1112.21	-20	-20	-20	-20	-20	-20	-20	-20	-20	-20	-20	-20	-20	-20	-20	-20	-20	-20	-20	-20	-20
1115.09	-20	-20	-20	-20	-20	-20	-20	-20	-20	-20	-20	-20	-20	-20	-20	-20	-20	-20	-20	-20	-20
1117.96	-20	-20	-20	-20	-20	-20	-20	-20	-20	-20	-20	-20	-20	-20	-20	-20	-20	-20	-20	-20	-20
1120.84	-20	-20	-20	-20	-20	-20	-20	-20	-20	-20	-20	-20	-20	-20	-20	-20	-20	-20	-20	-20	-20
1123.71	-20	-20	-20	-20	-20	-20	-20	-20	-20	-20	-20	-20	-20	-20	-20	-20	-20	-20	-20	-20	-20
1126.58	-20	-20	-20	-20	-20	-20	-20	-20	-20	-20	-20	-20	-20	-20	-20	-20	-20	-20	-20	-20	-20
1129.46	-20	-20	-20	-20	-20	-20	-20	-20	-20	-20	-20	-20	-20	-20	-20	-20	-20	-20	-20	-20	-20
1132.33	-20	-20	-20	-20	-20	-20	-20	-20	-20	-20	-20	-20	-20	-20	-20	-20	-20	-20	-20	-20	-20
1135.21	-20	-20	-20	-20	-20	-20	-20	-20	-20	-20	-20	-20	-20	-20	-20	-20	-20	-20	-20	-20	-20
1138.08	-20	-20	-20	-20	-20	-20	-20	-20	-20	-20	-20	-20	-20	-20	-20	-20	-20	-20	-20	-20	-20
1140.95	-20	-20	-20	-20	-20	-20	-20	-20	-20	-20	-20	-20	-20	-20	-20	-20	-20	-20	-20	-20	-20
1143.83	-20	-20	-20	-20	-20	-20	-20	-20	-20	-20	-20	-20	-20	-20	-20	-20	-20	-20	-20	-20	-20
1146.7	-20	-20	-20	-20	-20	-20	-20	-20	-20	-20	-20	-20	-20	-20	-20	-20	-20	-20	-20	-20	-20
1149.57	-20	-20	-20	-20	-20	-20	-20	-20	-20	-20	-20	-20	-20	-20	-20	-20	-20	-20	-20	-20	-20
1152.45	-20	-20	-20	-20	-20	-20	-20	-20	-20	-20	-20	-20	-20	-20	-20	-20	-20	-20	-20	-20	-20
1155.32	-20	-20	-20	-20	-20	-20	-20	-20	-20	-20	-20	-20	-20	-20	-20	-20	-20	-20	-20	-20	-20
1158.2	-20	-20	-20	-20	-20	-20	-20	-20	-20	-20	-20	-20	-20	-20	-20	-20	-20	-20	-20	-20	-20
1161.07	-20	-20	-20	-20	-20	-20	-20	-20	-20	-20	-20	-20	-20	-20	-20	-20	-20	-20	-20	-20	-20
1163.94	-20	-20	-20	-20	-20	-20	-20	-20	-20	-20	-20	-20	-20	-20	-20	-20	-20	-20	-20	-20	-20
1166.82	-20	-20	-20	-20	-20	-20	-20	-20	-20	-20	-20	-20	-20	-20	-20	-20	-20	-20	-20	-20	-20
1169.69	-20	-20	-20	-20	-20	-20	-20	-20	-20	-20	-20	-20	-20	-20	-20	-20	-20	-20	-20	-20	-20
1172.57	-20	-20	-20	-20	-20	-20	-20	-20	-20	-20	-20	-20	-20	-20	-20	-20	-20	-20	-20	-20	-20
1175.44	-20	-20	-20	-20	-20	-20	-20	-20	-20	-20	-20	-20	-20	-20	-20	-20	-20	-20	-20	-20	-20
1178.31	-20	-20	-20	-20	-20	-20	-20	-20	-20	-20	-20	-20	-20	-20	-20	-20	-20	-20	-20	-20	-20
1181.19	-20	-20	-20	-20	-20	-20	-20	-20	-20	-20	-20	-20	-20	-20	-20	-20	-20	-20	-20	-20	-20
1184.06	-20	-20	-20	-20	-20	-20	-20	-20	-20	-20	-20	-20	-20	-20	-20	-20	-20	-20	-20	-20	-20
1186.94	-20	-20	-20	-20	-20	-20	-20	-20	-20	-20	-20	-20	-20	-20	-20	-20	-20	-20	-20	-20	-20
1189.81	-20	-20	-20	-20	-20	-20	-20	-20	-20	-20	-20	-20	-20	-20	-20	-20	-20	-20	-20	-20	-20
1192.68	-20	-20	-20	-20	-20	-20	-20	-20	-20	-20	-20	-20	-20	-20	-20	-20	-20	-20	-20	-20	-20
1195.56	-20	-20	-20	-20	-20	-20	-20	-20	-20	-20	-20	-20	-20	-20	-20	-20	-20	-20	-20	-20	-20
1198.43	-20	-20	-20	-20	-20	-20	-20	-20	-20	-20	-20	-20	-20	-20	-20	-20	-20	-20	-20	-20	-20
1201.31	-20	-20	-20	-20	-20	-20	-20	-20	-20	-20	-20	-20	-20	-20	-20	-20	-20	-20	-20	-20	-20
1204.18	-20	-20	-20	-20	-20	-20	-20	-20	-20	-20	-20	-20	-20	-20	-20	-20	-20	-20	-20	-20	-20
1207.05	-20	-20	-20	-20	-20	-20	-20	-20	-20	-20	-20	-20	-20	-20	-20	-20	-20	-20	-20	-20	-20
1209.93	-20	-20	-20	-20	-20	-20	-20	-20	-20	-20	-20	-20	-20	-20	-20	-20	-20	-20	-20	-20	-20
1212.8	-20	-20	-20	-20	-20	-20	-20	-20	-20	-20	-20	-20	-20	-20	-20	-20	-20	-20	-20	-20	-20
1215.68	-20	-20	-20	-20	-20	-20	-20	-20	-20	-20	-20	-20	-20	-20	-20	-20	-20	-20	-20	-20	-20
1218.55	-20	-20	-20	-20	-20	-20	-20	-20	-20	-20	-20	-20	-20	-20	-20	-20	-20	-20	-20	-20	-20
1221.42	-20	-20	-20	-20	-20	-20	-20	-20	-20	-20	-20	-20	-20	-20	-20	-20	-20	-20	-20	-20	-20
1224.3	-20	-20	-20	-20	-20	-20	-20	-20	-20	-20	-20	-20	-20	-20	-20	-20	-20	-20	-20	-20	-20
1227.17	-20	-20	-20	-20	-20	-20	-20	-20	-20	-20	-20	-20	-20	-20	-20	-20	-20	-20	-20	-20	-20
1230.05	-20	-20	-20	-20	-20	-20	-20	-20	-20	-20	-20	-20	-20	-20	-20	-20	-20	-20	-20	-20	-20
1232.92	-20	-20	-20	-20	-20	-20	-20	-20	-20	-20	-20	-20	-20	-20	-20	-20	-20	-20	-20	-20	-20
1235.79	-20	-20	-20	-20	-20	-20	-20	-20	-20	-20	-20	-20	-20	-20	-20	-20	-20	-20	-20	-20	-20
1238.67	-20	-20	-20	-20	-20	-20	-20	-20	-20	-20	-20	-20	-20	-20	-20	-20	-20	-20	-20	-20	-20
1241.54	-20	-20	-20	-20	-20	-20	-20	-20	-20	-20	-20	-20	-20	-20	-20	-20	-20	-20	-20	-20	-20
1244.41	-20	-20	-20	-20	-20	-20	-20	-20	-20	-20	-20	-20	-20	-20	-20	-20	-20	-20	-20	-20	-20
1247.29	-20	-20	-20	-20	-20	-20	-20	-20	-20	-20	-20	-20	-20	-20	-20	-20	-20	-20	-20	-20	-20
1250.16	-20	-20	-20	-20	-20	-20	-20	-20	-20	-20	-20	-20	-20	-20	-20	-20	-20	-20	-20	-20	-20
1253.04	-20	-20	-20	-20	-20	-20	-20	-20	-20	-20	-20	-20	-20	-20	-20	-20	-20	-20	-20	-20	-20
1255.91	-20	-20	-20	-20	-20	-20	-20	-20	-20	-20	-20	-20	-20	-20	-20	-20	-20	-20	-20	-20	-20
1258.78	-20	-20	-20	-20	-20	-20	-20	-20	-20	-20	-20	-20	-20	-20	-20	-20	-20	-20	-20	-20	-20
1261.66	-20	-20	-20	-20	-20	-20	-20	-20	-20	-20	-20	-20	-20	-20	-20	-20	-20	-20	-20	-20	-20
1264.53	-20	-20	-20	-20	-20	-20	-20	-20	-20	-20	-20	-20	-20	-20	-20	-20	-20	-20	-20	-20	-20
1267.41	-20	-20	-20	-20	-20	-20	-20	-20	-20	-20	-20	-20	-20	-20	-20	-20	-20	-20	-20	-20	-20
1270.28	-20	-20	-20	-20	-20	-20	-20	-20	-20	-20	-20	-20	-20	-20	-20	-20	-20	-20	-20	-20	-20
1273.15	-20	-20	-20	-20	-20	-20	-20	-20	-20	-20	-20	-20	-20	-20	-20	-20	-20	-20	-20	-20	-20
1276.03	-20	-20	-20	-20	-20	-20	-20	-20	-20	-20	-20	-20	-20	-20	-20	-20	-20	-20	-20	-20	-20
1278.9	-20	-20	-20	-20	-20	-20	-20	-20	-20	-20	-20	-20	-20	-20	-20	-20	-20	-20	-20	-20	-20
1281.78	-20	-20	-20	-20	-20	-20	-20	-20	-20	-20	-20	-20	-20	-20	-20	-20	-20	-20	-20	-20	-20
1284.65	-20	-20	-20	-20	-20	-20	-20	-20	-20	-20	-20	-20	-20	-20	-20	-20	-20	-20	-20	-20	-20
1287.52	-20	-20	-20	-20	-20	-20	-20	-20	-20	-20	-20	-20	-20	-20	-20	-20	-20	-20	-20	-20	-20
1290.4	-20	-20	-20	-20	-20	-20	-20	-20	-20	-20	-20	-20	-20	-20	-20	-20	-20	-20	-20	-20	-20
1293.27	-20	-20	-20	-20	-20	-20	-20	-20	-20	-20	-20	-20	-20	-20	-20	-20	-20	-20	-20	-20	-20
1296.15	-20	-20	-20	-20	-20	-20	-20	-20	-20	-20	-20	-20	-20	-20	-20	-20	-20	-20	-20	-20	-20
1299.02	-20	-20	-20	-20	-20	-20	-20	-20	-20	-20	-20	-20	-20	-20	-20	-20	-20	-20	-20	-20	-20
1301.89	-20	-20	-20	-20	-20	-20	-20	-20	-20	-20	-20	-20	-20	-20	-20	-20	-20	-20	-20	-20	-20
1304.77	-20	-20	-20	-20	-20	-20	-20	-20	-20	-20	-20	-20	-20	-20	-20	-20	-20	-20	-20	-20	-20
1307.64	-20	-20	-20	-20	-20	-20	-20	-20	-20	-20	-20	-20	-20	-20	-20	-20	-20	-20	-20	-20	-20
1310.52	-20	-20	-20	-20	-20	-20	-20	-20	-20	-20	-20	-20	-20	-20	-20	-20	-20	-20	-20	-20	-20
1313.39	-20	-20	-20	-20	-20	-20	-20	-20	-20	-20	-20	-20	-20	-20	-20	-20	-20	-20	-20	-20	-20
1316.26	-20	-20	-20	-20	-20	-20	-20	-20	-20	-20	-20	-20	-20	-20	-20	-20	-20	-20	-20	-20	-20
1319.14	-20	-20	-20	-20	-20	-20	-20	-20	-20	-20	-20	-20	-20	-20	-20	-20	-20	-20	-20	-20	-20
1322.01	-20	-20	-20	-20	-20	-20	-20	-20	-20	-20	-20	-20	-20	-20	-20	-20	-20	-20	-20	-20	-20
1324.88	-20	-20	-20	-20	-20	-20	-20	-20	-20	-20	-20	-20	-20	-20	-20	-20	-20	-20	-20	-20	-20
1327.76	-20	-20	-20	-20	-20	-20	-20	-20	-20	-20	-20	-20	-20	-20	-20	-20	-20	-20	-20	-20	-20
1330.63	-20	-20	-20	-20	-20	-20	-20	-20	-20	-20	-20	-20	-20	-20	-20	-20	-20	-20	-20	-20	-20
1333.51	-20	-20	-20	-20	-20	-20	-20	-20	-20	-20	-20	-20	-20	-20	-20	-20	-20	-20	-20	-20	-20
1336.38	-20	-20	-20	-20	-20	-20	-20	-20	-20	-20	-20	-20	-20	-20	-20	-20	-20	-20	-20	-20	-20
1339.25	-20	-20	-20	-20	-20	-20	-20	-20	-20	-20	-20	-20	-20	-20	-20	-20	-20	-20	-20	-20	-20
1342.13	-20	-20	-20	-20	-20	-20	-20	-20	-20	-20	-20	-20	-20	-20	-20	-20	-20	-20	-20	-20	-20
1345	-20	-20	-20	-20	-20	-20	-20	-20	-20	-20	-20	-20	-20	-20	-20	-20	-20	-20	-20	-20	-20
1347.88	-20	-20	-20	-20	-20	-20	-20	-20	-20	-20	-20	-20	-20	-20	-20	-20	-20	-20	-20	-20	-20
1350.75	-20	-20	-20	-20	-20	-20	-20	-20	-20	-20	-20	-20	-20	-20	-20	-20	-20	-20	-20	-20	-20
1353.62	-20	-20	-20	-20	-20	-20	-20	-20	-20	-20	-20	-20	-20	-20	-20	-20	-20	-20	-20	-20	-20
1356.5	-20	-20	-20	-20	-20	-20	-20	-20	-20	-20	-20	-20	-20	-20	-20	-20	-20	-20	-20	-20	-20
1359.37	-20	-20	-20	-20	-20	-20	-20	-20	-20	-20	-20	-20	-20	-20	-20	-20	-20	-20	-20	-20	-20
1362.25	-20	-20	-20	-20	-20	-20	-20	-20	-20	-20	-20	-20	-20	-20	-20	-20	-20	-20	-20	-20	-20
1365.12	-20	-20	-20	-20	-20	-20	-20	-20	-20	-20	-20	-20	-20	-20	-20	-20	-20	-20	-20	-20	-20
1367.99	-20	-20	-20	-20	-20	-20	-20	-20	-20	-20	-20	-20	-20	-20	-20	-20	-20	-20	-20	-20	-20
1370.87	-20	-20	-20	-20	-20	-20	-20	-20	-20	-20	-20	-20	-20	-20	-20	-20	-20	-20	-20	-20	-20
1373.74	-20	-20	-20	-20	-20	-20	-20	-20	-20	-20	-20	-20	-20	-20	-20	-20	-20	-20	-20	-20	-20
1376.62	-20	-20	-20	-20	-20	-20	-20	-20	-20	-20	-20	-20	-20	-20	-20	-20	-20	-20	-20	-20	-20
1379.49	-20	-20	-20	-20	-20	-20	-20	-20	-20	-20	-20	-20	-20	-20	-20	-20	-20	-20	-20	-20	-20
1382.36	-20	-20	-20	-20	-20	-20	-20	-20	-20	-20	-20	-20	-20	-20	-20	-20	-20	-20	-20	-20	-20
1385.24	-20	-20	-20	-20	-20	-20	-20	-20	-20	-20	-20	-20	-20	-20	-20	-20	-20	-20	-20	-20	-20
1388.11	-20	-20	-20	-20	-20	-20	-20	-20	-20	-20	-20	-20	-20	-20	-20	-20	-20	-20	-20	-20	-20
1390.99	-20	-20	-20	-20	-20	-20	-20	-20	-20	-20	-20	-20	-20	-20	-20	-20	-20	-20	-20	-20	-20
1393.86	-20	-20	-20	-20	-20	-20	-20	-20	-20	-20	-20	-20	-20	-20	-20	-20	-20	-20	-20	-20	-20
1396.73	-20	-20	-20	-20	-20	-20	-20	-20	-20	-20	-20	-20	-20	-20	-20	-20	-20	-20	-20	-20	-20
1399.61	-20	-20	-20	-20	-20	-20	-20	-20	-20	-20	-20	-20	-20	-20	-20	-20	-20	-20	-20	-20	-20
1402.48	-20	-20	-20	-20	-20	-20	-20	-20	-20	-20	-20	-20	-20	-20	-20	-20	-20	-20	-20	-20	-20
1405.36	-20	-20	-20	-20	-20	-20	-20	-20	-20	-20	-20	-20	-20	-20	-20	-20	-20	-20	-20	-20	-20
1408.23	-20	-20	-20	-20	-20	-20	-20	-20	-20	-20	-20	-20	-20	-20	-20	-20	-20	-20	-20	-20	-20
1411.1	-20	-20	-20	-20	-20	-20	-20	-20	-20	-20	-20	-20	-20	-20	-20	-20	-20	-20	-20	-20	-20
1413.98	-20	-20	-20	-20	-20	-20	-20	-20	-20	-20	-20	-20	-20	-20	-20	-20	-20	-20	-20	-20	-20
1416.85	-20	-20	-20	-20	-20	-20	-20	-20	-20	-20	-20	-20	-20	-20	-20	-20	-20	-20	-20	-20	-20
1419.72	-20	-20	-20	-20	-20	-20	-20	-20	-20	-20	-20	-20	-20	-20	-20	-20	-20	-20	-20	-20	-20
1422.6	-20	-20	-20	-20	-20	-20	-20	-20	-20	-20	-20	-20	-20	-20	-20	-20	-20	-20	-20	-20	-20
1425.47	-20	-20	-20	-20	-20	-20	-20	-20	-20	-20	-20	-20	-20	-20	-20	-20	-20	-20	-20	-20	-20
1428.35	-20	-20	-20	-20	-20	-20	-20	-20	-20	-20	-20	-20	-20	-20	-20	-20	-20	-20	-20	-20	-20
1431.22	-20	-20	-20	-20	-20	-20	-20	-20	-20	-20	-20	-20	-20	-20	-20	-20	-20	-20	-20	-20	-20
1434.09	-20	-20	-20	-20	-20	-20	-20	-20	-20	-20	-20	-20	-20	-20	-20	-20	-20	-20	-20	-20	-20
1436.97	-20	-20	-20	-20	-20	-20	-20	-20	-20	-20	-20	-20	-20	-20	-20	-20	-20	-20	-20	-20	-20
1439.84	-20	-20	-20	-20	-20	-20	-20	-20	-20	-20	-20	-20	-20	-20	-20	-20	-20	-20	-20	-20	-20
1442.72	-20	-20	-20	-20	-20	-20	-20	-20	-20	-20	-20	-20	-20	-20	-20	-20	-20	-20	-20	-20	-20
1445.59	-20	-20	-20	-20	-20	-20	-20	-20	-20	-20	-20	-20	-20	-20	-20	-20	-20	-20	-20	-20	-20
1448.46	-20	-20	-20	-20	-20	-20	-20	-20	-20	-20	-20	-20	-20	-20	-20	-20	-20	-20	-20	-20	-20
1451.34	-20	-20	-20	-20	-20	-20	-20	-20	-20	-20	-20	-20	-20	-20	-20	-20	-20	-20	-20	-20	-20
1454.21	-20	-20	-20	-20	-20	-20	-20	-20	-20	-20	-20	-20	-20	-20	-20	-20	-20	-20	-20	-20	-20
1457.09	-20	-20	-20	-20	-20	-20	-20	-20	-20	-20	-20	-20	-20	-20	-20	-20	-20	-20	-20	-20	-20
1459.96	-20	-20	-20	-20	-20	-20	-20	-20	-20	-20	-20	-20	-20	-20	-20	-20	-20	-20	-20	-20	-20
1462.83	-20	-20	-20	-20	-20	-20	-20	-20	-20	-20	-20	-20	-20	-20	-20	-20	-20	-20	-20	-20	-20
1465.71	-20	-20	-20	-20	-20	-20	-20	-20	-20	-20	-20	-20	-20	-20	-20	-20	-20	-20	-20	-20	-20
1468.58	-20	-20	-20	-20	-20	-20	-20	-20	-20	-20	-20	-20	-20	-20	-20	-20	-20	-20	-20	-20	-20
1471.46	-20	-20	-20	-20	-20	-20	-20	-20	-20	-20	-20	-20	-20	-20	-20	-20	-20	-20	-20	-20	-20

## Sheet: Figure 2d - Case 16
# 2.84	2.88	2.93	2.97	3.01	3.06	3.1	3.14	3.19	3.23	3.27	3.32	3.36	3.41	3.45	3.49	3.54	3.58	3.62	3.67	3.71
0	-18.8774	-15.8082	-15.1467	-14.9794	-14.8366	-14.2891	-14.6569	-14.6928	-14.786	-14.6141	-15.4627	-16.4047	-17.5075	-18.3013	-19.5077	-20	-20	-20	-20	-20	-20
2.87394	-18.3752	-15.3014	-14.6408	-14.476	-14.3314	-13.7857	-14.1531	-14.1891	-14.2849	-14.1121	-14.9545	-15.8979	-16.9987	-17.7927	-18.9994	-20	-20	-20	-20	-20	-20
5.74787	-18.923	-15.8525	-15.2104	-15.0463	-14.9017	-14.3746	-14.7366	-14.7774	-14.8867	-14.7074	-15.5054	-16.4488	-17.5439	-18.3343	-19.536	-20	-20	-20	-20	-20	-20
8.62181	-19.6721	-16.7384	-16.1467	-15.7864	-15.674	-15.355	-15.6205	-15.7186	-15.8414	-15.7141	-16.2731	-17.1675	-18.2441	-19.0461	-20	-20	-20	-20	-20	-20	-20
11.4957	-19.9916	-17.6149	-16.191	-14.9939	-14.7469	-14.7793	-14.6705	-14.7233	-14.7812	-15.1906	-15.7432	-16.5588	-17.5398	-18.5266	-19.5671	-20	-20	-20	-20	-20	-20
14.3697	-19.7938	-16.9899	-14.6768	-13.3624	-13.0022	-12.9498	-12.7864	-12.7358	-12.8805	-13.4407	-14.2213	-15.0538	-16.0171	-17.0856	-18.1222	-19.2031	-20	-20	-20	-20	-20
17.2436	-18.9639	-15.8934	-13.4265	-12.0271	-11.6088	-11.546	-11.3255	-11.2217	-11.4683	-12.1572	-13.0059	-13.8286	-14.8094	-15.9293	-16.9665	-18.008	-19.1646	-20	-20	-20	-20
20.1176	-18.2928	-15.1441	-12.5318	-11.0062	-10.5498	-10.5144	-10.2337	-10.097	-10.4523	-11.2569	-12.1252	-12.9253	-13.9377	-15.1162	-16.1528	-17.1658	-18.3098	-19.7804	-20	-20	-20
22.9915	-17.9609	-14.7384	-11.944	-10.264	-9.78144	-9.7975	-9.45866	-9.29786	-9.77091	-10.6608	-11.5265	-12.3049	-13.3595	-14.606	-15.6452	-16.6469	-17.7965	-19.3036	-20	-20	-20
25.8654	-17.962	-14.6505	-11.6346	-9.76862	-9.26538	-9.34947	-8.96157	-8.7799	-9.37864	-10.3077	-11.1696	-11.9353	-13.0394	-14.3643	-15.4181	-16.4276	-17.5977	-19.1635	-20	-20	-20
28.7394	-18.2951	-14.8665	-11.5764	-9.48597	-8.96054	-9.11362	-8.6983	-8.50231	-9.22533	-10.1295	-11.0201	-11.7865	-12.9373	-14.3561	-15.4547	-16.4865	-17.6879	-19.3419	-20	-20	-20
31.6133	-18.9677	-15.369	-11.7312	-9.37708	-8.82362	-9.01659	-8.60463	-8.42011	-9.24551	-10.0526	-11.0412	-11.8263	-13.0017	-14.542	-15.7395	-16.7971	-18.0349	-19.8111	-20	-20	-20
34.4872	-19.8863	-16.1171	-12.0387	-9.39942	-8.81365	-8.98122	-8.59459	-8.48089	-9.35791	-10.0217	-11.1797	-12.0204	-13.176	-14.8793	-16.244	-17.3222	-18.5938	-20	-20	-20	-20
37.3612	-20	-17.0133	-12.4166	-9.51389	-8.89207	-8.95221	-8.60378	-8.62916	-9.47088	-10.0185	-11.3535	-12.3317	-13.4198	-15.3208	-16.8978	-18.0125	-19.3137	-20	-20	-20	-20
40.2351	-20	-17.8905	-12.7913	-9.69277	-9.01464	-8.91131	-8.6403	-8.81379	-9.49557	-10.0531	-11.4876	-12.7114	-13.7196	-15.7909	-17.5703	-18.8052	-20	-20	-20	-20	-20
43.1091	-20	-18.6224	-13.1365	-9.91933	-9.1328	-8.86779	-8.74604	-8.97827	-9.41811	-10.1473	-11.5816	-13.0952	-14.0721	-16.1773	-18.1456	-19.5995	-20	-20	-20	-20	-20
45.983	-20	-19.229	-13.4618	-10.1793	-9.21781	-8.8394	-8.93362	-9.05264	-9.33896	-10.3184	-11.686	-13.4368	-14.4712	-16.4369	-18.6212	-20	-20	-20	-20	-20	-20
48.8569	-20	-19.7768	-13.7772	-10.4538	-9.27323	-8.82913	-9.18243	-9.01594	-9.36143	-10.5613	-11.8328	-13.7407	-14.9126	-16.6595	-19.057	-20	-20	-20	-20	-20	-20
51.7309	-20	-20	-14.083	-10.7216	-9.31724	-8.82041	-9.42421	-8.94129	-9.51493	-10.8382	-12.0273	-14.0284	-15.3843	-16.9359	-19.5218	-20	-20	-20	-20	-20	-20
54.6048	-20	-20	-14.3762	-10.9685	-9.3678	-8.81218	-9.50072	-8.91943	-9.75904	-11.085	-12.2587	-14.3013	-15.8289	-17.288	-20	-20	-20	-20	-20	-20	-20
57.4787	-20	-20	-14.6556	-11.1937	-9.43721	-8.84224	-9.36241	-9.00331	-9.99962	-11.2465	-12.4968	-14.5407	-16.1575	-17.7074	-20	-20	-20	-20	-20	-20	-20
60.3527	-20	-20	-14.921	-11.4044	-9.52924	-8.95605	-9.20952	-9.20101	-10.1396	-11.3365	-12.7168	-14.7321	-16.3755	-18.1878	-20	-20	-20	-20	-20	-20	-20
63.2266	-20	-20	-15.173	-11.6057	-9.64278	-9.1581	-9.18373	-9.46034	-10.1856	-11.4367	-12.9402	-14.903	-16.5999	-18.7064	-20	-20	-20	-20	-20	-20	-20
66.1006	-20	-20	-15.4125	-11.7981	-9.77587	-9.37452	-9.26274	-9.66019	-10.2376	-11.6192	-13.2041	-15.1021	-16.9132	-19.1817	-20	-20	-20	-20	-20	-20	-20
68.9745	-20	-20	-15.6409	-11.9798	-9.92256	-9.48358	-9.34445	-9.70949	-10.3654	-11.8916	-13.4806	-15.3281	-17.2726	-19.5126	-20	-20	-20	-20	-20	-20	-20
71.8484	-20	-20	-15.8599	-12.1482	-10.0707	-9.4712	-9.3695	-9.6817	-10.5721	-12.1714	-13.6613	-15.4892	-17.4891	-19.7233	-20	-20	-20	-20	-20	-20	-20
74.7224	-20	-20	-16.0714	-12.3012	-10.2103	-9.44791	-9.3672	-9.69981	-10.817	-12.3292	-13.6876	-15.4959	-17.466	-19.9402	-20	-20	-20	-20	-20	-20	-20
77.5963	-20	-20	-16.2767	-12.4403	-10.3404	-9.48604	-9.37647	-9.79522	-11.0329	-12.3568	-13.6544	-15.4209	-17.3926	-20	-20	-20	-20	-20	-20	-20	-20
80.4702	-20	-20	-16.4767	-12.5722	-10.4608	-9.57186	-9.4074	-9.91565	-11.1672	-12.3754	-13.6942	-15.4156	-17.4446	-20	-20	-20	-20	-20	-20	-20	-20
83.3442	-20	-20	-16.6715	-12.7067	-10.5649	-9.65305	-9.46595	-10.0044	-11.2332	-12.4709	-13.869	-15.568	-17.6746	-20	-20	-20	-20	-20	-20	-20	-20
86.2181	-20	-20	-16.8605	-12.8506	-10.6521	-9.70064	-9.56379	-10.0683	-11.2756	-12.6503	-14.1442	-15.8811	-18.0765	-20	-20	-20	-20	-20	-20	-20	-20
89.092	-20	-20	-17.0435	-13.0052	-10.738	-9.73388	-9.70212	-10.1407	-11.3145	-12.864	-14.4019	-16.273	-18.6154	-20	-20	-20	-20	-20	-20	-20	-20
91.966	-20	-20	-17.2212	-13.1676	-10.8432	-9.79099	-9.8591	-10.2255	-11.3577	-13.0432	-14.5607	-16.6111	-19.217	-20	-20	-20	-20	-20	-20	-20	-20
94.8399	-20	-20	-17.3949	-13.3356	-10.9771	-9.8929	-9.99808	-10.3028	-11.4167	-13.1607	-14.679	-16.8471	-19.7651	-20	-20	-20	-20	-20	-20	-20	-20
97.7139	-20	-20	-17.5662	-13.5089	-11.1281	-10.0233	-10.0962	-10.3562	-11.4875	-13.2438	-14.8403	-17.0642	-20	-20	-20	-20	-20	-20	-20	-20	-20
100.588	-20	-20	-17.7358	-13.6857	-11.2656	-10.1307	-10.15	-10.3738	-11.5474	-13.3239	-15.061	-17.3468	-20	-20	-20	-20	-20	-20	-20	-20	-20
103.462	-20	-20	-17.9039	-13.8585	-11.3613	-10.1779	-10.1486	-10.3529	-11.5861	-13.4138	-15.3037	-17.7043	-20	-20	-20	-20	-20	-20	-20	-20	-20
106.336	-20	-20	-18.0699	-14.0179	-11.4224	-10.1915	-10.0967	-10.3203	-11.6247	-13.5237	-15.5124	-18.0643	-20	-20	-20	-20	-20	-20	-20	-20	-20
109.21	-20	-20	-18.2332	-14.1611	-11.4867	-10.2255	-10.0557	-10.3221	-11.6987	-13.6642	-15.6623	-18.3246	-20	-20	-20	-20	-20	-20	-20	-20	-20
112.084	-20	-20	-18.3931	-14.2935	-11.5841	-10.3058	-10.1006	-10.3923	-11.8259	-13.8272	-15.7927	-18.4912	-20	-20	-20	-20	-20	-20	-20	-20	-20
114.957	-20	-20	-18.5493	-14.4226	-11.7161	-10.4287	-10.2608	-10.5313	-11.9874	-13.9789	-15.9585	-18.6868	-19.9847	-20	-20	-20	-20	-20	-20	-20	-20
117.831	-20	-20	-18.7011	-14.5505	-11.8644	-10.5836	-10.5029	-10.7078	-12.1435	-14.088	-16.1656	-18.982	-19.8586	-20	-20	-20	-20	-20	-20	-20	-20
120.705	-20	-20	-18.8477	-14.6741	-12.0082	-10.7604	-10.7491	-10.8794	-12.2743	-14.1625	-16.3736	-19.2614	-19.6925	-19.9825	-20	-20	-20	-20	-20	-20	-20
123.579	-20	-20	-18.9883	-14.7908	-12.1384	-10.9417	-10.9499	-11.0173	-12.3829	-14.2382	-16.5499	-19.3377	-19.5333	-19.8185	-19.9022	-19.9501	-19.9903	-20	-20	-20	-20
126.453	-20	-20	-19.1222	-14.9034	-12.2578	-11.1082	-11.1227	-11.1172	-12.4704	-14.3393	-16.6974	-19.2926	-19.4644	-19.7458	-19.8241	-19.8833	-19.936	-19.9924	-20	-20	-20
129.327	-20	-20	-19.2493	-15.0178	-12.3708	-11.26	-11.2851	-11.1992	-12.5399	-14.4616	-16.8243	-19.3238	-19.542	-19.7795	-19.8693	-19.9417	-20	-20	-20	-20	-20
132.201	-20	-20	-19.3737	-15.1374	-12.4759	-11.4126	-11.4168	-11.2894	-12.602	-14.5784	-16.9269	-19.4971	-19.7734	-19.9299	-20	-20	-20	-20	-20	-20	-20
135.075	-20	-20	-19.4875	-15.2617	-12.5717	-11.5683	-11.5007	-11.392	-12.6573	-14.6569	-17.0044	-19.7982	-20	-20	-20	-20	-20	-20	-20	-20	-20
137.949	-20	-20	-19.5816	-15.39	-12.6616	-11.7109	-11.5455	-11.4795	-12.6933	-14.6941	-17.0718	-20	-20	-20	-20	-20	-20	-20	-20	-20	-20
140.823	-20	-20	-19.6784	-15.523	-12.7493	-11.8275	-11.5556	-11.5131	-12.7121	-14.7361	-17.1488	-20	-20	-20	-20	-20	-20	-20	-20	-20	-20
143.697	-20	-20	-19.7713	-15.6603	-12.8317	-11.9093	-11.5188	-11.4736	-12.744	-14.8395	-17.2465	-20	-20	-20	-20	-20	-20	-20	-20	-20	-20
146.571	-20	-20	-19.8587	-15.7956	-12.9002	-11.9374	-11.4263	-11.3822	-12.8198	-15.0233	-17.37	-20	-20	-20	-20	-20	-20	-20	-20	-20	-20
149.445	-20	-20	-19.9221	-15.9172	-12.9511	-11.9117	-11.3082	-11.2948	-12.9447	-15.2532	-17.5193	-20	-20	-20	-20	-20	-20	-20	-20	-20	-20
152.319	-20	-20	-19.9656	-16.0168	-12.9902	-11.879	-11.2359	-11.2667	-13.1008	-15.4699	-17.6793	-20	-20	-20	-20	-20	-20	-20	-20	-20	-20
155.193	-20	-20	-20	-16.099	-13.0281	-11.895	-11.2726	-11.3258	-13.267	-15.6459	-17.8159	-20	-20	-20	-20	-20	-20	-20	-20	-20	-20
158.067	-20	-20	-20	-16.1765	-13.0713	-11.9765	-11.4307	-11.4714	-13.43	-15.7904	-17.9035	-20	-20	-20	-20	-20	-20	-20	-20	-20	-20
160.94	-20	-20	-20	-16.2589	-13.1202	-12.0896	-11.6548	-11.6792	-13.5814	-15.906	-17.9556	-20	-20	-20	-20	-20	-20	-20	-20	-20	-20
163.814	-20	-20	-20	-16.3498	-13.1727	-12.1741	-11.848	-11.9056	-13.7155	-15.9878	-18.0212	-20	-20	-20	-20	-20	-20	-20	-20	-20	-20
166.688	-20	-20	-20	-16.4526	-13.2306	-12.1978	-11.9703	-12.0992	-13.8269	-16.0525	-18.1518	-19.9723	-20	-20	-20	-20	-20	-20	-20	-20	-20
169.562	-20	-20	-20	-16.5692	-13.3009	-12.1776	-12.066	-12.2203	-13.9046	-16.126	-18.3617	-20	-20	-20	-20	-20	-20	-20	-20	-20	-20
172.436	-20	-20	-20	-16.6941	-13.3858	-12.142	-12.1484	-12.258	-13.9378	-16.2191	-18.6087	-20	-20	-20	-20	-20	-20	-20	-20	-20	-20
175.31	-20	-20	-20	-16.8166	-13.4765	-12.1039	-12.1469	-12.2376	-13.9415	-16.3327	-18.8297	-20	-20	-20	-20	-20	-20	-20	-20	-20	-20
178.184	-20	-20	-20	-16.9328	-13.5611	-12.0726	-12.0296	-12.2062	-13.954	-16.4693	-19.0038	-20	-20	-20	-20	-20	-20	-20	-20	-20	-20
181.058	-20	-20	-20	-17.047	-13.6367	-12.0651	-11.8884	-12.2023	-14.0029	-16.6233	-19.1372	-20	-20	-20	-20	-20	-20	-20	-20	-20	-20
183.932	-20	-20	-20	-17.1623	-13.7059	-12.0936	-11.8197	-12.2403	-14.0862	-16.7718	-19.2163	-20	-20	-20	-20	-20	-20	-20	-20	-20	-20
186.806	-20	-20	-20	-17.2733	-13.7657	-12.1473	-11.8458	-12.3187	-14.1805	-16.8916	-19.242	-20	-20	-20	-20	-20	-20	-20	-20	-20	-20
189.68	-20	-20	-20	-17.3719	-13.811	-12.1942	-11.9284	-12.4292	-14.2586	-16.9842	-19.2638	-20	-20	-20	-20	-20	-20	-20	-20	-20	-20
192.554	-20	-20	-20	-17.4592	-13.8468	-12.211	-12.006	-12.5515	-14.3035	-17.0678	-19.3387	-20	-20	-20	-20	-20	-20	-20	-20	-20	-20
195.428	-20	-20	-20	-17.5475	-13.8883	-12.2091	-12.0474	-12.649	-14.314	-17.1546	-19.4856	-20	-20	-20	-20	-20	-20	-20	-20	-20	-20
198.302	-20	-20	-20	-17.6486	-13.949	-12.2258	-12.0773	-12.6945	-14.3074	-17.25	-19.6816	-20	-20	-20	-20	-20	-20	-20	-20	-20	-20
201.176	-20	-20	-20	-17.7636	-14.0317	-12.2958	-12.1369	-12.7011	-14.3157	-17.363	-19.8718	-20	-20	-20	-20	-20	-20	-20	-20	-20	-20
204.05	-20	-20	-20	-17.882	-14.1312	-12.4332	-12.2358	-12.7052	-14.3717	-17.5007	-19.9303	-20	-20	-20	-20	-20	-20	-20	-20	-20	-20
206.923	-20	-20	-20	-17.9889	-14.2386	-12.6218	-12.3392	-12.7301	-14.4896	-17.6535	-19.9865	-20	-20	-20	-20	-20	-20	-20	-20	-20	-20
209.797	-20	-20	-20	-18.0782	-14.3434	-12.8123	-12.3975	-12.7751	-14.6547	-17.7946	-20	-20	-20	-20	-20	-20	-20	-20	-20	-20	-20
212.671	-20	-20	-20	-18.1557	-14.4353	-12.9463	-12.4035	-12.8222	-14.8283	-17.906	-20	-20	-20	-20	-20	-20	-20	-20	-20	-20	-20
215.545	-20	-20	-20	-18.2312	-14.5106	-13.0086	-12.4043	-12.8496	-14.9681	-17.997	-20	-20	-20	-20	-20	-20	-20	-20	-20	-20	-20
218.419	-20	-20	-20	-18.3115	-14.5766	-13.0406	-12.4531	-12.8509	-15.0497	-18.0877	-20	-20	-20	-20	-20	-20	-20	-20	-20	-20	-20
221.293	-20	-20	-20	-18.4006	-14.6474	-13.0938	-12.5722	-12.8437	-15.0817	-18.1888	-20	-20	-20	-20	-20	-20	-20	-20	-20	-20	-20
224.167	-20	-20	-20	-18.5012	-14.7332	-13.193	-12.741	-12.8571	-15.0995	-18.3028	-20	-20	-20	-20	-20	-20	-20	-20	-20	-20	-20
227.041	-20	-20	-20	-18.6121	-14.8327	-13.3266	-12.9005	-12.9119	-15.14	-18.4299	-20	-20	-20	-20	-20	-20	-20	-20	-20	-20	-20
229.915	-20	-20	-20	-18.7258	-14.9342	-13.4551	-12.9989	-13.0092	-15.2236	-18.5651	-20	-20	-20	-20	-20	-20	-20	-20	-20	-20	-20
232.789	-20	-20	-20	-18.8318	-15.0236	-13.5468	-13.0554	-13.1328	-15.3496	-18.6933	-20	-20	-20	-20	-20	-20	-20	-20	-20	-20	-20
235.663	-20	-20	-20	-18.9254	-15.0921	-13.6115	-13.127	-13.2618	-15.4973	-18.796	-20	-20	-20	-20	-20	-20	-20	-20	-20	-20	-20
238.537	-20	-20	-20	-19.0108	-15.1403	-13.6754	-13.2301	-13.3807	-15.633	-18.8703	-20	-20	-20	-20	-20	-20	-20	-20	-20	-20	-20
241.411	-20	-20	-20	-19.0961	-15.1764	-13.7375	-13.3239	-13.4798	-15.7256	-18.9347	-20	-20	-20	-20	-20	-20	-20	-20	-20	-20	-20
244.285	-20	-20	-20	-19.186	-15.209	-13.7755	-13.3538	-13.5527	-15.7684	-19.0109	-20	-20	-20	-20	-20	-20	-20	-20	-20	-20	-20
247.159	-20	-20	-20	-19.2797	-15.2423	-13.7846	-13.319	-13.6052	-15.7819	-19.1062	-20	-20	-20	-20	-20	-20	-20	-20	-20	-20	-20
250.033	-20	-20	-20	-19.3741	-15.277	-13.7888	-13.2741	-13.6525	-15.7918	-19.2106	-20	-20	-20	-20	-20	-20	-20	-20	-20	-20	-20
252.906	-20	-20	-20	-19.4668	-15.3128	-13.8092	-13.2632	-13.6988	-15.8121	-19.3084	-20	-20	-20	-20	-20	-20	-20	-20	-20	-20	-20
255.78	-20	-20	-20	-19.5568	-15.35	-13.8366	-13.2847	-13.7279	-15.8467	-19.3952	-20	-20	-20	-20	-20	-20	-20	-20	-20	-20	-20
258.654	-20	-20	-20	-19.6431	-15.3899	-13.8428	-13.3011	-13.7284	-15.8977	-19.4809	-20	-20	-20	-20	-20	-20	-20	-20	-20	-20	-20
261.528	-20	-20	-20	-19.7264	-15.4363	-13.8217	-13.2868	-13.7185	-15.9687	-19.577	-20	-20	-20	-20	-20	-20	-20	-20	-20	-20	-20
264.402	-20	-20	-20	-19.8105	-15.4929	-13.8072	-13.2717	-13.7336	-16.0612	-19.686	-20	-20	-20	-20	-20	-20	-20	-20	-20	-20	-20
267.276	-20	-20	-20	-19.899	-15.5616	-13.8401	-13.3123	-13.7962	-16.1696	-19.7982	-20	-20	-20	-20	-20	-20	-20	-20	-20	-20	-20
270.15	-20	-20	-20	-19.9706	-15.6416	-13.9306	-13.4341	-13.9023	-16.2818	-19.9005	-20	-20	-20	-20	-20	-20	-20	-20	-20	-20	-20
273.024	-20	-20	-20	-20	-15.7272	-14.0494	-13.6041	-14.0261	-16.3854	-19.9688	-20	-20	-20	-20	-20	-20	-20	-20	-20	-20	-20
275.898	-20	-20	-20	-20	-15.806	-14.1495	-13.7407	-14.1368	-16.4726	-19.9969	-20	-20	-20	-20	-20	-20	-20	-20	-20	-20	-20
278.772	-20	-20	-20	-20	-15.8631	-14.1959	-13.7821	-14.2158	-16.5423	-20	-20	-20	-20	-20	-20	-20	-20	-20	-20	-20	-20
281.646	-20	-20	-20	-20	-15.8924	-14.179	-13.7572	-14.2667	-16.6008	-20	-20	-20	-20	-20	-20	-20	-20	-20	-20	-20	-20
284.52	-20	-20	-20	-20	-15.9032	-14.1156	-13.7421	-14.3099	-16.6587	-20	-20	-20	-20	-20	-20	-20	-20	-20	-20	-20	-20
287.394	-20	-20	-20	-20	-15.9152	-14.0501	-13.7819	-14.3649	-16.721	-20	-20	-20	-20	-20	-20	-20	-20	-20	-20	-20	-20
290.268	-20	-20	-20	-20	-15.9467	-14.0338	-13.8694	-14.4359	-16.7789	-20	-20	-20	-20	-20	-20	-20	-20	-20	-20	-20	-20
293.142	-20	-20	-20	-20	-16.0072	-14.0961	-13.9631	-14.5108	-16.8179	-20	-20	-20	-20	-20	-20	-20	-20	-20	-20	-20	-20
296.016	-20	-20	-20	-20	-16.0945	-14.2315	-14.0352	-14.5703	-16.8343	-20	-20	-20	-20	-20	-20	-20	-20	-20	-20	-20	-20
298.889	-20	-20	-20	-20	-16.1976	-14.4039	-14.1044	-14.6023	-16.8405	-20	-20	-20	-20	-20	-20	-20	-20	-20	-20	-20	-20
301.763	-20	-20	-20	-20	-16.3019	-14.5667	-14.2033	-14.612	-16.8557	-20	-20	-20	-20	-20	-20	-20	-20	-20	-20	-20	-20
304.637	-20	-20	-20	-20	-16.3958	-14.6896	-14.3319	-14.6185	-16.8976	-20	-20	-20	-20	-20	-20	-20	-20	-20	-20	-20	-20
307.511	-20	-20	-20	-20	-16.4755	-14.767	-14.4479	-14.6464	-16.9789	-20	-20	-20	-20	-20	-20	-20	-20	-20	-20	-20	-20
310.385	-20	-20	-20	-20	-16.5455	-14.8037	-14.5013	-14.7149	-17.1029	-20	-20	-20	-20	-20	-20	-20	-20	-20	-20	-20	-20
313.259	-20	-20	-20	-20	-16.6139	-14.812	-14.4928	-14.825	-17.2554	-20	-20	-20	-20	-20	-20	-20	-20	-20	-20	-20	-20
316.133	-20	-20	-20	-20	-16.6887	-14.8232	-14.4665	-14.9522	-17.4012	-20	-20	-20	-20	-20	-20	-20	-20	-20	-20	-20	-20
319.007	-20	-20	-20	-20	-16.773	-14.8783	-14.4519	-15.0576	-17.4993	-20	-20	-20	-20	-20	-20	-20	-20	-20	-20	-20	-20
321.881	-20	-20	-20	-20	-16.8637	-14.9974	-14.4443	-15.1181	-17.5367	-20	-20	-20	-20	-20	-20	-20	-20	-20	-20	-20	-20
324.755	-20	-20	-20	-20	-16.9507	-15.1545	-14.4274	-15.1405	-17.5402	-20	-20	-20	-20	-20	-20	-20	-20	-20	-20	-20	-20
327.629	-20	-20	-20	-20	-17.0231	-15.2782	-14.4045	-15.1469	-17.5505	-20	-20	-20	-20	-20	-20	-20	-20	-20	-20	-20	-20
330.503	-20	-20	-20	-20	-17.0768	-15.3147	-14.4004	-15.1555	-17.5953	-20	-20	-20	-20	-20	-20	-20	-20	-20	-20	-20	-20
333.377	-20	-20	-20	-20	-17.119	-15.3001	-14.4433	-15.178	-17.6804	-20	-20	-20	-20	-20	-20	-20	-20	-20	-20	-20	-20
336.251	-20	-20	-20	-20	-17.1626	-15.3133	-14.5545	-15.2228	-17.7874	-20	-20	-20	-20	-20	-20	-20	-20	-20	-20	-20	-20
339.125	-20	-20	-20	-20	-17.2169	-15.3953	-14.7379	-15.2917	-17.8807	-20	-20	-20	-20	-20	-20	-20	-20	-20	-20	-20	-20
341.999	-20	-20	-20	-20	-17.283	-15.5342	-14.959	-15.3725	-17.9312	-20	-20	-20	-20	-20	-20	-20	-20	-20	-20	-20	-20
344.872	-20	-20	-20	-20	-17.3553	-15.6837	-15.1421	-15.4419	-17.9405	-20	-20	-20	-20	-20	-20	-20	-20	-20	-20	-20	-20
347.746	-20	-20	-20	-20	-17.4258	-15.7973	-15.2335	-15.482	-17.9375	-20	-20	-20	-20	-20	-20	-20	-20	-20	-20	-20	-20
350.62	-20	-20	-20	-20	-17.4891	-15.859	-15.2611	-15.4972	-17.9578	-20	-20	-20	-20	-20	-20	-20	-20	-20	-20	-20	-20
353.494	-20	-20	-20	-20	-17.5458	-15.8825	-15.2821	-15.5098	-18.0269	-20	-20	-20	-20	-20	-20	-20	-20	-20	-20	-20	-20
356.368	-20	-20	-20	-20	-17.6014	-15.8927	-15.3211	-15.5416	-18.1496	-20	-20	-20	-20	-20	-20	-20	-20	-20	-20	-20	-20
359.242	-20	-20	-20	-20	-17.6617	-15.9116	-15.3655	-15.5979	-18.3056	-20	-20	-20	-20	-20	-20	-20	-20	-20	-20	-20	-20
362.116	-20	-20	-20	-20	-17.7283	-15.9508	-15.3916	-15.6667	-18.4538	-20	-20	-20	-20	-20	-20	-20	-20	-20	-20	-20	-20
364.99	-20	-20	-20	-20	-17.797	-16.0078	-15.3976	-15.7306	-18.5523	-20	-20	-20	-20	-20	-20	-20	-20	-20	-20	-20	-20
367.864	-20	-20	-20	-20	-17.8607	-16.0685	-15.4056	-15.7834	-18.5879	-20	-20	-20	-20	-20	-20	-20	-20	-20	-20	-20	-20
370.738	-20	-20	-20	-20	-17.9135	-16.1168	-15.4332	-15.8297	-18.5822	-20	-20	-20	-20	-20	-20	-20	-20	-20	-20	-20	-20
373.612	-20	-20	-20	-20	-17.9537	-16.148	-15.481	-15.8729	-18.5703	-20	-20	-20	-20	-20	-20	-20	-20	-20	-20	-20	-20
376.486	-20	-20	-20	-20	-17.985	-16.1722	-15.5433	-15.9142	-18.5808	-20	-20	-20	-20	-20	-20	-20	-20	-20	-20	-20	-20
379.36	-20	-20	-20	-20	-18.0147	-16.2019	-15.6157	-15.9615	-18.6262	-20	-20	-20	-20	-20	-20	-20	-20	-20	-20	-20	-20
382.234	-20	-20	-20	-20	-18.0504	-16.2419	-15.6925	-16.0246	-18.7017	-20	-20	-20	-20	-20	-20	-20	-20	-20	-20	-20	-20
385.108	-20	-20	-20	-20	-18.0966	-16.2899	-15.7674	-16.1006	-18.7906	-20	-20	-20	-20	-20	-20	-20	-20	-20	-20	-20	-20
387.981	-20	-20	-20	-20	-18.1529	-16.3408	-15.8385	-16.1709	-18.8737	-20	-20	-20	-20	-20	-20	-20	-20	-20	-20	-20	-20
390.855	-20	-20	-20	-20	-18.2154	-16.3878	-15.9026	-16.2176	-18.939	-20	-20	-20	-20	-20	-20	-20	-20	-20	-20	-20	-20
393.729	-20	-20	-20	-20	-18.2796	-16.4265	-15.9503	-16.2418	-18.9873	-20	-20	-20	-20	-20	-20	-20	-20	-20	-20	-20	-20
396.603	-20	-20	-20	-20	-18.3432	-16.4592	-15.9788	-16.2607	-19.0288	-20	-20	-20	-20	-20	-20	-20	-20	-20	-20	-20	-20
399.477	-20	-20	-20	-20	-18.4068	-16.4933	-16.0003	-16.2898	-19.0727	-20	-20	-20	-20	-20	-20	-20	-20	-20	-20	-20	-20
402.351	-20	-20	-20	-20	-18.4712	-16.5363	-16.026	-16.3317	-19.1235	-20	-20	-20	-20	-20	-20	-20	-20	-20	-20	-20	-20
405.225	-20	-20	-20	-20	-18.5361	-16.5904	-16.0505	-16.377	-19.184	-20	-20	-20	-20	-20	-20	-20	-20	-20	-20	-20	-20
408.099	-20	-20	-20	-20	-18.599	-16.6508	-16.0574	-16.4137	-19.2562	-20	-20	-20	-20	-20	-20	-20	-20	-20	-20	-20	-20
410.973	-20	-20	-20	-20	-18.6568	-16.707	-16.0438	-16.4391	-19.3366	-20	-20	-20	-20	-20	-20	-20	-20	-20	-20	-20	-20
413.847	-20	-20	-20	-20	-18.708	-16.7508	-16.0346	-16.4633	-19.417	-20	-20	-20	-20	-20	-20	-20	-20	-20	-20	-20	-20
416.721	-20	-20	-20	-20	-18.7528	-16.7818	-16.0581	-16.4993	-19.49	-20	-20	-20	-20	-20	-20	-20	-20	-20	-20	-20	-20
419.595	-20	-20	-20	-20	-18.794	-16.8076	-16.1197	-16.5491	-19.5534	-20	-20	-20	-20	-20	-20	-20	-20	-20	-20	-20	-20
422.469	-20	-20	-20	-20	-18.8361	-16.8409	-16.2039	-16.6039	-19.611	-20	-20	-20	-20	-20	-20	-20	-20	-20	-20	-20	-20
425.343	-20	-20	-20	-20	-18.8831	-16.8908	-16.2919	-16.658	-19.6706	-20	-20	-20	-20	-20	-20	-20	-20	-20	-20	-20	-20
428.217	-20	-20	-20	-20	-18.9352	-16.9575	-16.3737	-16.7142	-19.7374	-20	-20	-20	-20	-20	-20	-20	-20	-20	-20	-20	-20
431.091	-20	-20	-20	-20	-18.9888	-17.0338	-16.4473	-16.774	-19.8091	-20	-20	-20	-20	-20	-20	-20	-20	-20	-20	-20	-20
433.964	-20	-20	-20	-20	-19.039	-17.1052	-16.5133	-16.8303	-19.875	-20	-20	-20	-20	-20	-20	-20	-20	-20	-20	-20	-20
436.838	-20	-20	-20	-20	-19.0824	-17.1529	-16.5687	-16.8743	-19.9158	-20	-20	-20	-20	-20	-20	-20	-20	-20	-20	-20	-20
439.712	-20	-20	-20	-20	-19.1192	-17.1672	-16.6017	-16.9041	-19.9361	-20	-20	-20	-20	-20	-20	-20	-20	-20	-20	-20	-20
442.586	-20	-20	-20	-20	-19.1529	-17.1612	-16.6015	-16.9229	-19.9486	-20	-20	-20	-20	-20	-20	-20	-20	-20	-20	-20	-20
445.46	-20	-20	-20	-20	-19.1892	-17.1627	-16.581	-16.9369	-19.9581	-20	-20	-20	-20	-20	-20	-20	-20	-20	-20	-20	-20
448.334	-20	-20	-20	-20	-19.2326	-17.1954	-16.5762	-16.9576	-19.964	-20	-20	-20	-20	-20	-20	-20	-20	-20	-20	-20	-20
451.208	-20	-20	-20	-20	-19.2843	-17.2665	-16.6179	-16.9976	-19.9692	-20	-20	-20	-20	-20	-20	-20	-20	-20	-20	-20	-20
454.082	-20	-20	-20	-20	-19.3408	-17.3635	-16.7101	-17.0594	-19.9781	-20	-20	-20	-20	-20	-20	-20	-20	-20	-20	-20	-20
456.956	-20	-20	-20	-20	-19.3953	-17.4576	-16.8269	-17.1325	-19.9941	-20	-20	-20	-20	-20	-20	-20	-20	-20	-20	-20	-20
459.83	-20	-20	-20	-20	-19.4418	-17.5193	-16.9297	-17.2039	-20	-20	-20	-20	-20	-20	-20	-20	-20	-20	-20	-20	-20
462.704	-20	-20	-20	-20	-19.4787	-17.5399	-17.0041	-17.2695	-20	-20	-20	-20	-20	-20	-20	-20	-20	-20	-20	-20	-20
465.578	-20	-20	-20	-20	-19.5102	-17.5366	-17.0675	-17.3331	-20	-20	-20	-20	-20	-20	-20	-20	-20	-20	-20	-20	-20
468.452	-20	-20	-20	-20	-19.5432	-17.5346	-17.1306	-17.3961	-20	-20	-20	-20	-20	-20	-20	-20	-20	-20	-20	-20	-20
471.326	-20	-20	-20	-20	-19.5829	-17.5517	-17.1765	-17.4525	-20	-20	-20	-20	-20	-20	-20	-20	-20	-20	-20	-20	-20
474.2	-20	-20	-20	-20	-19.6304	-17.594	-17.1832	-17.4942	-20	-20	-20	-20	-20	-20	-20	-20	-20	-20	-20	-20	-20
477.074	-20	-20	-20	-20	-19.6826	-17.6599	-17.1564	-17.5183	-20	-20	-20	-20	-20	-20	-20	-20	-20	-20	-20	-20	-20
479.947	-20	-20	-20	-20	-19.7347	-17.7405	-17.1266	-17.5322	-20	-20	-20	-20	-20	-20	-20	-20	-20	-20	-20	-20	-20
482.821	-20	-20	-20	-20	-19.782	-17.8186	-17.1239	-17.551	-20	-20	-20	-20	-20	-20	-20	-20	-20	-20	-20	-20	-20
485.695	-20	-20	-20	-20	-19.8078	-17.8759	-17.1626	-17.5886	-20	-20	-20	-20	-20	-20	-20	-20	-20	-20	-20	-20	-20
488.569	-20	-20	-20	-20	-19.8148	-17.9072	-17.2373	-17.6461	-20	-20	-20	-20	-20	-20	-20	-20	-20	-20	-20	-20	-20
491.443	-20	-20	-20	-20	-19.8226	-17.9255	-17.3276	-17.7091	-20	-20	-20	-20	-20	-20	-20	-20	-20	-20	-20	-20	-20
494.317	-20	-20	-20	-20	-19.8331	-17.9517	-17.4124	-17.7612	-20	-20	-20	-20	-20	-20	-20	-20	-20	-20	-20	-20	-20
497.191	-20	-20	-20	-20	-19.8468	-18.0022	-17.486	-17.7984	-20	-20	-20	-20	-20	-20	-20	-20	-20	-20	-20	-20	-20
500.065	-20	-20	-20	-20	-19.8629	-18.0807	-17.5603	-17.8278	-20	-20	-20	-20	-20	-20	-20	-20	-20	-20	-20	-20	-20
502.939	-20	-20	-20	-20	-19.8801	-18.1751	-17.6464	-17.8546	-20	-20	-20	-20	-20	-20	-20	-20	-20	-20	-20	-20	-20
505.813	-20	-20	-20	-20	-19.8977	-18.2602	-17.7306	-17.8793	-20	-20	-20	-20	-20	-20	-20	-20	-20	-20	-20	-20	-20
508.687	-20	-20	-20	-20	-19.9154	-18.3137	-17.7792	-17.9058	-20	-20	-20	-20	-20	-20	-20	-20	-20	-20	-20	-20	-20
511.561	-20	-20	-20	-20	-19.9332	-18.3356	-17.7813	-17.9417	-20	-20	-20	-20	-20	-20	-20	-20	-20	-20	-20	-20	-20
514.435	-20	-20	-20	-20	-19.9511	-18.3474	-17.7661	-17.9905	-20	-20	-20	-20	-20	-20	-20	-20	-20	-20	-20	-20	-20
517.309	-20	-20	-20	-20	-19.9685	-18.3717	-17.7654	-18.0468	-20	-20	-20	-20	-20	-20	-20	-20	-20	-20	-20	-20	-20
520.183	-20	-20	-20	-20	-19.9851	-18.4173	-17.786	-18.1011	-20	-20	-20	-20	-20	-20	-20	-20	-20	-20	-20	-20	-20
523.057	-20	-20	-20	-20	-20	-18.4775	-17.8141	-18.1482	-20	-20	-20	-20	-20	-20	-20	-20	-20	-20	-20	-20	-20
525.93	-20	-20	-20	-20	-20	-18.5379	-17.8378	-18.1919	-20	-20	-20	-20	-20	-20	-20	-20	-20	-20	-20	-20	-20
528.804	-20	-20	-20	-20	-20	-18.5878	-17.8649	-18.2413	-20	-20	-20	-20	-20	-20	-20	-20	-20	-20	-20	-20	-20
531.678	-20	-20	-20	-20	-20	-18.6283	-17.917	-18.3025	-20	-20	-20	-20	-20	-20	-20	-20	-20	-20	-20	-20	-20
534.552	-20	-20	-20	-20	-20	-18.669	-18.0087	-18.3715	-20	-20	-20	-20	-20	-20	-20	-20	-20	-20	-20	-20	-20
537.426	-20	-20	-20	-20	-20	-18.7191	-18.1347	-18.4355	-20	-20	-20	-20	-20	-20	-20	-20	-20	-20	-20	-20	-20
540.3	-20	-20	-20	-20	-20	-18.7798	-18.2619	-18.4852	-20	-20	-20	-20	-20	-20	-20	-20	-20	-20	-20	-20	-20
543.174	-20	-20	-20	-20	-20	-18.8441	-18.3395	-18.524	-20	-20	-20	-20	-20	-20	-20	-20	-20	-20	-20	-20	-20
546.048	-20	-20	-20	-20	-20	-18.9012	-18.3436	-18.5629	-20	-20	-20	-20	-20	-20	-20	-20	-20	-20	-20	-20	-20
548.922	-20	-20	-20	-20	-20	-18.9457	-18.3078	-18.6075	-20	-20	-20	-20	-20	-20	-20	-20	-20	-20	-20	-20	-20
551.796	-20	-20	-20	-20	-20	-18.983	-18.2857	-18.6557	-20	-20	-20	-20	-20	-20	-20	-20	-20	-20	-20	-20	-20
554.67	-20	-20	-20	-20	-20	-19.0241	-18.3026	-18.7057	-20	-20	-20	-20	-20	-20	-20	-20	-20	-20	-20	-20	-20
557.544	-20	-20	-20	-20	-20	-19.0753	-18.3529	-18.7606	-20	-20	-20	-20	-20	-20	-20	-20	-20	-20	-20	-20	-20
560.418	-20	-20	-20	-20	-20	-19.1355	-18.4248	-18.8209	-20	-20	-20	-20	-20	-20	-20	-20	-20	-20	-20	-20	-20
563.292	-20	-20	-20	-20	-20	-19.2019	-18.5138	-18.8773	-20	-20	-20	-20	-20	-20	-20	-20	-20	-20	-20	-20	-20
566.166	-20	-20	-20	-20	-20	-19.2746	-18.6168	-18.9182	-20	-20	-20	-20	-20	-20	-20	-20	-20	-20	-20	-20	-20
569.04	-20	-20	-20	-20	-20	-19.3534	-18.7231	-18.9432	-20	-20	-20	-20	-20	-20	-20	-20	-20	-20	-20	-20	-20
571.913	-20	-20	-20	-20	-20	-19.4326	-18.8128	-18.9646	-20	-20	-20	-20	-20	-20	-20	-20	-20	-20	-20	-20	-20
574.787	-20	-20	-20	-20	-20	-19.4966	-18.8649	-18.9957	-20	-20	-20	-20	-20	-20	-20	-20	-20	-20	-20	-20	-20
577.661	-20	-20	-20	-20	-20	-19.5262	-18.8731	-19.0426	-20	-20	-20	-20	-20	-20	-20	-20	-20	-20	-20	-20	-20
580.535	-20	-20	-20	-20	-20	-19.5167	-18.8512	-19.1038	-20	-20	-20	-20	-20	-20	-20	-20	-20	-20	-20	-20	-20
583.409	-20	-20	-20	-20	-20	-19.4924	-18.8249	-19.1724	-20	-20	-20	-20	-20	-20	-20	-20	-20	-20	-20	-20	-20
586.283	-20	-20	-20	-20	-20	-19.4913	-18.8177	-19.2383	-20	-20	-20	-20	-20	-20	-20	-20	-20	-20	-20	-20	-20
589.157	-20	-20	-20	-20	-20	-19.5364	-18.8372	-19.2939	-20	-20	-20	-20	-20	-20	-20	-20	-20	-20	-20	-20	-20
592.031	-20	-20	-20	-20	-20	-19.6226	-18.8739	-19.336	-20	-20	-20	-20	-20	-20	-20	-20	-20	-20	-20	-20	-20
594.905	-20	-20	-20	-20	-20	-19.7183	-18.9142	-19.3643	-20	-20	-20	-20	-20	-20	-20	-20	-20	-20	-20	-20	-20
597.779	-20	-20	-20	-20	-20	-19.7854	-18.956	-19.3816	-20	-20	-20	-20	-20	-20	-20	-20	-20	-20	-20	-20	-20
600.653	-20	-20	-20	-20	-20	-19.8075	-19.0074	-19.3957	-20	-20	-20	-20	-20	-20	-20	-20	-20	-20	-20	-20	-20
603.527	-20	-20	-20	-20	-20	-19.8086	-19.0755	-19.4195	-20	-20	-20	-20	-20	-20	-20	-20	-20	-20	-20	-20	-20
606.401	-20	-20	-20	-20	-20	-19.8247	-19.1558	-19.4615	-20	-20	-20	-20	-20	-20	-20	-20	-20	-20	-20	-20	-20
609.275	-20	-20	-20	-20	-20	-19.8675	-19.2319	-19.5188	-20	-20	-20	-20	-20	-20	-20	-20	-20	-20	-20	-20	-20
612.149	-20	-20	-20	-20	-20	-19.9257	-19.2857	-19.5808	-20	-20	-20	-20	-20	-20	-20	-20	-20	-20	-20	-20	-20
615.023	-20	-20	-20	-20	-20	-19.9703	-19.3146	-19.6403	-20	-20	-20	-20	-20	-20	-20	-20	-20	-20	-20	-20	-20
617.896	-20	-20	-20	-20	-20	-19.9855	-19.3334	-19.6984	-20	-20	-20	-20	-20	-20	-20	-20	-20	-20	-20	-20	-20
620.77	-20	-20	-20	-20	-20	-19.9785	-19.3574	-19.7574	-20	-20	-20	-20	-20	-20	-20	-20	-20	-20	-20	-20	-20
623.644	-20	-20	-20	-20	-20	-19.9714	-19.3899	-19.8141	-20	-20	-20	-20	-20	-20	-20	-20	-20	-20	-20	-20	-20
626.518	-20	-20	-20	-20	-20	-19.9859	-19.4254	-19.8562	-20	-20	-20	-20	-20	-20	-20	-20	-20	-20	-20	-20	-20
629.392	-20	-20	-20	-20	-20	-20	-19.4624	-19.8932	-20	-20	-20	-20	-20	-20	-20	-20	-20	-20	-20	-20	-20
632.266	-20	-20	-20	-20	-20	-20	-19.5105	-19.9163	-20	-20	-20	-20	-20	-20	-20	-20	-20	-20	-20	-20	-20
635.14	-20	-20	-20	-20	-20	-20	-19.5842	-19.9391	-20	-20	-20	-20	-20	-20	-20	-20	-20	-20	-20	-20	-20
638.014	-20	-20	-20	-20	-20	-20	-19.6842	-19.9623	-20	-20	-20	-20	-20	-20	-20	-20	-20	-20	-20	-20	-20
640.888	-20	-20	-20	-20	-20	-20	-19.7851	-19.9836	-20	-20	-20	-20	-20	-20	-20	-20	-20	-20	-20	-20	-20
643.762	-20	-20	-20	-20	-20	-20	-19.8453	-20	-20	-20	-20	-20	-20	-20	-20	-20	-20	-20	-20	-20	-20
646.636	-20	-20	-20	-20	-20	-20	-19.8471	-20	-20	-20	-20	-20	-20	-20	-20	-20	-20	-20	-20	-20	-20
649.51	-20	-20	-20	-20	-20	-20	-19.8179	-20	-20	-20	-20	-20	-20	-20	-20	-20	-20	-20	-20	-20	-20
652.384	-20	-20	-20	-20	-20	-20	-19.8016	-20	-20	-20	-20	-20	-20	-20	-20	-20	-20	-20	-20	-20	-20
655.258	-20	-20	-20	-20	-20	-20	-19.8216	-20	-20	-20	-20	-20	-20	-20	-20	-20	-20	-20	-20	-20	-20
658.132	-20	-20	-20	-20	-20	-20	-19.8685	-20	-20	-20	-20	-20	-20	-20	-20	-20	-20	-20	-20	-20	-20
661.006	-20	-20	-20	-20	-20	-20	-19.9129	-20	-20	-20	-20	-20	-20	-20	-20	-20	-20	-20	-20	-20	-20
663.879	-20	-20	-20	-20	-20	-20	-19.9353	-20	-20	-20	-20	-20	-20	-20	-20	-20	-20	-20	-20	-20	-20
666.753	-20	-20	-20	-20	-20	-20	-19.945	-20	-20	-20	-20	-20	-20	-20	-20	-20	-20	-20	-20	-20	-20
669.627	-20	-20	-20	-20	-20	-20	-19.9577	-20	-20	-20	-20	-20	-20	-20	-20	-20	-20	-20	-20	-20	-20
672.501	-20	-20	-20	-20	-20	-20	-19.9867	-20	-20	-20	-20	-20	-20	-20	-20	-20	-20	-20	-20	-20	-20
675.375	-20	-20	-20	-20	-20	-20	-19.9977	-20	-20	-20	-20	-20	-20	-20	-20	-20	-20	-20	-20	-20	-20
678.249	-20	-20	-20	-20	-20	-20	-20	-20	-20	-20	-20	-20	-20	-20	-20	-20	-20	-20	-20	-20	-20
681.123	-20	-20	-20	-20	-20	-20	-20	-20	-20	-20	-20	-20	-20	-20	-20	-20	-20	-20	-20	-20	-20
683.997	-20	-20	-20	-20	-20	-20	-20	-20	-20	-20	-20	-20	-20	-20	-20	-20	-20	-20	-20	-20	-20
686.871	-20	-20	-20	-20	-20	-20	-20	-20	-20	-20	-20	-20	-20	-20	-20	-20	-20	-20	-20	-20	-20
689.745	-20	-20	-20	-20	-20	-20	-20	-20	-20	-20	-20	-20	-20	-20	-20	-20	-20	-20	-20	-20	-20
692.619	-20	-20	-20	-20	-20	-20	-20	-20	-20	-20	-20	-20	-20	-20	-20	-20	-20	-20	-20	-20	-20
695.493	-20	-20	-20	-20	-20	-20	-20	-20	-20	-20	-20	-20	-20	-20	-20	-20	-20	-20	-20	-20	-20
698.367	-20	-20	-20	-20	-20	-20	-20	-20	-20	-20	-20	-20	-20	-20	-20	-20	-20	-20	-20	-20	-20
701.241	-20	-20	-20	-20	-20	-20	-20	-20	-20	-20	-20	-20	-20	-20	-20	-20	-20	-20	-20	-20	-20
704.115	-20	-20	-20	-20	-20	-20	-20	-20	-20	-20	-20	-20	-20	-20	-20	-20	-20	-20	-20	-20	-20
706.989	-20	-20	-20	-20	-20	-20	-20	-20	-20	-20	-20	-20	-20	-20	-20	-20	-20	-20	-20	-20	-20
709.862	-20	-20	-20	-20	-20	-20	-20	-20	-20	-20	-20	-20	-20	-20	-20	-20	-20	-20	-20	-20	-20
712.736	-20	-20	-20	-20	-20	-20	-20	-20	-20	-20	-20	-20	-20	-20	-20	-20	-20	-20	-20	-20	-20
715.61	-20	-20	-20	-20	-20	-20	-20	-20	-20	-20	-20	-20	-20	-20	-20	-20	-20	-20	-20	-20	-20
718.484	-20	-20	-20	-20	-20	-20	-20	-20	-20	-20	-20	-20	-20	-20	-20	-20	-20	-20	-20	-20	-20
721.358	-20	-20	-20	-20	-20	-20	-20	-20	-20	-20	-20	-20	-20	-20	-20	-20	-20	-20	-20	-20	-20
724.232	-20	-20	-20	-20	-20	-20	-20	-20	-20	-20	-20	-20	-20	-20	-20	-20	-20	-20	-20	-20	-20
727.106	-20	-20	-20	-20	-20	-20	-20	-20	-20	-20	-20	-20	-20	-20	-20	-20	-20	-20	-20	-20	-20
729.98	-20	-20	-20	-20	-20	-20	-20	-20	-20	-20	-20	-20	-20	-20	-20	-20	-20	-20	-20	-20	-20
732.854	-20	-20	-20	-20	-20	-20	-20	-20	-20	-20	-20	-20	-20	-20	-20	-20	-20	-20	-20	-20	-20
735.728	-20	-20	-20	-20	-20	-20	-20	-20	-20	-20	-20	-20	-20	-20	-20	-20	-20	-20	-20	-20	-20
738.602	-20	-20	-20	-20	-20	-20	-20	-20	-20	-20	-20	-20	-20	-20	-20	-20	-20	-20	-20	-20	-20
741.476	-20	-20	-20	-20	-20	-20	-20	-20	-20	-20	-20	-20	-20	-20	-20	-20	-20	-20	-20	-20	-20
744.35	-20	-20	-20	-20	-20	-20	-20	-20	-20	-20	-20	-20	-20	-20	-20	-20	-20	-20	-20	-20	-20
747.224	-20	-20	-20	-20	-20	-20	-20	-20	-20	-20	-20	-20	-20	-20	-20	-20	-20	-20	-20	-20	-20
750.098	-20	-20	-20	-20	-20	-20	-20	-20	-20	-20	-20	-20	-20	-20	-20	-20	-20	-20	-20	-20	-20
752.972	-20	-20	-20	-20	-20	-20	-20	-20	-20	-20	-20	-20	-20	-20	-20	-20	-20	-20	-20	-20	-20
755.845	-20	-20	-20	-20	-20	-20	-20	-20	-20	-20	-20	-20	-20	-20	-20	-20	-20	-20	-20	-20	-20
758.719	-20	-20	-20	-20	-20	-20	-20	-20	-20	-20	-20	-20	-20	-20	-20	-20	-20	-20	-20	-20	-20
761.593	-20	-20	-20	-20	-20	-20	-20	-20	-20	-20	-20	-20	-20	-20	-20	-20	-20	-20	-20	-20	-20
764.467	-20	-20	-20	-20	-20	-20	-20	-20	-20	-20	-20	-20	-20	-20	-20	-20	-20	-20	-20	-20	-20
767.341	-20	-20	-20	-20	-20	-20	-20	-20	-20	-20	-20	-20	-20	-20	-20	-20	-20	-20	-20	-20	-20
770.215	-20	-20	-20	-20	-20	-20	-20	-20	-20	-20	-20	-20	-20	-20	-20	-20	-20	-20	-20	-20	-20
773.089	-20	-20	-20	-20	-20	-20	-20	-20	-20	-20	-20	-20	-20	-20	-20	-20	-20	-20	-20	-20	-20
775.963	-20	-20	-20	-20	-20	-20	-20	-20	-20	-20	-20	-20	-20	-20	-20	-20	-20	-20	-20	-20	-20
778.837	-20	-20	-20	-20	-20	-20	-20	-20	-20	-20	-20	-20	-20	-20	-20	-20	-20	-20	-20	-20	-20
781.711	-20	-20	-20	-20	-20	-20	-20	-20	-20	-20	-20	-20	-20	-20	-20	-20	-20	-20	-20	-20	-20
784.585	-20	-20	-20	-20	-20	-20	-20	-20	-20	-20	-20	-20	-20	-20	-20	-20	-20	-20	-20	-20	-20
787.459	-20	-20	-20	-20	-20	-20	-20	-20	-20	-20	-20	-20	-20	-20	-20	-20	-20	-20	-20	-20	-20
790.333	-20	-20	-20	-20	-20	-20	-20	-20	-20	-20	-20	-20	-20	-20	-20	-20	-20	-20	-20	-20	-20
793.207	-20	-20	-20	-20	-20	-20	-20	-20	-20	-20	-20	-20	-20	-20	-20	-20	-20	-20	-20	-20	-20
796.081	-20	-20	-20	-20	-20	-20	-20	-20	-20	-20	-20	-20	-20	-20	-20	-20	-20	-20	-20	-20	-20
798.954	-20	-20	-20	-20	-20	-20	-20	-20	-20	-20	-20	-20	-20	-20	-20	-20	-20	-20	-20	-20	-20
801.828	-20	-20	-20	-20	-20	-20	-20	-20	-20	-20	-20	-20	-20	-20	-20	-20	-20	-20	-20	-20	-20
804.702	-20	-20	-20	-20	-20	-20	-20	-20	-20	-20	-20	-20	-20	-20	-20	-20	-20	-20	-20	-20	-20
807.576	-20	-20	-20	-20	-20	-20	-20	-20	-20	-20	-20	-20	-20	-20	-20	-20	-20	-20	-20	-20	-20
810.45	-20	-20	-20	-20	-20	-20	-20	-20	-20	-20	-20	-20	-20	-20	-20	-20	-20	-20	-20	-20	-20
813.324	-20	-20	-20	-20	-20	-20	-20	-20	-20	-20	-20	-20	-20	-20	-20	-20	-20	-20	-20	-20	-20
816.198	-20	-20	-20	-20	-20	-20	-20	-20	-20	-20	-20	-20	-20	-20	-20	-20	-20	-20	-20	-20	-20
819.072	-20	-20	-20	-20	-20	-20	-20	-20	-20	-20	-20	-20	-20	-20	-20	-20	-20	-20	-20	-20	-20
821.946	-20	-20	-20	-20	-20	-20	-20	-20	-20	-20	-20	-20	-20	-20	-20	-20	-20	-20	-20	-20	-20
824.82	-20	-20	-20	-20	-20	-20	-20	-20	-20	-20	-20	-20	-20	-20	-20	-20	-20	-20	-20	-20	-20
827.694	-20	-20	-20	-20	-20	-20	-20	-20	-20	-20	-20	-20	-20	-20	-20	-20	-20	-20	-20	-20	-20
830.568	-20	-20	-20	-20	-20	-20	-20	-20	-20	-20	-20	-20	-20	-20	-20	-20	-20	-20	-20	-20	-20
833.442	-20	-20	-20	-20	-20	-20	-20	-20	-20	-20	-20	-20	-20	-20	-20	-20	-20	-20	-20	-20	-20
836.316	-20	-20	-20	-20	-20	-20	-20	-20	-20	-20	-20	-20	-20	-20	-20	-20	-20	-20	-20	-20	-20
839.19	-20	-20	-20	-20	-20	-20	-20	-20	-20	-20	-20	-20	-20	-20	-20	-20	-20	-20	-20	-20	-20
842.064	-20	-20	-20	-20	-20	-20	-20	-20	-20	-20	-20	-20	-20	-20	-20	-20	-20	-20	-20	-20	-20
844.937	-20	-20	-20	-20	-20	-20	-20	-20	-20	-20	-20	-20	-20	-20	-20	-20	-20	-20	-20	-20	-20
847.811	-20	-20	-20	-20	-20	-20	-20	-20	-20	-20	-20	-20	-20	-20	-20	-20	-20	-20	-20	-20	-20
850.685	-20	-20	-20	-20	-20	-20	-20	-20	-20	-20	-20	-20	-20	-20	-20	-20	-20	-20	-20	-20	-20
853.559	-20	-20	-20	-20	-20	-20	-20	-20	-20	-20	-20	-20	-20	-20	-20	-20	-20	-20	-20	-20	-20
856.433	-20	-20	-20	-20	-20	-20	-20	-20	-20	-20	-20	-20	-20	-20	-20	-20	-20	-20	-20	-20	-20
859.307	-20	-20	-20	-20	-20	-20	-20	-20	-20	-20	-20	-20	-20	-20	-20	-20	-20	-20	-20	-20	-20
862.181	-20	-20	-20	-20	-20	-20	-20	-20	-20	-20	-20	-20	-20	-20	-20	-20	-20	-20	-20	-20	-20
865.055	-20	-20	-20	-20	-20	-20	-20	-20	-20	-20	-20	-20	-20	-20	-20	-20	-20	-20	-20	-20	-20
867.929	-20	-20	-20	-20	-20	-20	-20	-20	-20	-20	-20	-20	-20	-20	-20	-20	-20	-20	-20	-20	-20
870.803	-20	-20	-20	-20	-20	-20	-20	-20	-20	-20	-20	-20	-20	-20	-20	-20	-20	-20	-20	-20	-20
873.677	-20	-20	-20	-20	-20	-20	-20	-20	-20	-20	-20	-20	-20	-20	-20	-20	-20	-20	-20	-20	-20
876.551	-20	-20	-20	-20	-20	-20	-20	-20	-20	-20	-20	-20	-20	-20	-20	-20	-20	-20	-20	-20	-20
879.425	-20	-20	-20	-20	-20	-20	-20	-20	-20	-20	-20	-20	-20	-20	-20	-20	-20	-20	-20	-20	-20
882.299	-20	-20	-20	-20	-20	-20	-20	-20	-20	-20	-20	-20	-20	-20	-20	-20	-20	-20	-20	-20	-20
885.173	-20	-20	-20	-20	-20	-20	-20	-20	-20	-20	-20	-20	-20	-20	-20	-20	-20	-20	-20	-20	-20
888.047	-20	-20	-20	-20	-20	-20	-20	-20	-20	-20	-20	-20	-20	-20	-20	-20	-20	-20	-20	-20	-20
890.92	-20	-20	-20	-20	-20	-20	-20	-20	-20	-20	-20	-20	-20	-20	-20	-20	-20	-20	-20	-20	-20
893.794	-20	-20	-20	-20	-20	-20	-20	-20	-20	-20	-20	-20	-20	-20	-20	-20	-20	-20	-20	-20	-20
896.668	-20	-20	-20	-20	-20	-20	-20	-20	-20	-20	-20	-20	-20	-20	-20	-20	-20	-20	-20	-20	-20
899.542	-20	-20	-20	-20	-20	-20	-20	-20	-20	-20	-20	-20	-20	-20	-20	-20	-20	-20	-20	-20	-20
902.416	-20	-20	-20	-20	-20	-20	-20	-20	-20	-20	-20	-20	-20	-20	-20	-20	-20	-20	-20	-20	-20
905.29	-20	-20	-20	-20	-20	-20	-20	-20	-20	-20	-20	-20	-20	-20	-20	-20	-20	-20	-20	-20	-20
908.164	-20	-20	-20	-20	-20	-20	-20	-20	-20	-20	-20	-20	-20	-20	-20	-20	-20	-20	-20	-20	-20
911.038	-20	-20	-20	-20	-20	-20	-20	-20	-20	-20	-20	-20	-20	-20	-20	-20	-20	-20	-20	-20	-20
913.912	-20	-20	-20	-20	-20	-20	-20	-20	-20	-20	-20	-20	-20	-20	-20	-20	-20	-20	-20	-20	-20
916.786	-20	-20	-20	-20	-20	-20	-20	-20	-20	-20	-20	-20	-20	-20	-20	-20	-20	-20	-20	-20	-20
919.66	-20	-20	-20	-20	-20	-20	-20	-20	-20	-20	-20	-20	-20	-20	-20	-20	-20	-20	-20	-20	-20
922.534	-20	-20	-20	-20	-20	-20	-20	-20	-20	-20	-20	-20	-20	-20	-20	-20	-20	-20	-20	-20	-20
925.408	-20	-20	-20	-20	-20	-20	-20	-20	-20	-20	-20	-20	-20	-20	-20	-20	-20	-20	-20	-20	-20
928.282	-20	-20	-20	-20	-20	-20	-20	-20	-20	-20	-20	-20	-20	-20	-20	-20	-20	-20	-20	-20	-20
931.156	-20	-20	-20	-20	-20	-20	-20	-20	-20	-20	-20	-20	-20	-20	-20	-20	-20	-20	-20	-20	-20
934.03	-20	-20	-20	-20	-20	-20	-20	-20	-20	-20	-20	-20	-20	-20	-20	-20	-20	-20	-20	-20	-20
936.903	-20	-20	-20	-20	-20	-20	-20	-20	-20	-20	-20	-20	-20	-20	-20	-20	-20	-20	-20	-20	-20
939.777	-20	-20	-20	-20	-20	-20	-20	-20	-20	-20	-20	-20	-20	-20	-20	-20	-20	-20	-20	-20	-20
942.651	-20	-20	-20	-20	-20	-20	-20	-20	-20	-20	-20	-20	-20	-20	-20	-20	-20	-20	-20	-20	-20
945.525	-20	-20	-20	-20	-20	-20	-20	-20	-20	-20	-20	-20	-20	-20	-20	-20	-20	-20	-20	-20	-20
948.399	-20	-20	-20	-20	-20	-20	-20	-20	-20	-20	-20	-20	-20	-20	-20	-20	-20	-20	-20	-20	-20
951.273	-20	-20	-20	-20	-20	-20	-20	-20	-20	-20	-20	-20	-20	-20	-20	-20	-20	-20	-20	-20	-20
954.147	-20	-20	-20	-20	-20	-20	-20	-20	-20	-20	-20	-20	-20	-20	-20	-20	-20	-20	-20	-20	-20
957.021	-20	-20	-20	-20	-20	-20	-20	-20	-20	-20	-20	-20	-20	-20	-20	-20	-20	-20	-20	-20	-20
959.895	-20	-20	-20	-20	-20	-20	-20	-20	-20	-20	-20	-20	-20	-20	-20	-20	-20	-20	-20	-20	-20
962.769	-20	-20	-20	-20	-20	-20	-20	-20	-20	-20	-20	-20	-20	-20	-20	-20	-20	-20	-20	-20	-20
965.643	-20	-20	-20	-20	-20	-20	-20	-20	-20	-20	-20	-20	-20	-20	-20	-20	-20	-20	-20	-20	-20
968.517	-20	-20	-20	-20	-20	-20	-20	-20	-20	-20	-20	-20	-20	-20	-20	-20	-20	-20	-20	-20	-20
971.391	-20	-20	-20	-20	-20	-20	-20	-20	-20	-20	-20	-20	-20	-20	-20	-20	-20	-20	-20	-20	-20
974.265	-20	-20	-20	-20	-20	-20	-20	-20	-20	-20	-20	-20	-20	-20	-20	-20	-20	-20	-20	-20	-20
977.139	-20	-20	-20	-20	-20	-20	-20	-20	-20	-20	-20	-20	-20	-20	-20	-20	-20	-20	-20	-20	-20
980.013	-20	-20	-20	-20	-20	-20	-20	-20	-20	-20	-20	-20	-20	-20	-20	-20	-20	-20	-20	-20	-20
982.886	-20	-20	-20	-20	-20	-20	-20	-20	-20	-20	-20	-20	-20	-20	-20	-20	-20	-20	-20	-20	-20
985.76	-20	-20	-20	-20	-20	-20	-20	-20	-20	-20	-20	-20	-20	-20	-20	-20	-20	-20	-20	-20	-20
988.634	-20	-20	-20	-20	-20	-20	-20	-20	-20	-20	-20	-20	-20	-20	-20	-20	-20	-20	-20	-20	-20
991.508	-20	-20	-20	-20	-20	-20	-20	-20	-20	-20	-20	-20	-20	-20	-20	-20	-20	-20	-20	-20	-20
994.382	-20	-20	-20	-20	-20	-20	-20	-20	-20	-20	-20	-20	-20	-20	-20	-20	-20	-20	-20	-20	-20
997.256	-20	-20	-20	-20	-20	-20	-20	-20	-20	-20	-20	-20	-20	-20	-20	-20	-20	-20	-20	-20	-20
1000.13	-20	-20	-20	-20	-20	-20	-20	-20	-20	-20	-20	-20	-20	-20	-20	-20	-20	-20	-20	-20	-20
1003	-20	-20	-20	-20	-20	-20	-20	-20	-20	-20	-20	-20	-20	-20	-20	-20	-20	-20	-20	-20	-20
1005.88	-20	-20	-20	-20	-20	-20	-20	-20	-20	-20	-20	-20	-20	-20	-20	-20	-20	-20	-20	-20	-20
1008.75	-20	-20	-20	-20	-20	-20	-20	-20	-20	-20	-20	-20	-20	-20	-20	-20	-20	-20	-20	-20	-20
1011.63	-20	-20	-20	-20	-20	-20	-20	-20	-20	-20	-20	-20	-20	-20	-20	-20	-20	-20	-20	-20	-20
1014.5	-20	-20	-20	-20	-20	-20	-20	-20	-20	-20	-20	-20	-20	-20	-20	-20	-20	-20	-20	-20	-20
1017.37	-20	-20	-20	-20	-20	-20	-20	-20	-20	-20	-20	-20	-20	-20	-20	-20	-20	-20	-20	-20	-20
1020.25	-20	-20	-20	-20	-20	-20	-20	-20	-20	-20	-20	-20	-20	-20	-20	-20	-20	-20	-20	-20	-20
1023.12	-20	-20	-20	-20	-20	-20	-20	-20	-20	-20	-20	-20	-20	-20	-20	-20	-20	-20	-20	-20	-20
1026	-20	-20	-20	-20	-20	-20	-20	-20	-20	-20	-20	-20	-20	-20	-20	-20	-20	-20	-20	-20	-20
1028.87	-20	-20	-20	-20	-20	-20	-20	-20	-20	-20	-20	-20	-20	-20	-20	-20	-20	-20	-20	-20	-20
1031.74	-20	-20	-20	-20	-20	-20	-20	-20	-20	-20	-20	-20	-20	-20	-20	-20	-20	-20	-20	-20	-20
1034.62	-20	-20	-20	-20	-20	-20	-20	-20	-20	-20	-20	-20	-20	-20	-20	-20	-20	-20	-20	-20	-20
1037.49	-20	-20	-20	-20	-20	-20	-20	-20	-20	-20	-20	-20	-20	-20	-20	-20	-20	-20	-20	-20	-20
1040.37	-20	-20	-20	-20	-20	-20	-20	-20	-20	-20	-20	-20	-20	-20	-20	-20	-20	-20	-20	-20	-20
1043.24	-20	-20	-20	-20	-20	-20	-20	-20	-20	-20	-20	-20	-20	-20	-20	-20	-20	-20	-20	-20	-20
1046.11	-20	-20	-20	-20	-20	-20	-20	-20	-20	-20	-20	-20	-20	-20	-20	-20	-20	-20	-20	-20	-20
1048.99	-20	-20	-20	-20	-20	-20	-20	-20	-20	-20	-20	-20	-20	-20	-20	-20	-20	-20	-20	-20	-20
1051.86	-20	-20	-20	-20	-20	-20	-20	-20	-20	-20	-20	-20	-20	-20	-20	-20	-20	-20	-20	-20	-20
1054.73	-20	-20	-20	-20	-20	-20	-20	-20	-20	-20	-20	-20	-20	-20	-20	-20	-20	-20	-20	-20	-20
1057.61	-20	-20	-20	-20	-20	-20	-20	-20	-20	-20	-20	-20	-20	-20	-20	-20	-20	-20	-20	-20	-20
1060.48	-20	-20	-20	-20	-20	-20	-20	-20	-20	-20	-20	-20	-20	-20	-20	-20	-20	-20	-20	-20	-20
1063.36	-20	-20	-20	-20	-20	-20	-20	-20	-20	-20	-20	-20	-20	-20	-20	-20	-20	-20	-20	-20	-20
1066.23	-20	-20	-20	-20	-20	-20	-20	-20	-20	-20	-20	-20	-20	-20	-20	-20	-20	-20	-20	-20	-20
1069.1	-20	-20	-20	-20	-20	-20	-20	-20	-20	-20	-20	-20	-20	-20	-20	-20	-20	-20	-20	-20	-20
1071.98	-20	-20	-20	-20	-20	-20	-20	-20	-20	-20	-20	-20	-20	-20	-20	-20	-20	-20	-20	-20	-20
1074.85	-20	-20	-20	-20	-20	-20	-20	-20	-20	-20	-20	-20	-20	-20	-20	-20	-20	-20	-20	-20	-20
1077.73	-20	-20	-20	-20	-20	-20	-20	-20	-20	-20	-20	-20	-20	-20	-20	-20	-20	-20	-20	-20	-20
1080.6	-20	-20	-20	-20	-20	-20	-20	-20	-20	-20	-20	-20	-20	-20	-20	-20	-20	-20	-20	-20	-20
1083.47	-20	-20	-20	-20	-20	-20	-20	-20	-20	-20	-20	-20	-20	-20	-20	-20	-20	-20	-20	-20	-20
1086.35	-20	-20	-20	-20	-20	-20	-20	-20	-20	-20	-20	-20	-20	-20	-20	-20	-20	-20	-20	-20	-20
1089.22	-20	-20	-20	-20	-20	-20	-20	-20	-20	-20	-20	-20	-20	-20	-20	-20	-20	-20	-20	-20	-20
1092.1	-20	-20	-20	-20	-20	-20	-20	-20	-20	-20	-20	-20	-20	-20	-20	-20	-20	-20	-20	-20	-20
1094.97	-20	-20	-20	-20	-20	-20	-20	-20	-20	-20	-20	-20	-20	-20	-20	-20	-20	-20	-20	-20	-20
1097.84	-20	-20	-20	-20	-20	-20	-20	-20	-20	-20	-20	-20	-20	-20	-20	-20	-20	-20	-20	-20	-20
1100.72	-20	-20	-20	-20	-20	-20	-20	-20	-20	-20	-20	-20	-20	-20	-20	-20	-20	-20	-20	-20	-20
1103.59	-20	-20	-20	-20	-20	-20	-20	-20	-20	-20	-20	-20	-20	-20	-20	-20	-20	-20	-20	-20	-20
1106.47	-20	-20	-20	-20	-20	-20	-20	-20	-20	-20	-20	-20	-20	-20	-20	-20	-20	-20	-20	-20	-20
1109.34	-20	-20	-20	-20	-20	-20	-20	-20	-20	-20	-20	-20	-20	-20	-20	-20	-20	-20	-20	-20	-20
1112.21	-20	-20	-20	-20	-20	-20	-20	-20	-20	-20	-20	-20	-20	-20	-20	-20	-20	-20	-20	-20	-20
1115.09	-20	-20	-20	-20	-20	-20	-20	-20	-20	-20	-20	-20	-20	-20	-20	-20	-20	-20	-20	-20	-20
1117.96	-20	-20	-20	-20	-20	-20	-20	-20	-20	-20	-20	-20	-20	-20	-20	-20	-20	-20	-20	-20	-20
1120.84	-20	-20	-20	-20	-20	-20	-20	-20	-20	-20	-20	-20	-20	-20	-20	-20	-20	-20	-20	-20	-20
1123.71	-20	-20	-20	-20	-20	-20	-20	-20	-20	-20	-20	-20	-20	-20	-20	-20	-20	-20	-20	-20	-20
1126.58	-20	-20	-20	-20	-20	-20	-20	-20	-20	-20	-20	-20	-20	-20	-20	-20	-20	-20	-20	-20	-20
1129.46	-20	-20	-20	-20	-20	-20	-20	-20	-20	-20	-20	-20	-20	-20	-20	-20	-20	-20	-20	-20	-20
1132.33	-20	-20	-20	-20	-20	-20	-20	-20	-20	-20	-20	-20	-20	-20	-20	-20	-20	-20	-20	-20	-20
1135.21	-20	-20	-20	-20	-20	-20	-20	-20	-20	-20	-20	-20	-20	-20	-20	-20	-20	-20	-20	-20	-20
1138.08	-20	-20	-20	-20	-20	-20	-20	-20	-20	-20	-20	-20	-20	-20	-20	-20	-20	-20	-20	-20	-20
1140.95	-20	-20	-20	-20	-20	-20	-20	-20	-20	-20	-20	-20	-20	-20	-20	-20	-20	-20	-20	-20	-20
1143.83	-20	-20	-20	-20	-20	-20	-20	-20	-20	-20	-20	-20	-20	-20	-20	-20	-20	-20	-20	-20	-20
1146.7	-20	-20	-20	-20	-20	-20	-20	-20	-20	-20	-20	-20	-20	-20	-20	-20	-20	-20	-20	-20	-20
1149.57	-20	-20	-20	-20	-20	-20	-20	-20	-20	-20	-20	-20	-20	-20	-20	-20	-20	-20	-20	-20	-20
1152.45	-20	-20	-20	-20	-20	-20	-20	-20	-20	-20	-20	-20	-20	-20	-20	-20	-20	-20	-20	-20	-20
1155.32	-20	-20	-20	-20	-20	-20	-20	-20	-20	-20	-20	-20	-20	-20	-20	-20	-20	-20	-20	-20	-20
1158.2	-20	-20	-20	-20	-20	-20	-20	-20	-20	-20	-20	-20	-20	-20	-20	-20	-20	-20	-20	-20	-20
1161.07	-20	-20	-20	-20	-20	-20	-20	-20	-20	-20	-20	-20	-20	-20	-20	-20	-20	-20	-20	-20	-20
1163.94	-20	-20	-20	-20	-20	-20	-20	-20	-20	-20	-20	-20	-20	-20	-20	-20	-20	-20	-20	-20	-20
1166.82	-20	-20	-20	-20	-20	-20	-20	-20	-20	-20	-20	-20	-20	-20	-20	-20	-20	-20	-20	-20	-20
1169.69	-20	-20	-20	-20	-20	-20	-20	-20	-20	-20	-20	-20	-20	-20	-20	-20	-20	-20	-20	-20	-20
1172.57	-20	-20	-20	-20	-20	-20	-20	-20	-20	-20	-20	-20	-20	-20	-20	-20	-20	-20	-20	-20	-20
1175.44	-20	-20	-20	-20	-20	-20	-20	-20	-20	-20	-20	-20	-20	-20	-20	-20	-20	-20	-20	-20	-20
1178.31	-20	-20	-20	-20	-20	-20	-20	-20	-20	-20	-20	-20	-20	-20	-20	-20	-20	-20	-20	-20	-20
1181.19	-20	-20	-20	-20	-20	-20	-20	-20	-20	-20	-20	-20	-20	-20	-20	-20	-20	-20	-20	-20	-20
1184.06	-20	-20	-20	-20	-20	-20	-20	-20	-20	-20	-20	-20	-20	-20	-20	-20	-20	-20	-20	-20	-20
1186.94	-20	-20	-20	-20	-20	-20	-20	-20	-20	-20	-20	-20	-20	-20	-20	-20	-20	-20	-20	-20	-20
1189.81	-20	-20	-20	-20	-20	-20	-20	-20	-20	-20	-20	-20	-20	-20	-20	-20	-20	-20	-20	-20	-20
1192.68	-20	-20	-20	-20	-20	-20	-20	-20	-20	-20	-20	-20	-20	-20	-20	-20	-20	-20	-20	-20	-20
1195.56	-20	-20	-20	-20	-20	-20	-20	-20	-20	-20	-20	-20	-20	-20	-20	-20	-20	-20	-20	-20	-20
1198.43	-20	-20	-20	-20	-20	-20	-20	-20	-20	-20	-20	-20	-20	-20	-20	-20	-20	-20	-20	-20	-20
1201.31	-20	-20	-20	-20	-20	-20	-20	-20	-20	-20	-20	-20	-20	-20	-20	-20	-20	-20	-20	-20	-20
1204.18	-20	-20	-20	-20	-20	-20	-20	-20	-20	-20	-20	-20	-20	-20	-20	-20	-20	-20	-20	-20	-20
1207.05	-20	-20	-20	-20	-20	-20	-20	-20	-20	-20	-20	-20	-20	-20	-20	-20	-20	-20	-20	-20	-20
1209.93	-20	-20	-20	-20	-20	-20	-20	-20	-20	-20	-20	-20	-20	-20	-20	-20	-20	-20	-20	-20	-20
1212.8	-20	-20	-20	-20	-20	-20	-20	-20	-20	-20	-20	-20	-20	-20	-20	-20	-20	-20	-20	-20	-20
1215.68	-20	-20	-20	-20	-20	-20	-20	-20	-20	-20	-20	-20	-20	-20	-20	-20	-20	-20	-20	-20	-20
1218.55	-20	-20	-20	-20	-20	-20	-20	-20	-20	-20	-20	-20	-20	-20	-20	-20	-20	-20	-20	-20	-20
1221.42	-20	-20	-20	-20	-20	-20	-20	-20	-20	-20	-20	-20	-20	-20	-20	-20	-20	-20	-20	-20	-20
1224.3	-20	-20	-20	-20	-20	-20	-20	-20	-20	-20	-20	-20	-20	-20	-20	-20	-20	-20	-20	-20	-20
1227.17	-20	-20	-20	-20	-20	-20	-20	-20	-20	-20	-20	-20	-20	-20	-20	-20	-20	-20	-20	-20	-20
1230.05	-20	-20	-20	-20	-20	-20	-20	-20	-20	-20	-20	-20	-20	-20	-20	-20	-20	-20	-20	-20	-20
1232.92	-20	-20	-20	-20	-20	-20	-20	-20	-20	-20	-20	-20	-20	-20	-20	-20	-20	-20	-20	-20	-20
1235.79	-20	-20	-20	-20	-20	-20	-20	-20	-20	-20	-20	-20	-20	-20	-20	-20	-20	-20	-20	-20	-20
1238.67	-20	-20	-20	-20	-20	-20	-20	-20	-20	-20	-20	-20	-20	-20	-20	-20	-20	-20	-20	-20	-20
1241.54	-20	-20	-20	-20	-20	-20	-20	-20	-20	-20	-20	-20	-20	-20	-20	-20	-20	-20	-20	-20	-20
1244.41	-20	-20	-20	-20	-20	-20	-20	-20	-20	-20	-20	-20	-20	-20	-20	-20	-20	-20	-20	-20	-20
1247.29	-20	-20	-20	-20	-20	-20	-20	-20	-20	-20	-20	-20	-20	-20	-20	-20	-20	-20	-20	-20	-20
1250.16	-20	-20	-20	-20	-20	-20	-20	-20	-20	-20	-20	-20	-20	-20	-20	-20	-20	-20	-20	-20	-20
1253.04	-20	-20	-20	-20	-20	-20	-20	-20	-20	-20	-20	-20	-20	-20	-20	-20	-20	-20	-20	-20	-20
1255.91	-20	-20	-20	-20	-20	-20	-20	-20	-20	-20	-20	-20	-20	-20	-20	-20	-20	-20	-20	-20	-20
1258.78	-20	-20	-20	-20	-20	-20	-20	-20	-20	-20	-20	-20	-20	-20	-20	-20	-20	-20	-20	-20	-20
1261.66	-20	-20	-20	-20	-20	-20	-20	-20	-20	-20	-20	-20	-20	-20	-20	-20	-20	-20	-20	-20	-20
1264.53	-20	-20	-20	-20	-20	-20	-20	-20	-20	-20	-20	-20	-20	-20	-20	-20	-20	-20	-20	-20	-20
1267.41	-20	-20	-20	-20	-20	-20	-20	-20	-20	-20	-20	-20	-20	-20	-20	-20	-20	-20	-20	-20	-20
1270.28	-20	-20	-20	-20	-20	-20	-20	-20	-20	-20	-20	-20	-20	-20	-20	-20	-20	-20	-20	-20	-20
1273.15	-20	-20	-20	-20	-20	-20	-20	-20	-20	-20	-20	-20	-20	-20	-20	-20	-20	-20	-20	-20	-20
1276.03	-20	-20	-20	-20	-20	-20	-20	-20	-20	-20	-20	-20	-20	-20	-20	-20	-20	-20	-20	-20	-20
1278.9	-20	-20	-20	-20	-20	-20	-20	-20	-20	-20	-20	-20	-20	-20	-20	-20	-20	-20	-20	-20	-20
1281.78	-20	-20	-20	-20	-20	-20	-20	-20	-20	-20	-20	-20	-20	-20	-20	-20	-20	-20	-20	-20	-20
1284.65	-20	-20	-20	-20	-20	-20	-20	-20	-20	-20	-20	-20	-20	-20	-20	-20	-20	-20	-20	-20	-20
1287.52	-20	-20	-20	-20	-20	-20	-20	-20	-20	-20	-20	-20	-20	-20	-20	-20	-20	-20	-20	-20	-20
1290.4	-20	-20	-20	-20	-20	-20	-20	-20	-20	-20	-20	-20	-20	-20	-20	-20	-20	-20	-20	-20	-20
1293.27	-20	-20	-20	-20	-20	-20	-20	-20	-20	-20	-20	-20	-20	-20	-20	-20	-20	-20	-20	-20	-20
1296.15	-20	-20	-20	-20	-20	-20	-20	-20	-20	-20	-20	-20	-20	-20	-20	-20	-20	-20	-20	-20	-20
1299.02	-20	-20	-20	-20	-20	-20	-20	-20	-20	-20	-20	-20	-20	-20	-20	-20	-20	-20	-20	-20	-20
1301.89	-20	-20	-20	-20	-20	-20	-20	-20	-20	-20	-20	-20	-20	-20	-20	-20	-20	-20	-20	-20	-20
1304.77	-20	-20	-20	-20	-20	-20	-20	-20	-20	-20	-20	-20	-20	-20	-20	-20	-20	-20	-20	-20	-20
1307.64	-20	-20	-20	-20	-20	-20	-20	-20	-20	-20	-20	-20	-20	-20	-20	-20	-20	-20	-20	-20	-20
1310.52	-20	-20	-20	-20	-20	-20	-20	-20	-20	-20	-20	-20	-20	-20	-20	-20	-20	-20	-20	-20	-20
1313.39	-20	-20	-20	-20	-20	-20	-20	-20	-20	-20	-20	-20	-20	-20	-20	-20	-20	-20	-20	-20	-20
1316.26	-20	-20	-20	-20	-20	-20	-20	-20	-20	-20	-20	-20	-20	-20	-20	-20	-20	-20	-20	-20	-20
1319.14	-20	-20	-20	-20	-20	-20	-20	-20	-20	-20	-20	-20	-20	-20	-20	-20	-20	-20	-20	-20	-20
1322.01	-20	-20	-20	-20	-20	-20	-20	-20	-20	-20	-20	-20	-20	-20	-20	-20	-20	-20	-20	-20	-20
1324.88	-20	-20	-20	-20	-20	-20	-20	-20	-20	-20	-20	-20	-20	-20	-20	-20	-20	-20	-20	-20	-20
1327.76	-20	-20	-20	-20	-20	-20	-20	-20	-20	-20	-20	-20	-20	-20	-20	-20	-20	-20	-20	-20	-20
1330.63	-20	-20	-20	-20	-20	-20	-20	-20	-20	-20	-20	-20	-20	-20	-20	-20	-20	-20	-20	-20	-20
1333.51	-20	-20	-20	-20	-20	-20	-20	-20	-20	-20	-20	-20	-20	-20	-20	-20	-20	-20	-20	-20	-20
1336.38	-20	-20	-20	-20	-20	-20	-20	-20	-20	-20	-20	-20	-20	-20	-20	-20	-20	-20	-20	-20	-20
1339.25	-20	-20	-20	-20	-20	-20	-20	-20	-20	-20	-20	-20	-20	-20	-20	-20	-20	-20	-20	-20	-20
1342.13	-20	-20	-20	-20	-20	-20	-20	-20	-20	-20	-20	-20	-20	-20	-20	-20	-20	-20	-20	-20	-20
1345	-20	-20	-20	-20	-20	-20	-20	-20	-20	-20	-20	-20	-20	-20	-20	-20	-20	-20	-20	-20	-20
1347.88	-20	-20	-20	-20	-20	-20	-20	-20	-20	-20	-20	-20	-20	-20	-20	-20	-20	-20	-20	-20	-20
1350.75	-20	-20	-20	-20	-20	-20	-20	-20	-20	-20	-20	-20	-20	-20	-20	-20	-20	-20	-20	-20	-20
1353.62	-20	-20	-20	-20	-20	-20	-20	-20	-20	-20	-20	-20	-20	-20	-20	-20	-20	-20	-20	-20	-20
1356.5	-20	-20	-20	-20	-20	-20	-20	-20	-20	-20	-20	-20	-20	-20	-20	-20	-20	-20	-20	-20	-20
1359.37	-20	-20	-20	-20	-20	-20	-20	-20	-20	-20	-20	-20	-20	-20	-20	-20	-20	-20	-20	-20	-20
1362.25	-20	-20	-20	-20	-20	-20	-20	-20	-20	-20	-20	-20	-20	-20	-20	-20	-20	-20	-20	-20	-20
1365.12	-20	-20	-20	-20	-20	-20	-20	-20	-20	-20	-20	-20	-20	-20	-20	-20	-20	-20	-20	-20	-20
1367.99	-20	-20	-20	-20	-20	-20	-20	-20	-20	-20	-20	-20	-20	-20	-20	-20	-20	-20	-20	-20	-20
1370.87	-20	-20	-20	-20	-20	-20	-20	-20	-20	-20	-20	-20	-20	-20	-20	-20	-20	-20	-20	-20	-20
1373.74	-20	-20	-20	-20	-20	-20	-20	-20	-20	-20	-20	-20	-20	-20	-20	-20	-20	-20	-20	-20	-20
1376.62	-20	-20	-20	-20	-20	-20	-20	-20	-20	-20	-20	-20	-20	-20	-20	-20	-20	-20	-20	-20	-20
1379.49	-20	-20	-20	-20	-20	-20	-20	-20	-20	-20	-20	-20	-20	-20	-20	-20	-20	-20	-20	-20	-20
1382.36	-20	-20	-20	-20	-20	-20	-20	-20	-20	-20	-20	-20	-20	-20	-20	-20	-20	-20	-20	-20	-20
1385.24	-20	-20	-20	-20	-20	-20	-20	-20	-20	-20	-20	-20	-20	-20	-20	-20	-20	-20	-20	-20	-20
1388.11	-20	-20	-20	-20	-20	-20	-20	-20	-20	-20	-20	-20	-20	-20	-20	-20	-20	-20	-20	-20	-20
1390.99	-20	-20	-20	-20	-20	-20	-20	-20	-20	-20	-20	-20	-20	-20	-20	-20	-20	-20	-20	-20	-20
1393.86	-20	-20	-20	-20	-20	-20	-20	-20	-20	-20	-20	-20	-20	-20	-20	-20	-20	-20	-20	-20	-20
1396.73	-20	-20	-20	-20	-20	-20	-20	-20	-20	-20	-20	-20	-20	-20	-20	-20	-20	-20	-20	-20	-20
1399.61	-20	-20	-20	-20	-20	-20	-20	-20	-20	-20	-20	-20	-20	-20	-20	-20	-20	-20	-20	-20	-20
1402.48	-20	-20	-20	-20	-20	-20	-20	-20	-20	-20	-20	-20	-20	-20	-20	-20	-20	-20	-20	-20	-20
1405.36	-20	-20	-20	-20	-20	-20	-20	-20	-20	-20	-20	-20	-20	-20	-20	-20	-20	-20	-20	-20	-20
1408.23	-20	-20	-20	-20	-20	-20	-20	-20	-20	-20	-20	-20	-20	-20	-20	-20	-20	-20	-20	-20	-20
1411.1	-20	-20	-20	-20	-20	-20	-20	-20	-20	-20	-20	-20	-20	-20	-20	-20	-20	-20	-20	-20	-20
1413.98	-20	-20	-20	-20	-20	-20	-20	-20	-20	-20	-20	-20	-20	-20	-20	-20	-20	-20	-20	-20	-20
1416.85	-20	-20	-20	-20	-20	-20	-20	-20	-20	-20	-20	-20	-20	-20	-20	-20	-20	-20	-20	-20	-20
1419.72	-20	-20	-20	-20	-20	-20	-20	-20	-20	-20	-20	-20	-20	-20	-20	-20	-20	-20	-20	-20	-20
1422.6	-20	-20	-20	-20	-20	-20	-20	-20	-20	-20	-20	-20	-20	-20	-20	-20	-20	-20	-20	-20	-20
1425.47	-20	-20	-20	-20	-20	-20	-20	-20	-20	-20	-20	-20	-20	-20	-20	-20	-20	-20	-20	-20	-20
1428.35	-20	-20	-20	-20	-20	-20	-20	-20	-20	-20	-20	-20	-20	-20	-20	-20	-20	-20	-20	-20	-20
1431.22	-20	-20	-20	-20	-20	-20	-20	-20	-20	-20	-20	-20	-20	-20	-20	-20	-20	-20	-20	-20	-20
1434.09	-20	-20	-20	-20	-20	-20	-20	-20	-20	-20	-20	-20	-20	-20	-20	-20	-20	-20	-20	-20	-20
1436.97	-20	-20	-20	-20	-20	-20	-20	-20	-20	-20	-20	-20	-20	-20	-20	-20	-20	-20	-20	-20	-20
1439.84	-20	-20	-20	-20	-20	-20	-20	-20	-20	-20	-20	-20	-20	-20	-20	-20	-20	-20	-20	-20	-20
1442.72	-20	-20	-20	-20	-20	-20	-20	-20	-20	-20	-20	-20	-20	-20	-20	-20	-20	-20	-20	-20	-20
1445.59	-20	-20	-20	-20	-20	-20	-20	-20	-20	-20	-20	-20	-20	-20	-20	-20	-20	-20	-20	-20	-20
1448.46	-20	-20	-20	-20	-20	-20	-20	-20	-20	-20	-20	-20	-20	-20	-20	-20	-20	-20	-20	-20	-20
1451.34	-20	-20	-20	-20	-20	-20	-20	-20	-20	-20	-20	-20	-20	-20	-20	-20	-20	-20	-20	-20	-20
1454.21	-20	-20	-20	-20	-20	-20	-20	-20	-20	-20	-20	-20	-20	-20	-20	-20	-20	-20	-20	-20	-20
1457.09	-20	-20	-20	-20	-20	-20	-20	-20	-20	-20	-20	-20	-20	-20	-20	-20	-20	-20	-20	-20	-20
1459.96	-20	-20	-20	-20	-20	-20	-20	-20	-20	-20	-20	-20	-20	-20	-20	-20	-20	-20	-20	-20	-20
1462.83	-20	-20	-20	-20	-20	-20	-20	-20	-20	-20	-20	-20	-20	-20	-20	-20	-20	-20	-20	-20	-20
1465.71	-20	-20	-20	-20	-20	-20	-20	-20	-20	-20	-20	-20	-20	-20	-20	-20	-20	-20	-20	-20	-20
1468.58	-20	-20	-20	-20	-20	-20	-20	-20	-20	-20	-20	-20	-20	-20	-20	-20	-20	-20	-20	-20	-20
1471.46	-20	-20	-20	-20	-20	-20	-20	-20	-20	-20	-20	-20	-20	-20	-20	-20	-20	-20	-20	-20	-20

## Sheet: Figure 2e - Case 3
# 2.84	2.88	2.93	2.97	3.01	3.06	3.1	3.14	3.19	3.23	3.27	3.32	3.36	3.41	3.45	3.49	3.54	3.58	3.62	3.67	3.71
0	-40.0972	-41.5657	-41.6321	-39.2377	-40.733	-40.5813	-39.7028	-38.6283	-39.4566	-39.9857	-39.6758	-39.9772	-40.288	-41.906	-41.4407	-42	-41.0143	-41.4423	-41.7082	-41.2168	-41.1767
2.87394	-39.5948	-41.0542	-41.4353	-38.7343	-40.3096	-40.0712	-39.2011	-38.1258	-38.9532	-39.5027	-39.1722	-39.4786	-39.9536	-41.7378	-41.1057	-42	-40.6793	-41.237	-41.5399	-41.0432	-40.8377
5.74787	-40.1395	-41.556	-41.6691	-39.3234	-40.7634	-40.6357	-39.7791	-38.7038	-39.5246	-40.1928	-39.7345	-40.0179	-40.3452	-41.9273	-41.4942	-42	-41.0685	-41.4655	-41.7279	-41.2342	-41.2126
8.62181	-40.8124	-41.8936	-42	-40.3655	-41.2348	-41.6432	-40.4771	-39.6716	-40.4065	-41.7214	-40.542	-40.6566	-41.0267	-42	-41.9303	-42	-41.4496	-41.7899	-42	-41.5361	-41.5903
11.4957	-41.4711	-41.9537	-41.4287	-40.9322	-40.8664	-41.502	-40.8668	-40.3963	-40.8605	-41.828	-41.0653	-41.5319	-41.5719	-42	-42	-42	-41.8746	-42	-42	-41.889	-41.9116
14.3697	-41.4967	-41.9007	-40.0021	-38.8868	-39.2184	-40.1496	-39.3742	-39.3523	-39.6297	-39.9639	-40.967	-42	-41.8835	-42	-42	-42	-42	-42	-42	-42	-41.9974
17.2436	-40.7081	-41.8346	-38.9618	-37.4679	-37.6289	-38.2522	-37.8439	-37.768	-38.1423	-38.802	-40.3614	-41.9098	-41.9305	-42	-42	-42	-42	-42	-42	-41.9755	-41.5329
20.1176	-40.2662	-41.6948	-38.2178	-36.4314	-36.3774	-36.7277	-36.6669	-36.6262	-37.0587	-38.127	-39.9108	-41.6371	-41.9046	-42	-42	-42	-42	-42	-42	-41.9029	-40.9848
22.9915	-40.0574	-41.3867	-37.7412	-35.6868	-35.5099	-35.6331	-35.9037	-35.871	-36.3546	-37.8233	-39.6727	-41.5037	-41.9531	-42	-42	-42	-42	-42	-42	-41.9322	-40.7883
25.8654	-40.0553	-40.8656	-37.5398	-35.1968	-35.0139	-34.9082	-35.5786	-35.4483	-35.9875	-37.8625	-39.6332	-41.4817	-42	-42	-42	-42	-42	-42	-42	-42	-40.9356
28.7394	-40.3541	-40.8075	-37.6309	-34.9329	-34.8346	-34.4964	-35.691	-35.305	-35.9283	-38.2328	-39.7383	-41.5734	-42	-42	-42	-42	-42	-42	-42	-42	-41.4348
31.6133	-41.0501	-41.3613	-38.0279	-34.8665	-34.8036	-34.3522	-35.8685	-35.3605	-36.1251	-38.5949	-39.8637	-41.783	-42	-42	-42	-42	-42	-42	-42	-42	-42
34.4872	-41.6227	-42	-38.7232	-34.9653	-34.8696	-34.4337	-35.8599	-35.4903	-36.35	-38.2266	-39.8082	-42	-42	-42	-42	-42	-42	-42	-42	-42	-42
37.3612	-42	-42	-39.6753	-35.189	-35.1462	-34.6903	-35.7415	-35.5876	-36.3749	-37.9273	-39.5975	-42	-42	-42	-42	-42	-42	-42	-42	-42	-42
40.2351	-42	-42	-40.8834	-35.4892	-35.4779	-35.0639	-35.6399	-35.7646	-36.2718	-37.6723	-39.3625	-42	-42	-42	-42	-42	-42	-42	-42	-42	-42
43.1091	-42	-42	-41.809	-35.8188	-35.6287	-35.4955	-35.7183	-36.3264	-36.14	-37.4966	-39.1789	-42	-42	-42	-42	-42	-42	-42	-42	-42	-42
45.983	-42	-42	-41.7948	-36.1508	-35.8803	-35.8639	-35.8099	-37.3741	-36.0306	-37.5304	-39.0511	-42	-42	-42	-42	-42	-42	-42	-42	-42	-42
48.8569	-42	-42	-41.5218	-36.4894	-36.3926	-36.0986	-35.8839	-36.6815	-35.937	-37.6659	-38.9013	-42	-42	-42	-42	-42	-42	-42	-42	-42	-42
51.7309	-42	-42	-41.3423	-36.8622	-36.6972	-36.1885	-35.8494	-35.7989	-35.8182	-37.3892	-38.6769	-42	-42	-42	-42	-42	-42	-42	-42	-42	-42
54.6048	-42	-42	-41.36	-37.3057	-36.5449	-35.7255	-35.39	-35.1258	-35.6882	-36.6488	-38.4482	-41.9126	-42	-42	-42	-42	-42	-42	-42	-42	-42
57.4787	-42	-42	-41.5998	-37.8492	-36.4496	-35.0976	-34.7394	-34.7265	-35.6798	-36.0303	-38.3209	-41.8477	-42	-42	-42	-42	-42	-42	-42	-42	-42
60.3527	-42	-42	-41.8293	-38.4804	-36.6107	-34.6382	-34.1488	-34.5216	-35.9408	-35.676	-38.3253	-41.8293	-42	-42	-42	-42	-42	-42	-42	-42	-42
63.2266	-42	-42	-41.9753	-39.0704	-36.9077	-34.4147	-33.7739	-34.4488	-36.3784	-35.5758	-38.3827	-41.8194	-42	-42	-42	-42	-42	-42	-42	-42	-42
66.1006	-42	-42	-42	-39.4394	-37.1863	-34.4333	-33.6783	-34.4181	-36.1296	-35.7342	-38.3426	-41.7795	-42	-42	-42	-42	-42	-42	-42	-42	-42
68.9745	-42	-42	-42	-39.6287	-37.5237	-34.6917	-33.8724	-34.3956	-35.4661	-36.1885	-38.1291	-41.6937	-42	-42	-42	-42	-42	-42	-42	-42	-42
71.8484	-42	-42	-42	-39.718	-38.1482	-35.1923	-34.3286	-34.4941	-35.0319	-36.9709	-37.8564	-41.5813	-42	-42	-42	-42	-42	-42	-42	-42	-42
74.7224	-42	-42	-42	-39.6903	-38.4646	-35.8735	-34.9283	-34.802	-34.7567	-37.1349	-37.6538	-41.4718	-42	-42	-42	-42	-42	-42	-42	-42	-42
77.5963	-42	-42	-42	-39.5653	-37.8551	-36.0693	-35.3294	-34.9515	-34.6245	-36.3384	-37.5688	-41.3882	-42	-42	-42	-42	-42	-42	-42	-42	-42
80.4702	-42	-42	-42	-39.4473	-37.6281	-35.4945	-35.1303	-34.7215	-34.7101	-35.9207	-37.6206	-41.3503	-42	-42	-42	-42	-42	-42	-42	-42	-42
83.3442	-42	-42	-42	-39.427	-37.7525	-34.8989	-34.6702	-34.6507	-35.0548	-35.8976	-37.8276	-41.3746	-42	-42	-42	-42	-42	-42	-42	-42	-42
86.2181	-42	-42	-42	-39.566	-38.2776	-34.4361	-34.3773	-34.8294	-35.3703	-36.1516	-38.2096	-41.4703	-42	-42	-42	-42	-42	-42	-42	-42	-42
89.092	-42	-42	-42	-39.9119	-37.5898	-34.0812	-34.3521	-35.1146	-35.4606	-36.2881	-38.7924	-41.6401	-42	-42	-42	-42	-42	-42	-42	-42	-42
91.966	-42	-42	-42	-40.4915	-36.7633	-33.8251	-34.4765	-35.1743	-35.2951	-36.2851	-39.6081	-41.8809	-42	-42	-42	-42	-42	-42	-42	-42	-42
94.8399	-42	-42	-42	-41.2029	-36.2962	-33.694	-34.5163	-34.9919	-34.7134	-36.4075	-40.6235	-42	-42	-42	-42	-42	-42	-42	-42	-42	-42
97.7139	-42	-42	-42	-41.2798	-36.0385	-33.7202	-34.4679	-35.0067	-34.3547	-36.6632	-41.4812	-42	-42	-42	-42	-42	-42	-42	-42	-42	-42
100.588	-42	-42	-42	-40.7611	-35.9066	-33.9338	-34.3491	-35.3113	-34.2017	-37.0473	-41.9644	-42	-42	-42	-42	-42	-42	-42	-42	-42	-42
103.462	-42	-42	-42	-40.1894	-35.8935	-34.3773	-34.3201	-35.5788	-34.1871	-37.579	-41.6809	-42	-42	-42	-42	-42	-42	-42	-42	-42	-42
106.336	-42	-42	-42	-39.7871	-36.0203	-35.1289	-34.505	-35.8354	-34.2618	-38.3264	-41.3217	-42	-42	-42	-42	-42	-42	-42	-42	-42	-42
109.21	-42	-42	-42	-39.4835	-36.2461	-36.1113	-34.8479	-34.3197	-34.3974	-38.8859	-41.3531	-42	-42	-42	-42	-42	-42	-42	-42	-42	-42
112.084	-42	-42	-42	-39.2245	-36.22	-36.5354	-35.0877	-33.5079	-34.5934	-38.8464	-41.6263	-42	-42	-42	-42	-42	-42	-42	-42	-42	-42
114.957	-42	-42	-42	-39.0022	-35.7414	-35.4243	-35.2286	-32.9948	-34.8717	-38.6247	-41.8523	-42	-42	-42	-42	-42	-42	-42	-42	-42	-42
117.831	-42	-42	-42	-38.8312	-35.3359	-34.3959	-34.121	-32.6403	-35.2197	-38.4883	-41.7962	-42	-42	-42	-42	-42	-42	-42	-42	-42	-42
120.705	-42	-42	-42	-38.7267	-35.1507	-33.6586	-32.9368	-32.419	-35.5542	-38.5675	-41.6604	-42	-42	-42	-42	-42	-42	-42	-42	-42	-42
123.579	-42	-42	-42	-38.6974	-35.2178	-33.0712	-32.1764	-32.3438	-35.8726	-38.8812	-41.4254	-42	-42	-42	-42	-42	-42	-42	-42	-42	-42
126.453	-42	-42	-42	-38.745	-35.5339	-32.6898	-31.7303	-32.4341	-36.2614	-39.3606	-40.9005	-42	-42	-42	-42	-42	-42	-42	-42	-42	-42
129.327	-42	-42	-42	-38.867	-35.9777	-32.5198	-31.5639	-32.7176	-36.2428	-39.788	-40.3578	-42	-42	-42	-42	-42	-42	-42	-42	-42	-42
132.201	-42	-42	-42	-39.0633	-36.1494	-32.5275	-31.6547	-33.2485	-36.2745	-39.2624	-39.8805	-42	-42	-42	-42	-42	-42	-42	-42	-42	-42
135.075	-42	-42	-42	-39.34	-36.0158	-32.6893	-31.9771	-34.1472	-36.684	-38.4698	-39.5079	-42	-42	-42	-42	-42	-42	-42	-42	-42	-42
137.949	-42	-42	-42	-39.7052	-36.0987	-33.0026	-32.4993	-35.8012	-37.0359	-37.8004	-39.2766	-42	-42	-42	-42	-42	-42	-42	-42	-42	-42
140.823	-42	-42	-42	-40.1494	-36.2705	-33.4797	-33.1837	-36.1303	-36.5784	-37.3154	-39.2198	-42	-42	-42	-42	-42	-42	-42	-42	-42	-42
143.697	-42	-42	-42	-40.6038	-36.5068	-34.1322	-33.9838	-35.8742	-36.0264	-37.0559	-39.3594	-42	-42	-42	-42	-42	-42	-42	-42	-42	-42
146.571	-42	-42	-42	-40.9681	-36.8716	-34.8815	-34.8118	-35.8947	-35.7874	-37.0548	-39.705	-42	-42	-42	-42	-42	-42	-42	-42	-42	-42
149.445	-42	-42	-42	-41.2517	-37.1814	-35.3517	-35.5042	-36.2201	-35.8258	-37.3249	-40.2568	-42	-42	-42	-42	-42	-42	-42	-42	-42	-42
152.319	-42	-42	-42	-41.4929	-37.1538	-35.2546	-36.0358	-36.8491	-36.0912	-37.8675	-41.0028	-42	-42	-42	-42	-42	-42	-42	-42	-42	-42
155.193	-42	-42	-42	-41.6547	-37.1021	-35.0126	-36.2734	-36.9682	-36.5267	-38.6619	-41.586	-42	-42	-42	-42	-42	-42	-42	-42	-42	-42
158.067	-42	-42	-42	-41.6978	-37.1818	-34.8993	-35.8248	-36.7004	-37.0658	-39.561	-41.8503	-42	-42	-42	-42	-42	-42	-42	-42	-42	-42
160.94	-42	-42	-42	-41.7655	-37.3538	-34.9653	-35.3329	-36.692	-37.6618	-40.0916	-42	-42	-42	-42	-42	-42	-42	-42	-42	-42	-42
163.814	-42	-42	-42	-41.8738	-37.5352	-35.2394	-35.1172	-36.9809	-38.3292	-40.047	-42	-42	-42	-42	-42	-42	-42	-42	-42	-42	-42
166.688	-42	-42	-42	-42	-37.7048	-35.7818	-35.1771	-37.0851	-39.1522	-39.8349	-42	-42	-42	-42	-42	-42	-42	-42	-42	-42	-42
169.562	-42	-42	-42	-42	-37.8865	-36.6776	-35.4418	-36.7292	-38.2549	-39.7013	-42	-42	-42	-42	-42	-42	-42	-42	-42	-42	-42
172.436	-42	-42	-42	-42	-38.076	-37.6681	-35.7911	-36.5319	-37.7502	-39.6725	-42	-42	-42	-42	-42	-42	-42	-42	-42	-42	-42
175.31	-42	-42	-42	-42	-38.259	-37.3316	-36.1056	-36.438	-37.5558	-39.7294	-42	-42	-42	-42	-42	-42	-42	-42	-42	-42	-42
178.184	-42	-42	-42	-42	-38.446	-36.6448	-36.3222	-36.426	-37.4618	-39.8529	-42	-42	-42	-42	-42	-42	-42	-42	-42	-42	-42
181.058	-42	-42	-42	-42	-38.6419	-36.3689	-36.4474	-36.4892	-37.3535	-40.0345	-42	-42	-42	-42	-42	-42	-42	-42	-42	-42	-42
183.932	-42	-42	-42	-42	-38.7809	-36.4278	-36.4684	-36.6306	-37.3467	-40.2935	-42	-42	-42	-42	-42	-42	-42	-42	-42	-42	-42
186.806	-42	-42	-42	-42	-38.777	-36.7532	-36.4151	-36.8543	-37.5385	-40.6978	-42	-42	-42	-42	-42	-42	-42	-42	-42	-42	-42
189.68	-41.5483	-42	-42	-41.9945	-38.6536	-37.2456	-36.3734	-37.1746	-37.963	-40.8637	-42	-42	-42	-42	-42	-42	-42	-42	-42	-42	-42
192.554	-40.4835	-41.7495	-42	-41.8292	-38.4332	-37.8471	-36.4189	-37.6251	-38.2434	-40.0846	-41.8218	-42	-42	-41.8041	-41.5058	-41.4107	-41.3506	-41.113	-40.7912	-40.6647	-40.6191
195.428	-38.9031	-41.2179	-42	-41.71	-38.1544	-37.4942	-36.5697	-37.9596	-37.8945	-38.7051	-41.2459	-41.9227	-41.341	-40.1638	-39.2821	-38.9256	-38.7591	-38.4831	-38.2546	-38.183	-38.2269
198.302	-37.3939	-40.2336	-42	-41.6364	-37.9268	-37.094	-36.7531	-37.6018	-37.9343	-37.2526	-40.3895	-41.4144	-39.3402	-37.5262	-36.692	-36.4181	-36.3331	-36.2178	-36.1525	-36.1812	-36.2906
201.176	-36.1598	-38.9337	-41.915	-41.546	-37.8274	-36.978	-36.8235	-37.0769	-37.2625	-35.6411	-37.8587	-38.4149	-36.6879	-35.3653	-34.7375	-34.5905	-34.5977	-34.5766	-34.6458	-34.7525	-34.8966
204.05	-35.1858	-37.6653	-41.3843	-41.3609	-37.8733	-36.5624	-36.4149	-36.5115	-35.2623	-34.0508	-35.2032	-35.5251	-34.609	-33.7276	-33.2951	-33.2855	-33.3877	-33.4182	-33.6077	-33.7754	-33.9371
206.923	-34.45	-36.5417	-40.4819	-41.1416	-38.0675	-35.5715	-35.3482	-35.8818	-33.5796	-32.6827	-33.3333	-33.5568	-33.0826	-32.5518	-32.2808	-32.3951	-32.5914	-32.6625	-32.9323	-33.1469	-33.3517
209.797	-33.9282	-35.5952	-39.1403	-40.7654	-38.599	-34.5422	-34.0441	-35.142	-32.2593	-31.6183	-32.0407	-32.1874	-32.0077	-31.7622	-31.6424	-31.8258	-32.0923	-32.2715	-32.5153	-32.7741	-33.1182
212.671	-33.6283	-34.8683	-37.7735	-39.5611	-40.4358	-33.6464	-32.8255	-33.4994	-31.2667	-30.8532	-31.174	-31.2767	-31.2836	-31.2613	-31.3571	-31.5159	-31.806	-32.2425	-32.3244	-32.6337	-33.2338
215.545	-33.59	-34.4009	-36.4666	-37.6795	-37.0568	-32.864	-31.8323	-31.9873	-30.5896	-30.346	-30.6113	-30.7611	-30.8396	-30.9774	-31.4176	-31.4662	-31.7625	-32.5419	-32.404	-32.7614	-33.5607
218.419	-33.8441	-34.2151	-35.4387	-36.2482	-35.2987	-32.228	-31.1124	-31.0428	-30.2278	-30.0804	-30.2971	-30.6192	-30.6673	-30.9392	-31.7319	-31.7009	-32.0238	-32.869	-32.7952	-33.1961	-33.8712
221.293	-34.3952	-34.2767	-34.7306	-35.2762	-34.3244	-31.8023	-30.6593	-30.5601	-30.1911	-30.091	-30.2612	-30.8276	-30.7864	-31.2087	-32.093	-32.2427	-32.6351	-33.2863	-33.5328	-33.989	-34.4645
224.167	-35.2134	-34.442	-34.2901	-34.6121	-33.906	-31.6291	-30.4319	-30.4025	-30.4807	-30.4251	-30.5427	-31.2194	-31.2073	-31.8315	-32.6889	-33.1307	-33.6576	-34.118	-34.6619	-35.2256	-35.504
227.041	-36.2239	-34.7027	-34.0988	-34.2088	-33.9862	-31.7182	-30.3919	-30.44	-30.9334	-31.1334	-31.1675	-31.6663	-31.9403	-32.8609	-33.7281	-34.416	-35.2139	-35.4253	-36.1749	-36.9841	-37.0049
229.915	-37.4617	-35.21	-34.1829	-34.1125	-34.5439	-32.0493	-30.5489	-30.6819	-31.3333	-32.3046	-32.1623	-32.4241	-33.0051	-34.3682	-35.2901	-36.0796	-37.2678	-37.2139	-37.9027	-38.738	-38.9384
232.789	-39.0358	-36.0115	-34.565	-34.3506	-35.4417	-32.5746	-30.937	-31.2588	-31.9615	-33.8906	-33.5422	-33.6146	-34.4173	-36.1819	-37.4293	-38.0584	-38.8773	-39.4094	-39.8922	-40.3202	-40.7028
235.663	-40.671	-37.0969	-35.2538	-34.9275	-36.2996	-33.2365	-31.5766	-32.425	-32.9122	-35.2075	-35.2547	-35.2633	-36.1939	-37.9615	-39.549	-40.2367	-40.6912	-41.2326	-41.7716	-42	-42
238.537	-41.7194	-38.4385	-36.2489	-35.8402	-36.5929	-34.0019	-32.479	-32.6953	-34.1425	-37.372	-37.3093	-37.3681	-38.4271	-40.2098	-41.6572	-42	-42	-42	-42	-42	-42
241.411	-42	-40.0143	-37.5424	-37.0687	-37.1225	-34.8684	-33.6695	-32.9885	-35.5339	-40.0066	-39.7048	-39.8445	-40.6332	-41.9031	-42	-42	-42	-42	-42	-42	-42
244.285	-42	-41.4581	-39.1152	-38.5484	-37.8142	-35.7253	-35.1566	-33.5833	-36.7837	-40.3409	-41.4306	-41.7555	-42	-42	-42	-42	-42	-42	-42	-42	-42
247.159	-42	-42	-40.8811	-40.1923	-38.3369	-36.3659	-36.2561	-34.218	-37.6714	-41.4193	-42	-42	-42	-42	-42	-42	-42	-42	-42	-42	-42
250.033	-42	-42	-41.9839	-41.5368	-38.8472	-36.446	-35.6793	-34.7753	-38.4066	-41.9635	-42	-42	-42	-42	-42	-42	-42	-42	-42	-42	-42
252.906	-42	-42	-42	-42	-39.3527	-36.1138	-35.2647	-35.2549	-39.393	-42	-42	-42	-42	-42	-42	-42	-42	-42	-42	-42	-42
255.78	-42	-42	-42	-42	-39.9864	-35.9145	-34.9239	-35.6757	-40.6836	-42	-42	-42	-42	-42	-42	-42	-42	-42	-42	-42	-42
258.654	-42	-42	-42	-42	-40.6552	-35.8705	-34.7996	-36.0526	-40.9547	-42	-42	-42	-42	-42	-42	-42	-42	-42	-42	-42	-42
261.528	-42	-42	-42	-42	-40.7778	-35.9758	-34.9278	-36.4374	-40.7141	-42	-42	-42	-42	-42	-42	-42	-42	-42	-42	-42	-42
264.402	-42	-42	-42	-42	-40.6292	-36.2399	-35.2986	-36.8951	-40.7118	-42	-42	-42	-42	-42	-42	-42	-42	-42	-42	-42	-42
267.276	-42	-42	-42	-42	-40.5355	-36.6856	-35.9073	-37.4701	-40.9112	-42	-42	-42	-42	-42	-42	-42	-42	-42	-42	-42	-42
270.15	-42	-42	-42	-42	-40.655	-37.3485	-36.7532	-38.1991	-41.1077	-42	-42	-42	-42	-42	-42	-42	-42	-42	-42	-42	-42
273.024	-42	-42	-42	-42	-40.9632	-38.2787	-37.7963	-39.1223	-41.2162	-42	-42	-42	-42	-42	-42	-42	-42	-42	-42	-42	-42
275.898	-42	-42	-42	-42	-41.3245	-39.4614	-38.7696	-40.2471	-41.4465	-42	-42	-42	-42	-42	-42	-42	-42	-42	-42	-42	-42
278.772	-42	-42	-42	-42	-41.481	-40.5041	-39.2846	-41.0861	-41.7454	-42	-42	-42	-42	-42	-42	-42	-42	-42	-42	-42	-42
281.646	-42	-42	-42	-42	-41.6388	-40.5323	-39.5111	-41.4044	-41.9687	-42	-42	-42	-42	-42	-42	-42	-42	-42	-42	-42	-42
284.52	-42	-42	-42	-42	-41.8026	-40.2415	-39.7762	-41.4332	-42	-42	-42	-42	-42	-42	-42	-42	-42	-42	-42	-42	-42
287.394	-42	-42	-42	-42	-41.9757	-40.1859	-40.1705	-41.3372	-42	-42	-42	-42	-42	-42	-42	-42	-42	-42	-42	-42	-42
290.268	-42	-42	-42	-42	-42	-40.3552	-40.484	-41.2347	-42	-42	-42	-42	-42	-42	-42	-42	-42	-42	-42	-42	-42
293.142	-42	-42	-42	-42	-42	-40.711	-40.4261	-41.0944	-42	-42	-42	-42	-42	-42	-42	-42	-42	-42	-42	-42	-42
296.016	-42	-42	-42	-42	-42	-41.1199	-40.1215	-40.9007	-42	-42	-42	-42	-42	-42	-42	-42	-42	-42	-42	-42	-42
298.889	-42	-42	-42	-42	-42	-41.2212	-39.8704	-40.717	-42	-42	-42	-42	-42	-42	-42	-42	-42	-42	-42	-42	-42
301.763	-42	-42	-42	-42	-42	-41.2164	-39.8075	-40.6996	-42	-42	-42	-42	-42	-42	-42	-42	-42	-42	-42	-42	-42
304.637	-42	-42	-42	-42	-42	-41.2258	-39.9492	-40.8837	-42	-42	-42	-42	-42	-42	-42	-42	-42	-42	-42	-42	-42
307.511	-42	-42	-42	-42	-42	-41.341	-40.2826	-41.1664	-42	-42	-42	-42	-42	-42	-42	-42	-42	-42	-42	-42	-42
310.385	-42	-42	-42	-42	-42	-41.5788	-40.765	-41.5626	-42	-42	-42	-42	-42	-42	-42	-42	-42	-42	-42	-42	-42
313.259	-42	-42	-42	-42	-42	-41.9347	-41.2529	-41.8018	-42	-42	-42	-42	-42	-42	-42	-42	-42	-42	-42	-42	-42
316.133	-42	-42	-42	-42	-42	-42	-41.5116	-41.9116	-42	-42	-42	-42	-42	-42	-42	-42	-42	-42	-42	-42	-42
319.007	-42	-42	-42	-42	-42	-42	-41.4969	-41.9038	-42	-42	-42	-42	-42	-42	-42	-42	-42	-42	-42	-42	-42
321.881	-42	-42	-42	-42	-42	-41.9944	-41.3917	-41.8101	-42	-42	-42	-42	-42	-42	-42	-42	-42	-42	-42	-42	-42
324.755	-42	-42	-42	-42	-42	-41.9249	-41.3667	-41.7196	-42	-42	-42	-42	-42	-42	-42	-42	-42	-42	-42	-42	-42
327.629	-42	-42	-42	-42	-42	-41.9031	-41.4618	-41.69	-42	-42	-42	-42	-42	-42	-42	-42	-42	-42	-42	-42	-42
330.503	-42	-42	-42	-42	-42	-41.9562	-41.6017	-41.7387	-42	-42	-42	-42	-42	-42	-42	-42	-42	-42	-42	-42	-42
333.377	-42	-42	-42	-42	-42	-42	-41.7623	-41.8614	-42	-42	-42	-42	-42	-42	-42	-42	-42	-42	-42	-42	-42
336.251	-42	-42	-42	-42	-42	-42	-41.9012	-42	-42	-42	-42	-42	-42	-42	-42	-42	-42	-42	-42	-42	-42
339.125	-42	-42	-42	-42	-42	-42	-41.9456	-42	-42	-42	-42	-42	-42	-42	-42	-42	-42	-42	-42	-42	-42
341.999	-42	-42	-42	-42	-42	-42	-41.9349	-42	-42	-42	-42	-42	-42	-42	-42	-42	-42	-42	-42	-42	-42
344.872	-42	-42	-42	-42	-42	-42	-41.9256	-42	-42	-42	-42	-42	-42	-42	-42	-42	-42	-42	-42	-42	-42
347.746	-42	-42	-42	-42	-42	-42	-41.9513	-42	-42	-42	-42	-42	-42	-42	-42	-42	-42	-42	-42	-42	-42
350.62	-42	-42	-42	-42	-42	-42	-42	-42	-42	-42	-42	-42	-42	-42	-42	-42	-42	-42	-42	-42	-42
353.494	-42	-42	-42	-42	-42	-42	-42	-42	-42	-42	-42	-42	-42	-42	-42	-42	-42	-42	-42	-42	-42
356.368	-42	-42	-42	-42	-42	-42	-42	-42	-42	-42	-42	-42	-42	-42	-42	-42	-42	-42	-42	-42	-42
359.242	-42	-42	-42	-42	-42	-42	-42	-42	-42	-42	-42	-42	-42	-42	-42	-42	-42	-42	-42	-42	-42
362.116	-42	-42	-42	-42	-42	-42	-42	-42	-42	-42	-42	-42	-42	-42	-42	-42	-42	-42	-42	-42	-42
364.99	-42	-42	-42	-42	-42	-42	-42	-42	-42	-42	-42	-42	-42	-42	-42	-42	-42	-42	-42	-42	-42
367.864	-42	-42	-42	-42	-42	-42	-42	-42	-42	-42	-42	-42	-42	-42	-42	-42	-42	-42	-42	-42	-42
370.738	-42	-42	-42	-42	-42	-42	-42	-42	-42	-42	-42	-42	-42	-42	-42	-42	-42	-42	-42	-42	-42
373.612	-42	-42	-42	-42	-42	-42	-42	-42	-42	-42	-42	-42	-42	-42	-42	-42	-42	-42	-42	-42	-42
376.486	-42	-42	-42	-42	-42	-42	-42	-42	-42	-42	-42	-42	-42	-42	-42	-42	-42	-42	-42	-42	-42
379.36	-42	-42	-42	-42	-42	-42	-42	-42	-42	-42	-42	-42	-42	-42	-42	-42	-42	-42	-42	-42	-42
382.234	-42	-42	-42	-42	-42	-42	-42	-42	-42	-42	-42	-42	-42	-42	-42	-42	-42	-42	-42	-42	-42
385.108	-42	-42	-42	-42	-42	-42	-42	-42	-42	-42	-42	-42	-42	-42	-42	-42	-42	-42	-42	-42	-42
387.981	-42	-42	-42	-42	-42	-42	-41.9851	-42	-42	-42	-42	-42	-42	-42	-42	-42	-42	-42	-42	-42	-42
390.855	-42	-42	-42	-42	-42	-42	-41.9913	-42	-42	-42	-42	-42	-42	-42	-42	-42	-42	-42	-42	-42	-42
393.729	-42	-42	-42	-42	-42	-42	-42	-42	-42	-42	-42	-42	-42	-42	-42	-42	-42	-42	-42	-42	-42
396.603	-42	-42	-42	-42	-42	-42	-42	-42	-42	-42	-42	-42	-42	-42	-42	-42	-42	-42	-42	-42	-42
399.477	-42	-42	-42	-42	-42	-42	-42	-42	-42	-42	-42	-42	-42	-42	-42	-42	-42	-42	-42	-42	-42
402.351	-42	-42	-42	-42	-42	-42	-42	-42	-42	-42	-42	-42	-42	-42	-42	-42	-42	-42	-42	-42	-42
405.225	-42	-42	-42	-42	-42	-42	-42	-42	-42	-42	-42	-42	-42	-42	-42	-42	-42	-42	-42	-42	-42
408.099	-42	-42	-42	-42	-42	-42	-42	-42	-42	-42	-42	-42	-42	-42	-42	-42	-42	-42	-42	-42	-42
410.973	-42	-42	-42	-42	-42	-42	-42	-42	-42	-42	-42	-42	-42	-42	-42	-42	-42	-42	-42	-42	-42
413.847	-42	-42	-42	-42	-42	-42	-42	-42	-42	-42	-42	-42	-42	-42	-42	-42	-42	-42	-42	-42	-42
416.721	-42	-42	-42	-42	-42	-42	-42	-42	-42	-42	-42	-42	-42	-42	-42	-42	-42	-42	-42	-42	-42
419.595	-42	-42	-42	-42	-42	-42	-42	-42	-42	-42	-42	-42	-42	-42	-42	-42	-42	-42	-42	-42	-42
422.469	-42	-42	-42	-42	-42	-42	-42	-42	-42	-42	-42	-42	-42	-42	-42	-42	-42	-42	-42	-42	-42
425.343	-42	-42	-42	-42	-42	-42	-42	-42	-42	-42	-42	-42	-42	-42	-42	-42	-42	-42	-42	-42	-42
428.217	-42	-42	-42	-42	-42	-42	-42	-42	-42	-42	-42	-42	-42	-42	-42	-42	-42	-42	-42	-42	-42
431.091	-42	-42	-42	-42	-42	-42	-42	-42	-42	-42	-42	-42	-42	-42	-42	-42	-42	-42	-42	-42	-42
433.964	-42	-42	-42	-42	-42	-42	-42	-42	-42	-42	-42	-42	-42	-42	-42	-42	-42	-42	-42	-42	-42
436.838	-42	-42	-42	-42	-42	-42	-42	-42	-42	-42	-42	-42	-42	-42	-42	-42	-42	-42	-42	-42	-42
439.712	-42	-42	-42	-42	-42	-42	-42	-42	-42	-42	-42	-42	-42	-42	-42	-42	-42	-42	-42	-42	-42
442.586	-42	-42	-42	-42	-42	-42	-42	-42	-42	-42	-42	-42	-42	-42	-42	-42	-42	-42	-42	-42	-42
445.46	-42	-42	-42	-42	-42	-42	-42	-42	-42	-42	-42	-42	-42	-42	-42	-42	-42	-42	-42	-42	-42
448.334	-42	-42	-42	-42	-42	-42	-42	-42	-42	-42	-42	-42	-42	-42	-42	-42	-42	-42	-42	-42	-42
451.208	-42	-42	-42	-42	-42	-42	-42	-42	-42	-42	-42	-42	-42	-42	-42	-42	-42	-42	-42	-42	-42
454.082	-42	-42	-42	-42	-42	-42	-42	-42	-42	-42	-42	-42	-42	-42	-42	-42	-42	-42	-42	-42	-42
456.956	-42	-42	-42	-42	-42	-42	-42	-42	-42	-42	-42	-42	-42	-42	-42	-42	-42	-42	-42	-42	-42
459.83	-42	-42	-42	-42	-42	-42	-42	-42	-42	-42	-42	-42	-42	-42	-42	-42	-42	-42	-42	-42	-42
462.704	-42	-42	-42	-42	-42	-42	-42	-42	-42	-42	-42	-42	-42	-42	-42	-42	-42	-42	-42	-42	-42
465.578	-42	-42	-42	-42	-42	-42	-42	-42	-42	-42	-42	-42	-42	-42	-42	-42	-42	-42	-42	-42	-42
468.452	-42	-42	-42	-42	-42	-42	-42	-42	-42	-42	-42	-42	-42	-42	-42	-42	-42	-42	-42	-42	-42
471.326	-42	-42	-42	-42	-42	-42	-42	-42	-42	-42	-42	-42	-42	-42	-42	-42	-42	-42	-42	-42	-42
474.2	-42	-42	-42	-42	-42	-42	-42	-42	-42	-42	-42	-42	-42	-42	-42	-42	-42	-42	-42	-42	-42
477.074	-42	-42	-42	-42	-42	-42	-42	-42	-42	-42	-42	-42	-42	-42	-42	-42	-42	-42	-42	-42	-42
479.947	-42	-42	-42	-42	-42	-42	-42	-42	-42	-42	-42	-42	-42	-42	-42	-42	-42	-42	-42	-42	-42
482.821	-42	-42	-42	-42	-42	-42	-42	-42	-42	-42	-42	-42	-42	-42	-42	-42	-42	-42	-42	-42	-42
485.695	-42	-42	-42	-42	-42	-42	-42	-42	-42	-42	-42	-42	-42	-42	-42	-42	-42	-42	-42	-42	-42
488.569	-42	-42	-42	-42	-42	-42	-42	-42	-42	-42	-42	-42	-42	-42	-42	-42	-42	-42	-42	-42	-42
491.443	-42	-42	-42	-42	-42	-42	-42	-42	-42	-42	-42	-42	-42	-42	-42	-42	-42	-42	-42	-42	-42
494.317	-42	-42	-42	-42	-42	-42	-42	-42	-42	-42	-42	-42	-42	-42	-42	-42	-42	-42	-42	-42	-42
497.191	-42	-42	-42	-42	-42	-42	-42	-41.983	-42	-42	-42	-42	-42	-42	-42	-42	-42	-42	-42	-42	-42
500.065	-42	-42	-42	-42	-42	-42	-42	-41.7621	-41.7656	-41.9218	-42	-42	-42	-42	-42	-42	-42	-42	-42	-42	-42
502.939	-42	-42	-42	-42	-42	-42	-42	-41.5386	-41.3528	-41.7091	-41.98	-42	-42	-42	-42	-42	-42	-42	-42	-42	-42
505.813	-42	-42	-42	-42	-42	-42	-42	-41.1959	-40.9908	-41.592	-41.8876	-42	-42	-42	-42	-42	-42	-42	-42	-42	-42
508.687	-42	-42	-42	-42	-42	-42	-41.8956	-41.0431	-40.9775	-41.6595	-41.9212	-42	-42	-42	-42	-42	-42	-42	-42	-42	-42
511.561	-42	-42	-42	-42	-42	-42	-41.8088	-41.1556	-41.305	-41.8269	-42	-42	-42	-42	-42	-42	-42	-42	-42	-42	-42
514.435	-42	-42	-42	-42	-42	-42	-41.846	-41.5153	-41.7208	-42	-42	-42	-42	-42	-42	-42	-42	-42	-42	-42	-42
517.309	-42	-42	-42	-42	-42	-42	-41.9967	-41.8129	-42	-42	-42	-42	-42	-42	-42	-42	-42	-42	-42	-42	-42
520.183	-42	-42	-42	-42	-42	-42	-42	-42	-42	-42	-42	-42	-42	-42	-42	-42	-42	-42	-42	-42	-42
523.057	-42	-42	-42	-42	-42	-42	-42	-42	-42	-42	-42	-42	-42	-42	-42	-42	-42	-42	-42	-42	-42
525.93	-42	-42	-42	-42	-42	-42	-42	-42	-42	-42	-42	-42	-42	-42	-42	-42	-42	-42	-42	-42	-42
528.804	-42	-42	-42	-42	-42	-42	-42	-42	-42	-42	-42	-42	-42	-42	-42	-42	-42	-42	-42	-42	-42
531.678	-42	-42	-42	-42	-42	-42	-42	-42	-42	-42	-42	-42	-42	-42	-42	-42	-42	-42	-42	-42	-42
534.552	-42	-42	-42	-42	-42	-42	-42	-42	-42	-42	-42	-42	-42	-42	-42	-42	-42	-42	-42	-42	-42
537.426	-42	-42	-42	-42	-42	-42	-42	-42	-42	-42	-42	-42	-42	-42	-42	-42	-42	-42	-42	-42	-42
540.3	-42	-42	-42	-42	-42	-42	-42	-42	-42	-42	-42	-42	-42	-42	-42	-42	-42	-42	-42	-42	-42
543.174	-42	-42	-42	-42	-42	-42	-42	-42	-42	-42	-42	-42	-42	-42	-42	-42	-42	-42	-42	-42	-42
546.048	-42	-42	-42	-42	-42	-42	-42	-42	-42	-42	-42	-42	-42	-42	-42	-42	-42	-42	-42	-42	-42
548.922	-42	-42	-42	-42	-42	-42	-42	-42	-42	-42	-42	-42	-42	-42	-42	-42	-42	-42	-42	-42	-42
551.796	-42	-42	-42	-42	-42	-42	-42	-42	-42	-42	-42	-42	-42	-42	-42	-42	-42	-42	-42	-42	-42
554.67	-42	-42	-42	-42	-42	-42	-42	-42	-42	-42	-42	-42	-42	-42	-42	-42	-42	-42	-42	-42	-42
557.544	-42	-42	-42	-42	-42	-42	-42	-42	-42	-42	-42	-42	-42	-42	-42	-42	-42	-42	-42	-42	-42
560.418	-42	-42	-42	-42	-42	-42	-42	-42	-42	-42	-42	-42	-42	-42	-42	-42	-42	-42	-42	-42	-42
563.292	-42	-42	-42	-42	-42	-42	-42	-42	-42	-42	-42	-42	-42	-42	-42	-42	-42	-42	-42	-42	-42
566.166	-42	-42	-42	-42	-42	-42	-42	-42	-42	-42	-42	-42	-42	-42	-42	-42	-42	-42	-42	-42	-42
569.04	-42	-42	-42	-42	-42	-42	-42	-42	-42	-42	-42	-42	-42	-42	-42	-42	-42	-42	-42	-42	-42
571.913	-42	-42	-42	-42	-42	-42	-42	-42	-42	-42	-42	-42	-42	-42	-42	-42	-42	-42	-42	-42	-42
574.787	-42	-42	-42	-42	-42	-42	-42	-42	-42	-42	-42	-42	-42	-42	-42	-42	-42	-42	-42	-42	-42
577.661	-42	-42	-42	-42	-42	-42	-42	-42	-42	-42	-42	-42	-42	-42	-42	-42	-42	-42	-42	-42	-42
580.535	-42	-42	-42	-42	-42	-42	-42	-42	-42	-42	-42	-42	-42	-42	-42	-42	-42	-42	-42	-42	-42
583.409	-42	-42	-42	-42	-42	-42	-42	-42	-42	-42	-42	-42	-42	-42	-42	-42	-42	-42	-42	-42	-42
586.283	-42	-42	-42	-42	-42	-42	-42	-42	-42	-42	-42	-42	-42	-42	-42	-42	-42	-42	-42	-42	-42
589.157	-42	-42	-42	-42	-42	-42	-42	-42	-42	-42	-42	-42	-42	-42	-42	-42	-42	-42	-42	-42	-42
592.031	-42	-42	-42	-42	-42	-42	-42	-42	-42	-42	-42	-42	-42	-42	-42	-42	-42	-42	-42	-42	-42
594.905	-42	-42	-42	-42	-42	-42	-42	-42	-42	-42	-42	-42	-42	-42	-42	-42	-42	-42	-42	-42	-42
597.779	-42	-42	-42	-42	-42	-42	-42	-42	-42	-42	-42	-42	-42	-42	-42	-42	-42	-42	-42	-42	-42
600.653	-42	-42	-42	-42	-42	-42	-42	-42	-42	-42	-42	-42	-42	-42	-42	-42	-42	-42	-42	-42	-42
603.527	-42	-42	-42	-42	-42	-42	-42	-42	-42	-42	-42	-42	-42	-42	-42	-42	-42	-42	-42	-42	-42
606.401	-42	-42	-42	-42	-42	-42	-42	-42	-42	-42	-42	-42	-42	-42	-42	-42	-42	-42	-42	-42	-42
609.275	-42	-42	-42	-42	-42	-42	-42	-42	-42	-42	-42	-42	-42	-42	-42	-42	-42	-42	-42	-42	-42
612.149	-42	-42	-42	-42	-42	-42	-42	-42	-42	-42	-42	-42	-42	-42	-42	-42	-42	-42	-42	-42	-42
615.023	-42	-42	-42	-42	-42	-42	-42	-42	-42	-42	-42	-42	-42	-42	-42	-42	-42	-42	-42	-42	-42
617.896	-42	-42	-42	-42	-42	-42	-42	-42	-42	-42	-42	-42	-42	-42	-42	-42	-42	-42	-42	-42	-42
620.77	-42	-42	-42	-42	-42	-42	-42	-42	-42	-42	-42	-42	-42	-42	-42	-42	-42	-42	-42	-42	-42
623.644	-42	-42	-42	-42	-42	-42	-42	-42	-42	-42	-42	-42	-42	-42	-42	-42	-42	-42	-42	-42	-42
626.518	-42	-42	-42	-42	-42	-42	-42	-42	-42	-42	-42	-42	-42	-42	-42	-42	-42	-42	-42	-42	-42
629.392	-42	-42	-42	-42	-42	-42	-42	-42	-42	-42	-42	-42	-42	-42	-42	-42	-42	-42	-42	-42	-42
632.266	-42	-42	-42	-42	-42	-42	-42	-42	-42	-42	-42	-42	-42	-42	-42	-42	-42	-42	-42	-42	-42
635.14	-42	-42	-42	-42	-42	-42	-42	-42	-42	-42	-42	-42	-42	-42	-42	-42	-42	-42	-42	-42	-42
638.014	-42	-42	-42	-42	-42	-42	-42	-42	-42	-42	-42	-42	-42	-42	-42	-42	-42	-42	-42	-42	-42
640.888	-42	-42	-42	-42	-42	-42	-42	-42	-42	-42	-42	-42	-42	-42	-42	-42	-42	-42	-42	-42	-42
643.762	-42	-42	-42	-42	-42	-42	-42	-42	-42	-42	-42	-42	-42	-42	-42	-42	-42	-42	-42	-42	-42
646.636	-42	-42	-42	-42	-42	-42	-42	-42	-42	-42	-42	-42	-42	-42	-42	-42	-42	-42	-42	-42	-42
649.51	-42	-42	-42	-42	-42	-42	-42	-42	-42	-42	-42	-42	-42	-42	-42	-42	-42	-42	-42	-42	-42
652.384	-42	-42	-42	-42	-42	-42	-42	-42	-42	-42	-42	-42	-42	-42	-42	-42	-42	-42	-42	-42	-42
655.258	-42	-42	-42	-42	-42	-42	-42	-42	-42	-42	-42	-42	-42	-42	-42	-42	-42	-42	-42	-42	-42
658.132	-42	-42	-42	-42	-42	-42	-42	-42	-42	-42	-42	-42	-42	-42	-42	-42	-42	-42	-42	-42	-42
661.006	-42	-42	-42	-42	-42	-42	-42	-42	-42	-42	-42	-42	-42	-42	-42	-42	-42	-42	-42	-42	-42
663.879	-42	-42	-42	-42	-42	-42	-42	-41.9935	-42	-42	-42	-42	-42	-42	-42	-42	-42	-42	-42	-42	-42
666.753	-42	-42	-42	-42	-42	-42	-42	-41.9586	-42	-42	-42	-42	-42	-42	-42	-42	-42	-42	-42	-42	-42
669.627	-42	-42	-42	-42	-42	-42	-42	-41.9856	-42	-42	-42	-42	-42	-42	-42	-42	-42	-42	-42	-42	-42
672.501	-42	-42	-42	-42	-42	-42	-42	-42	-42	-42	-42	-42	-42	-42	-42	-42	-42	-42	-42	-42	-42
675.375	-42	-42	-42	-42	-42	-42	-42	-42	-42	-42	-42	-42	-42	-42	-42	-42	-42	-42	-42	-42	-42
678.249	-42	-42	-42	-42	-42	-42	-42	-42	-42	-42	-42	-42	-42	-42	-42	-42	-42	-42	-42	-42	-42
681.123	-42	-42	-42	-42	-42	-42	-42	-42	-42	-42	-42	-42	-42	-42	-42	-42	-42	-42	-42	-42	-42
683.997	-42	-42	-42	-42	-42	-42	-42	-42	-42	-42	-42	-42	-42	-42	-42	-42	-42	-42	-42	-42	-42
686.871	-42	-42	-42	-42	-42	-42	-42	-42	-42	-42	-42	-42	-42	-42	-42	-42	-42	-42	-42	-42	-42
689.745	-42	-42	-42	-42	-42	-42	-42	-42	-42	-42	-42	-42	-42	-42	-42	-42	-42	-42	-42	-42	-42
692.619	-42	-42	-42	-42	-42	-42	-42	-42	-42	-42	-42	-42	-42	-42	-42	-42	-42	-42	-42	-42	-42
695.493	-42	-42	-42	-42	-42	-42	-42	-42	-42	-42	-42	-42	-42	-42	-42	-42	-42	-42	-42	-42	-42
698.367	-42	-42	-42	-42	-42	-42	-42	-42	-42	-42	-42	-42	-42	-42	-42	-42	-42	-42	-42	-42	-42
701.241	-42	-42	-42	-42	-42	-42	-42	-42	-42	-42	-42	-42	-42	-42	-42	-42	-42	-42	-42	-42	-42
704.115	-42	-42	-42	-42	-42	-42	-42	-42	-42	-42	-42	-42	-42	-42	-42	-42	-42	-42	-42	-42	-42
706.989	-42	-42	-42	-42	-42	-42	-42	-42	-42	-42	-42	-42	-42	-42	-42	-42	-42	-42	-42	-42	-42
709.862	-42	-42	-42	-42	-42	-42	-42	-42	-42	-42	-42	-42	-42	-42	-42	-42	-42	-42	-42	-42	-42
712.736	-42	-42	-42	-42	-42	-42	-42	-42	-42	-42	-42	-42	-42	-42	-42	-42	-42	-42	-42	-42	-42
715.61	-42	-42	-42	-42	-42	-42	-42	-42	-42	-42	-42	-42	-42	-42	-42	-42	-42	-42	-42	-42	-42
718.484	-42	-42	-42	-42	-42	-42	-42	-42	-42	-42	-42	-42	-42	-42	-42	-42	-42	-42	-42	-42	-42
721.358	-42	-42	-42	-42	-42	-42	-42	-42	-42	-42	-42	-42	-42	-42	-42	-42	-42	-42	-42	-42	-42
724.232	-42	-42	-42	-42	-42	-42	-42	-42	-42	-42	-42	-42	-42	-42	-42	-42	-42	-42	-42	-42	-42
727.106	-42	-42	-42	-42	-42	-42	-42	-42	-42	-42	-42	-42	-42	-42	-42	-42	-42	-42	-42	-42	-42
729.98	-42	-42	-42	-42	-42	-42	-42	-42	-42	-42	-42	-42	-42	-42	-42	-42	-42	-42	-42	-42	-42
732.854	-42	-42	-42	-42	-42	-42	-42	-42	-42	-42	-42	-42	-42	-42	-42	-42	-42	-42	-42	-42	-42
735.728	-42	-42	-42	-42	-42	-42	-42	-42	-42	-42	-42	-42	-42	-42	-42	-42	-42	-42	-42	-42	-42
738.602	-42	-42	-42	-42	-42	-42	-42	-42	-42	-42	-42	-42	-42	-42	-42	-42	-42	-42	-42	-42	-42
741.476	-42	-42	-42	-42	-42	-42	-42	-42	-42	-42	-42	-42	-42	-42	-42	-42	-42	-42	-42	-42	-42
744.35	-42	-42	-42	-42	-42	-42	-42	-42	-42	-42	-42	-42	-42	-42	-42	-42	-42	-42	-42	-42	-42
747.224	-42	-42	-42	-42	-42	-42	-42	-42	-42	-42	-42	-42	-42	-42	-42	-42	-42	-42	-42	-42	-42
750.098	-42	-42	-42	-42	-42	-42	-42	-42	-42	-42	-42	-42	-42	-42	-42	-42	-42	-42	-42	-42	-42
752.972	-42	-42	-42	-42	-42	-42	-42	-42	-42	-42	-42	-42	-42	-42	-42	-42	-42	-42	-42	-42	-42
755.845	-42	-42	-42	-42	-42	-42	-42	-42	-42	-42	-42	-42	-42	-42	-42	-42	-42	-42	-42	-42	-42
758.719	-42	-42	-42	-42	-42	-42	-42	-42	-42	-42	-42	-42	-42	-42	-42	-42	-42	-42	-42	-42	-42
761.593	-42	-42	-42	-42	-42	-42	-42	-42	-42	-42	-42	-42	-42	-42	-42	-42	-42	-42	-42	-42	-42
764.467	-42	-42	-42	-42	-42	-42	-42	-42	-42	-42	-42	-42	-42	-42	-42	-42	-42	-42	-42	-42	-42
767.341	-42	-42	-42	-42	-42	-42	-42	-42	-42	-42	-42	-42	-42	-42	-42	-42	-42	-42	-42	-42	-42
770.215	-42	-42	-42	-42	-42	-42	-42	-42	-42	-42	-42	-42	-42	-42	-42	-42	-42	-42	-42	-42	-42
773.089	-42	-42	-42	-42	-42	-42	-42	-42	-42	-42	-42	-42	-42	-42	-42	-42	-42	-42	-42	-42	-42
775.963	-42	-42	-42	-42	-42	-42	-42	-42	-42	-42	-42	-42	-42	-42	-42	-42	-42	-42	-42	-42	-42
778.837	-42	-42	-42	-42	-42	-42	-42	-42	-42	-42	-42	-42	-42	-42	-42	-42	-42	-42	-42	-42	-42
781.711	-42	-42	-42	-42	-42	-42	-42	-42	-42	-42	-42	-42	-42	-42	-42	-42	-42	-42	-42	-42	-42
784.585	-42	-42	-42	-42	-42	-42	-42	-42	-42	-42	-42	-42	-42	-42	-42	-42	-42	-42	-42	-42	-42
787.459	-42	-42	-42	-42	-42	-42	-42	-42	-42	-42	-42	-42	-42	-42	-42	-42	-42	-42	-42	-42	-42
790.333	-42	-42	-42	-42	-42	-42	-42	-42	-42	-42	-42	-42	-42	-42	-42	-42	-42	-42	-42	-42	-42
793.207	-42	-42	-42	-42	-42	-42	-42	-42	-42	-42	-42	-42	-42	-42	-42	-42	-42	-42	-42	-42	-42
796.081	-42	-42	-42	-42	-42	-42	-42	-42	-42	-42	-42	-42	-42	-42	-42	-42	-42	-42	-42	-42	-42
798.954	-42	-42	-42	-42	-42	-42	-42	-42	-42	-42	-42	-42	-42	-42	-42	-42	-42	-42	-42	-42	-42
801.828	-42	-42	-42	-42	-42	-42	-42	-42	-42	-42	-42	-42	-42	-42	-42	-42	-42	-42	-42	-42	-42
804.702	-42	-42	-42	-42	-42	-42	-42	-42	-42	-42	-42	-42	-42	-42	-42	-42	-42	-42	-42	-42	-42
807.576	-42	-42	-42	-42	-42	-42	-42	-42	-42	-42	-42	-42	-42	-42	-42	-42	-42	-42	-42	-42	-42
810.45	-42	-42	-42	-42	-42	-42	-42	-42	-42	-42	-42	-42	-42	-42	-42	-42	-42	-42	-42	-42	-42
813.324	-42	-42	-42	-42	-42	-42	-42	-42	-42	-42	-42	-42	-42	-42	-42	-42	-42	-42	-42	-42	-42
816.198	-42	-42	-42	-42	-42	-42	-42	-42	-42	-42	-42	-42	-42	-42	-42	-42	-42	-42	-42	-42	-42
819.072	-42	-42	-42	-42	-42	-42	-42	-42	-42	-42	-42	-42	-42	-42	-42	-42	-42	-42	-42	-42	-42
821.946	-42	-42	-42	-42	-42	-42	-42	-42	-42	-42	-42	-42	-42	-42	-42	-42	-42	-42	-42	-42	-42
824.82	-42	-42	-42	-42	-42	-42	-42	-42	-42	-42	-42	-42	-42	-42	-42	-42	-42	-42	-42	-42	-42
827.694	-42	-42	-42	-42	-42	-42	-42	-42	-42	-42	-42	-42	-42	-42	-42	-42	-42	-42	-42	-42	-42
830.568	-42	-42	-42	-42	-42	-42	-42	-42	-42	-42	-42	-42	-42	-42	-42	-42	-42	-42	-42	-42	-42
833.442	-42	-42	-42	-42	-42	-42	-42	-42	-42	-42	-42	-42	-42	-42	-42	-42	-42	-42	-42	-42	-42
836.316	-42	-42	-42	-42	-42	-42	-42	-42	-42	-42	-42	-42	-42	-42	-42	-42	-42	-42	-42	-42	-42
839.19	-42	-42	-42	-42	-42	-42	-42	-42	-42	-42	-42	-42	-42	-42	-42	-42	-42	-42	-42	-42	-42
842.064	-42	-42	-42	-42	-42	-42	-42	-42	-42	-42	-42	-42	-42	-42	-42	-42	-42	-42	-42	-42	-42
844.937	-42	-42	-42	-42	-42	-42	-42	-42	-42	-42	-42	-42	-42	-42	-42	-42	-42	-42	-42	-42	-42
847.811	-42	-42	-42	-42	-42	-42	-42	-42	-42	-42	-42	-42	-42	-42	-42	-42	-42	-42	-42	-42	-42
850.685	-42	-42	-42	-42	-42	-42	-42	-42	-42	-42	-42	-42	-42	-42	-42	-42	-42	-42	-42	-42	-42
853.559	-42	-42	-42	-42	-42	-42	-42	-42	-42	-42	-42	-42	-42	-42	-42	-42	-42	-42	-42	-42	-42
856.433	-42	-42	-42	-42	-42	-42	-42	-42	-42	-42	-42	-42	-42	-42	-42	-42	-42	-42	-42	-42	-42
859.307	-42	-42	-42	-42	-42	-42	-42	-42	-42	-42	-42	-42	-42	-42	-42	-42	-42	-42	-42	-42	-42
862.181	-42	-42	-42	-42	-42	-42	-42	-42	-42	-42	-42	-42	-42	-42	-42	-42	-42	-42	-42	-42	-42
865.055	-42	-42	-42	-42	-42	-42	-42	-42	-42	-42	-42	-42	-42	-42	-42	-42	-42	-42	-42	-42	-42
867.929	-42	-42	-42	-42	-42	-42	-42	-42	-42	-42	-42	-42	-42	-42	-42	-42	-42	-42	-42	-42	-42
870.803	-42	-42	-42	-42	-42	-42	-42	-42	-42	-42	-42	-42	-42	-42	-42	-42	-42	-42	-42	-42	-42
873.677	-42	-42	-42	-42	-42	-42	-42	-42	-42	-42	-42	-42	-42	-42	-42	-42	-42	-42	-42	-42	-42
876.551	-42	-42	-42	-42	-42	-42	-42	-42	-42	-42	-42	-42	-42	-42	-42	-42	-42	-42	-42	-42	-42
879.425	-42	-42	-42	-42	-42	-42	-42	-42	-42	-42	-42	-42	-42	-42	-42	-42	-42	-42	-42	-42	-42
882.299	-42	-42	-42	-42	-42	-42	-42	-42	-42	-42	-42	-42	-42	-42	-42	-42	-42	-42	-42	-42	-42
885.173	-42	-42	-42	-42	-42	-42	-42	-42	-42	-42	-42	-42	-42	-42	-42	-42	-42	-42	-42	-42	-42
888.047	-42	-42	-42	-42	-42	-42	-42	-42	-42	-42	-42	-42	-42	-42	-42	-42	-42	-42	-42	-42	-42
890.92	-42	-42	-42	-42	-42	-42	-42	-42	-42	-42	-42	-42	-42	-42	-42	-42	-42	-42	-42	-42	-42
893.794	-42	-42	-42	-42	-42	-42	-42	-42	-42	-42	-42	-42	-42	-42	-42	-42	-42	-42	-42	-42	-42
896.668	-42	-42	-42	-42	-42	-42	-42	-42	-42	-42	-42	-42	-42	-42	-42	-42	-42	-42	-42	-42	-42
899.542	-42	-42	-42	-42	-42	-42	-42	-42	-42	-42	-42	-42	-42	-42	-42	-42	-42	-42	-42	-42	-42
902.416	-42	-42	-42	-42	-42	-42	-42	-42	-42	-42	-42	-42	-42	-42	-42	-42	-42	-42	-42	-42	-42
905.29	-42	-42	-42	-42	-42	-42	-42	-42	-42	-42	-42	-42	-42	-42	-42	-42	-42	-42	-42	-42	-42
908.164	-42	-42	-42	-42	-42	-42	-42	-42	-42	-42	-42	-42	-42	-42	-42	-42	-42	-42	-42	-42	-42
911.038	-42	-42	-42	-42	-42	-42	-42	-42	-42	-42	-42	-42	-42	-42	-42	-42	-42	-42	-42	-42	-42
913.912	-42	-42	-42	-42	-42	-42	-42	-42	-42	-42	-42	-42	-42	-42	-42	-42	-42	-42	-42	-42	-42
916.786	-42	-42	-42	-42	-42	-42	-42	-42	-42	-42	-42	-42	-42	-42	-42	-42	-42	-42	-42	-42	-42
919.66	-42	-42	-42	-42	-42	-42	-42	-42	-42	-42	-42	-42	-42	-42	-42	-42	-42	-42	-42	-42	-42
922.534	-42	-42	-42	-42	-42	-42	-42	-42	-42	-42	-42	-42	-42	-42	-42	-42	-42	-42	-42	-42	-42
925.408	-42	-42	-42	-42	-42	-42	-42	-42	-42	-42	-42	-42	-42	-42	-42	-42	-42	-42	-42	-42	-42
928.282	-42	-42	-42	-42	-42	-42	-42	-42	-42	-42	-42	-42	-42	-42	-42	-42	-42	-42	-42	-42	-42
931.156	-42	-42	-42	-42	-42	-42	-42	-42	-42	-42	-42	-42	-42	-42	-42	-42	-42	-42	-42	-42	-42
934.03	-42	-42	-42	-42	-42	-42	-42	-42	-42	-42	-42	-42	-42	-42	-42	-42	-42	-42	-42	-42	-42
936.903	-42	-42	-42	-42	-42	-42	-42	-42	-42	-42	-42	-42	-42	-42	-42	-42	-42	-42	-42	-42	-42
939.777	-42	-42	-42	-42	-42	-42	-42	-42	-42	-42	-42	-42	-42	-42	-42	-42	-42	-42	-42	-42	-42
942.651	-42	-42	-42	-42	-42	-42	-42	-42	-42	-42	-42	-42	-42	-42	-42	-42	-42	-42	-42	-42	-42
945.525	-42	-42	-42	-42	-42	-42	-42	-42	-42	-42	-42	-42	-42	-42	-42	-42	-42	-42	-42	-42	-42
948.399	-42	-42	-42	-42	-42	-42	-42	-42	-42	-42	-42	-42	-42	-42	-42	-42	-42	-42	-42	-42	-42
951.273	-42	-42	-42	-42	-42	-42	-42	-42	-42	-42	-42	-42	-42	-42	-42	-42	-42	-42	-42	-42	-42
954.147	-42	-42	-42	-42	-42	-42	-42	-42	-42	-42	-42	-42	-42	-42	-42	-42	-42	-42	-42	-42	-42
957.021	-42	-42	-42	-42	-42	-42	-42	-42	-42	-42	-42	-42	-42	-42	-42	-42	-42	-42	-42	-42	-42
959.895	-42	-42	-42	-42	-42	-42	-42	-42	-42	-42	-42	-42	-42	-42	-42	-42	-42	-42	-42	-42	-42
962.769	-42	-42	-42	-42	-42	-42	-42	-42	-42	-42	-42	-42	-42	-42	-42	-42	-42	-42	-42	-42	-42
965.643	-42	-42	-42	-42	-42	-42	-42	-42	-42	-42	-42	-42	-42	-42	-42	-42	-42	-42	-42	-42	-42
968.517	-42	-42	-42	-42	-42	-42	-42	-42	-42	-42	-42	-42	-42	-42	-42	-42	-42	-42	-42	-42	-42
971.391	-42	-42	-42	-42	-42	-42	-42	-42	-42	-42	-42	-42	-42	-42	-42	-42	-42	-42	-42	-42	-42
974.265	-42	-42	-42	-42	-42	-42	-42	-42	-42	-42	-42	-42	-42	-42	-42	-42	-42	-42	-42	-42	-42
977.139	-42	-42	-42	-42	-42	-42	-42	-42	-42	-42	-42	-42	-42	-42	-42	-42	-42	-42	-42	-42	-42
980.013	-42	-42	-42	-42	-42	-42	-42	-42	-42	-42	-42	-42	-42	-42	-42	-42	-42	-42	-42	-42	-42
982.886	-42	-42	-42	-42	-42	-42	-42	-42	-42	-42	-42	-42	-42	-42	-42	-42	-42	-42	-42	-42	-42
985.76	-42	-42	-42	-42	-42	-42	-42	-42	-42	-42	-42	-42	-42	-42	-42	-42	-42	-42	-42	-42	-42
988.634	-42	-42	-42	-42	-42	-42	-42	-42	-42	-42	-42	-42	-42	-42	-42	-42	-42	-42	-42	-42	-42
991.508	-42	-42	-42	-42	-42	-42	-42	-42	-42	-42	-42	-42	-42	-42	-42	-42	-42	-42	-42	-42	-42
994.382	-42	-42	-42	-42	-42	-42	-42	-42	-42	-42	-42	-42	-42	-42	-42	-42	-42	-42	-42	-42	-42
997.256	-42	-42	-42	-42	-42	-42	-42	-42	-42	-42	-42	-42	-42	-42	-42	-42	-42	-42	-42	-42	-42
1000.13	-42	-42	-42	-42	-42	-42	-42	-42	-42	-42	-42	-42	-42	-42	-42	-42	-42	-42	-42	-42	-42
1003	-42	-42	-42	-42	-42	-42	-42	-42	-42	-42	-42	-42	-42	-42	-42	-42	-42	-42	-42	-42	-42
1005.88	-42	-42	-42	-42	-42	-42	-42	-42	-42	-42	-42	-42	-42	-42	-42	-42	-42	-42	-42	-42	-42
1008.75	-42	-42	-42	-42	-42	-42	-42	-42	-42	-42	-42	-42	-42	-42	-42	-42	-42	-42	-42	-42	-42
1011.63	-42	-42	-42	-42	-42	-42	-42	-42	-42	-42	-42	-42	-42	-42	-42	-42	-42	-42	-42	-42	-42
1014.5	-42	-42	-42	-42	-42	-42	-42	-42	-42	-42	-42	-42	-42	-42	-42	-42	-42	-42	-42	-42	-42
1017.37	-42	-42	-42	-42	-42	-42	-42	-42	-42	-42	-42	-42	-42	-42	-42	-42	-42	-42	-42	-42	-42
1020.25	-42	-42	-42	-42	-42	-42	-42	-42	-42	-42	-42	-42	-42	-42	-42	-42	-42	-42	-42	-42	-42
1023.12	-42	-42	-42	-42	-42	-42	-42	-42	-42	-42	-42	-42	-42	-42	-42	-42	-42	-42	-42	-42	-42
1026	-42	-42	-42	-42	-42	-42	-42	-42	-42	-42	-42	-42	-42	-42	-42	-42	-42	-42	-42	-42	-42
1028.87	-42	-42	-42	-42	-42	-42	-42	-42	-42	-42	-42	-42	-42	-42	-42	-42	-42	-42	-42	-42	-42
1031.74	-42	-42	-42	-42	-42	-42	-42	-42	-42	-42	-42	-42	-42	-42	-42	-42	-42	-42	-42	-42	-42
1034.62	-42	-42	-42	-42	-42	-42	-42	-42	-42	-42	-42	-42	-42	-42	-42	-42	-42	-42	-42	-42	-42
1037.49	-42	-42	-42	-42	-42	-42	-42	-42	-42	-42	-42	-42	-42	-42	-42	-42	-42	-42	-42	-42	-42
1040.37	-42	-42	-42	-42	-42	-42	-42	-42	-42	-42	-42	-42	-42	-42	-42	-42	-42	-42	-42	-42	-42
1043.24	-42	-42	-42	-42	-42	-42	-42	-42	-42	-42	-42	-42	-42	-42	-42	-42	-42	-42	-42	-42	-42
1046.11	-42	-42	-42	-42	-42	-42	-42	-42	-42	-42	-42	-42	-42	-42	-42	-42	-42	-42	-42	-42	-42
1048.99	-42	-42	-42	-42	-42	-42	-42	-42	-42	-42	-42	-42	-42	-42	-42	-42	-42	-42	-42	-42	-42
1051.86	-42	-42	-42	-42	-42	-42	-42	-42	-42	-42	-42	-42	-42	-42	-42	-42	-42	-42	-42	-42	-42
1054.73	-42	-42	-42	-42	-42	-42	-42	-42	-42	-42	-42	-42	-42	-42	-42	-42	-42	-42	-42	-42	-42
1057.61	-42	-42	-42	-42	-42	-42	-42	-42	-42	-42	-42	-42	-42	-42	-42	-42	-42	-42	-42	-42	-42
1060.48	-42	-42	-42	-42	-42	-42	-42	-42	-42	-42	-42	-42	-42	-42	-42	-42	-42	-42	-42	-42	-42
1063.36	-42	-42	-42	-42	-42	-42	-42	-42	-42	-42	-42	-42	-42	-42	-42	-42	-42	-42	-42	-42	-42
1066.23	-42	-42	-42	-42	-42	-42	-42	-42	-42	-42	-42	-42	-42	-42	-42	-42	-42	-42	-42	-42	-42
1069.1	-42	-42	-42	-42	-42	-42	-42	-42	-42	-42	-42	-42	-42	-42	-42	-42	-42	-42	-42	-42	-42
1071.98	-42	-42	-42	-42	-42	-42	-42	-42	-42	-42	-42	-42	-42	-42	-42	-42	-42	-42	-42	-42	-42
1074.85	-42	-42	-42	-42	-42	-42	-42	-42	-42	-42	-42	-42	-42	-42	-42	-42	-42	-42	-42	-42	-42
1077.73	-42	-42	-42	-42	-42	-42	-42	-42	-42	-42	-42	-42	-42	-42	-42	-42	-42	-42	-42	-42	-42
1080.6	-42	-42	-42	-42	-42	-42	-42	-42	-42	-42	-42	-42	-42	-42	-42	-42	-42	-42	-42	-42	-42
1083.47	-42	-42	-42	-42	-42	-42	-42	-42	-42	-42	-42	-42	-42	-42	-42	-42	-42	-42	-42	-42	-42
1086.35	-42	-42	-42	-42	-42	-42	-42	-42	-42	-42	-42	-42	-42	-42	-42	-42	-42	-42	-42	-42	-42
1089.22	-42	-42	-42	-42	-42	-42	-42	-42	-42	-42	-42	-42	-42	-42	-42	-42	-42	-42	-42	-42	-42
1092.1	-42	-42	-42	-42	-42	-42	-42	-42	-42	-42	-42	-42	-42	-42	-42	-42	-42	-42	-42	-42	-42
1094.97	-42	-42	-42	-42	-42	-42	-42	-42	-42	-42	-42	-42	-42	-42	-42	-42	-42	-42	-42	-42	-42
1097.84	-42	-42	-42	-42	-42	-42	-42	-42	-42	-42	-42	-42	-42	-42	-42	-42	-42	-42	-42	-42	-42
1100.72	-42	-42	-42	-42	-42	-42	-42	-42	-42	-42	-42	-42	-42	-42	-42	-42	-42	-42	-42	-42	-42
1103.59	-42	-42	-42	-42	-42	-42	-42	-42	-42	-42	-42	-42	-42	-42	-42	-42	-42	-42	-42	-42	-42
1106.47	-42	-42	-42	-42	-42	-42	-42	-42	-42	-42	-42	-42	-42	-42	-42	-42	-42	-42	-42	-42	-42
1109.34	-42	-42	-42	-42	-42	-42	-42	-42	-42	-42	-42	-42	-42	-42	-42	-42	-42	-42	-42	-42	-42
1112.21	-42	-42	-42	-42	-42	-42	-42	-42	-42	-42	-42	-42	-42	-42	-42	-42	-42	-42	-42	-42	-42
1115.09	-42	-42	-42	-42	-42	-42	-42	-42	-42	-42	-42	-42	-42	-42	-42	-42	-42	-42	-42	-42	-42
1117.96	-42	-42	-42	-42	-42	-42	-42	-42	-42	-42	-42	-42	-42	-42	-42	-42	-42	-42	-42	-42	-42
1120.84	-42	-42	-42	-42	-42	-42	-42	-42	-42	-42	-42	-42	-42	-42	-42	-42	-42	-42	-42	-42	-42
1123.71	-42	-42	-42	-42	-42	-42	-42	-42	-42	-42	-42	-42	-42	-42	-42	-42	-42	-42	-42	-42	-42
1126.58	-42	-42	-42	-42	-42	-42	-42	-42	-42	-42	-42	-42	-42	-42	-42	-42	-42	-42	-42	-42	-42
1129.46	-42	-42	-42	-42	-42	-42	-42	-42	-42	-42	-42	-42	-42	-42	-42	-42	-42	-42	-42	-42	-42
1132.33	-42	-42	-42	-42	-42	-42	-42	-42	-42	-42	-42	-42	-42	-42	-42	-42	-42	-42	-42	-42	-42
1135.21	-42	-42	-42	-42	-42	-42	-42	-42	-42	-42	-42	-42	-42	-42	-42	-42	-42	-42	-42	-42	-42
1138.08	-42	-42	-42	-42	-42	-42	-42	-42	-42	-42	-42	-42	-42	-42	-42	-42	-42	-42	-42	-42	-42
1140.95	-42	-42	-42	-42	-42	-42	-42	-42	-42	-42	-42	-42	-42	-42	-42	-42	-42	-42	-42	-42	-42
1143.83	-42	-42	-42	-42	-42	-42	-42	-42	-42	-42	-42	-42	-42	-42	-42	-42	-42	-42	-42	-42	-42
1146.7	-42	-42	-42	-42	-42	-42	-42	-42	-42	-42	-42	-42	-42	-42	-42	-42	-42	-42	-42	-42	-42
1149.57	-42	-42	-42	-42	-42	-42	-42	-42	-42	-42	-42	-42	-42	-42	-42	-42	-42	-42	-42	-42	-42
1152.45	-42	-42	-42	-42	-42	-42	-42	-42	-42	-42	-42	-42	-42	-42	-42	-42	-42	-42	-42	-42	-42
1155.32	-42	-42	-42	-42	-42	-42	-42	-42	-42	-42	-42	-42	-42	-42	-42	-42	-42	-42	-42	-42	-42
1158.2	-42	-42	-42	-42	-42	-42	-42	-42	-42	-42	-42	-42	-42	-42	-42	-42	-42	-42	-42	-42	-42
1161.07	-42	-42	-42	-42	-42	-42	-42	-42	-42	-42	-42	-42	-42	-42	-42	-42	-42	-42	-42	-42	-42
1163.94	-42	-42	-42	-42	-42	-42	-42	-42	-42	-42	-42	-42	-42	-42	-42	-42	-42	-42	-42	-42	-42
1166.82	-42	-42	-42	-42	-42	-42	-42	-42	-42	-42	-42	-42	-42	-42	-42	-42	-42	-42	-42	-42	-42
1169.69	-42	-42	-42	-42	-42	-42	-42	-42	-42	-42	-42	-42	-42	-42	-42	-42	-42	-42	-42	-42	-42
1172.57	-42	-42	-42	-42	-42	-42	-42	-42	-42	-42	-42	-42	-42	-42	-42	-42	-42	-42	-42	-42	-42
1175.44	-42	-42	-42	-42	-42	-42	-42	-42	-42	-42	-42	-42	-42	-42	-42	-42	-42	-42	-42	-42	-42
1178.31	-42	-42	-42	-42	-42	-42	-42	-42	-42	-42	-42	-42	-42	-42	-42	-42	-42	-42	-42	-42	-42
1181.19	-42	-42	-42	-42	-42	-42	-42	-42	-42	-42	-42	-42	-42	-42	-42	-42	-42	-42	-42	-42	-42
1184.06	-42	-42	-42	-42	-42	-42	-42	-42	-42	-42	-42	-42	-42	-42	-42	-42	-42	-42	-42	-42	-42
1186.94	-42	-42	-42	-42	-42	-42	-42	-42	-42	-42	-42	-42	-42	-42	-42	-42	-42	-42	-42	-42	-42
1189.81	-42	-42	-42	-42	-42	-42	-42	-42	-42	-42	-42	-42	-42	-42	-42	-42	-42	-42	-42	-42	-42
1192.68	-42	-42	-42	-42	-42	-42	-42	-42	-42	-42	-42	-42	-42	-42	-42	-42	-42	-42	-42	-42	-42
1195.56	-42	-42	-42	-42	-42	-42	-42	-42	-42	-42	-42	-42	-42	-42	-42	-42	-42	-42	-42	-42	-42
1198.43	-42	-42	-42	-42	-42	-42	-42	-42	-42	-42	-42	-42	-42	-42	-42	-42	-42	-42	-42	-42	-42
1201.31	-42	-42	-42	-42	-42	-42	-42	-42	-42	-42	-42	-42	-42	-42	-42	-42	-42	-42	-42	-42	-42
1204.18	-42	-42	-42	-42	-42	-42	-42	-42	-42	-42	-42	-42	-42	-42	-42	-42	-42	-42	-42	-42	-42
1207.05	-42	-42	-42	-42	-42	-42	-42	-42	-42	-42	-42	-42	-42	-42	-42	-42	-42	-42	-42	-42	-42
1209.93	-42	-42	-42	-42	-42	-42	-42	-42	-42	-42	-42	-42	-42	-42	-42	-42	-42	-42	-42	-42	-42
1212.8	-42	-42	-42	-42	-42	-42	-42	-42	-42	-42	-42	-42	-42	-42	-42	-42	-42	-42	-42	-42	-42
1215.68	-42	-42	-42	-42	-42	-42	-42	-42	-42	-42	-42	-42	-42	-42	-42	-42	-42	-42	-42	-42	-42
1218.55	-42	-42	-42	-42	-42	-42	-42	-42	-42	-42	-42	-42	-42	-42	-42	-42	-42	-42	-42	-42	-42
1221.42	-42	-42	-42	-42	-42	-42	-42	-42	-42	-42	-42	-42	-42	-42	-42	-42	-42	-42	-42	-42	-42
1224.3	-42	-42	-42	-42	-42	-42	-42	-42	-42	-42	-42	-42	-42	-42	-42	-42	-42	-42	-42	-42	-42
1227.17	-42	-42	-42	-42	-42	-42	-42	-42	-42	-42	-42	-42	-42	-42	-42	-42	-42	-42	-42	-42	-42
1230.05	-42	-42	-42	-42	-42	-42	-42	-42	-42	-42	-42	-42	-42	-42	-42	-42	-42	-42	-42	-42	-42
1232.92	-42	-42	-42	-42	-42	-42	-42	-42	-42	-42	-42	-42	-42	-42	-42	-42	-42	-42	-42	-42	-42
1235.79	-42	-42	-42	-42	-42	-42	-42	-42	-42	-42	-42	-42	-42	-42	-42	-42	-42	-42	-42	-42	-42
1238.67	-42	-42	-42	-42	-42	-42	-42	-42	-42	-42	-42	-42	-42	-42	-42	-42	-42	-42	-42	-42	-42
1241.54	-42	-42	-42	-42	-42	-42	-42	-42	-42	-42	-42	-42	-42	-42	-42	-42	-42	-42	-42	-42	-42
1244.41	-42	-42	-42	-42	-42	-42	-42	-42	-42	-42	-42	-42	-42	-42	-42	-42	-42	-42	-42	-42	-42
1247.29	-42	-42	-42	-42	-42	-42	-42	-42	-42	-42	-42	-42	-42	-42	-42	-42	-42	-42	-42	-42	-42
1250.16	-42	-42	-42	-42	-42	-42	-42	-42	-42	-42	-42	-42	-42	-42	-42	-42	-42	-42	-42	-42	-42
1253.04	-42	-42	-42	-42	-42	-42	-42	-42	-42	-42	-42	-42	-42	-42	-42	-42	-42	-42	-42	-42	-42
1255.91	-42	-42	-42	-42	-42	-42	-42	-42	-42	-42	-42	-42	-42	-42	-42	-42	-42	-42	-42	-42	-42
1258.78	-42	-42	-42	-42	-42	-42	-42	-42	-42	-42	-42	-42	-42	-42	-42	-42	-42	-42	-42	-42	-42
1261.66	-42	-42	-42	-42	-42	-42	-42	-42	-42	-42	-42	-42	-42	-42	-42	-42	-42	-42	-42	-42	-42
1264.53	-42	-42	-42	-42	-42	-42	-42	-42	-42	-42	-42	-42	-42	-42	-42	-42	-42	-42	-42	-42	-42
1267.41	-42	-42	-42	-42	-42	-42	-42	-42	-42	-42	-42	-42	-42	-42	-42	-42	-42	-42	-42	-42	-42
1270.28	-42	-42	-42	-42	-42	-42	-42	-42	-42	-42	-42	-42	-42	-42	-42	-42	-42	-42	-42	-42	-42
1273.15	-42	-42	-42	-42	-42	-42	-42	-42	-42	-42	-42	-42	-42	-42	-42	-42	-42	-42	-42	-42	-42
1276.03	-42	-42	-42	-42	-42	-42	-42	-42	-42	-42	-42	-42	-42	-42	-42	-42	-42	-42	-42	-42	-42
1278.9	-42	-42	-42	-42	-42	-42	-42	-42	-42	-42	-42	-42	-42	-42	-42	-42	-42	-42	-42	-42	-42
1281.78	-42	-42	-42	-42	-42	-42	-42	-42	-42	-42	-42	-42	-42	-42	-42	-42	-42	-42	-42	-42	-42
1284.65	-42	-42	-42	-42	-42	-42	-42	-42	-42	-42	-42	-42	-42	-42	-42	-42	-42	-42	-42	-42	-42
1287.52	-42	-42	-42	-42	-42	-42	-42	-42	-42	-42	-42	-42	-42	-42	-42	-42	-42	-42	-42	-42	-42
1290.4	-42	-42	-42	-42	-42	-42	-42	-42	-42	-42	-42	-42	-42	-42	-42	-42	-42	-42	-42	-42	-42
1293.27	-42	-42	-42	-42	-42	-42	-42	-42	-42	-42	-42	-42	-42	-42	-42	-42	-42	-42	-42	-42	-42
1296.15	-42	-42	-42	-42	-42	-42	-42	-42	-42	-42	-42	-42	-42	-42	-42	-42	-42	-42	-42	-42	-42
1299.02	-42	-42	-42	-42	-42	-42	-42	-42	-42	-42	-42	-42	-42	-42	-42	-42	-42	-42	-42	-42	-42
1301.89	-42	-42	-42	-42	-42	-42	-42	-42	-42	-42	-42	-42	-42	-42	-42	-42	-42	-42	-42	-42	-42
1304.77	-42	-42	-42	-42	-42	-42	-42	-42	-42	-42	-42	-42	-42	-42	-42	-42	-42	-42	-42	-42	-42
1307.64	-42	-42	-42	-42	-42	-42	-42	-42	-42	-42	-42	-42	-42	-42	-42	-42	-42	-42	-42	-42	-42
1310.52	-42	-42	-42	-42	-42	-42	-42	-42	-42	-42	-42	-42	-42	-42	-42	-42	-42	-42	-42	-42	-42
1313.39	-42	-42	-42	-42	-42	-42	-42	-42	-42	-42	-42	-42	-42	-42	-42	-42	-42	-42	-42	-42	-42
1316.26	-42	-42	-42	-42	-42	-42	-42	-42	-42	-42	-42	-42	-42	-42	-42	-42	-42	-42	-42	-42	-42
1319.14	-42	-42	-42	-42	-42	-42	-42	-42	-42	-42	-42	-42	-42	-42	-42	-42	-42	-42	-42	-42	-42
1322.01	-42	-42	-42	-42	-42	-42	-42	-42	-42	-42	-42	-42	-42	-42	-42	-42	-42	-42	-42	-42	-42
1324.88	-42	-42	-42	-42	-42	-42	-42	-42	-42	-42	-42	-42	-42	-42	-42	-42	-42	-42	-42	-42	-42
1327.76	-42	-42	-42	-42	-42	-42	-42	-42	-42	-42	-42	-42	-42	-42	-42	-42	-42	-42	-42	-42	-42
1330.63	-42	-42	-42	-42	-42	-42	-42	-42	-42	-42	-42	-42	-42	-42	-42	-42	-42	-42	-42	-42	-42
1333.51	-42	-42	-42	-42	-42	-42	-42	-42	-42	-42	-42	-42	-42	-42	-42	-42	-42	-42	-42	-42	-42
1336.38	-42	-42	-42	-42	-42	-42	-42	-42	-42	-42	-42	-42	-42	-42	-42	-42	-42	-42	-42	-42	-42
1339.25	-42	-42	-42	-42	-42	-42	-42	-42	-42	-42	-42	-42	-42	-42	-42	-42	-42	-42	-42	-42	-42
1342.13	-42	-42	-42	-42	-42	-42	-42	-42	-42	-42	-42	-42	-42	-42	-42	-42	-42	-42	-42	-42	-42
1345	-42	-42	-42	-42	-42	-42	-42	-42	-42	-42	-42	-42	-42	-42	-42	-42	-42	-42	-42	-42	-42
1347.88	-42	-42	-42	-42	-42	-42	-42	-42	-42	-42	-42	-42	-42	-42	-42	-42	-42	-42	-42	-42	-42
1350.75	-42	-42	-42	-42	-42	-42	-42	-42	-42	-42	-42	-42	-42	-42	-42	-42	-42	-42	-42	-42	-42
1353.62	-42	-42	-42	-42	-42	-42	-42	-42	-42	-42	-42	-42	-42	-42	-42	-42	-42	-42	-42	-42	-42
1356.5	-42	-42	-42	-42	-42	-42	-42	-42	-42	-42	-42	-42	-42	-42	-42	-42	-42	-42	-42	-42	-42
1359.37	-42	-42	-42	-42	-42	-42	-42	-42	-42	-42	-42	-42	-42	-42	-42	-42	-42	-42	-42	-42	-42
1362.25	-42	-42	-42	-42	-42	-42	-42	-42	-42	-42	-42	-42	-42	-42	-42	-42	-42	-42	-42	-42	-42
1365.12	-42	-42	-42	-42	-42	-42	-42	-42	-42	-42	-42	-42	-42	-42	-42	-42	-42	-42	-42	-42	-42
1367.99	-42	-42	-42	-42	-42	-42	-42	-42	-42	-42	-42	-42	-42	-42	-42	-42	-42	-42	-42	-42	-42
1370.87	-42	-42	-42	-42	-42	-42	-42	-42	-42	-42	-42	-42	-42	-42	-42	-42	-42	-42	-42	-42	-42
1373.74	-42	-42	-42	-42	-42	-42	-42	-42	-42	-42	-42	-42	-42	-42	-42	-42	-42	-42	-42	-42	-42
1376.62	-42	-42	-42	-42	-42	-42	-42	-42	-42	-42	-42	-42	-42	-42	-42	-42	-42	-42	-42	-42	-42
1379.49	-42	-42	-42	-42	-42	-42	-42	-42	-42	-42	-42	-42	-42	-42	-42	-42	-42	-42	-42	-42	-42
1382.36	-42	-42	-42	-42	-42	-42	-42	-42	-42	-42	-42	-42	-42	-42	-42	-42	-42	-42	-42	-42	-42
1385.24	-42	-42	-42	-42	-42	-42	-42	-42	-42	-42	-42	-42	-42	-42	-42	-42	-42	-42	-42	-42	-42
1388.11	-42	-42	-42	-42	-42	-42	-42	-42	-42	-42	-42	-42	-42	-42	-42	-42	-42	-42	-42	-42	-42
1390.99	-42	-42	-42	-42	-42	-42	-42	-42	-42	-42	-42	-42	-42	-42	-42	-42	-42	-42	-42	-42	-42
1393.86	-42	-42	-42	-42	-42	-42	-42	-42	-42	-42	-42	-42	-42	-42	-42	-42	-42	-42	-42	-42	-42
1396.73	-42	-42	-42	-42	-42	-42	-42	-42	-42	-42	-42	-42	-42	-42	-42	-42	-42	-42	-42	-42	-42
1399.61	-42	-42	-42	-42	-42	-42	-42	-42	-42	-42	-42	-42	-42	-42	-42	-42	-42	-42	-42	-42	-42
1402.48	-42	-42	-42	-42	-42	-42	-42	-42	-42	-42	-42	-42	-42	-42	-42	-42	-42	-42	-42	-42	-42
1405.36	-42	-42	-42	-42	-42	-42	-42	-42	-42	-42	-42	-42	-42	-42	-42	-42	-42	-42	-42	-42	-42
1408.23	-42	-42	-42	-42	-42	-42	-42	-42	-42	-42	-42	-42	-42	-42	-42	-42	-42	-42	-42	-42	-42
1411.1	-42	-42	-42	-42	-42	-42	-42	-42	-42	-42	-42	-42	-42	-42	-42	-42	-42	-42	-42	-42	-42
1413.98	-42	-42	-42	-42	-42	-42	-42	-42	-42	-42	-42	-42	-42	-42	-42	-42	-42	-42	-42	-42	-42
1416.85	-42	-42	-42	-42	-42	-42	-42	-42	-42	-42	-42	-42	-42	-42	-42	-42	-42	-42	-42	-42	-42
1419.72	-42	-42	-42	-42	-42	-42	-42	-42	-42	-42	-42	-42	-42	-42	-42	-42	-42	-42	-42	-42	-42
1422.6	-42	-42	-42	-42	-42	-42	-42	-42	-42	-42	-42	-42	-42	-42	-42	-42	-42	-42	-42	-42	-42
1425.47	-42	-42	-42	-42	-42	-42	-42	-42	-42	-42	-42	-42	-42	-42	-42	-42	-42	-42	-42	-42	-42
1428.35	-42	-42	-42	-42	-42	-42	-42	-42	-42	-42	-42	-42	-42	-42	-42	-42	-42	-42	-42	-42	-42
1431.22	-42	-42	-42	-42	-42	-42	-42	-42	-42	-42	-42	-42	-42	-42	-42	-42	-42	-42	-42	-42	-42
1434.09	-42	-42	-42	-42	-42	-42	-42	-42	-42	-42	-42	-42	-42	-42	-42	-42	-42	-42	-42	-42	-42
1436.97	-42	-42	-42	-42	-42	-42	-42	-42	-42	-42	-42	-42	-42	-42	-42	-42	-42	-42	-42	-42	-42
1439.84	-42	-42	-42	-42	-42	-42	-42	-42	-42	-42	-42	-42	-42	-42	-42	-42	-42	-42	-42	-42	-42
1442.72	-42	-42	-42	-42	-42	-42	-42	-42	-42	-42	-42	-42	-42	-42	-42	-42	-42	-42	-42	-42	-42
1445.59	-42	-42	-42	-42	-42	-42	-42	-42	-42	-42	-42	-42	-42	-42	-42	-42	-42	-42	-42	-42	-42
1448.46	-42	-42	-42	-42	-42	-42	-42	-42	-42	-42	-42	-42	-42	-42	-42	-42	-42	-42	-42	-42	-42
1451.34	-42	-42	-42	-42	-42	-42	-42	-42	-42	-42	-42	-42	-42	-42	-42	-42	-42	-42	-42	-42	-42
1454.21	-42	-42	-42	-42	-42	-42	-42	-42	-42	-42	-42	-42	-42	-42	-42	-42	-42	-42	-42	-42	-42
1457.09	-42	-42	-42	-42	-42	-42	-42	-42	-42	-42	-42	-42	-42	-42	-42	-42	-42	-42	-42	-42	-42
1459.96	-42	-42	-42	-42	-42	-42	-42	-42	-42	-42	-42	-42	-42	-42	-42	-42	-42	-42	-42	-42	-42
1462.83	-42	-42	-42	-42	-42	-42	-42	-42	-42	-42	-42	-42	-42	-42	-42	-42	-42	-42	-42	-42	-42
1465.71	-42	-42	-42	-42	-42	-42	-42	-42	-42	-42	-42	-42	-42	-42	-42	-42	-42	-42	-42	-42	-42
1468.58	-42	-42	-42	-42	-42	-42	-42	-42	-42	-42	-42	-42	-42	-42	-42	-42	-42	-42	-42	-42	-42
1471.46	-42	-42	-42	-42	-42	-42	-42	-42	-42	-42	-42	-42	-42	-42	-42	-42	-42	-42	-42	-42	-42

## Sheet: Figure 2e - Case 8
# 2.84	2.88	2.93	2.97	3.01	3.06	3.1	3.14	3.19	3.23	3.27	3.32	3.36	3.41	3.45	3.49	3.54	3.58	3.62	3.67	3.71
0	-42	-42	-42	-42	-42	-42	-42	-42	-42	-42	-42	-42	-42	-42	-42	-42	-42	-42	-42	-42	-42
2.87394	-42	-42	-42	-42	-42	-42	-42	-42	-42	-42	-42	-42	-42	-42	-42	-42	-42	-42	-42	-42	-42
5.74787	-42	-42	-42	-42	-42	-42	-42	-42	-42	-42	-42	-42	-42	-42	-42	-42	-42	-42	-42	-42	-42
8.62181	-42	-42	-42	-42	-42	-42	-42	-42	-42	-42	-42	-42	-42	-42	-42	-42	-42	-42	-42	-42	-42
11.4957	-41.9063	-42	-42	-42	-41.9868	-42	-42	-42	-42	-41.9012	-42	-42	-42	-42	-42	-42	-42	-42	-42	-42	-42
14.3697	-41.5132	-41.765	-42	-41.7896	-41.6593	-42	-42	-42	-41.9108	-41.6244	-41.815	-42	-42	-42	-42	-42	-42	-42	-42	-41.983	-41.8434
17.2436	-41.0434	-41.5301	-42	-41.3767	-41.3688	-41.8149	-42	-42	-41.7184	-41.4181	-41.719	-42	-42	-42	-42	-42	-42	-42	-41.9398	-41.7567	-41.5292
20.1176	-40.7585	-41.3133	-41.5427	-40.9484	-41.0968	-41.729	-42	-42	-41.6175	-41.2414	-41.7433	-42	-41.9844	-41.966	-41.9843	-42	-42	-41.9656	-41.866	-41.6651	-41.2443
22.9915	-40.683	-41.2593	-41.0882	-40.4515	-41.0066	-41.7536	-42	-42	-41.6087	-41.2404	-41.8751	-42	-42	-42	-42	-42	-42	-42	-41.9233	-41.7071	-41.1513
25.8654	-40.8172	-41.4039	-40.763	-40.1623	-41.0967	-41.8876	-42	-42	-41.6931	-41.4063	-42	-42	-42	-42	-42	-42	-42	-42	-42	-41.8881	-41.3062
28.7394	-41.167	-41.634	-40.7213	-40.0961	-41.3685	-42	-42	-42	-41.8717	-41.6204	-42	-42	-42	-42	-42	-42	-42	-42	-42	-42	-41.586
31.6133	-41.621	-41.9513	-40.9345	-40.2421	-41.7639	-42	-42	-42	-42	-41.8687	-42	-42	-42	-42	-42	-42	-42	-42	-42	-42	-41.9179
34.4872	-42	-42	-41.3409	-40.5757	-42	-42	-42	-42	-42	-42	-42	-42	-42	-42	-42	-42	-42	-42	-42	-42	-42
37.3612	-42	-42	-41.6743	-41.0598	-42	-42	-42	-42	-42	-42	-42	-42	-42	-42	-42	-42	-42	-42	-42	-42	-42
40.2351	-42	-42	-41.8709	-41.5232	-42	-42	-42	-42	-42	-42	-42	-42	-42	-42	-42	-42	-42	-42	-42	-42	-42
43.1091	-42	-42	-42	-41.7111	-42	-42	-42	-42	-42	-42	-42	-42	-42	-42	-42	-42	-42	-42	-42	-42	-42
45.983	-42	-42	-42	-41.9049	-42	-42	-42	-42	-42	-42	-42	-42	-42	-42	-42	-42	-42	-42	-42	-42	-42
48.8569	-42	-42	-42	-42	-42	-42	-42	-42	-42	-42	-42	-42	-42	-42	-42	-42	-42	-42	-42	-42	-42
51.7309	-42	-42	-42	-42	-42	-42	-42	-42	-42	-42	-42	-42	-42	-42	-42	-42	-42	-42	-42	-42	-42
54.6048	-42	-42	-42	-42	-42	-42	-42	-42	-42	-42	-42	-42	-42	-42	-42	-42	-42	-42	-42	-42	-42
57.4787	-42	-42	-42	-42	-42	-42	-42	-42	-42	-42	-42	-42	-42	-42	-42	-42	-42	-42	-42	-42	-42
60.3527	-42	-42	-42	-42	-42	-42	-42	-42	-42	-42	-42	-42	-42	-42	-42	-42	-42	-42	-42	-42	-42
63.2266	-42	-42	-42	-42	-42	-42	-42	-42	-42	-42	-42	-42	-42	-42	-42	-42	-42	-42	-42	-42	-42
66.1006	-42	-42	-42	-42	-42	-42	-42	-42	-42	-42	-42	-42	-42	-42	-42	-42	-42	-42	-42	-42	-42
68.9745	-42	-42	-42	-42	-42	-42	-42	-42	-42	-42	-42	-42	-42	-42	-42	-42	-42	-42	-42	-42	-42
71.8484	-42	-42	-42	-42	-42	-42	-42	-42	-42	-42	-42	-42	-42	-42	-42	-42	-42	-42	-42	-42	-42
74.7224	-42	-42	-42	-42	-42	-42	-42	-42	-42	-42	-42	-42	-42	-42	-42	-42	-42	-42	-42	-42	-42
77.5963	-42	-42	-42	-42	-42	-42	-42	-42	-42	-42	-42	-42	-42	-42	-42	-42	-42	-42	-42	-42	-42
80.4702	-42	-42	-42	-42	-42	-42	-42	-42	-42	-42	-42	-42	-42	-42	-42	-42	-42	-42	-42	-42	-42
83.3442	-42	-42	-42	-42	-42	-42	-42	-42	-42	-42	-42	-42	-42	-42	-42	-42	-42	-42	-42	-42	-42
86.2181	-42	-42	-42	-42	-42	-42	-42	-42	-42	-42	-42	-42	-42	-42	-42	-42	-42	-42	-42	-42	-42
89.092	-42	-42	-42	-42	-42	-42	-42	-42	-42	-42	-42	-42	-42	-42	-42	-42	-42	-42	-42	-42	-42
91.966	-42	-42	-42	-42	-42	-42	-42	-42	-42	-42	-42	-42	-42	-42	-42	-42	-42	-42	-42	-42	-42
94.8399	-42	-42	-42	-42	-42	-42	-42	-42	-42	-42	-42	-42	-42	-42	-42	-42	-42	-42	-42	-42	-42
97.7139	-42	-42	-42	-42	-42	-42	-42	-42	-42	-42	-42	-42	-42	-42	-42	-42	-42	-42	-42	-42	-42
100.588	-42	-42	-42	-42	-42	-42	-42	-42	-42	-42	-42	-42	-42	-42	-42	-42	-42	-42	-42	-42	-42
103.462	-42	-42	-42	-42	-42	-42	-42	-42	-42	-42	-42	-42	-42	-42	-42	-42	-42	-42	-42	-42	-42
106.336	-42	-42	-42	-42	-42	-42	-42	-42	-42	-42	-42	-42	-42	-42	-42	-42	-42	-42	-42	-42	-42
109.21	-42	-42	-42	-42	-42	-42	-42	-42	-42	-42	-42	-42	-42	-42	-42	-42	-42	-42	-42	-42	-42
112.084	-42	-42	-42	-42	-42	-42	-42	-42	-42	-42	-42	-42	-42	-42	-42	-42	-42	-42	-42	-42	-42
114.957	-42	-42	-42	-42	-42	-42	-42	-42	-42	-42	-42	-42	-42	-42	-42	-42	-42	-42	-42	-42	-42
117.831	-42	-42	-42	-42	-42	-42	-42	-42	-42	-42	-42	-42	-42	-42	-42	-42	-42	-42	-42	-42	-42
120.705	-42	-42	-42	-42	-42	-42	-42	-42	-42	-42	-42	-42	-42	-42	-42	-42	-42	-42	-42	-42	-42
123.579	-42	-42	-42	-42	-42	-42	-42	-42	-42	-42	-42	-42	-42	-42	-42	-42	-42	-42	-42	-42	-42
126.453	-42	-42	-42	-42	-42	-42	-42	-42	-42	-42	-42	-42	-42	-42	-42	-42	-42	-42	-42	-42	-42
129.327	-42	-42	-42	-42	-42	-42	-42	-42	-42	-42	-42	-42	-42	-42	-42	-42	-42	-42	-42	-42	-42
132.201	-42	-42	-42	-42	-42	-42	-42	-42	-42	-42	-42	-42	-42	-42	-42	-42	-42	-42	-42	-42	-42
135.075	-42	-42	-42	-42	-42	-42	-42	-42	-42	-42	-42	-42	-42	-42	-42	-42	-42	-42	-42	-42	-42
137.949	-42	-42	-42	-42	-42	-42	-42	-42	-42	-42	-42	-42	-42	-42	-42	-42	-42	-42	-42	-42	-42
140.823	-42	-42	-42	-42	-42	-42	-42	-42	-42	-42	-42	-42	-42	-42	-42	-42	-42	-42	-42	-42	-42
143.697	-42	-42	-42	-42	-42	-42	-42	-42	-42	-42	-42	-42	-42	-42	-42	-42	-42	-42	-42	-42	-42
146.571	-42	-42	-42	-42	-42	-42	-42	-42	-42	-42	-42	-42	-42	-42	-42	-42	-42	-42	-42	-42	-42
149.445	-42	-42	-42	-42	-42	-42	-42	-42	-42	-42	-42	-42	-42	-42	-42	-42	-42	-42	-42	-42	-42
152.319	-42	-42	-42	-42	-42	-42	-42	-42	-42	-42	-42	-42	-42	-42	-42	-42	-42	-42	-42	-42	-42
155.193	-42	-42	-42	-42	-42	-42	-42	-42	-42	-42	-42	-42	-42	-42	-42	-42	-42	-42	-42	-42	-42
158.067	-42	-42	-42	-42	-42	-42	-42	-42	-42	-42	-42	-42	-42	-42	-42	-42	-42	-42	-42	-42	-42
160.94	-42	-42	-42	-42	-42	-42	-42	-42	-42	-42	-42	-42	-42	-42	-42	-42	-42	-42	-42	-42	-42
163.814	-42	-42	-42	-42	-42	-42	-42	-42	-42	-42	-42	-42	-42	-42	-42	-42	-42	-42	-42	-42	-42
166.688	-42	-42	-42	-42	-42	-42	-42	-42	-42	-42	-42	-42	-42	-42	-42	-42	-42	-42	-42	-42	-42
169.562	-42	-42	-42	-42	-42	-42	-42	-42	-42	-42	-42	-42	-42	-42	-42	-42	-42	-42	-42	-42	-42
172.436	-42	-42	-42	-42	-42	-42	-42	-42	-42	-42	-42	-42	-42	-42	-42	-42	-42	-42	-42	-42	-42
175.31	-42	-42	-42	-42	-42	-42	-42	-42	-42	-42	-42	-42	-42	-42	-42	-42	-42	-42	-42	-42	-42
178.184	-42	-42	-42	-42	-42	-42	-42	-42	-42	-42	-42	-42	-42	-42	-42	-42	-42	-42	-42	-42	-42
181.058	-42	-42	-42	-42	-42	-42	-42	-42	-42	-42	-42	-42	-42	-42	-42	-42	-42	-42	-42	-42	-42
183.932	-42	-42	-42	-42	-42	-42	-42	-42	-42	-42	-42	-42	-42	-42	-42	-42	-42	-42	-42	-42	-42
186.806	-42	-42	-42	-42	-42	-42	-42	-42	-42	-42	-42	-42	-42	-42	-42	-42	-42	-42	-42	-42	-42
189.68	-42	-42	-42	-42	-42	-42	-42	-42	-42	-42	-42	-42	-42	-42	-42	-42	-42	-42	-42	-42	-42
192.554	-42	-42	-42	-42	-42	-42	-42	-42	-42	-42	-42	-42	-42	-42	-42	-42	-42	-42	-42	-42	-42
195.428	-42	-42	-42	-42	-42	-42	-42	-42	-42	-42	-42	-42	-42	-42	-42	-42	-42	-42	-42	-42	-42
198.302	-42	-42	-42	-42	-42	-42	-42	-42	-42	-42	-42	-42	-42	-42	-42	-42	-42	-42	-42	-42	-42
201.176	-42	-42	-42	-42	-42	-42	-42	-42	-42	-42	-42	-42	-42	-42	-42	-42	-42	-42	-42	-42	-42
204.05	-42	-42	-42	-42	-42	-42	-42	-42	-42	-42	-42	-42	-42	-42	-42	-42	-42	-42	-42	-42	-42
206.923	-42	-42	-42	-42	-42	-42	-42	-42	-42	-42	-42	-42	-42	-42	-42	-42	-42	-42	-42	-42	-42
209.797	-42	-42	-42	-42	-42	-42	-42	-42	-42	-42	-42	-42	-42	-42	-42	-42	-42	-42	-42	-42	-42
212.671	-42	-42	-42	-42	-42	-42	-42	-42	-42	-42	-42	-42	-42	-42	-42	-42	-42	-42	-42	-42	-42
215.545	-42	-42	-42	-42	-42	-42	-42	-42	-42	-42	-42	-42	-42	-42	-42	-42	-42	-42	-42	-42	-42
218.419	-42	-42	-42	-42	-42	-42	-42	-42	-42	-42	-42	-42	-42	-42	-42	-42	-42	-42	-42	-42	-42
221.293	-42	-42	-42	-42	-42	-42	-42	-42	-42	-42	-42	-42	-42	-42	-42	-42	-42	-42	-42	-42	-42
224.167	-42	-42	-42	-42	-42	-42	-42	-42	-42	-42	-42	-42	-42	-42	-42	-42	-42	-42	-42	-42	-42
227.041	-42	-42	-42	-42	-42	-42	-42	-42	-42	-42	-42	-42	-42	-42	-42	-42	-42	-42	-42	-42	-42
229.915	-42	-42	-42	-42	-42	-42	-42	-42	-42	-42	-42	-42	-42	-42	-42	-42	-42	-42	-42	-42	-42
232.789	-42	-42	-42	-42	-42	-42	-42	-42	-42	-42	-42	-42	-42	-42	-42	-42	-42	-42	-42	-42	-42
235.663	-42	-42	-42	-42	-42	-42	-42	-42	-42	-42	-42	-42	-42	-42	-42	-42	-42	-42	-42	-42	-42
238.537	-42	-42	-42	-42	-42	-42	-42	-42	-42	-42	-42	-42	-42	-42	-42	-42	-42	-42	-42	-42	-42
241.411	-42	-42	-42	-42	-42	-42	-42	-42	-42	-42	-42	-42	-42	-42	-42	-42	-42	-42	-42	-42	-42
244.285	-42	-42	-42	-42	-42	-42	-42	-42	-42	-42	-42	-42	-42	-42	-42	-42	-42	-42	-42	-42	-42
247.159	-42	-42	-42	-42	-42	-42	-42	-42	-42	-42	-42	-42	-42	-42	-42	-42	-42	-42	-42	-42	-42
250.033	-42	-42	-42	-42	-42	-42	-42	-42	-42	-42	-42	-42	-42	-42	-42	-42	-42	-42	-42	-42	-42
252.906	-42	-42	-42	-42	-42	-42	-42	-42	-42	-42	-42	-42	-42	-42	-42	-42	-42	-42	-42	-42	-42
255.78	-42	-42	-42	-42	-42	-42	-42	-42	-42	-42	-42	-42	-42	-42	-42	-42	-42	-42	-42	-42	-42
258.654	-42	-42	-42	-42	-42	-42	-42	-42	-42	-42	-42	-42	-42	-42	-42	-42	-42	-42	-42	-42	-42
261.528	-42	-42	-42	-42	-42	-42	-42	-42	-42	-42	-42	-42	-42	-42	-42	-42	-42	-42	-42	-42	-42
264.402	-42	-42	-42	-42	-42	-42	-42	-42	-42	-42	-42	-42	-42	-42	-42	-42	-42	-42	-42	-42	-42
267.276	-42	-42	-42	-42	-42	-42	-42	-42	-42	-42	-42	-42	-42	-42	-42	-42	-42	-42	-42	-42	-42
270.15	-42	-42	-42	-42	-42	-42	-42	-42	-42	-42	-42	-42	-42	-42	-42	-42	-42	-42	-42	-42	-42
273.024	-42	-42	-42	-42	-42	-42	-42	-42	-42	-42	-42	-42	-42	-42	-42	-42	-42	-42	-42	-42	-42
275.898	-42	-42	-42	-42	-42	-42	-42	-42	-42	-42	-42	-42	-42	-42	-42	-42	-42	-42	-42	-42	-42
278.772	-42	-42	-42	-42	-42	-42	-42	-42	-42	-42	-42	-42	-42	-42	-42	-42	-42	-42	-42	-42	-42
281.646	-42	-42	-42	-42	-42	-42	-42	-42	-42	-42	-42	-42	-42	-42	-42	-42	-42	-42	-42	-42	-42
284.52	-42	-42	-42	-42	-42	-42	-42	-42	-42	-42	-42	-42	-42	-42	-42	-42	-42	-42	-42	-42	-42
287.394	-42	-42	-42	-42	-42	-42	-42	-42	-42	-42	-42	-42	-42	-42	-42	-42	-42	-42	-42	-42	-42
290.268	-42	-42	-42	-42	-42	-42	-42	-42	-42	-42	-42	-42	-42	-42	-42	-42	-42	-42	-42	-42	-42
293.142	-42	-42	-42	-42	-42	-42	-42	-42	-42	-42	-42	-42	-42	-42	-42	-42	-42	-42	-42	-42	-42
296.016	-42	-42	-42	-42	-42	-42	-42	-42	-42	-42	-42	-42	-42	-42	-42	-42	-42	-42	-42	-42	-42
298.889	-42	-42	-42	-42	-42	-42	-42	-42	-42	-42	-42	-42	-42	-42	-42	-42	-42	-42	-42	-42	-42
301.763	-42	-42	-42	-42	-42	-42	-42	-42	-42	-42	-42	-42	-42	-42	-42	-42	-42	-42	-42	-42	-42
304.637	-42	-42	-42	-42	-42	-42	-42	-42	-42	-42	-42	-42	-42	-42	-42	-42	-42	-42	-42	-42	-42
307.511	-42	-42	-42	-42	-42	-42	-42	-42	-42	-42	-42	-42	-42	-42	-42	-42	-42	-42	-42	-42	-42
310.385	-42	-42	-42	-42	-42	-42	-42	-42	-42	-42	-42	-42	-42	-42	-42	-42	-42	-42	-42	-42	-42
313.259	-42	-42	-42	-42	-42	-42	-42	-42	-42	-42	-42	-42	-42	-42	-42	-42	-42	-42	-42	-42	-42
316.133	-42	-42	-42	-42	-42	-42	-42	-42	-42	-42	-42	-42	-42	-42	-42	-42	-42	-42	-42	-42	-42
319.007	-42	-42	-42	-42	-42	-42	-42	-42	-42	-42	-42	-42	-42	-42	-42	-42	-42	-42	-42	-42	-42
321.881	-42	-42	-42	-42	-42	-42	-42	-42	-42	-42	-42	-42	-42	-42	-42	-42	-42	-42	-42	-42	-42
324.755	-42	-42	-42	-42	-42	-42	-42	-42	-42	-42	-42	-42	-42	-42	-42	-42	-42	-42	-42	-42	-42
327.629	-42	-42	-42	-42	-42	-42	-42	-42	-42	-42	-42	-42	-42	-42	-42	-42	-42	-42	-42	-42	-42
330.503	-42	-42	-42	-42	-42	-42	-42	-42	-42	-42	-42	-42	-42	-42	-42	-42	-42	-42	-42	-42	-42
333.377	-42	-42	-42	-42	-42	-42	-42	-42	-42	-42	-42	-42	-42	-42	-42	-42	-42	-42	-42	-42	-42
336.251	-42	-42	-42	-42	-42	-42	-42	-42	-42	-42	-42	-42	-42	-42	-42	-42	-42	-42	-42	-42	-42
339.125	-42	-42	-42	-42	-42	-42	-42	-42	-42	-42	-42	-42	-42	-42	-42	-42	-42	-42	-42	-42	-42
341.999	-42	-42	-42	-42	-42	-42	-42	-42	-42	-42	-42	-42	-42	-42	-42	-42	-42	-42	-42	-42	-42
344.872	-42	-42	-42	-42	-42	-42	-42	-42	-42	-42	-42	-42	-42	-42	-42	-42	-42	-42	-42	-42	-42
347.746	-42	-42	-42	-42	-42	-42	-42	-42	-42	-42	-42	-42	-42	-42	-42	-42	-42	-42	-42	-42	-42
350.62	-42	-42	-42	-42	-42	-42	-42	-42	-42	-42	-42	-42	-42	-42	-42	-42	-42	-42	-42	-42	-42
353.494	-42	-42	-42	-42	-42	-42	-42	-42	-42	-42	-42	-42	-42	-42	-42	-42	-42	-42	-42	-42	-42
356.368	-42	-42	-42	-42	-42	-42	-42	-42	-42	-42	-42	-42	-42	-42	-42	-42	-42	-42	-42	-42	-42
359.242	-42	-42	-42	-42	-42	-42	-42	-42	-42	-42	-42	-42	-42	-42	-42	-42	-42	-42	-42	-42	-42
362.116	-42	-42	-42	-42	-42	-42	-42	-42	-42	-42	-42	-42	-42	-42	-42	-42	-42	-42	-42	-42	-42
364.99	-42	-42	-42	-42	-42	-42	-42	-42	-42	-42	-42	-42	-42	-42	-42	-42	-42	-42	-42	-42	-42
367.864	-42	-42	-42	-42	-42	-42	-42	-42	-42	-42	-42	-42	-42	-42	-42	-42	-42	-42	-42	-42	-42
370.738	-42	-42	-42	-42	-42	-42	-42	-42	-42	-42	-42	-42	-42	-42	-42	-42	-42	-42	-42	-42	-42
373.612	-42	-42	-42	-42	-42	-42	-42	-42	-42	-42	-42	-42	-42	-42	-42	-42	-42	-42	-42	-42	-42
376.486	-42	-42	-42	-42	-42	-42	-42	-42	-42	-42	-42	-42	-42	-42	-42	-42	-42	-42	-42	-42	-42
379.36	-42	-42	-42	-42	-42	-42	-42	-42	-42	-42	-42	-42	-42	-42	-42	-42	-42	-42	-42	-42	-42
382.234	-42	-42	-42	-42	-42	-42	-42	-42	-42	-42	-42	-42	-42	-42	-42	-42	-42	-42	-42	-42	-42
385.108	-42	-42	-42	-42	-42	-42	-42	-42	-42	-42	-42	-42	-42	-42	-42	-42	-42	-42	-42	-42	-42
387.981	-42	-42	-42	-42	-42	-42	-42	-42	-42	-42	-42	-42	-42	-42	-42	-42	-42	-42	-42	-42	-42
390.855	-42	-42	-42	-42	-42	-42	-42	-42	-42	-42	-42	-42	-42	-42	-42	-42	-42	-42	-42	-42	-42
393.729	-42	-42	-42	-42	-42	-42	-42	-42	-42	-42	-42	-42	-42	-42	-42	-42	-42	-42	-42	-42	-42
396.603	-42	-42	-42	-42	-42	-42	-42	-42	-42	-42	-42	-42	-42	-42	-42	-42	-42	-42	-42	-42	-42
399.477	-42	-42	-42	-42	-42	-42	-42	-42	-42	-42	-42	-42	-42	-42	-42	-42	-42	-42	-42	-42	-42
402.351	-42	-42	-42	-42	-42	-42	-42	-42	-42	-42	-42	-42	-42	-42	-42	-42	-42	-42	-42	-42	-42
405.225	-42	-42	-42	-42	-42	-42	-42	-42	-42	-42	-42	-42	-42	-42	-42	-42	-42	-42	-42	-42	-42
408.099	-42	-42	-42	-42	-42	-42	-42	-42	-42	-42	-42	-42	-42	-42	-42	-42	-42	-42	-42	-42	-42
410.973	-42	-42	-42	-42	-42	-42	-42	-42	-42	-42	-42	-42	-42	-42	-42	-42	-42	-42	-42	-42	-42
413.847	-42	-42	-42	-42	-42	-42	-42	-42	-42	-42	-42	-42	-42	-42	-42	-42	-42	-42	-42	-42	-42
416.721	-42	-42	-42	-42	-42	-42	-42	-42	-42	-42	-42	-42	-42	-42	-42	-42	-42	-42	-42	-42	-42
419.595	-42	-42	-42	-42	-42	-42	-42	-42	-42	-42	-42	-42	-42	-42	-42	-42	-42	-42	-42	-42	-42
422.469	-42	-42	-42	-42	-42	-42	-42	-42	-42	-42	-42	-42	-42	-42	-42	-42	-42	-42	-42	-42	-42
425.343	-42	-42	-42	-42	-42	-42	-42	-42	-42	-42	-42	-42	-42	-42	-42	-42	-42	-42	-42	-42	-42
428.217	-42	-42	-42	-42	-42	-42	-42	-42	-42	-42	-42	-42	-42	-42	-42	-42	-42	-42	-42	-42	-42
431.091	-42	-42	-42	-42	-42	-42	-42	-42	-42	-42	-42	-42	-42	-42	-42	-42	-42	-42	-42	-42	-42
433.964	-42	-42	-42	-42	-42	-42	-42	-42	-42	-42	-42	-42	-42	-42	-42	-42	-42	-42	-42	-42	-42
436.838	-42	-42	-42	-42	-42	-42	-42	-42	-42	-42	-42	-42	-42	-42	-42	-42	-42	-42	-42	-42	-42
439.712	-42	-42	-42	-42	-42	-42	-42	-42	-42	-42	-42	-42	-42	-42	-42	-42	-42	-42	-42	-42	-42
442.586	-42	-42	-42	-42	-42	-42	-42	-42	-42	-42	-42	-42	-42	-42	-42	-42	-42	-42	-42	-42	-42
445.46	-42	-42	-42	-42	-42	-42	-42	-42	-42	-42	-42	-42	-42	-42	-42	-42	-42	-42	-42	-42	-42
448.334	-42	-42	-42	-42	-42	-42	-42	-42	-42	-42	-42	-42	-42	-42	-42	-42	-42	-42	-42	-42	-42
451.208	-42	-42	-42	-42	-42	-42	-42	-42	-42	-42	-42	-42	-42	-42	-42	-42	-42	-42	-42	-42	-42
454.082	-42	-42	-42	-42	-42	-42	-42	-42	-42	-42	-42	-42	-42	-42	-42	-42	-42	-42	-42	-42	-42
456.956	-42	-42	-42	-42	-42	-42	-42	-42	-42	-42	-42	-42	-42	-42	-42	-42	-42	-42	-42	-42	-42
459.83	-42	-42	-42	-42	-42	-42	-42	-42	-42	-42	-42	-42	-42	-42	-42	-42	-42	-42	-42	-42	-42
462.704	-42	-42	-42	-42	-42	-42	-42	-42	-42	-42	-42	-42	-42	-42	-42	-42	-42	-42	-42	-42	-42
465.578	-42	-42	-42	-42	-42	-42	-42	-42	-42	-42	-42	-42	-42	-42	-42	-42	-42	-42	-42	-42	-42
468.452	-42	-42	-42	-42	-42	-42	-42	-42	-42	-42	-42	-42	-42	-42	-42	-42	-42	-42	-42	-42	-42
471.326	-42	-42	-42	-42	-42	-42	-42	-42	-42	-42	-42	-42	-42	-42	-42	-42	-42	-42	-42	-42	-42
474.2	-42	-42	-42	-42	-42	-42	-42	-42	-42	-42	-42	-42	-42	-42	-42	-42	-42	-42	-42	-42	-42
477.074	-42	-42	-42	-42	-42	-42	-42	-42	-42	-42	-42	-42	-42	-42	-42	-42	-42	-42	-42	-42	-42
479.947	-42	-42	-42	-42	-42	-42	-42	-42	-42	-42	-42	-42	-42	-42	-42	-42	-42	-42	-42	-42	-42
482.821	-42	-42	-42	-42	-42	-42	-42	-42	-42	-42	-42	-42	-42	-42	-42	-42	-42	-42	-42	-42	-42
485.695	-42	-42	-42	-42	-42	-42	-42	-42	-42	-42	-42	-42	-42	-42	-42	-42	-42	-42	-42	-42	-42
488.569	-42	-42	-42	-42	-42	-42	-42	-42	-42	-42	-42	-42	-42	-42	-42	-42	-42	-42	-42	-42	-42
491.443	-42	-42	-42	-42	-42	-42	-42	-42	-42	-42	-42	-42	-42	-42	-42	-42	-42	-42	-42	-42	-42
494.317	-42	-42	-42	-42	-42	-42	-42	-42	-42	-42	-42	-42	-42	-42	-42	-42	-42	-42	-42	-42	-42
497.191	-42	-42	-42	-42	-42	-42	-42	-42	-42	-42	-42	-42	-42	-42	-42	-42	-42	-42	-42	-42	-42
500.065	-42	-42	-42	-42	-42	-42	-42	-42	-42	-42	-42	-42	-42	-42	-42	-42	-42	-42	-42	-42	-42
502.939	-42	-42	-42	-42	-42	-42	-42	-42	-42	-42	-42	-42	-42	-42	-42	-42	-42	-42	-42	-42	-42
505.813	-42	-42	-42	-42	-42	-42	-42	-42	-42	-42	-42	-42	-42	-42	-42	-42	-42	-42	-42	-42	-42
508.687	-42	-42	-42	-42	-42	-42	-42	-42	-42	-42	-42	-42	-42	-42	-42	-42	-42	-42	-42	-42	-42
511.561	-42	-42	-42	-42	-42	-42	-42	-42	-42	-42	-42	-42	-42	-42	-42	-42	-42	-42	-42	-42	-42
514.435	-42	-42	-42	-42	-42	-42	-42	-42	-42	-42	-42	-42	-42	-42	-42	-42	-42	-42	-42	-42	-42
517.309	-42	-42	-42	-42	-42	-42	-42	-42	-42	-42	-42	-42	-42	-42	-42	-42	-42	-42	-42	-42	-42
520.183	-42	-42	-42	-42	-42	-42	-42	-42	-42	-42	-42	-42	-42	-42	-42	-42	-42	-42	-42	-42	-42
523.057	-42	-42	-42	-42	-42	-42	-42	-42	-42	-42	-42	-42	-42	-42	-42	-42	-42	-42	-42	-42	-42
525.93	-42	-42	-42	-42	-42	-42	-42	-42	-42	-42	-42	-42	-42	-42	-42	-42	-42	-42	-42	-42	-42
528.804	-42	-42	-42	-42	-42	-42	-42	-42	-42	-42	-42	-42	-42	-42	-42	-42	-42	-42	-42	-42	-42
531.678	-42	-42	-42	-42	-42	-42	-42	-42	-42	-42	-42	-42	-42	-42	-42	-42	-42	-42	-42	-42	-42
534.552	-42	-42	-42	-42	-42	-42	-42	-42	-42	-42	-42	-42	-42	-42	-42	-42	-42	-42	-42	-42	-42
537.426	-42	-42	-42	-42	-42	-42	-42	-42	-42	-42	-42	-42	-42	-42	-42	-42	-42	-42	-42	-42	-42
540.3	-42	-42	-42	-42	-42	-42	-42	-42	-42	-42	-42	-42	-42	-42	-42	-42	-42	-42	-42	-42	-42
543.174	-42	-42	-42	-42	-42	-42	-42	-42	-42	-42	-42	-42	-42	-42	-42	-42	-42	-42	-42	-42	-42
546.048	-42	-42	-42	-42	-42	-42	-42	-42	-42	-42	-42	-42	-42	-42	-42	-42	-42	-42	-42	-42	-42
548.922	-42	-42	-42	-42	-42	-42	-42	-42	-42	-42	-42	-42	-42	-42	-42	-42	-42	-42	-42	-42	-42
551.796	-42	-42	-42	-42	-42	-42	-42	-42	-42	-42	-42	-42	-42	-42	-42	-42	-42	-42	-42	-42	-42
554.67	-42	-42	-42	-42	-42	-42	-42	-42	-42	-42	-42	-42	-42	-42	-42	-42	-42	-42	-42	-42	-42
557.544	-42	-42	-42	-42	-42	-42	-42	-42	-42	-42	-42	-42	-42	-42	-42	-42	-42	-42	-42	-42	-42
560.418	-42	-42	-42	-42	-42	-42	-42	-42	-42	-42	-42	-42	-42	-42	-42	-42	-42	-42	-42	-42	-42
563.292	-42	-42	-42	-42	-42	-42	-42	-42	-42	-42	-42	-42	-42	-42	-42	-42	-42	-42	-42	-42	-42
566.166	-42	-42	-42	-42	-42	-42	-42	-42	-42	-42	-42	-42	-42	-42	-42	-42	-42	-42	-42	-42	-42
569.04	-42	-42	-42	-42	-42	-42	-42	-42	-42	-42	-42	-42	-42	-42	-42	-42	-42	-42	-42	-42	-42
571.913	-42	-42	-42	-42	-42	-42	-42	-42	-42	-42	-42	-42	-42	-42	-42	-42	-42	-42	-42	-42	-42
574.787	-42	-42	-42	-42	-42	-42	-42	-42	-42	-42	-42	-42	-42	-42	-42	-42	-42	-42	-42	-42	-42
577.661	-42	-42	-42	-42	-42	-42	-42	-42	-42	-42	-42	-42	-42	-42	-42	-42	-42	-42	-42	-42	-42
580.535	-42	-42	-42	-42	-42	-42	-42	-42	-42	-42	-42	-42	-42	-42	-42	-42	-42	-42	-42	-42	-42
583.409	-42	-42	-42	-42	-42	-42	-42	-42	-42	-42	-42	-42	-42	-42	-42	-42	-42	-42	-42	-42	-42
586.283	-42	-42	-42	-42	-42	-42	-42	-42	-42	-42	-42	-42	-42	-42	-42	-42	-42	-42	-42	-42	-42
589.157	-42	-42	-42	-42	-42	-42	-42	-42	-42	-42	-42	-42	-42	-42	-42	-42	-42	-42	-42	-42	-42
592.031	-42	-42	-42	-42	-42	-42	-42	-42	-42	-42	-42	-42	-42	-42	-42	-42	-42	-42	-42	-42	-42
594.905	-42	-42	-42	-42	-42	-42	-42	-42	-42	-42	-42	-42	-42	-42	-42	-42	-42	-42	-42	-42	-42
597.779	-42	-42	-42	-42	-42	-42	-42	-42	-42	-42	-42	-42	-42	-42	-42	-42	-42	-42	-42	-42	-42
600.653	-42	-42	-42	-42	-42	-42	-42	-42	-42	-42	-42	-42	-42	-42	-42	-42	-42	-42	-42	-42	-42
603.527	-42	-42	-42	-42	-42	-42	-42	-42	-42	-42	-42	-42	-42	-42	-42	-42	-42	-42	-42	-42	-42
606.401	-42	-42	-42	-42	-42	-42	-42	-42	-42	-42	-42	-42	-42	-42	-42	-42	-42	-42	-42	-42	-42
609.275	-42	-42	-42	-42	-42	-42	-42	-42	-42	-42	-42	-42	-42	-42	-42	-42	-42	-42	-42	-42	-42
612.149	-42	-42	-42	-42	-42	-42	-42	-42	-42	-42	-42	-42	-42	-42	-42	-42	-42	-42	-42	-42	-42
615.023	-42	-42	-42	-42	-42	-42	-42	-42	-42	-42	-42	-42	-42	-42	-42	-42	-42	-42	-42	-42	-42
617.896	-42	-42	-42	-42	-42	-42	-42	-42	-42	-42	-42	-42	-42	-42	-42	-42	-42	-42	-42	-42	-42
620.77	-42	-42	-42	-42	-42	-42	-42	-42	-42	-42	-42	-42	-42	-42	-42	-42	-42	-42	-42	-42	-42
623.644	-42	-42	-42	-42	-42	-42	-42	-42	-42	-42	-42	-42	-42	-42	-42	-42	-42	-42	-42	-42	-42
626.518	-42	-42	-42	-42	-42	-42	-42	-42	-42	-42	-42	-42	-42	-42	-42	-42	-42	-42	-42	-42	-42
629.392	-42	-42	-42	-42	-42	-42	-42	-42	-42	-42	-42	-42	-42	-42	-42	-42	-42	-42	-42	-42	-42
632.266	-42	-42	-42	-42	-42	-42	-42	-42	-42	-42	-42	-42	-42	-42	-42	-42	-42	-42	-42	-42	-42
635.14	-42	-42	-42	-42	-42	-42	-42	-42	-42	-42	-42	-42	-42	-42	-42	-42	-42	-42	-42	-42	-42
638.014	-42	-42	-42	-42	-42	-42	-42	-42	-42	-42	-42	-42	-42	-42	-42	-42	-42	-42	-42	-42	-42
640.888	-42	-42	-42	-42	-42	-42	-42	-42	-42	-42	-42	-42	-42	-42	-42	-42	-42	-42	-42	-42	-42
643.762	-42	-42	-42	-42	-42	-42	-42	-42	-42	-42	-42	-42	-42	-42	-42	-42	-42	-42	-42	-42	-42
646.636	-42	-42	-42	-42	-42	-42	-42	-42	-42	-42	-42	-42	-42	-42	-42	-42	-42	-42	-42	-42	-42
649.51	-42	-42	-42	-42	-42	-42	-42	-42	-42	-42	-42	-42	-42	-42	-42	-42	-42	-42	-42	-42	-42
652.384	-42	-42	-42	-42	-42	-42	-42	-42	-42	-42	-42	-42	-42	-42	-42	-42	-42	-42	-42	-42	-42
655.258	-42	-42	-42	-42	-42	-42	-42	-42	-42	-42	-42	-42	-42	-42	-42	-42	-42	-42	-42	-42	-42
658.132	-42	-42	-42	-42	-42	-42	-42	-42	-42	-42	-42	-42	-42	-42	-42	-42	-42	-42	-42	-42	-42
661.006	-42	-42	-42	-42	-42	-42	-42	-42	-42	-42	-42	-42	-42	-42	-42	-42	-42	-42	-42	-42	-42
663.879	-42	-42	-42	-42	-42	-42	-42	-42	-42	-42	-42	-42	-42	-42	-42	-42	-42	-42	-42	-42	-42
666.753	-42	-42	-42	-42	-42	-42	-42	-42	-42	-42	-42	-42	-42	-42	-42	-42	-42	-42	-42	-42	-42
669.627	-42	-42	-42	-42	-42	-42	-42	-42	-42	-42	-42	-42	-42	-42	-42	-42	-42	-42	-42	-42	-42
672.501	-42	-42	-42	-42	-42	-42	-42	-42	-42	-42	-42	-42	-42	-42	-42	-42	-42	-42	-42	-42	-42
[truncated: 278 more rows]

## Sheet: Figure 2e - Case 9
# 2.84	2.88	2.93	2.97	3.01	3.06	3.1	3.14	3.19	3.23	3.27	3.32	3.36	3.41	3.45	3.49	3.54	3.58	3.62	3.67	3.71
[truncated: 513 more rows]

[truncated: 3 more sheets: Figure 2e - Case 11, Figure 2e - Case 12, Figure 2e - Case 16]
