# Supplementary material for: Understanding intracranial aneurysm sounds via high-fidelity fluid-structure-interaction modelling
Source: Commun Med (Lond). 2023 Nov 9;3:163. doi: 10.1038/s43856-023-00396-5 (PMC10636010; doi:10.1038/s43856-023-00396-5)
Supplement: Supplementary file 5 — Supplementary Data 3 [file 43856_2023_396_MOESM5_ESM.xlsx]

## Sheet: Figure 3b Case 3
Time (s)	25_to_1402 Amplitude (μm)	Bruit Amplitude (μm)	195_to_245 Amplitude (μm)
2.85319	0.202181	0.0309942	0.201637
2.85353	0.201855	0.0307023	0.201301
2.85387	0.202115	0.030541	0.201554
2.85421	0.202536	0.0305043	0.201975
2.85455	0.202572	0.0304969	0.20201
2.85489	0.201968	0.0304105	0.201402
2.85523	0.20097	0.0302027	0.200386
2.85557	0.200134	0.0299233	0.199517
2.85591	0.199892	0.0296763	0.199246
2.85625	0.200216	0.02955	0.199561
2.85659	0.200626	0.0295283	0.199993
2.85693	0.200576	0.0295146	0.199987
2.85727	0.199871	0.0293924	0.199327
2.85761	0.198813	0.0291243	0.198298
2.85795	0.197978	0.0287641	0.19747
2.85829	0.197792	0.0284406	0.197271
2.85863	0.198168	0.0282504	0.197635
2.85897	0.198589	0.0282035	0.198057
2.85931	0.198519	0.0281999	0.197998
2.85965	0.19781	0.0281228	0.197291
2.85999	0.196792	0.0279195	0.196267
2.86033	0.196053	0.0276249	0.195509
2.86067	0.195952	0.027356	0.195389
2.86101	0.196348	0.0272066	0.195778
2.86135	0.196713	0.0271754	0.196159
2.86169	0.196543	0.0271695	0.196021
2.86203	0.195747	0.0270766	0.19526
2.86237	0.194725	0.026845	0.194261
2.8627	0.194037	0.02652	0.19358
2.86304	0.193991	0.0262149	0.193526
2.86338	0.194395	0.0260292	0.193924
2.86372	0.194716	0.0259764	0.194249
2.86406	0.194501	0.0259764	0.194047
2.8644	0.193714	0.0259173	0.193275
2.86474	0.192738	0.0257379	0.192305
2.86508	0.192127	0.0254678	0.191692
2.86542	0.192135	0.0252062	0.19169
2.86576	0.192526	0.0250438	0.192073
2.8661	0.192775	0.0249968	0.192326
2.86644	0.19248	0.0249967	0.192047
2.86678	0.191663	0.0249414	0.191253
2.86712	0.19076	0.0247697	0.190372
2.86746	0.190229	0.0245038	0.189856
2.8678	0.190263	0.0242339	0.189897
2.86814	0.190602	0.0240525	0.190241
2.86848	0.190764	0.023988	0.19041
2.86882	0.19042	0.023987	0.190077
2.86916	0.18964	0.0239558	0.189313
2.8695	0.188833	0.023827	0.188522
2.86984	0.188399	0.0236058	0.188095
2.87018	0.188459	0.0233636	0.188154
2.87052	0.188747	0.0231869	0.188436
2.87086	0.188832	0.0231147	0.188518
2.8712	0.18846	0.0231097	0.188152
2.87154	0.187732	0.0230869	0.187444
2.87188	0.187012	0.0229753	0.186755
2.87221	0.186634	0.0227653	0.18641
2.87255	0.186655	0.0225153	0.186454
2.87289	0.186837	0.0223154	0.186646
2.87323	0.186833	0.0222172	0.186648
2.87357	0.186462	0.0222013	0.186284
2.87391	0.18584	0.0221927	0.185666
2.87425	0.185252	0.0221153	0.185085
2.87459	0.184945	0.0219445	0.184787
2.87493	0.184944	0.0217224	0.184789
2.87527	0.185044	0.0215262	0.184888
2.87561	0.184982	0.0214184	0.184827
2.87595	0.184632	0.021395	0.184487
2.87629	0.184083	0.0213899	0.18396
2.87663	0.183553	0.0213227	0.183465
2.87697	0.183227	0.0211528	0.183183
2.87731	0.183128	0.020912	0.183119
2.87765	0.183121	0.0206784	0.183128
2.87799	0.183026	0.0205327	0.183029
2.87833	0.182745	0.0204874	0.182739
2.87867	0.182325	0.0204868	0.182313
2.87901	0.181898	0.0204464	0.181889
2.87935	0.181586	0.0203137	0.181585
2.87969	0.181424	0.020106	0.181431
2.88003	0.181349	0.0198943	0.181359
2.88037	0.18125	0.0197518	0.181261
2.88071	0.181036	0.0197044	0.181057
2.88105	0.180688	0.0197054	0.180731
2.88138	0.180262	0.0196684	0.18034
2.88172	0.179865	0.0195291	0.179977
2.88206	0.179587	0.019295	0.179724
2.8824	0.179457	0.0190414	0.179602
2.88274	0.17941	0.0188563	0.179548
2.88308	0.17932	0.0187833	0.179447
2.88342	0.179079	0.0187827	0.179198
2.88376	0.178673	0.0187675	0.178794
2.8841	0.178212	0.0186656	0.178342
2.88444	0.177864	0.01847	0.178002
2.88478	0.177732	0.0182434	0.177874
2.88512	0.177761	0.0180727	0.177903
2.88546	0.177759	0.0180034	0.177905
2.8858	0.177538	0.0180039	0.177692
2.88614	0.177064	0.01799	0.177227
2.88648	0.176498	0.0178869	0.176673
2.88682	0.176095	0.0176832	0.17628
2.88716	0.176008	0.0174391	0.176199
2.8875	0.176148	0.0172427	0.176337
2.88784	0.176231	0.0171537	0.176418
2.88818	0.176	0.0171498	0.176187
2.88852	0.175431	0.0171447	0.175624
2.88886	0.174775	0.0170593	0.174977
2.8892	0.174376	0.0168723	0.174584
2.88954	0.174393	0.0166352	0.174598
2.88988	0.174659	0.016436	0.17485
2.89022	0.174795	0.0163363	0.174964
2.89056	0.174513	0.0163252	0.174659
2.89089	0.173849	0.0163297	0.17398
2.89123	0.173151	0.0162687	0.173278
2.89157	0.172809	0.0161124	0.172946
2.89191	0.172934	0.0159016	0.17309
2.89225	0.173253	0.015718	0.17343
2.89259	0.173323	0.0156214	0.173517
2.89293	0.172886	0.0156048	0.173093
2.89327	0.172091	0.0155996	0.172308
2.89361	0.171392	0.0155268	0.171611
2.89395	0.171186	0.0153541	0.171395
2.89429	0.171489	0.0151175	0.171673
2.89463	0.171907	0.014901	0.17205
2.89497	0.171951	0.0147764	0.172048
2.89531	0.171429	0.014753	0.171486
2.89565	0.170605	0.0147739	0.170637
2.89599	0.169981	0.014761	0.170016
2.89633	0.169888	0.0146715	0.169952
2.89667	0.170242	0.0145246	0.170341
2.89701	0.170558	0.0143816	0.170696
2.89735	0.170391	0.0143031	0.170556
2.89769	0.169691	0.0142988	0.169867
2.89803	0.168845	0.0143203	0.169015
2.89837	0.168382	0.0142972	0.16853
2.89871	0.168523	0.0141898	0.168642
2.89905	0.169014	0.0140205	0.169093
2.89939	0.169322	0.0138524	0.169352
2.89973	0.169069	0.0137552	0.169052
2.90007	0.168328	0.013762	0.168278
2.90041	0.167565	0.0138264	0.167501
2.90074	0.167247	0.0138882	0.167193
2.90108	0.167465	0.0138929	0.16744
2.90142	0.167861	0.0138395	0.167878
2.90176	0.167956	0.013779	0.167994
2.9021	0.167505	0.0137677	0.16755
2.90244	0.166729	0.0138157	0.166762
2.90278	0.166117	0.0139042	0.166122
2.90312	0.165996	0.0139744	0.16598
2.90346	0.166329	0.013987	0.16629
2.9038	0.166701	0.0139392	0.166636
2.90414	0.166676	0.0138633	0.166589
2.90448	0.16616	0.0138239	0.166045
2.90482	0.165455	0.0138593	0.165306
2.90516	0.165	0.0139494	0.164816
2.9055	0.165001	0.0140424	0.164809
2.90584	0.165324	0.0141021	0.165119
2.90618	0.16556	0.0141223	0.165342
2.90652	0.16538	0.0141021	0.165156
2.90686	0.164806	0.0140993	0.164584
2.9072	0.164165	0.0141285	0.163953
2.90754	0.163828	0.0141988	0.163622
2.90788	0.163891	0.0142743	0.163697
2.90822	0.164139	0.0143179	0.163954
2.90856	0.164221	0.0142943	0.164041
2.9089	0.163953	0.0142325	0.163764
2.90924	0.163444	0.0141897	0.163226
2.90958	0.163001	0.0141826	0.162728
2.90991	0.162855	0.014217	0.162526
2.91025	0.163005	0.0142618	0.162621
2.91059	0.16321	0.0142744	0.162788
2.91093	0.163201	0.0142302	0.162766
2.91127	0.162882	0.0141459	0.162462
2.91161	0.162387	0.0140629	0.162006
2.91195	0.161956	0.0140177	0.161633
2.91229	0.161754	0.0140182	0.161495
2.91263	0.161756	0.0140437	0.161553
2.91297	0.1618	0.0140709	0.161629
2.91331	0.161726	0.0140667	0.161548
2.91365	0.161502	0.0140462	0.161272
2.91399	0.161228	0.0140359	0.160906
2.91433	0.161039	0.0140616	0.160615
2.91467	0.161006	0.0141264	0.160488
2.91501	0.161077	0.0142013	0.160486
2.91535	0.161119	0.0142507	0.160503
2.91569	0.161013	0.0142636	0.16042
2.91603	0.160734	0.014243	0.160201
2.91637	0.160355	0.0142412	0.159905
2.91671	0.159999	0.0142883	0.159633
2.91705	0.15977	0.0143943	0.159471
2.91739	0.159699	0.0145649	0.159428
2.91773	0.15973	0.0147525	0.159438
2.91807	0.15976	0.0149513	0.159398
2.91841	0.159712	0.0151272	0.159238
2.91875	0.159552	0.0152972	0.15897
2.91909	0.159371	0.0154978	0.158678
2.91942	0.159255	0.0157025	0.158476
2.91976	0.159246	0.015913	0.15843
2.9201	0.159288	0.0161149	0.158482
2.92044	0.159248	0.016302	0.158487
2.92078	0.159017	0.0164548	0.158331
2.92112	0.158645	0.0166303	0.158013
2.92146	0.158269	0.01685	0.157666
2.9218	0.158057	0.0171326	0.157459
2.92214	0.158088	0.0174249	0.157464
2.92248	0.15828	0.017733	0.157585
2.92282	0.158422	0.0180309	0.157628
2.92316	0.15833	0.0183207	0.157451
2.9235	0.158044	0.018613	0.15708
2.92384	0.15777	0.0188755	0.15671
2.92418	0.157662	0.0191398	0.156551
2.92452	0.15777	0.019428	0.15665
2.92486	0.157945	0.0197226	0.156842
2.9252	0.157968	0.0200113	0.156873
2.92554	0.157695	0.020302	0.156616
2.92588	0.157255	0.0206038	0.156174
2.92622	0.156913	0.0209005	0.155816
2.92656	0.156873	0.0212459	0.155756
2.9269	0.157104	0.0215901	0.155961
2.92724	0.157325	0.0219385	0.156183
2.92758	0.157276	0.0222647	0.156151
2.92792	0.15692	0.0225724	0.155783
2.92826	0.156478	0.022847	0.1553
2.9286	0.156254	0.0231292	0.155017
2.92894	0.156423	0.0234005	0.155092
2.92927	0.15684	0.0236783	0.155388
2.92961	0.157177	0.0239405	0.155577
2.92995	0.157191	0.0241971	0.155416
2.93029	0.156883	0.0244563	0.15495
2.93063	0.156506	0.0247131	0.154483
2.93097	0.156337	0.0249548	0.154329
2.93131	0.156423	0.0251567	0.154547
2.93165	0.156537	0.0253818	0.154884
2.93199	0.156379	0.02559	0.154984
2.93233	0.155857	0.0258453	0.154687
2.93267	0.155229	0.0260918	0.154162
2.93301	0.154922	0.0263766	0.153775
2.93335	0.155192	0.0267283	0.153784
2.93369	0.155968	0.0271127	0.154118
2.93403	0.156818	0.02751	0.154431
2.93437	0.157334	0.0279767	0.154398
2.93471	0.157377	0.0284527	0.153987
2.93505	0.157147	0.0290026	0.153464
2.93539	0.156955	0.0296054	0.153215
2.93573	0.156965	0.0302969	0.15339
2.93607	0.157047	0.031032	0.153781
2.93641	0.156928	0.0318411	0.154002
2.93675	0.156486	0.0327031	0.153813
2.93709	0.155903	0.0335983	0.153309
2.93743	0.155584	0.0345407	0.15285
2.93777	0.155831	0.0354516	0.152769
2.93811	0.156578	0.0363655	0.15308
2.93845	0.157447	0.0372967	0.153477
2.93878	0.157986	0.0382242	0.153578
2.93912	0.158017	0.0391184	0.15325
2.93946	0.157762	0.0400026	0.152717
2.9398	0.157618	0.0408752	0.15238
2.94014	0.157861	0.0416834	0.152474
2.94048	0.158403	0.0424851	0.152871
2.94082	0.158887	0.0432349	0.153193
2.94116	0.159029	0.0439755	0.153126
2.9415	0.158769	0.0447039	0.152683
2.94184	0.158422	0.0453481	0.152188
2.94218	0.158269	0.0459464	0.152012
2.94252	0.158451	0.0465311	0.152259
2.94286	0.158733	0.0470841	0.152678
2.9432	0.158775	0.0476493	0.152877
2.94354	0.158489	0.0481887	0.15265
2.94388	0.15809	0.0486237	0.152148
2.94422	0.157979	0.0490641	0.15175
2.94456	0.158387	0.0494587	0.151749
2.9449	0.159183	0.0497865	0.152105
2.94524	0.16	0.0500678	0.15248
2.94558	0.160365	0.0503312	0.152523
2.94592	0.160182	0.0505513	0.152162
2.94626	0.159723	0.0508	0.151662
2.9466	0.15937	0.0510156	0.151405
2.94694	0.159354	0.0512617	0.151568
2.94728	0.159552	0.0514484	0.151975
2.94762	0.159636	0.0516275	0.152249
2.94795	0.159401	0.0517948	0.152125
2.94829	0.158966	0.0519823	0.151672
2.94863	0.158703	0.0521772	0.151235
2.94897	0.158947	0.0523729	0.151144
2.94931	0.159714	0.0526174	0.151439
2.94965	0.160668	0.0529216	0.151836
2.94999	0.161367	0.0532882	0.151966
2.95033	0.16157	0.0537667	0.151686
2.95067	0.161395	0.054299	0.151196
2.95101	0.161161	0.0549543	0.150874
2.95135	0.161104	0.0555819	0.150956
2.95169	0.161199	0.05631	0.151337
2.95203	0.161217	0.0569988	0.151663
2.95237	0.160975	0.0576249	0.151624
2.95271	0.160563	0.0582138	0.151218
2.95305	0.160278	0.0587547	0.150754
2.95339	0.160414	0.0592678	0.150589
2.95373	0.160977	0.0597442	0.15083
2.95407	0.161619	0.0602001	0.151241
2.95441	0.162004	0.0606642	0.151441
2.95475	0.162026	0.0611733	0.151226
2.95509	0.161761	0.061652	0.150745
2.95543	0.16165	0.0621861	0.150371
2.95577	0.161963	0.0627414	0.150391
2.95611	0.16262	0.0632799	0.150759
2.95645	0.163248	0.0637737	0.151131
2.95679	0.163476	0.0642862	0.151161
2.95713	0.16323	0.064754	0.150791
2.95747	0.162769	0.065112	0.150302
2.9578	0.162532	0.0654884	0.150082
2.95814	0.162737	0.0658244	0.150293
2.95848	0.163227	0.0661466	0.15073
2.95882	0.163615	0.066391	0.150994
2.95916	0.163648	0.0666246	0.150832
2.9595	0.163392	0.0668359	0.150353
2.95984	0.163162	0.0670121	0.149938
2.96018	0.163272	0.0671817	0.149921
2.96052	0.163762	0.0672844	0.150298
2.96086	0.164397	0.0674009	0.150728
2.9612	0.164788	0.0674895	0.15082
2.96154	0.164753	0.0676112	0.150471
2.96188	0.164449	0.067795	0.149958
2.96222	0.164152	0.0680621	0.149699
2.96256	0.164036	0.0683752	0.149904
2.9629	0.164028	0.0687922	0.150388
2.96324	0.163908	0.069205	0.150724
2.96358	0.16356	0.0695756	0.150611
2.96392	0.163117	0.0698638	0.15013
2.96426	0.162894	0.0701066	0.149679
2.9646	0.163114	0.070289	0.149642
2.96494	0.163681	0.0704284	0.15005
2.96528	0.164215	0.0705066	0.150553
2.96562	0.164351	0.0706075	0.150719
2.96596	0.164038	0.0707847	0.1504
2.9663	0.163608	0.0709765	0.149864
2.96664	0.163553	0.071198	0.149573
2.96698	0.164111	0.0714602	0.149787
2.96731	0.165054	0.0717336	0.150333
2.96765	0.165908	0.0719562	0.150753
2.96799	0.166175	0.0721432	0.150696
2.96833	0.165848	0.0722682	0.150215
2.96867	0.165374	0.0723452	0.149731
2.96901	0.165263	0.0724176	0.149677
2.96935	0.165718	0.0725201	0.150119
2.96969	0.166475	0.0727198	0.150699
2.97003	0.16713	0.0730127	0.150939
2.97037	0.167348	0.0733924	0.150651
2.97071	0.167183	0.0738045	0.150099
2.97105	0.166963	0.0742078	0.149775
2.97139	0.166971	0.0745742	0.149986
2.97173	0.167192	0.0748685	0.15058
2.97207	0.167342	0.0750715	0.151074
2.97241	0.167178	0.0752186	0.151074
2.97275	0.166731	0.0753166	0.150605
2.97309	0.166304	0.0754046	0.150093
2.97343	0.166182	0.0754755	0.150007
2.97377	0.166455	0.0755573	0.150452
2.97411	0.166772	0.0756708	0.151075
2.97445	0.166801	0.0758074	0.151374
2.97479	0.166439	0.0759883	0.151123
2.97513	0.165962	0.0762326	0.150564
2.97547	0.165856	0.0765164	0.150203
2.97581	0.16642	0.0768453	0.150377
2.97615	0.167407	0.0771579	0.150964
2.97648	0.168291	0.0774109	0.151484
2.97682	0.168563	0.0775599	0.151522
2.97716	0.16824	0.0776231	0.151068
2.9775	0.167775	0.07766	0.150532
2.97784	0.167705	0.0777382	0.150389
2.97818	0.168242	0.0779204	0.150779
2.97852	0.169086	0.0781717	0.151379
2.97886	0.169708	0.0784505	0.151686
2.9792	0.169781	0.0787011	0.151459
2.97954	0.16941	0.0788539	0.150906
2.97988	0.16901	0.0789309	0.150511
2.98022	0.16897	0.0789659	0.150615
2.98056	0.169299	0.0789916	0.151127
2.9809	0.169656	0.0790174	0.151603
2.98124	0.169693	0.0790449	0.151639
2.98158	0.169363	0.0790765	0.151205
2.98192	0.168962	0.0791016	0.150671
2.98226	0.168846	0.0791251	0.150487
2.9826	0.169121	0.079182	0.150794
2.98294	0.169514	0.0792306	0.151301
2.98328	0.169625	0.0792954	0.151557
2.98362	0.16929	0.0793634	0.151324
2.98396	0.168735	0.079426	0.150781
2.9843	0.168388	0.079491	0.150368
2.98464	0.168519	0.0795526	0.150402
2.98498	0.168971	0.0796126	0.15081
2.98532	0.169302	0.0796704	0.151193
2.98566	0.169203	0.0798094	0.151183
2.98599	0.168773	0.0800986	0.150749
2.98633	0.168522	0.0805748	0.150223
2.98667	0.168909	0.0812748	0.150006
2.98701	0.170006	0.0820731	0.150225
2.98735	0.171401	0.0829409	0.150628
2.98769	0.172445	0.0836554	0.150805
2.98803	0.172787	0.0842555	0.150556
2.98837	0.172625	0.0847747	0.150037
2.98871	0.172492	0.0853782	0.149633
2.98905	0.172929	0.0862281	0.149632
2.98939	0.174055	0.0873903	0.149958
2.98973	0.175548	0.0888365	0.150252
2.99007	0.176807	0.0903327	0.150186
2.99041	0.177593	0.0918349	0.149746
2.99075	0.177972	0.0930784	0.149239
2.99109	0.178215	0.0939981	0.149027
2.99143	0.178533	0.0945579	0.149214
2.99177	0.178933	0.0948733	0.149557
2.99211	0.1793	0.0950299	0.149682
2.99245	0.179387	0.095135	0.149414
2.99279	0.179262	0.0953411	0.148903
2.99313	0.179113	0.0957105	0.148525
2.99347	0.17911	0.0962965	0.148535
2.99381	0.179249	0.0969715	0.148854
2.99415	0.179375	0.0976309	0.149143
2.99449	0.179341	0.0982074	0.149091
2.99483	0.179172	0.0986229	0.148685
2.99517	0.178983	0.0990533	0.148216
2.99551	0.178912	0.0996478	0.14804
2.99584	0.178985	0.100584	0.148268
2.99618	0.179037	0.102052	0.148669
2.99652	0.178944	0.103953	0.148869
2.99686	0.178867	0.106243	0.148668
2.9972	0.179152	0.108487	0.148211
2.99754	0.180067	0.110436	0.14787
2.99788	0.181701	0.111757	0.147937
2.99822	0.183391	0.112688	0.148369
2.99856	0.18474	0.113208	0.148823
2.9989	0.185266	0.113522	0.14894
2.99924	0.185054	0.113769	0.148648
2.99958	0.184628	0.113942	0.148223
2.99992	0.184505	0.114018	0.148083
3.00026	0.184821	0.11405	0.14843
3.0006	0.185296	0.114176	0.149076
3.00094	0.185556	0.11465	0.149592
3.00128	0.185569	0.115595	0.149657
3.00162	0.185716	0.117043	0.149329
3.00196	0.186571	0.118709	0.149015
3.0023	0.188436	0.120504	0.149153
3.00264	0.191057	0.122091	0.149853
3.00298	0.193452	0.12347	0.150781
3.00332	0.194989	0.12454	0.151415
3.00366	0.195436	0.125415	0.151475
3.004	0.19534	0.126031	0.151163
3.00434	0.195532	0.126475	0.151037
3.00468	0.196503	0.126756	0.151571
3.00502	0.198313	0.126927	0.152745
3.00535	0.200403	0.127092	0.15403
3.00569	0.202166	0.127358	0.154791
3.00603	0.203216	0.127859	0.154822
3.00637	0.203653	0.128603	0.154558
3.00671	0.203999	0.129587	0.154746
3.00705	0.204645	0.130704	0.155859
3.00739	0.205565	0.131792	0.157655
3.00773	0.20654	0.132718	0.159328
3.00807	0.207218	0.133419	0.160183
3.00841	0.20741	0.133843	0.160168
3.00875	0.207453	0.13409	0.160033
3.00909	0.207868	0.134227	0.160764
3.00943	0.209195	0.13429	0.162733
3.00977	0.211495	0.134399	0.165293
3.01011	0.214404	0.134895	0.167326
3.01045	0.21722	0.136167	0.168113
3.01079	0.219629	0.138768	0.167997
3.01113	0.221266	0.142868	0.168185
3.01147	0.222277	0.14803	0.169774
3.01181	0.222755	0.153519	0.172783
3.01215	0.222836	0.158509	0.17605
3.01249	0.222697	0.162581	0.178184
3.01283	0.222851	0.165433	0.178726
3.01317	0.224011	0.167258	0.1786
3.01351	0.22677	0.168374	0.179449
3.01385	0.231013	0.169121	0.182261
3.01419	0.235501	0.169618	0.186403
3.01452	0.238694	0.17008	0.190137
3.01486	0.239792	0.170642	0.192043
3.0152	0.23997	0.171607	0.192232
3.01554	0.242086	0.173429	0.192368
3.01588	0.249119	0.176353	0.194343
3.01622	0.261274	0.180859	0.198607
3.01656	0.276169	0.186478	0.203695
3.0169	0.289129	0.19241	0.207405
3.01724	0.297248	0.197672	0.208734
3.01758	0.300223	0.201523	0.208677
3.01792	0.300555	0.203712	0.209545
3.01826	0.301624	0.204576	0.21305
3.0186	0.305382	0.204954	0.218702
3.01894	0.311037	0.205644	0.224185
3.01928	0.316138	0.207094	0.227344
3.01962	0.319004	0.209278	0.227969
3.01996	0.319967	0.211841	0.228037
3.0203	0.320597	0.214425	0.230185
3.02064	0.322699	0.216865	0.235401
3.02098	0.325744	0.219256	0.242043
3.02132	0.328602	0.22143	0.247281
3.02166	0.330208	0.223415	0.249485
3.022	0.331203	0.224976	0.249567
3.02234	0.332767	0.225991	0.250342
3.02268	0.336011	0.226586	0.254214
3.02302	0.340521	0.226924	0.260974
3.02336	0.344401	0.227191	0.267931
3.0237	0.346163	0.227644	0.272281
3.02404	0.346337	0.228445	0.273408
3.02437	0.347505	0.229619	0.27342
3.02471	0.351986	0.230978	0.275526
3.02505	0.359941	0.232362	0.28126
3.02539	0.369013	0.233594	0.289027
3.02573	0.375707	0.234544	0.295522
3.02607	0.378628	0.235321	0.298559
3.02641	0.379237	0.236057	0.298841
3.02675	0.380821	0.236801	0.299463
3.02709	0.385368	0.237211	0.303384
3.02743	0.392101	0.23732	0.310766
3.02777	0.39813	0.23725	0.318784
3.02811	0.401171	0.237294	0.324133
3.02845	0.401557	0.237782	0.325768
3.02879	0.402413	0.238924	0.325766
3.02913	0.407426	0.24055	0.327704
3.02947	0.41757	0.242462	0.333603
3.02981	0.430147	0.244288	0.342057
3.03015	0.440778	0.245803	0.349497
3.03049	0.446712	0.246977	0.35327
3.03083	0.448154	0.24783	0.353796
3.03117	0.448158	0.248498	0.35427
3.03151	0.450083	0.248984	0.358057
3.03185	0.455057	0.249372	0.365717
3.03219	0.46143	0.249689	0.374451
3.03253	0.466478	0.249973	0.380605
3.03287	0.468748	0.250384	0.382736
3.03321	0.469054	0.251039	0.382773
3.03355	0.469502	0.252159	0.384501
3.03388	0.471518	0.253932	0.390311
3.03422	0.47458	0.25616	0.399118
3.03456	0.476933	0.258675	0.407254
3.0349	0.477581	0.261197	0.411698
3.03524	0.477637	0.263496	0.412517
3.03558	0.479951	0.26538	0.412876
3.03592	0.486812	0.266768	0.41641
3.03626	0.497413	0.26762	0.424068
3.0366	0.50815	0.268128	0.433242
3.03694	0.515396	0.268379	0.440076
3.03728	0.518074	0.268534	0.442733
3.03762	0.518502	0.268727	0.442879
3.03796	0.521	0.269109	0.444363
3.0383	0.528859	0.269857	0.449977
3.03864	0.541496	0.271187	0.45895
3.03898	0.554967	0.273241	0.46764
3.03932	0.564909	0.275901	0.472714
3.03966	0.569338	0.278853	0.473889
3.04	0.569819	0.281605	0.474179
3.04034	0.570232	0.283549	0.477432
3.04068	0.573694	0.284415	0.484998
3.04102	0.58067	0.284678	0.494501
3.04136	0.588672	0.285268	0.501958
3.0417	0.594728	0.287394	0.505163
3.04204	0.597621	0.291991	0.505478
3.04238	0.59834	0.298969	0.50675
3.04272	0.598578	0.307403	0.512087
3.04305	0.599562	0.315746	0.521106
3.04339	0.600777	0.322859	0.530274
3.04373	0.60139	0.328081	0.535994
3.04407	0.601577	0.331172	0.537589
3.04441	0.602983	0.332594	0.537854
3.04475	0.607278	0.332964	0.540779
3.04509	0.614189	0.333005	0.548124
3.04543	0.621186	0.333518	0.557839
3.04577	0.625236	0.33527	0.565893
3.04611	0.626417	0.338652	0.569707
3.04645	0.628418	0.343735	0.57026
3.04679	0.636783	0.350588	0.571307
3.04713	0.653148	0.357908	0.576252
3.04747	0.675363	0.364707	0.585163
3.04781	0.695679	0.370025	0.594711
3.04815	0.709039	0.373622	0.601087
3.04849	0.714181	0.375513	0.60317
3.04883	0.715177	0.376338	0.603443
3.04917	0.717989	0.376982	0.605964
3.04951	0.726377	0.377867	0.612915
3.04985	0.739016	0.379185	0.622668
3.05019	0.751071	0.380859	0.631233
3.05053	0.758715	0.382811	0.635681
3.05087	0.761431	0.384857	0.636524
3.05121	0.762076	0.386883	0.637324
3.05155	0.764179	0.389027	0.64173
3.05189	0.769085	0.391286	0.650323
3.05223	0.774936	0.39319	0.66009
3.05256	0.779385	0.394685	0.667071
3.0529	0.780998	0.395674	0.669679
3.05324	0.781219	0.396291	0.669982
3.05358	0.782923	0.396658	0.672018
3.05392	0.787644	0.397061	0.678377
3.05426	0.794281	0.397714	0.687935
3.0546	0.80004	0.398671	0.696821
3.05494	0.803135	0.399767	0.701782
3.05528	0.804009	0.400723	0.702916
3.05562	0.805442	0.401299	0.703488
3.05596	0.809937	0.401498	0.707261
3.0563	0.817548	0.401541	0.715262
3.05664	0.825738	0.401713	0.72489
3.05698	0.831483	0.402251	0.732198
3.05732	0.83399	0.403129	0.735258
3.05766	0.835239	0.404177	0.735638
3.058	0.838517	0.405241	0.73718
3.05834	0.845631	0.406081	0.742761
3.05868	0.855154	0.406594	0.751792
3.05902	0.863722	0.406838	0.760749
3.05936	0.868755	0.406901	0.766193
3.0597	0.870047	0.406872	0.767667
3.06004	0.87047	0.406839	0.768027
3.06038	0.873726	0.406916	0.77107
3.06072	0.881478	0.407232	0.77829
3.06106	0.892015	0.407961	0.787582
3.0614	0.901412	0.409136	0.795109
3.06174	0.906978	0.411191	0.798494
3.06208	0.908655	0.41374	0.798948
3.06241	0.908759	0.416506	0.800053
3.06275	0.910267	0.4188	0.804811
3.06309	0.914367	0.420266	0.813068
3.06343	0.919637	0.420832	0.821673
3.06377	0.923668	0.420885	0.827261
3.06411	0.925212	0.421081	0.828989
3.06445	0.925232	0.421984	0.829222
3.06479	0.925979	0.42373	0.831594
3.06513	0.928726	0.426034	0.83788
3.06547	0.933029	0.428532	0.846472
3.06581	0.936724	0.430827	0.853821
3.06615	0.938265	0.432765	0.857467
3.06649	0.938798	0.434308	0.858056
3.06683	0.94106	0.435573	0.858787
3.06717	0.94716	0.436797	0.8627
3.06751	0.956837	0.437702	0.87007
3.06785	0.966926	0.438367	0.878199
3.06819	0.973867	0.438807	0.883753
3.06853	0.976484	0.43905	0.885636
3.06887	0.976954	0.439246	0.885806
3.06921	0.979195	0.439641	0.887615
3.06955	0.985706	0.440447	0.892976
3.06989	0.995484	0.441615	0.900705
3.07023	1.00477	0.44312	0.907652
3.07057	1.01048	0.444572	0.911336
3.07091	1.01201	0.445477	0.912001
3.07125	1.01212	0.445743	0.912482
3.07158	1.01443	0.445706	0.915643
3.07192	1.02039	0.445857	0.921998
3.07226	1.02819	0.446553	0.929309
3.0726	1.03448	0.447728	0.934579
3.07294	1.03725	0.44897	0.936533
3.07328	1.03748	0.449912	0.936681
3.07362	1.03817	0.450404	0.938021
3.07396	1.04173	0.450472	0.942478
3.0743	1.04793	0.450356	0.949261
3.07464	1.05417	0.450265	0.955598
3.07498	1.05805	0.450337	0.959134
3.07532	1.05904	0.450616	0.959884
3.07566	1.05892	0.451107	0.960177
3.076	1.06003	0.451827	0.962667
3.07634	1.0631	0.452888	0.968074
3.07668	1.0666	0.454319	0.974642
3.07702	1.06894	0.456331	0.979602
3.07736	1.06979	0.458941	0.981589
3.0777	1.07092	0.461924	0.981742
3.07804	1.0748	0.464791	0.982699
3.07838	1.08173	0.467025	0.986348
3.07872	1.09036	0.468324	0.992227
3.07906	1.09747	0.468838	0.99797
3.0794	1.10103	0.469118	1.00135
3.07974	1.10194	0.469851	1.00216
3.08008	1.10317	0.471373	1.00231
3.08042	1.10763	0.473674	1.00423
3.08076	1.11582	0.476418	1.00875
3.08109	1.12552	0.479065	1.01448
3.08143	1.13365	0.481232	1.01899
3.08177	1.13799	0.482661	1.02092
3.08211	1.13895	0.48381	1.02108
3.08245	1.13905	0.484726	1.02172
3.08279	1.1402	0.485505	1.0246
3.08313	1.14283	0.486225	1.02952
3.08347	1.14571	0.486788	1.03453
3.08381	1.14745	0.487243	1.03763
3.08415	1.14778	0.487506	1.03844
3.08449	1.14789	0.487615	1.03849
3.08483	1.14931	0.487705	1.03989
3.08517	1.15261	0.487962	1.04354
3.08551	1.15652	0.488506	1.04839
3.08585	1.15955	0.48934	1.05237
3.08619	1.16088	0.490203	1.05419
3.08653	1.16112	0.490685	1.05435
3.08687	1.16184	0.49074	1.05474
3.08721	1.1642	0.490537	1.05697
3.08755	1.16796	0.490318	1.06104
3.08789	1.17167	0.490428	1.06538
3.08823	1.17406	0.490951	1.06818
3.08857	1.17495	0.491904	1.06897
3.08891	1.17537	0.492985	1.06896
3.08925	1.1768	0.493805	1.06995
3.08959	1.17979	0.494262	1.07286
3.08993	1.18355	0.494445	1.07691
3.09027	1.18659	0.494485	1.08037
3.09061	1.18799	0.494458	1.08203
3.09094	1.18805	0.494383	1.0822
3.09128	1.18809	0.494248	1.08241
3.09162	1.18935	0.494061	1.08414
3.09196	1.19204	0.493876	1.08749
3.0923	1.19518	0.493763	1.09116
3.09264	1.19755	0.49381	1.09362
3.09298	1.19863	0.494134	1.09437
3.09332	1.1991	0.49486	1.09433
3.09366	1.19994	0.495987	1.09506
3.094	1.2017	0.497367	1.09739
3.09434	1.2039	0.498729	1.10078
3.09468	1.20547	0.499767	1.10375
3.09502	1.20579	0.500275	1.10525
3.09536	1.2053	0.500206	1.10543
3.0957	1.20527	0.499638	1.10557
3.09604	1.20681	0.498784	1.10691
3.09638	1.20994	0.497758	1.10964
3.09672	1.21346	0.496512	1.11273
3.09706	1.21594	0.495424	1.11487
3.0974	1.2168	0.494622	1.11558
3.09774	1.21679	0.494015	1.11557
3.09808	1.2174	0.493799	1.11613
3.09842	1.21968	0.493866	1.11804
3.09876	1.22335	0.494142	1.12089
3.0991	1.22714	0.494518	1.12345
3.09944	1.22977	0.495008	1.12478
3.09978	1.23082	0.495402	1.12499
3.10012	1.23097	0.495663	1.12512
3.10045	1.23109	0.49543	1.12623
3.10079	1.23149	0.494585	1.12852
3.10113	1.23169	0.493146	1.13114
3.10147	1.2311	0.491174	1.13301
3.10181	1.22982	0.48914	1.13367
3.10215	1.22862	0.487422	1.13371
3.10249	1.22848	0.486223	1.13421
3.10283	1.2299	0.485714	1.1358
3.10317	1.23231	0.485594	1.13818
3.10351	1.23443	0.485585	1.14036
3.10385	1.2354	0.485471	1.14155
3.10419	1.23546	0.485159	1.14181
3.10453	1.23555	0.484666	1.14196
3.10487	1.2366	0.484063	1.14289
3.10521	1.23874	0.483387	1.14478
3.10555	1.24128	0.482665	1.14699
3.10589	1.24325	0.481612	1.14863
3.10623	1.24405	0.480608	1.14929
3.10657	1.24408	0.479744	1.1494
3.10691	1.24415	0.479121	1.14984
3.10725	1.24478	0.478802	1.15115
3.10759	1.24572	0.478814	1.15314
3.10793	1.24635	0.479139	1.15502
3.10827	1.24642	0.479753	1.15614
3.10861	1.24612	0.480493	1.15649
3.10895	1.24616	0.481218	1.15669
3.10929	1.24726	0.481932	1.15746
3.10962	1.24957	0.482559	1.15902
3.10996	1.25257	0.483102	1.16089
3.1103	1.25533	0.483541	1.16239
3.11064	1.25712	0.48379	1.16314
3.11098	1.25784	0.483765	1.16338
3.11132	1.25804	0.483511	1.16377
3.11166	1.25846	0.483252	1.1648
3.112	1.25971	0.483183	1.16641
3.11234	1.2619	0.483494	1.16808
3.11268	1.26471	0.484214	1.16925
3.11302	1.26749	0.485184	1.16978
3.11336	1.26944	0.486163	1.17005
3.1137	1.27024	0.487023	1.17063
3.11404	1.26972	0.487537	1.1718
3.11438	1.26795	0.487915	1.17336
3.11472	1.26524	0.488214	1.17481
3.11506	1.26249	0.488595	1.17575
3.1154	1.26065	0.489037	1.17619
3.11574	1.26046	0.489486	1.17654
3.11608	1.26205	0.489852	1.17724
3.11642	1.2648	0.489953	1.17846
3.11676	1.26761	0.489948	1.17993
3.1171	1.26947	0.489867	1.18121
3.11744	1.27003	0.489798	1.18201
3.11778	1.2698	0.489827	1.18242
3.11812	1.26996	0.489982	1.18282
3.11846	1.27164	0.490209	1.18357
3.1188	1.27522	0.490257	1.18477
3.11913	1.27971	0.49006	1.18616
3.11947	1.28422	0.489653	1.18733
3.11981	1.28735	0.488857	1.18806
3.12015	1.28845	0.48782	1.18843
3.12049	1.28799	0.486776	1.18882
3.12083	1.28707	0.485989	1.18956
3.12117	1.28671	0.485528	1.19074
3.12151	1.28728	0.485392	1.19208
3.12185	1.28845	0.485485	1.19319
3.12219	1.28958	0.485694	1.19383
3.12253	1.29012	0.485807	1.19411
3.12287	1.28987	0.485782	1.19441
3.12321	1.28913	0.485514	1.19513
3.12355	1.28806	0.484867	1.1963
3.12389	1.28669	0.483776	1.19764
3.12423	1.28516	0.48228	1.19869
3.12457	1.28416	0.48055	1.1992
3.12491	1.28407	0.478906	1.19932
3.12525	1.28487	0.477743	1.19951
3.12559	1.28601	0.477319	1.2002
3.12593	1.2866	0.47724	1.2014
3.12627	1.28607	0.477033	1.20274
3.12661	1.28465	0.475954	1.20369
3.12695	1.28334	0.473417	1.20399
3.12729	1.28347	0.469479	1.2039
3.12763	1.28582	0.464453	1.20396
3.12797	1.2899	0.45906	1.20465
3.12831	1.29434	0.454284	1.20592
3.12865	1.29761	0.45071	1.20724
3.12898	1.29886	0.448462	1.20802
3.12932	1.29834	0.447406	1.20803
3.12966	1.29727	0.447125	1.20766
3.13	1.29709	0.447094	1.20762
3.13034	1.29857	0.446742	1.20837
3.13068	1.30128	0.445475	1.20973
3.13102	1.30348	0.442813	1.21101
3.13136	1.30323	0.438685	1.21151
3.1317	1.29959	0.433268	1.21114
3.13204	1.29347	0.427161	1.21049
3.13238	1.28653	0.421279	1.2104
3.13272	1.28111	0.416552	1.21129
3.13306	1.27795	0.41341	1.21275
3.1334	1.27683	0.411691	1.21389
3.13374	1.27642	0.410904	1.214
3.13408	1.27535	0.410438	1.21318
3.13442	1.27327	0.409702	1.21228
3.13476	1.27084	0.408651	1.21226
3.1351	1.26899	0.40722	1.2134
3.13544	1.26805	0.405453	1.21502
3.13578	1.26764	0.403382	1.21594
3.13612	1.2673	0.401276	1.21551
3.13646	1.26706	0.399054	1.21419
3.1368	1.26751	0.396876	1.21316
3.13714	1.26895	0.394912	1.2134
3.13748	1.27106	0.393478	1.21483
3.13782	1.27282	0.39245	1.21639
3.13815	1.27324	0.391836	1.21685
3.13849	1.27236	0.39144	1.21581
3.13883	1.27132	0.391065	1.21408
3.13917	1.27161	0.390384	1.21308
3.13951	1.27369	0.389401	1.21366
3.13985	1.27655	0.388274	1.21537
3.14019	1.27832	0.387317	1.21678
3.14053	1.27772	0.386795	1.21663
3.14087	1.27506	0.386756	1.21491
3.14121	1.27208	0.386989	1.21289
3.14155	1.27053	0.387149	1.21216
3.14189	1.27088	0.386974	1.21327
3.14223	1.27193	0.386365	1.21523
3.14257	1.27187	0.385559	1.21628
3.14291	1.26978	0.384733	1.21534
3.14325	1.26644	0.38394	1.21297
3.14359	1.26375	0.383347	1.21091
3.14393	1.26313	0.383097	1.21074
3.14427	1.26436	0.383075	1.21246
3.14461	1.26585	0.383211	1.21449
3.14495	1.26589	0.383389	1.21491
3.14529	1.26396	0.383572	1.21308
3.14563	1.26128	0.383638	1.21023
3.14597	1.25978	0.383377	1.20848
3.14631	1.26067	0.382496	1.20912
3.14665	1.26325	0.381049	1.21142
3.14699	1.26573	0.379102	1.21324
3.14733	1.26651	0.37697	1.21276
3.14766	1.26551	0.375131	1.21005
3.148	1.26409	0.374023	1.20704
3.14834	1.26382	0.373704	1.206
3.14868	1.26528	0.373775	1.2076
3.14902	1.26746	0.373574	1.21027
3.14936	1.26872	0.3726	1.21152
3.1497	1.26826	0.370623	1.20996
3.15004	1.26696	0.368115	1.20655
3.15038	1.26665	0.365339	1.20383
3.15072	1.2683	0.362873	1.20385
3.15106	1.27143	0.360842	1.2064
3.1514	1.27359	0.359099	1.20909
3.15174	1.27261	0.357628	1.20939
3.15208	1.26829	0.356465	1.20673
3.15242	1.26294	0.35545	1.20302
3.15276	1.25984	0.354749	1.20112
3.1531	1.26064	0.354341	1.20244
3.15344	1.26401	0.354202	1.20568
3.15378	1.2666	0.354186	1.20793
3.15412	1.26559	0.353997	1.20704
3.15446	1.26061	0.353287	1.20344
3.1548	1.25428	0.352	1.19983
3.15514	1.25016	0.350294	1.19907
3.15548	1.24985	0.348715	1.20163
3.15582	1.25191	0.347614	1.20517
3.15616	1.25315	0.34716	1.20652
3.1565	1.25136	0.347046	1.20436
3.15684	1.24708	0.346656	1.20025
3.15718	1.24314	0.345633	1.19749
3.15751	1.24212	0.344113	1.19831
3.15785	1.24412	0.342485	1.20193
3.15819	1.24669	0.341247	1.20524
3.15853	1.24698	0.340658	1.20539
3.15887	1.24429	0.340576	1.20212
3.15921	1.24069	0.340666	1.19803
3.15955	1.2392	0.34058	1.19647
3.15989	1.24116	0.34018	1.19873
3.16023	1.24501	0.339519	1.20291
3.16057	1.24772	0.338652	1.20548
3.16091	1.24747	0.337557	1.20428
3.16125	1.24534	0.336158	1.20028
3.16159	1.24433	0.334252	1.19681
3.16193	1.24644	0.331449	1.19685
3.16227	1.25101	0.327767	1.20047
3.16261	1.25459	0.323609	1.2047
3.16295	1.25379	0.319326	1.20614
3.16329	1.2483	0.315952	1.20373
3.16363	1.24138	0.31381	1.19958
3.16397	1.23735	0.312873	1.19729
3.16431	1.23842	0.312392	1.19888
3.16465	1.24265	0.311393	1.2033
3.16499	1.24549	0.30901	1.20706
3.16533	1.24334	0.305398	1.20724
3.16567	1.23643	0.300832	1.20389
3.16601	1.22849	0.296098	1.19999
3.16635	1.22385	0.291792	1.19903
3.16669	1.22422	0.288283	1.20208
3.16702	1.22789	0.285474	1.20685
3.16736	1.23108	0.283241	1.20971
3.1677	1.2313	0.28145	1.20862
3.16804	1.22924	0.280003	1.20483
3.16838	1.22781	0.278836	1.2018
3.16872	1.22946	0.27803	1.20237
3.16906	1.23391	0.277604	1.20646
3.1694	1.23835	0.277448	1.21107
3.16974	1.23982	0.277321	1.2128
3.17008	1.23773	0.276907	1.21067
3.17042	1.23435	0.275916	1.20688
3.17076	1.23298	0.274304	1.20499
3.1711	1.23523	0.272456	1.20702
3.17144	1.2397	0.270835	1.21175
3.17178	1.24315	0.26982	1.21577
3.17212	1.24322	0.269422	1.21631
3.17246	1.24018	0.269217	1.2135
3.1728	1.23683	0.268561	1.21018
3.17314	1.23616	0.266916	1.20964
3.17348	1.23894	0.264812	1.21287
3.17382	1.24316	0.26266	1.21774
3.17416	1.24573	0.260929	1.22086
3.1745	1.24497	0.259886	1.22033
3.17484	1.24198	0.259428	1.21725
3.17518	1.23968	0.259304	1.21476
3.17552	1.24041	0.259286	1.2155
3.17586	1.24413	0.259259	1.21949
3.17619	1.2484	0.25917	1.2241
3.17653	1.25042	0.259011	1.22622
3.17687	1.24926	0.258818	1.22485
3.17721	1.24658	0.258566	1.22183
3.17755	1.2452	0.258117	1.22041
3.17789	1.24691	0.257258	1.2223
3.17823	1.25105	0.255754	1.22667
3.17857	1.2551	0.253572	1.23065
3.17891	1.25683	0.250909	1.23175
3.17925	1.25601	0.248221	1.22988
3.17959	1.25444	0.246095	1.2273
3.17993	1.25456	0.244781	1.22684
3.18027	1.25731	0.24415	1.22955
3.18061	1.26128	0.243841	1.23391
3.18095	1.26393	0.243446	1.23712
3.18129	1.26372	0.242761	1.23736
3.18163	1.26137	0.241932	1.23525
3.18197	1.25942	0.241033	1.23326
3.18231	1.25988	0.240236	1.23371
3.18265	1.2628	0.239477	1.23692
3.18299	1.26611	0.238707	1.24099
3.18333	1.26733	0.237656	1.24337
3.18367	1.26558	0.236638	1.24296
3.18401	1.26192	0.235322	1.24086
3.18435	1.25945	0.233965	1.23951
3.18469	1.25999	0.23268	1.24069
3.18503	1.26353	0.231526	1.2441
3.18537	1.26774	0.230661	1.24769
3.18571	1.26994	0.230172	1.2493
3.18604	1.26934	0.22987	1.24843
3.18638	1.26723	0.229531	1.24651
3.18672	1.26595	0.228957	1.24578
3.18706	1.26705	0.228172	1.24749
3.1874	1.27009	0.227337	1.25087
3.18774	1.27304	0.226671	1.25389
3.18808	1.27402	0.226205	1.25483
3.18842	1.2728	0.225901	1.25366
3.18876	1.27083	0.225511	1.25199
3.1891	1.27017	0.224746	1.25181
3.18944	1.27176	0.223524	1.25385
3.18978	1.27468	0.222081	1.25705
3.19012	1.27702	0.220793	1.25947
3.19046	1.27744	0.219851	1.25982
3.1908	1.27617	0.21926	1.25845
3.19114	1.27483	0.219089	1.25707
3.19148	1.27517	0.219061	1.25733
3.19182	1.27764	0.218933	1.25955
3.19216	1.28107	0.218588	1.26248
3.1925	1.28394	0.217916	1.2643
3.19284	1.28515	0.216778	1.26412
3.19318	1.28506	0.215124	1.26262
3.19352	1.28489	0.213173	1.26152
3.19386	1.28552	0.210633	1.26217
3.1942	1.28668	0.207692	1.26447
3.19454	1.28711	0.204556	1.26703
3.19488	1.28578	0.20165	1.26824
3.19522	1.28294	0.199072	1.26761
3.19555	1.27995	0.197263	1.26609
3.19589	1.27863	0.196274	1.26531
3.19623	1.27974	0.195899	1.26627
3.19657	1.28231	0.195787	1.26853
3.19691	1.28431	0.195417	1.27061
3.19725	1.28411	0.194429	1.27119
3.19759	1.28164	0.192636	1.27018
3.19793	1.27844	0.189999	1.26873
3.19827	1.27659	0.186758	1.26831
3.19861	1.2772	0.183191	1.26952
3.19895	1.27975	0.17952	1.27161
3.19929	1.28273	0.175848	1.27314
3.19963	1.28457	0.172393	1.27312
3.19997	1.28509	0.169173	1.27183
3.20031	1.28491	0.16628	1.27056
3.20065	1.28488	0.163809	1.27051
3.20099	1.28523	0.16187	1.27186
3.20133	1.28546	0.160551	1.27362
3.20167	1.2849	0.159886	1.27447
3.20201	1.28358	0.159647	1.27385
3.20235	1.28212	0.159393	1.27241
3.20269	1.28154	0.158734	1.27142
3.20303	1.28222	0.157323	1.2717
3.20337	1.28339	0.155148	1.27301
3.20371	1.28374	0.152325	1.27424
3.20405	1.28253	0.149264	1.27439
3.20439	1.28001	0.146554	1.27336
3.20472	1.2775	0.144722	1.27203
3.20506	1.27628	0.14384	1.27142
3.2054	1.27668	0.143614	1.27193
3.20574	1.27777	0.143605	1.27302
3.20608	1.2782	0.143371	1.27368
3.20642	1.27732	0.142684	1.27328
3.20676	1.27549	0.141723	1.27211
3.2071	1.27378	0.140649	1.271
3.20744	1.27315	0.139661	1.27075
3.20778	1.27356	0.138902	1.27131
3.20812	1.2742	0.13834	1.27191
3.20846	1.27415	0.137959	1.27187
3.2088	1.27312	0.137639	1.27101
3.20914	1.27168	0.137322	1.26984
3.20948	1.27079	0.137113	1.26911
3.20982	1.27092	0.136958	1.26912
3.21016	1.2718	0.136816	1.2695
3.2105	1.27278	0.136609	1.2696
3.21084	1.27332	0.136226	1.26901
3.21118	1.27335	0.135554	1.26797
3.21152	1.27321	0.134534	1.26705
3.21186	1.27317	0.133291	1.26668
3.2122	1.27313	0.131943	1.26676
3.21254	1.27274	0.130766	1.26675
3.21288	1.27182	0.129939	1.26621
3.21322	1.27059	0.129449	1.2652
3.21356	1.2695	0.129245	1.26418
3.2139	1.26891	0.129182	1.26361
3.21423	1.26875	0.12913	1.26349
3.21457	1.26859	0.129046	1.26339
3.21491	1.26801	0.128937	1.26286
3.21525	1.26701	0.128824	1.26182
3.21559	1.26596	0.12871	1.26071
3.21593	1.26526	0.128582	1.26
3.21627	1.26498	0.128413	1.25979
3.21661	1.2648	0.128201	1.25974
3.21695	1.26426	0.12794	1.25932
3.21729	1.26329	0.12767	1.25831
3.21763	1.26225	0.127387	1.25703
3.21797	1.26159	0.127027	1.25608
3.21831	1.26151	0.126622	1.25575
3.21865	1.26163	0.126241	1.2558
3.21899	1.26133	0.125898	1.2556
3.21933	1.26019	0.125582	1.25471
3.21967	1.25863	0.1253	1.25325
3.22001	1.25726	0.124973	1.2519
3.22035	1.2567	0.124587	1.25125
3.22069	1.25685	0.124158	1.25131
3.22103	1.25702	0.123771	1.25145
3.22137	1.25649	0.123464	1.25093
3.22171	1.25509	0.123255	1.24953
3.22205	1.25341	0.123137	1.24781
3.22239	1.25228	0.123073	1.24662
3.22273	1.2521	0.123022	1.2464
3.22307	1.25246	0.122988	1.24676
3.22341	1.25245	0.122951	1.24678
3.22375	1.25136	0.122895	1.24581
3.22408	1.24932	0.122813	1.24398
3.22442	1.24718	0.122708	1.24219
3.22476	1.24584	0.12258	1.24135
3.2251	1.24554	0.122322	1.24156
3.22544	1.24581	0.12188	1.24207
3.22578	1.24577	0.121097	1.2418
3.22612	1.245	0.12007	1.24033
3.22646	1.24396	0.118756	1.23818
3.2268	1.24355	0.117378	1.23644
3.22714	1.24415	0.116172	1.23606
3.22748	1.24521	0.11522	1.23665
3.22782	1.24563	0.114594	1.23711
3.22816	1.24461	0.114243	1.23642
3.2285	1.24233	0.114101	1.23447
3.22884	1.24	0.114017	1.23216
3.22918	1.23884	0.113805	1.23079
3.22952	1.23929	0.113413	1.23087
3.22986	1.24033	0.112737	1.2317
3.2302	1.24027	0.11166	1.23194
3.23054	1.23794	0.110204	1.23071
3.23088	1.23362	0.108262	1.22833
3.23122	1.22893	0.105801	1.22614
3.23156	1.2256	0.102831	1.22528
3.2319	1.22444	0.099551	1.22585
3.23224	1.22469	0.0961677	1.22675
3.23258	1.22493	0.0931039	1.2266
3.23292	1.22421	0.0906532	1.22488
3.23326	1.22275	0.0890477	1.22232
3.23359	1.22162	0.0882269	1.22043
3.23393	1.22169	0.0879627	1.22012
3.23427	1.22271	0.087889	1.22104
3.23461	1.22355	0.0876981	1.22183
3.23495	1.22314	0.0872438	1.2212
3.23529	1.22141	0.0865694	1.21904
3.23563	1.21939	0.0857988	1.21638
3.23597	1.21845	0.0850599	1.21479
3.23631	1.21906	0.0844265	1.21496
3.23665	1.22037	0.0839507	1.2161
3.23699	1.22075	0.0835218	1.21663
3.23733	1.21911	0.083134	1.21546
3.23767	1.21564	0.0827125	1.21286
3.23801	1.212	0.0822037	1.21037
3.23835	1.20979	0.0813956	1.20926
3.23869	1.20956	0.0803985	1.20988
3.23903	1.21037	0.0791596	1.21109
3.23937	1.2107	0.0777428	1.21123
3.23971	1.2097	0.0762868	1.2095
3.24005	1.20787	0.0749857	1.20662
3.24039	1.20654	0.073955	1.20428
3.24073	1.2067	0.0732614	1.20371
3.24107	1.20808	0.0728265	1.2047
3.24141	1.20928	0.0725351	1.2058
3.24175	1.20897	0.0722191	1.20544
3.24209	1.20697	0.0717569	1.20323
3.24243	1.20445	0.0710772	1.20029
3.24276	1.20308	0.0701877	1.19832
3.2431	1.20355	0.0691156	1.19826
3.24344	1.20503	0.0680577	1.19948
3.24378	1.20572	0.0671616	1.20033
3.24412	1.2043	0.0664643	1.19943
3.24446	1.20103	0.0659935	1.19681
3.2448	1.19757	0.0657165	1.19391
3.24514	1.19573	0.0655143	1.19239
3.24548	1.19608	0.0652976	1.19279
3.24582	1.19743	0.064954	1.1941
3.24616	1.19781	0.0644666	1.19457
3.2465	1.19606	0.0638948	1.19312
3.24684	1.19264	0.0632373	1.19023
3.24718	1.18941	0.0626111	1.18751
3.24752	1.18801	0.0620576	1.18647
3.24786	1.18861	0.0615884	1.18724
3.2482	1.18989	0.0611542	1.18849
3.24854	1.19003	0.0608059	1.18851
3.24888	1.18819	0.0604455	1.18656
3.24922	1.1851	0.0601398	1.18349
3.24956	1.18247	0.0598781	1.18105
3.2499	1.18165	0.0597083	1.1805
3.25024	1.18247	0.059605	1.18154
3.25058	1.18343	0.0595596	1.1826
3.25092	1.18295	0.0595442	1.18211
3.25126	1.18067	0.0595361	1.17973
3.2516	1.17771	0.0594913	1.17664
3.25194	1.17573	0.0593727	1.17459
3.25228	1.17559	0.05915	1.17448
3.25261	1.17661	0.0587949	1.17565
3.25295	1.17715	0.0583317	1.17642
3.25329	1.17592	0.0578148	1.17542
3.25363	1.17306	0.0572932	1.17273
3.25397	1.17002	0.0568004	1.16974
3.25431	1.16844	0.0564	1.16811
3.25465	1.16884	0.0560795	1.16838
3.25499	1.17017	0.0558143	1.16957
3.25533	1.17068	0.0555895	1.16996
3.25567	1.16929	0.055409	1.16849
3.25601	1.16642	0.0552578	1.1656
3.25635	1.16364	0.0551422	1.16283
3.25669	1.16241	0.0550368	1.16163
3.25703	1.16294	0.054933	1.16219
3.25737	1.16403	0.0548323	1.16327
3.25771	1.16407	0.0547385	1.16324
3.25805	1.16232	0.0546476	1.16138
3.25839	1.15946	0.0545499	1.1584
3.25873	1.15703	0.054431	1.15592
3.25907	1.1562	0.0542648	1.15513
3.25941	1.1568	0.0540422	1.15587
3.25975	1.15751	0.0537628	1.15676
3.26009	1.15695	0.0534869	1.15632
3.26043	1.15478	0.0532664	1.15414
3.26077	1.152	0.053069	1.15119
3.26111	1.15016	0.0529091	1.14905
3.26145	1.15008	0.0527443	1.14862
3.26179	1.15119	0.0525169	1.14945
3.26212	1.15193	0.0521852	1.15008
3.26246	1.15098	0.0517459	1.14924
3.2628	1.14827	0.0512288	1.14684
3.26314	1.14502	0.0507355	1.14402
3.26348	1.1428	0.0503442	1.14223
3.26382	1.14236	0.0500836	1.14209
3.26416	1.14308	0.0499138	1.14292
3.2645	1.1435	0.0498024	1.14326
3.26484	1.14251	0.0497062	1.14208
3.26518	1.14015	0.0495893	1.13955
3.26552	1.13757	0.0494438	1.13691
3.26586	1.13603	0.0492763	1.13547
3.2662	1.13592	0.0490949	1.13556
3.26654	1.13649	0.048936	1.1363
3.26688	1.13647	0.0488165	1.13633
3.26722	1.13513	0.0487057	1.13487
3.26756	1.13288	0.0486164	1.13231
3.2679	1.13087	0.0485403	1.1299
3.26824	1.13012	0.048442	1.12875
3.26858	1.13059	0.0483151	1.12897
3.26892	1.13127	0.048129	1.12959
3.26926	1.13093	0.0479101	1.12933
3.2696	1.12906	0.0476703	1.12765
3.26994	1.1263	0.0474122	1.12512
3.27028	1.12395	0.0471707	1.12296
3.27062	1.12297	0.0469551	1.12209
3.27096	1.12328	0.0467629	1.12239
3.27129	1.12381	0.0465732	1.12285
3.27163	1.12341	0.0463651	1.12234
3.27197	1.12172	0.0461387	1.1205
3.27231	1.11939	0.0458786	1.11805
3.27265	1.11758	0.045592	1.11613
3.27299	1.117	0.0453074	1.11548
3.27333	1.11733	0.0450173	1.11581
3.27367	1.11754	0.0447237	1.1161
3.27401	1.11664	0.0444231	1.11536
3.27435	1.11451	0.0441142	1.11343
3.27469	1.11196	0.0438273	1.11108
3.27503	1.11013	0.0435804	1.10942
3.27537	1.10963	0.0434082	1.10899
3.27571	1.10996	0.0432793	1.10934
3.27605	1.11007	0.0431536	1.10944
3.27639	1.10905	0.0429687	1.10853
3.27673	1.10688	0.042658	1.10655
3.27707	1.10433	0.0421596	1.10429
3.27741	1.10251	0.0414824	1.10277
3.27775	1.10191	0.0406313	1.10238
3.27809	1.10212	0.0397106	1.10268
3.27843	1.10218	0.0388075	1.10265
3.27877	1.10139	0.0379701	1.10157
3.27911	1.09972	0.0372459	1.09954
3.27945	1.09798	0.036632	1.09743
3.27979	1.09698	0.0361158	1.09612
3.28013	1.09691	0.0356625	1.09588
3.28047	1.09719	0.0352541	1.09616
3.2808	1.0969	0.0348779	1.09598
3.28114	1.0955	0.0345118	1.09476
3.28148	1.09325	0.0341533	1.09273
3.28182	1.09107	0.0338267	1.09074
3.28216	1.08981	0.0335133	1.08962
3.2825	1.08964	0.0332418	1.08953
3.28284	1.08986	0.0330433	1.08978
3.28318	1.08956	0.0329396	1.08947
3.28352	1.08829	0.0328806	1.08813
3.28386	1.08634	0.0328718	1.08612
3.2842	1.08457	0.0328372	1.0843
3.28454	1.08367	0.0327417	1.08339
3.28488	1.08367	0.0325631	1.0834
3.28522	1.08388	0.0323001	1.08361
3.28556	1.08352	0.0319701	1.08316
3.2859	1.08229	0.0315964	1.08172
3.28624	1.08057	0.0312079	1.07967
3.28658	1.07928	0.0307938	1.07797
3.28692	1.07888	0.0303606	1.07719
3.28726	1.07918	0.029833	1.07725
3.2876	1.07932	0.0292001	1.07741
3.28794	1.07841	0.0284085	1.07682
3.28828	1.07627	0.0274394	1.07522
3.28862	1.07357	0.026301	1.07315
3.28896	1.07136	0.0250136	1.07154
3.2893	1.07032	0.0237012	1.07093
3.28964	1.07029	0.0225062	1.0711
3.28998	1.0704	0.0215729	1.0712
3.29032	1.06979	0.0209629	1.07043
3.29065	1.06823	0.0206445	1.06869
3.29099	1.0663	0.0205118	1.06665
3.29133	1.06489	0.0204131	1.06521
3.29167	1.06446	0.0202542	1.06482
3.29201	1.06468	0.0199788	1.06508
3.29235	1.06471	0.0196114	1.06508
3.29269	1.06387	0.0192309	1.06412
3.29303	1.06221	0.0188714	1.06225
3.29337	1.06044	0.0185596	1.06021
3.29371	1.05942	0.0182907	1.05895
3.29405	1.0594	0.0180345	1.05877
3.29439	1.05977	0.0177733	1.05909
3.29473	1.05956	0.0174767	1.05894
3.29507	1.05822	0.0171548	1.05778
3.29541	1.05606	0.0167888	1.05583
3.29575	1.05396	0.0163936	1.05394
3.29609	1.05279	0.0159645	1.05295
3.29643	1.05271	0.0154828	1.05299
3.29677	1.05301	0.0149833	1.05332
3.29711	1.05275	0.0145209	1.05299
3.29745	1.05145	0.014149	1.05158
3.29779	1.04955	0.0139035	1.04951
3.29813	1.04796	0.0137746	1.04777
3.29847	1.04737	0.0137344	1.04707
3.29881	1.04765	0.0137225	1.0473
3.29915	1.04794	0.0137175	1.04758
3.29949	1.04736	0.0136843	1.04702
3.29982	1.04574	0.0136238	1.04541
3.30016	1.04375	0.0135597	1.04338
3.3005	1.04234	0.0134981	1.04189
3.30084	1.04203	0.0134447	1.04149
3.30118	1.04246	0.0134022	1.04187
3.30152	1.04262	0.013366	1.04204
3.30186	1.04168	0.0133285	1.04119
3.3022	1.03967	0.0132888	1.03933
3.30254	1.03749	0.0132448	1.03732
3.30288	1.03618	0.0131857	1.03614
3.30322	1.03601	0.0131178	1.03605
3.30356	1.03644	0.0130472	1.0365
3.3039	1.03644	0.012976	1.03649
3.30424	1.03535	0.01293	1.03539
3.30458	1.03326	0.0129192	1.03335
3.30492	1.03119	0.0129203	1.03138
3.30526	1.03012	0.0128959	1.03042
3.3056	1.03019	0.0128032	1.03059
3.30594	1.03063	0.0125994	1.03106
3.30628	1.03041	0.0122722	1.03078
3.30662	1.02907	0.0118561	1.0293
3.30696	1.02716	0.0114163	1.0272
3.3073	1.02565	0.0110232	1.02548
3.30764	1.02522	0.0107238	1.0249
3.30798	1.02567	0.010545	1.02528
3.30832	1.02605	0.0104445	1.02566
3.30866	1.02542	0.010407	1.02509
3.309	1.02361	0.0103659	1.02334
3.30933	1.02134	0.0103159	1.02115
3.30967	1.0198	0.0102534	1.01966
3.31001	1.01954	0.0101905	1.01941
3.31035	1.0201	0.0101427	1.01995
3.31069	1.02034	0.0101073	1.02018
3.31103	1.01939	0.0100822	1.01924
3.31137	1.01734	0.0100573	1.01723
3.31171	1.01515	0.0100304	1.01512
3.31205	1.01391	0.00999665	1.01396
3.31239	1.01391	0.00994859	1.01404
3.31273	1.01447	0.00987222	1.01464
3.31307	1.01445	0.00975614	1.01462
3.31341	1.01321	0.00957766	1.01333
3.31375	1.01116	0.00935042	1.0112
3.31409	1.00934	0.00909647	1.00928
3.31443	1.00863	0.00887134	1.00848
3.31477	1.00905	0.00871362	1.00883
3.31511	1.00962	0.00863107	1.00939
3.31545	1.00928	0.00860189	1.00907
3.31579	1.00762	0.00860226	1.00746
3.31613	1.00531	0.0085985	1.0052
3.31647	1.00356	0.00857665	1.00349
3.31681	1.00313	0.00854095	1.00307
3.31715	1.00371	0.0085023	1.00364
3.31749	1.00417	0.00847225	1.00409
3.31783	1.00348	0.00845399	1.00342
3.31817	1.00154	0.00844615	1.00151
3.31851	0.999248	0.00844	0.999279
3.31885	0.997797	0.00843667	0.997907
3.31918	0.99763	0.00843092	0.997814
3.31952	0.998259	0.00841731	0.998491
3.31986	0.998507	0.00838632	0.998741
3.3202	0.997506	0.00833672	0.997708
3.32054	0.995497	0.00826772	0.995653
3.32088	0.993465	0.00819507	0.993586
3.32122	0.992431	0.0081383	0.992537
3.32156	0.992621	0.00811106	0.992737
3.3219	0.993272	0.00810916	0.993407
3.32224	0.993251	0.00810492	0.993387
3.32258	0.991969	0.00805786	0.992066
3.32292	0.989868	0.00793329	0.989884
3.32326	0.988073	0.00771426	0.987975
3.3236	0.987483	0.00741434	0.987262
3.32394	0.988023	0.00706937	0.987706
3.32428	0.988691	0.00674241	0.988333
3.32462	0.988352	0.00647486	0.988021
3.32496	0.986647	0.00630294	0.986396
3.3253	0.98428	0.00622042	0.984139
3.32564	0.982476	0.00619996	0.982446
3.32598	0.982013	0.006211	0.982067
3.32632	0.9826	0.00622676	0.982695
3.32666	0.983114	0.00623526	0.983213
3.327	0.982504	0.0062327	0.982586
3.32734	0.980628	0.00622345	0.980694
3.32768	0.978367	0.0062082	0.97843
3.32802	0.976919	0.0061919	0.976996
3.32836	0.976829	0.00617481	0.976935
3.32869	0.977552	0.00615826	0.977687
3.32903	0.97789	0.00613769	0.978038
3.32937	0.976953	0.00610747	0.977086
3.32971	0.974881	0.00605064	0.974972
3.33005	0.972735	0.00596224	0.972764
3.33039	0.971662	0.00584148	0.97162
3.33073	0.971957	0.00568599	0.971851
3.33107	0.972856	0.0055174	0.972705
3.33141	0.973008	0.00535568	0.972856
3.33175	0.971659	0.00522105	0.97154
3.33209	0.969303	0.00513463	0.969241
3.33243	0.967145	0.00509082	0.967144
3.33277	0.966266	0.00508298	0.96632
3.33311	0.966805	0.00509462	0.966906
3.33345	0.967679	0.00510678	0.967794
3.33379	0.967571	0.00511794	0.967678
3.33413	0.965959	0.00512096	0.966045
3.33447	0.963526	0.00511996	0.96359
3.33481	0.961627	0.00511826	0.961673
3.33515	0.961204	0.00511848	0.961243
3.33549	0.96202	0.0051201	0.962062
3.33583	0.962845	0.00512425	0.962891
3.33617	0.962434	0.00512783	0.962475
3.33651	0.960518	0.0051295	0.960543
3.33685	0.958032	0.00512741	0.958028
3.33719	0.956385	0.00511768	0.956346
3.33753	0.956291	0.00509522	0.956225
3.33786	0.957306	0.00505766	0.957217
3.3382	0.958019	0.00500776	0.957925
3.33854	0.95727	0.00495429	0.957187
3.33888	0.955047	0.00490949	0.954983
3.33922	0.952505	0.00488368	0.952463
3.33956	0.951071	0.00487766	0.951047
3.3399	0.951306	0.00488542	0.951293
3.34024	0.952442	0.00489283	0.952431
3.34058	0.952982	0.00488837	0.952971
3.34092	0.95189	0.00486526	0.951884
3.34126	0.949418	0.0048317	0.949428
3.3416	0.946922	0.00480177	0.946954
3.34194	0.945798	0.00478787	0.945856
3.34228	0.946311	0.00479586	0.946401
3.34262	0.94748	0.00482164	0.947586
3.34296	0.947791	0.00485295	0.947891
3.3433	0.946378	0.00487822	0.946453
3.34364	0.943749	0.00489134	0.943782
3.34398	0.941403	0.00489054	0.941388
3.34432	0.940644	0.0048784	0.940584
3.34466	0.941523	0.0048559	0.941431
3.345	0.942784	0.00482113	0.942681
3.34534	0.942799	0.00477588	0.942705
3.34568	0.940942	0.00472288	0.940871
3.34602	0.938065	0.00467135	0.938027
3.34636	0.935849	0.00463151	0.935844
3.3467	0.935476	0.00461915	0.935499
3.34704	0.936665	0.00462803	0.936704
3.34737	0.937863	0.00465419	0.937908
3.34771	0.937551	0.00468165	0.937592
3.34805	0.935344	0.00469825	0.935377
3.34839	0.932346	0.00470078	0.932368
3.34873	0.930323	0.00469388	0.930331
3.34907	0.930367	0.00468819	0.93037
3.34941	0.931803	0.00469187	0.931805
3.34975	0.932899	0.00470277	0.932901
3.35009	0.932175	0.00471686	0.932172
3.35043	0.929584	0.00472596	0.929574
3.35077	0.926574	0.00472598	0.926553
3.35111	0.924912	0.00472174	0.92488
3.35145	0.925377	0.00471671	0.925331
3.35179	0.927004	0.00471272	0.926951
3.35213	0.927887	0.00471228	0.927836
3.35247	0.926693	0.00470701	0.926652
3.35281	0.923723	0.00469235	0.923696
3.35315	0.920696	0.00466533	0.920687
3.35349	0.919442	0.00463471	0.919458
3.35383	0.920359	0.00461686	0.920388
3.35417	0.922112	0.00461807	0.922144
3.35451	0.922702	0.00463835	0.922729
3.35485	0.921047	0.00466397	0.921064
3.35519	0.917845	0.00468437	0.917848
3.35553	0.915051	0.00469145	0.915037
3.35587	0.91433	0.0046895	0.9143
3.35621	0.915661	0.00468818	0.915624
3.35655	0.91743	0.00469531	0.917392
3.35689	0.91762	0.00471012	0.917586
3.35722	0.915445	0.00472399	0.915423
3.35756	0.91201	0.00472652	0.912007
3.3579	0.909466	0.00471408	0.909484
3.35824	0.909228	0.00469545	0.909264
3.35858	0.910914	0.00468233	0.910959
3.35892	0.912598	0.00468678	0.912642
3.35926	0.912337	0.00471062	0.912371
3.3596	0.909729	0.00474494	0.909742
3.35994	0.90624	0.00477449	0.906227
3.36028	0.904071	0.00478972	0.904033
3.36062	0.904389	0.00479191	0.904332
3.36096	0.906369	0.00479042	0.906302
3.3613	0.907845	0.00479568	0.90778
3.36164	0.907039	0.0048093	0.906987
3.36198	0.903969	0.00482378	0.903938
3.36232	0.900451	0.00482711	0.900442
3.36266	0.898687	0.00481846	0.898696
3.363	0.89949	0.00480065	0.899512
3.36334	0.901622	0.00478942	0.90165
3.36368	0.902786	0.00479801	0.902812
3.36402	0.901454	0.00482812	0.901473
3.36436	0.898071	0.00486841	0.898082
3.3647	0.894723	0.00490174	0.894727
3.36504	0.893492	0.00491836	0.893491
3.36538	0.894741	0.0049196	0.894733
3.36572	0.896924	0.00491825	0.896912
3.36606	0.897676	0.00492805	0.897662
3.36639	0.895803	0.0049531	0.895787
3.36673	0.892126	0.00498526	0.892108
3.36707	0.888956	0.00501095	0.888938
3.36741	0.888221	0.00502179	0.888205
3.36775	0.889886	0.00501959	0.889871
3.36809	0.892003	0.00501865	0.891991
3.36843	0.89227	0.00503209	0.892263
3.36877	0.889852	0.00506486	0.88985
3.36911	0.886052	0.00510603	0.886052
3.36945	0.88328	0.00513807	0.883282
3.36979	0.88313	0.00515156	0.883131
3.37013	0.885118	0.00514946	0.88512
3.37047	0.887057	0.00514484	0.887057
3.37081	0.886814	0.0051536	0.88681
3.37115	0.883982	0.00518018	0.883975
3.37149	0.880197	0.00521596	0.880188
3.37183	0.877875	0.0052454	0.877868
3.37217	0.878271	0.00525738	0.878261
3.37251	0.880464	0.00525602	0.880454
3.37285	0.882123	0.00525497	0.882114
3.37319	0.881352	0.00526856	0.881346
3.37353	0.878166	0.00530064	0.878166
3.37387	0.874451	0.00534134	0.874457
3.37421	0.872571	0.00537334	0.872582
3.37455	0.873404	0.00538563	0.873419
3.37489	0.875667	0.00538025	0.875682
3.37523	0.876956	0.00537247	0.876967
3.37557	0.875653	0.00537785	0.875658
3.3759	0.872215	0.00540354	0.87221
3.37624	0.868731	0.00543947	0.868717
3.37658	0.867348	0.0054722	0.867326
3.37692	0.868584	0.0054882	0.868559
3.37726	0.870834	0.00548848	0.87081
3.3776	0.871704	0.00548663	0.871686
3.37794	0.869901	0.0054984	0.869892
3.37828	0.86623	0.00552773	0.866235
3.37862	0.862986	0.00556601	0.863004
3.37896	0.862098	0.00559641	0.862125
3.3793	0.863643	0.00560585	0.863673
3.37964	0.865777	0.00559518	0.865806
3.37998	0.866219	0.00558093	0.866241
3.38032	0.864031	0.00558189	0.864042
3.38066	0.86034	0.00560444	0.860339
3.381	0.857451	0.00564237	0.85744
3.38134	0.857039	0.00567759	0.857022
3.38168	0.858812	0.0056955	0.858793
3.38202	0.860754	0.0056961	0.860738
3.38236	0.860738	0.00569341	0.86073
3.3827	0.858181	0.00570376	0.858182
3.38304	0.854482	0.00573326	0.854493
3.38338	0.851937	0.00577326	0.851955
3.38372	0.85193	0.00580599	0.851953
3.38406	0.853841	0.00581837	0.853866
3.3844	0.855547	0.00581021	0.85557
3.38474	0.855116	0.00579794	0.855134
3.38508	0.852301	0.005801	0.852314
3.38542	0.848707	0.00582837	0.848714
3.38575	0.846553	0.0058715	0.846553
3.38609	0.84692	0.00591078	0.846916
3.38643	0.848899	0.00593141	0.848894
3.38677	0.850326	0.00593281	0.850323
3.38711	0.849491	0.00592876	0.849491
3.38745	0.846466	0.00593717	0.846472
3.38779	0.84297	0.0059664	0.842981
3.38813	0.841169	0.00600857	0.841186
3.38847	0.841843	0.00604561	0.841862
3.38881	0.843838	0.00606352	0.84386
3.38915	0.844982	0.00605929	0.845004
3.38949	0.84378	0.00605071	0.843798
3.38983	0.84058	0.00605737	0.840594
3.39017	0.837278	0.00608865	0.837289
3.39051	0.835845	0.00613646	0.835852
3.39085	0.836786	0.006179	0.836791
3.39119	0.838742	0.00620277	0.838746
3.39153	0.839577	0.00620481	0.839581
3.39187	0.838046	0.00619904	0.83805
3.39221	0.83474	0.00620481	0.834746
3.39255	0.83163	0.00623263	0.831638
3.39289	0.830535	0.00627595	0.830544
3.39323	0.831692	0.0063155	0.831702
3.39357	0.833573	0.0063374	0.833584
3.39391	0.834103	0.00633808	0.834116
3.39425	0.832271	0.00633183	0.832286
3.39459	0.828897	0.0063385	0.828915
3.39493	0.826001	0.00636993	0.826021
3.39526	0.825233	0.00641798	0.825255
3.3956	0.826576	0.00646238	0.826596
3.39594	0.828361	0.0064859	0.828378
3.39628	0.828594	0.00648545	0.828606
3.39662	0.826498	0.00647495	0.826503
3.39696	0.823099	0.00647528	0.823098
3.3973	0.82044	0.00649994	0.820435
3.39764	0.819989	0.00654101	0.819982
3.39798	0.821483	0.00658394	0.821477
3.39832	0.823137	0.00660673	0.823133
3.39866	0.823053	0.00660854	0.823056
3.399	0.820693	0.00660353	0.820703
3.39934	0.817277	0.00660911	0.817294
3.39968	0.814855	0.00663821	0.814877
3.40002	0.814707	0.00668555	0.814729
3.40036	0.816326	0.00672951	0.816346
3.4007	0.817834	0.00675271	0.817848
3.40104	0.817454	0.00675102	0.817461
3.40138	0.814878	0.0067382	0.814878
3.40172	0.811501	0.00673673	0.811496
3.40206	0.809349	0.00675744	0.809341
3.4024	0.809495	0.00679963	0.809486
3.40274	0.811205	0.0068389	0.811198
3.40308	0.812526	0.00686162	0.812524
3.40342	0.81182	0.00686236	0.811822
3.40376	0.809023	0.00685449	0.809029
3.4041	0.805698	0.00685821	0.805708
3.40443	0.803831	0.00688377	0.803843
3.40477	0.804271	0.00692965	0.804282
3.40511	0.806055	0.00697219	0.806064
3.40545	0.807177	0.00699489	0.80718
3.40579	0.806157	0.00699334	0.806155
3.40613	0.803185	0.00697917	0.803176
3.40647	0.799968	0.00697526	0.799955
3.40681	0.798415	0.00699495	0.7984
3.40715	0.799133	0.00703426	0.799118
3.40749	0.800939	0.00707369	0.800928
3.40783	0.801806	0.00709677	0.801798
3.40817	0.800448	0.0070984	0.800445
3.40851	0.797312	0.0070905	0.797313
3.40885	0.794232	0.00709226	0.794237
3.40919	0.793011	0.00711636	0.793018
3.40953	0.794002	0.00715857	0.794009
3.40987	0.795806	0.00720034	0.79581
3.41021	0.796408	0.00722236	0.796408
3.41055	0.794747	0.00721874	0.79474
3.41089	0.791521	0.00720334	0.791509
3.41123	0.788656	0.00719751	0.788638
3.41157	0.787786	0.00721588	0.787765
3.41191	0.788959	0.00725506	0.788938
3.41225	0.790667	0.00729684	0.790649
3.41259	0.790941	0.00732193	0.790927
3.41293	0.788958	0.00732424	0.788948
3.41327	0.78566	0.00731507	0.785653
3.41361	0.783024	0.00731444	0.78302
3.41395	0.782512	0.00733592	0.78251
3.41428	0.78391	0.0073759	0.783908
3.41462	0.785503	0.00741634	0.785499
3.41496	0.785417	0.00743851	0.785409
3.4153	0.783116	0.00743714	0.783105
3.41564	0.779794	0.00742454	0.779783
3.41598	0.777438	0.00742086	0.777426
3.41632	0.777273	0.00744043	0.777261
3.41666	0.778792	0.00748091	0.778781
3.417	0.780175	0.00752405	0.780163
3.41734	0.779735	0.00754984	0.779722
3.41768	0.777207	0.00755146	0.777193
3.41802	0.773969	0.00753985	0.773953
3.41836	0.771955	0.00753542	0.771939
3.4187	0.772131	0.0075527	0.772115
3.41904	0.77373	0.00758939	0.773717
3.41938	0.774891	0.00762897	0.774881
3.41972	0.774133	0.00765159	0.774126
3.42006	0.771459	0.00765156	0.771455
3.4204	0.76839	0.00764063	0.768388
3.42074	0.766755	0.00763908	0.766753
3.42108	0.76723	0.00765964	0.767227
3.42142	0.768829	0.00770087	0.768824
3.42176	0.769681	0.00774436	0.769673
3.4221	0.768542	0.00776978	0.768528
3.42244	0.765699	0.00776979	0.765682
3.42278	0.762786	0.00775604	0.762766
3.42312	0.761496	0.00774814	0.761474
3.42346	0.762217	0.00776159	0.762196
3.42379	0.76375	0.00779562	0.763733
3.42413	0.764275	0.00783299	0.764264
3.42447	0.762786	0.00785474	0.762782
3.42481	0.759861	0.00785542	0.759862
3.42515	0.757194	0.00784558	0.7572
3.42549	0.756269	0.00784476	0.756276
3.42583	0.757185	0.0078651	0.757191
3.42617	0.758593	0.00790601	0.758596
3.42651	0.758785	0.00794841	0.758783
3.42685	0.757032	0.00797238	0.757023
3.42719	0.754129	0.00797093	0.754114
3.42753	0.751764	0.00795446	0.751745
3.42787	0.751189	0.00794363	0.751167
3.42821	0.752227	0.00795406	0.752206
3.42855	0.753437	0.00798489	0.753421
3.42889	0.753272	0.00802032	0.753264
3.42923	0.751265	0.00804202	0.751266
3.42957	0.748412	0.00804292	0.748421
3.42991	0.746367	0.00803284	0.746379
3.43025	0.746101	0.0080309	0.746115
3.43059	0.7472	0.00805055	0.747213
3.43093	0.748181	0.00808915	0.748191
3.43127	0.747692	0.00812957	0.747695
3.43161	0.745551	0.00815193	0.745548
3.43195	0.742866	0.00814912	0.742858
3.43229	0.741153	0.00813217	0.741141
3.43263	0.74114	0.00812192	0.741128
3.43296	0.742212	0.00813272	0.742201
3.4333	0.742916	0.0081637	0.742909
3.43364	0.742121	0.00819932	0.742119
3.43398	0.739895	0.00822094	0.739899
3.43432	0.737419	0.00822125	0.737426
3.43466	0.736027	0.00820957	0.736036
3.435	0.73621	0.00820449	0.736218
3.43534	0.737216	0.00821995	0.737222
3.43568	0.73767	0.00825503	0.737675
3.43602	0.736663	0.00829265	0.736668
3.43636	0.734449	0.00831405	0.734454
3.4367	0.732201	0.00831221	0.732206
3.43704	0.731105	0.00829775	0.731111
3.43738	0.731423	0.00828876	0.731429
3.43772	0.732306	0.0083006	0.732311
3.43806	0.732488	0.0083328	0.732492
3.4384	0.73127	0.00836938	0.731273
3.43874	0.72904	0.00839155	0.729045
3.43908	0.727007	0.00839167	0.727013
3.43942	0.726168	0.00837774	0.726176
3.43976	0.726555	0.00836995	0.726563
3.4401	0.72725	0.00838233	0.727257
3.44044	0.727129	0.0084139	0.727136
3.44078	0.725727	0.0084491	0.725735
3.44112	0.723587	0.00846914	0.723596
3.44146	0.721809	0.00846759	0.721819
3.4418	0.721188	0.0084537	0.721197
3.44214	0.721593	0.0084465	0.721602
3.44247	0.722104	0.00846041	0.722111
3.44281	0.721752	0.00849441	0.721758
3.44315	0.720263	0.00853173	0.720267
3.44349	0.718249	0.00855409	0.718253
3.44383	0.716714	0.00855338	0.716718
3.44417	0.716262	0.00853865	0.716265
3.44451	0.716637	0.00852906	0.71664
3.44485	0.716953	0.00853852	0.716956
3.44519	0.716399	0.00856722	0.716404
3.44553	0.714864	0.00859931	0.71487
3.44587	0.712993	0.00861823	0.713001
3.44621	0.711674	0.00861664	0.711686
3.44655	0.711344	0.00860348	0.711357
3.44689	0.711655	0.00859731	0.711667
3.44723	0.711786	0.00861242	0.711795
3.44757	0.711064	0.00864522	0.711069
3.44791	0.709529	0.00868167	0.70953
3.44825	0.707818	0.00870217	0.707815
3.44859	0.70669	0.00870023	0.706686
3.44893	0.706431	0.00868436	0.706427
3.44927	0.706647	0.00867311	0.706643
3.44961	0.706597	0.00867997	0.706594
3.44995	0.705771	0.00870502	0.70577
3.45029	0.704265	0.00873425	0.704266
3.45063	0.702703	0.00875156	0.702707
3.45097	0.701724	0.00874938	0.70173
3.45131	0.701499	0.00873616	0.701506
3.45165	0.701614	0.0087302	0.701619
3.45199	0.701413	0.00874353	0.701416
3.45232	0.700504	0.00877454	0.700502
3.45266	0.699056	0.00880794	0.69905
3.453	0.697649	0.00882665	0.69764
3.45334	0.696801	0.00882313	0.69679
3.45368	0.696581	0.00880592	0.696569
3.45402	0.696585	0.00879212	0.696574
3.45436	0.696241	0.00879665	0.696232
3.4547	0.695277	0.0088185	0.69527
3.45504	0.693899	0.00884606	0.693893
3.45538	0.692617	0.00886177	0.692612
3.45572	0.691853	0.00885835	0.691849
3.45606	0.691617	0.00884384	0.691614
3.4564	0.691522	0.00883544	0.691518
3.45674	0.69109	0.008846	0.691085
3.45708	0.690119	0.00887412	0.690112
3.45742	0.688821	0.00890455	0.688811
3.45776	0.687649	0.00892089	0.687635
3.4581	0.686943	0.00891609	0.686928
3.45844	0.686681	0.00889727	0.686665
3.45878	0.686506	0.00888235	0.68649
3.45912	0.68601	0.00888561	0.685994
3.45946	0.685042	0.00890735	0.685027
3.4598	0.68381	0.00893381	0.683796
3.46014	0.682713	0.00894831	0.6827
3.46048	0.682038	0.00894378	0.682026
3.46082	0.681745	0.00892788	0.681734
3.46116	0.68151	0.00891717	0.681499
3.4615	0.680976	0.00892415	0.680965
3.46183	0.680024	0.0089479	0.680011
3.46217	0.67885	0.00897515	0.678835
3.46251	0.677814	0.00898936	0.677796
3.46285	0.677162	0.00898348	0.677142
3.46319	0.676848	0.00896487	0.676828
3.46353	0.676573	0.00895109	0.676554
3.46387	0.676017	0.00895535	0.675998
3.46421	0.675075	0.00897725	0.675058
3.46455	0.673937	0.00900327	0.67392
3.46489	0.672936	0.00901714	0.672918
3.46523	0.67229	0.009012	0.672273
3.46557	0.671969	0.00899529	0.671952
3.46591	0.671677	0.00898289	0.67166
3.46625	0.671109	0.00898764	0.671093
3.46659	0.670175	0.00900848	0.670159
3.46693	0.669043	0.00903242	0.669027
3.46727	0.668049	0.00904404	0.668032
3.46761	0.667421	0.00903739	0.667404
3.46795	0.667106	0.00902024	0.667089
3.46829	0.666814	0.00900865	0.666797
3.46863	0.666236	0.00901473	0.66622
3.46897	0.665284	0.00903736	0.665267
3.46931	0.664148	0.00906239	0.664129
3.46965	0.663165	0.00907511	0.663145
3.46999	0.662562	0.00906943	0.662542
3.47033	0.662267	0.00905193	0.662247
3.47067	0.661975	0.00903866	0.661957
3.471	0.661377	0.00904143	0.661361
3.47134	0.660396	0.00905905	0.660383
3.47168	0.659251	0.00907993	0.65924
3.47202	0.658289	0.00908993	0.658278
3.47236	0.657723	0.00908338	0.657712
3.4727	0.657463	0.00906801	0.657451
3.47304	0.657177	0.00905917	0.657165
3.47338	0.656551	0.00906733	0.656538
3.47372	0.65553	0.00909036	0.655516
3.47406	0.654366	0.00911425	0.654351
3.4744	0.653431	0.0091252	0.653415
3.47474	0.65292	0.00911828	0.652904
3.47508	0.652703	0.00910108	0.652687
3.47542	0.652414	0.00908717	0.652399
3.47576	0.651738	0.00908783	0.651726
3.4761	0.650659	0.00910303	0.65065
3.47644	0.649476	0.0091214	0.64947
3.47678	0.64858	0.00912963	0.648576
3.47712	0.648138	0.00912295	0.648136
3.47746	0.647969	0.00910921	0.647966
3.4778	0.647671	0.00910248	0.647667
3.47814	0.64694	0.00911188	0.646935
3.47848	0.645807	0.00913381	0.645801
3.47882	0.644624	0.00915543	0.644616
3.47916	0.643789	0.00916457	0.643778
3.4795	0.643432	0.0091569	0.64342
3.47984	0.643307	0.00914027	0.643296
3.48018	0.64298	0.00912701	0.642971
3.48052	0.642167	0.00912838	0.642161
3.48085	0.640936	0.00914305	0.640934
3.48119	0.639709	0.00916012	0.63971
3.48153	0.638922	0.00916699	0.638926
3.48187	0.638652	0.0091601	0.638656
3.48221	0.638567	0.00914748	0.638571
3.48255	0.638183	0.0091423	0.638186
3.48289	0.637247	0.00915152	0.637249
3.48323	0.635946	0.0091733	0.635945
3.48357	0.634753	0.00919371	0.634751
3.48391	0.634067	0.00920118	0.634065
3.48425	0.633893	0.00919255	0.633891
3.48459	0.633828	0.0091759	0.633827
3.48493	0.633376	0.00916699	0.633376
3.48527	0.63236	0.00917143	0.632362
3.48561	0.631035	0.00918799	0.631041
3.48595	0.6299	0.00920515	0.629909
3.48629	0.629324	0.00921149	0.629335
3.48663	0.62924	0.00920478	0.629251
3.48697	0.629188	0.00919348	0.629198
3.48731	0.628679	0.00919	0.628687
3.48765	0.62758	0.00920064	0.627586
3.48799	0.626228	0.00922117	0.626233
3.48833	0.625159	0.00924004	0.625163
3.48867	0.624697	0.00924645	0.624701
3.48901	0.624699	0.00923886	0.624703
3.48935	0.624629	0.00922614	0.624633
3.48969	0.624007	0.00922148	0.624012
3.49003	0.622817	0.00923154	0.622823
3.49036	0.621433	0.00925189	0.621439
3.4907	0.62044	0.00927052	0.620447
3.49104	0.620108	0.00927706	0.620117
3.49138	0.620181	0.00927053	0.62019
3.49172	0.620078	0.00926057	0.620087
3.49206	0.619352	0.00925922	0.61936
3.4924	0.618044	0.00927126	0.618053
3.49274	0.616658	0.00929208	0.616666
3.49308	0.615768	0.00930981	0.615777
3.49342	0.615562	0.00931507	0.615572
3.49376	0.615688	0.00930864	0.615698
3.4941	0.615526	0.00930042	0.615535
3.49444	0.614678	0.00930233	0.614685
3.49478	0.613287	0.00931933	0.613293
3.49512	0.611925	0.00934332	0.611929
3.49546	0.611153	0.00936363	0.611156
3.4958	0.61107	0.00937071	0.611071
3.49614	0.611229	0.00936445	0.61123
3.49648	0.610986	0.00935509	0.610988
3.49682	0.610005	0.00935622	0.610007
3.49716	0.60854	0.00937007	0.608545
3.4975	0.607212	0.00939121	0.607219
3.49784	0.606558	0.00940803	0.606569
3.49818	0.606581	0.00941256	0.606594
3.49852	0.606747	0.00940723	0.60676
3.49886	0.606406	0.00940301	0.606418
3.4992	0.605283	0.00941138	0.605291
3.49953	0.60371	0.00943365	0.603713
3.49987	0.602438	0.00946323	0.602438
3.50021	0.601933	0.00948367	0.601931
3.50055	0.602046	0.00948928	0.602043
3.50089	0.602193	0.009483	0.602186
3.50123	0.601742	0.0094764	0.601739
3.50157	0.60055	0.00947865	0.600548
3.50191	0.599038	0.00949512	0.599038
3.50225	0.597889	0.0095173	0.597891
3.50259	0.597502	0.00953362	0.597508
3.50293	0.597688	0.00953726	0.597692
3.50327	0.597793	0.00953249	0.597797
3.50361	0.597235	0.00953129	0.597238
3.50395	0.595907	0.00954459	0.595908
3.50429	0.59435	0.00957113	0.594346
3.50463	0.593273	0.00960342	0.593264
3.50497	0.593014	0.00962405	0.593002
3.50531	0.593267	0.00962861	0.593252
3.50565	0.593321	0.00962204	0.593307
3.50599	0.592622	0.00961606	0.59261
3.50633	0.591201	0.00962315	0.591192
3.50667	0.589682	0.00964373	0.589677
3.50701	0.588732	0.00966883	0.58873
3.50735	0.588576	0.00968553	0.588578
3.50769	0.588843	0.00968852	0.588846
3.50803	0.58883	0.00968405	0.588832
3.50837	0.588033	0.00968519	0.58803
3.50871	0.586542	0.00970178	0.586537
3.50904	0.585034	0.0097323	0.585025
3.50938	0.584177	0.00976502	0.584165
3.50972	0.584134	0.00978597	0.584118
3.51006	0.584428	0.00978961	0.584412
3.5104	0.584324	0.00978308	0.584308
3.51074	0.583397	0.00978083	0.583382
3.51108	0.58188	0.00979377	0.581867
3.51142	0.580437	0.00982062	0.580427
3.51176	0.579691	0.00985013	0.579684
3.5121	0.57972	0.00986883	0.579713
3.51244	0.579998	0.00987211	0.579991
3.51278	0.579808	0.00986791	0.579801
3.51312	0.578803	0.00987074	0.578795
3.51346	0.577265	0.00989042	0.577254
3.5138	0.575886	0.00992415	0.575873
3.51414	0.575248	0.00995832	0.575232
3.51448	0.575346	0.00997882	0.575329
3.51482	0.575602	0.00998174	0.575585
3.51516	0.575321	0.00997654	0.575305
3.5155	0.574226	0.00997918	0.574212
3.51584	0.57267	0.01	0.572657
3.51618	0.571362	0.0100358	0.57135
3.51652	0.570818	0.0100712	0.570806
3.51686	0.57096	0.010093	0.570947
3.5172	0.57118	0.0100969	0.571166
3.51754	0.570817	0.0100928	0.570802
3.51788	0.569662	0.010097	0.569647
3.51822	0.568122	0.0101201	0.568109
3.51856	0.566892	0.0101564	0.56688
3.51889	0.566426	0.0101917	0.566415
3.51923	0.566589	0.0102119	0.566581
3.51957	0.566763	0.0102146	0.566755
3.51991	0.566321	0.0102115	0.566315
3.52025	0.565127	0.0102201	0.565121
3.52059	0.563631	0.01025	0.563622
3.52093	0.562485	0.0102944	0.562474
3.52127	0.562068	0.0103371	0.562054
3.52161	0.562246	0.0103621	0.562228
3.52195	0.562374	0.010366	0.562355
3.52229	0.561871	0.010362	0.561852
3.52263	0.560647	0.0103676	0.560631
3.52297	0.559189	0.0103937	0.559177
3.52331	0.558093	0.0104335	0.558087
3.52365	0.557714	0.010471	0.557712
3.52399	0.557885	0.0104915	0.557887
3.52433	0.557964	0.010494	0.557968
3.52467	0.55741	0.0104924	0.557414
3.52501	0.556177	0.0105057	0.556179
3.52535	0.554752	0.0105433	0.554749
3.52569	0.553713	0.0105959	0.553706
3.52603	0.553401	0.0106443	0.553388
3.52637	0.553576	0.0106709	0.55356
3.52671	0.553618	0.0106745	0.5536
3.52705	0.553023	0.0106704	0.553006
3.52739	0.551779	0.0106779	0.551766
3.52773	0.550358	0.0107081	0.550352
3.52806	0.549363	0.0107533	0.549364
3.5284	0.549078	0.0107945	0.549085
3.52874	0.549236	0.0108163	0.549248
3.52908	0.549243	0.0108184	0.549256
3.52942	0.548627	0.0108172	0.548638
3.52976	0.547392	0.0108337	0.5474
3.5301	0.546012	0.010877	0.546015
3.53044	0.545068	0.0109356	0.545065
3.53078	0.544809	0.0109884	0.544802
3.53112	0.544963	0.0110168	0.544953
3.53146	0.544945	0.0110198	0.544938
3.5318	0.544317	0.011015	0.54431
[truncated: 654 more rows]

## Sheet: Figure 3b Case 8
Time (s)	25_to_1402 Amplitude (μm)
2.85319	0.00763682
2.85353	0.00759543
2.85387	0.00755347
2.85421	0.0075111
2.85455	0.00746852
2.85489	0.00742591
2.85523	0.00738346
2.85557	0.00734138
2.85591	0.00729986
2.85625	0.00725908
2.85659	0.00721924
2.85693	0.00718051
2.85727	0.00714307
2.85761	0.00710709
2.85795	0.00707272
2.85829	0.0070401
2.85863	0.00700936
2.85897	0.00698062
2.85931	0.0069541
2.85965	0.00693076
2.85999	0.00690957
2.86033	0.0068906
2.86067	0.00687688
2.86101	0.00686352
2.86135	0.00685096
2.86169	0.00683853
2.86203	0.0068283
2.86237	0.00682116
2.8627	0.00681636
2.86304	0.00681321
2.86338	0.00681158
2.86372	0.00681128
2.86406	0.00681269
2.8644	0.00681545
2.86474	0.00681897
2.86508	0.0068217
2.86542	0.00682483
2.86576	0.00682813
2.8661	0.0068327
2.86644	0.00683807
2.86678	0.00683929
2.86712	0.00684276
2.86746	0.00684621
2.8678	0.00684838
2.86814	0.00685013
2.86848	0.00685025
2.86882	0.00684888
2.86916	0.00684506
2.8695	0.00684087
2.86984	0.00683237
2.87018	0.00682144
2.87052	0.00680826
2.87086	0.00679271
2.8712	0.00677444
2.87154	0.00674928
2.87188	0.00672141
2.87221	0.00669082
2.87255	0.00665931
2.87289	0.00662823
2.87323	0.00658948
2.87357	0.00655113
2.87391	0.00651447
2.87425	0.00647566
2.87459	0.00643477
2.87493	0.00638965
2.87527	0.00634197
2.87561	0.00629308
2.87595	0.00624636
2.87629	0.00619067
2.87663	0.00613353
2.87697	0.00607742
2.87731	0.00602061
2.87765	0.00596297
2.87799	0.00590472
2.87833	0.00584508
2.87867	0.00578482
2.87901	0.00572492
2.87935	0.00567199
2.87969	0.00561534
2.88003	0.0055571
2.88037	0.00550172
2.88071	0.00545392
2.88105	0.00540034
2.88138	0.00535053
2.88172	0.00530197
2.88206	0.00525515
2.8824	0.00521482
2.88274	0.00517955
2.88308	0.00514212
2.88342	0.00511012
2.88376	0.00507833
2.8841	0.00504958
2.88444	0.00502387
2.88478	0.00500109
2.88512	0.00498309
2.88546	0.00496787
2.8858	0.00495534
2.88614	0.0049454
2.88648	0.0049379
2.88682	0.00493267
2.88716	0.00493183
2.8875	0.00493711
2.88784	0.00493661
2.88818	0.00494252
2.88852	0.00494904
2.88886	0.00495325
2.8892	0.00495859
2.88954	0.00496188
2.88988	0.00496355
2.89022	0.00496486
2.89056	0.00496557
2.89089	0.00496537
2.89123	0.00496408
2.89157	0.00496151
2.89191	0.00496503
2.89225	0.00496795
2.89259	0.00496961
2.89293	0.00496981
2.89327	0.00496321
2.89361	0.00495071
2.89395	0.00493611
2.89429	0.00492245
2.89463	0.00491049
2.89497	0.00490096
2.89531	0.00488511
2.89565	0.00486129
2.89599	0.00483729
2.89633	0.00481382
2.89667	0.00478729
2.89701	0.00475494
2.89735	0.00472896
2.89769	0.00470992
2.89803	0.00468913
2.89837	0.00466847
2.89871	0.00463454
2.89905	0.00460069
2.89939	0.00455817
2.89973	0.00453702
2.90007	0.00449896
2.90041	0.00447629
2.90074	0.00444225
2.90108	0.00441138
2.90142	0.00437745
2.90176	0.00434009
2.9021	0.00431092
2.90244	0.00427761
2.90278	0.00424212
2.90312	0.00421461
2.90346	0.00419379
2.9038	0.0041737
2.90414	0.00415735
2.90448	0.00414563
2.90482	0.00414305
2.90516	0.00415607
2.9055	0.00414097
2.90584	0.00413299
2.90618	0.00413323
2.90652	0.00414114
2.90686	0.0041384
2.9072	0.00414996
2.90754	0.00416379
2.90788	0.00417875
2.90822	0.00419265
2.90856	0.00420334
2.9089	0.00421168
2.90924	0.00421738
2.90958	0.00422671
2.90991	0.00423642
2.91025	0.00425072
2.91059	0.00426788
2.91093	0.00428467
2.91127	0.00430557
2.91161	0.00433078
2.91195	0.00436085
2.91229	0.00439619
2.91263	0.00443407
2.91297	0.00447031
2.91331	0.00451307
2.91365	0.00455969
2.91399	0.00460704
2.91433	0.00466562
2.91467	0.00471715
2.91501	0.00476228
2.91535	0.00481556
2.91569	0.00487987
2.91603	0.0049435
2.91637	0.00500348
2.91671	0.00507143
2.91705	0.00512614
2.91739	0.00518903
2.91773	0.00525184
2.91807	0.00530925
2.91841	0.00535732
2.91875	0.00540706
2.91909	0.00544927
2.91942	0.00549023
2.91976	0.00553571
2.9201	0.0055796
2.92044	0.00561221
2.92078	0.00564193
2.92112	0.00567472
2.92146	0.00570091
2.9218	0.00572639
2.92214	0.00574505
2.92248	0.00576158
2.92282	0.00577769
2.92316	0.00579091
2.9235	0.00580023
2.92384	0.00581331
2.92418	0.00581951
2.92452	0.00583223
2.92486	0.00584212
2.9252	0.00585562
2.92554	0.00586908
2.92588	0.00588272
2.92622	0.00589857
2.92656	0.00591554
2.9269	0.00593484
2.92724	0.00595168
2.92758	0.00597414
2.92792	0.00600196
2.92826	0.00602252
2.9286	0.00604482
2.92894	0.00607508
2.92927	0.00610815
2.92961	0.00614249
2.92995	0.00617451
2.93029	0.0062035
2.93063	0.00623681
2.93097	0.00626726
2.93131	0.00628646
2.93165	0.00633378
2.93199	0.00635956
2.93233	0.00638738
2.93267	0.00642722
2.93301	0.00646824
2.93335	0.00649828
2.93369	0.00652336
2.93403	0.00655305
2.93437	0.00657979
2.93471	0.00660562
2.93505	0.0066296
2.93539	0.00665207
2.93573	0.00667414
2.93607	0.00669733
2.93641	0.006716
2.93675	0.00673514
2.93709	0.00675545
2.93743	0.00677101
2.93777	0.0067848
2.93811	0.00679692
2.93845	0.00680722
2.93878	0.0068166
2.93912	0.00682634
2.93946	0.00683558
2.9398	0.00684352
2.94014	0.00684826
2.94048	0.00685179
2.94082	0.00685619
2.94116	0.00686088
2.9415	0.00686578
2.94184	0.00687117
2.94218	0.00687643
2.94252	0.00687937
2.94286	0.00688141
2.9432	0.00688402
2.94354	0.00688704
2.94388	0.00689046
2.94422	0.00689436
2.94456	0.00689642
2.9449	0.00690022
2.94524	0.00690571
2.94558	0.00691123
2.94592	0.00691679
2.94626	0.0069224
2.9466	0.00692878
2.94694	0.00693633
2.94728	0.0069436
2.94762	0.00695253
2.94795	0.00696304
2.94829	0.00697035
2.94863	0.00697707
2.94897	0.00698391
2.94931	0.00699549
2.94965	0.00700769
2.94999	0.00701534
2.95033	0.00702831
2.95067	0.00703757
2.95101	0.00704954
2.95135	0.00706004
2.95169	0.00707371
2.95203	0.00708797
2.95237	0.00709968
2.95271	0.00711084
2.95305	0.00712142
2.95339	0.00713291
2.95373	0.00713982
2.95407	0.00714552
2.95441	0.0071538
2.95475	0.00717627
2.95509	0.00718438
2.95543	0.0072
2.95577	0.00721087
2.95611	0.00721917
2.95645	0.00723036
2.95679	0.0072371
2.95713	0.00725249
2.95747	0.00726141
2.9578	0.00726656
2.95814	0.00727188
2.95848	0.00727722
2.95882	0.00728173
2.95916	0.00728568
2.9595	0.00729072
2.95984	0.00729202
2.96018	0.00729554
2.96052	0.00729942
2.96086	0.00730138
2.9612	0.0073015
2.96154	0.0073028
2.96188	0.0073049
2.96222	0.00730329
2.96256	0.00730132
2.9629	0.00729901
2.96324	0.00729636
2.96358	0.0072934
2.96392	0.00729196
2.96426	0.00729113
2.9646	0.00728726
2.96494	0.00728421
2.96528	0.00728076
2.96562	0.00727696
2.96596	0.00727215
2.9663	0.00726712
2.96664	0.00726167
2.96698	0.00725606
2.96731	0.00725032
2.96765	0.00724449
2.96799	0.0072386
2.96833	0.00723269
2.96867	0.00722697
2.96901	0.00722164
2.96935	0.00721738
2.96969	0.00721203
2.97003	0.00720687
2.97037	0.00720168
2.97071	0.00719657
2.97105	0.00719283
2.97139	0.0071888
2.97173	0.00718313
2.97207	0.00718181
2.97241	0.00717926
2.97275	0.00717673
2.97309	0.00717474
2.97343	0.00717287
2.97377	0.00717181
2.97411	0.00717113
2.97445	0.00717705
2.97479	0.00717909
2.97513	0.00718237
2.97547	0.00718437
2.97581	0.00718661
2.97615	0.00718883
2.97648	0.00719113
2.97682	0.00719123
2.97716	0.00719278
2.9775	0.00719882
2.97784	0.00720582
2.97818	0.00720881
2.97852	0.00721541
2.97886	0.00721787
2.9792	0.0072271
2.97954	0.00724253
2.97988	0.00724825
2.98022	0.00725071
2.98056	0.00725666
2.9809	0.00726106
2.98124	0.00726321
2.98158	0.00725756
2.98192	0.00726145
2.98226	0.00725513
2.9826	0.00724959
2.98294	0.00723903
2.98328	0.00722935
2.98362	0.0072188
2.98396	0.00720703
2.9843	0.00720097
2.98464	0.00719491
2.98498	0.00718848
2.98532	0.00716618
2.98566	0.00716008
2.98599	0.0071515
2.98633	0.00713878
2.98667	0.00712532
2.98701	0.00711853
2.98735	0.00711038
2.98769	0.00709797
2.98803	0.00707814
2.98837	0.00706921
2.98871	0.00704998
2.98905	0.00704015
2.98939	0.0070264
2.98973	0.00701175
2.99007	0.00700877
2.99041	0.00700419
2.99075	0.00699896
2.99109	0.0069928
2.99143	0.00699018
2.99177	0.00698743
2.99211	0.00698355
2.99245	0.00697967
2.99279	0.00697569
2.99313	0.0069715
2.99347	0.00696853
2.99381	0.00696818
2.99415	0.00696364
2.99449	0.00696351
2.99483	0.00695873
2.99517	0.0069516
2.99551	0.00694181
2.99584	0.00693402
2.99618	0.00692002
2.99652	0.00690384
2.99686	0.00689177
2.9972	0.00687578
2.99754	0.00686629
2.99788	0.00685378
2.99822	0.00683351
2.99856	0.0068235
2.9989	0.0068036
2.99924	0.00678042
2.99958	0.00676551
2.99992	0.00673792
3.00026	0.00671431
3.0006	0.00668582
3.00094	0.00666562
3.00128	0.00662733
3.00162	0.00661193
3.00196	0.0065934
3.0023	0.00657329
3.00264	0.00655132
3.00298	0.00653831
3.00332	0.00652494
3.00366	0.00652275
3.004	0.00652143
3.00434	0.00650655
3.00468	0.00651078
3.00502	0.00651358
3.00535	0.00651699
3.00569	0.00652505
3.00603	0.00653184
3.00637	0.00652168
3.00671	0.006511
3.00705	0.00650867
3.00739	0.00650494
3.00773	0.00650591
3.00807	0.00650312
3.00841	0.00650382
3.00875	0.00650305
3.00909	0.0065008
3.00943	0.00648886
3.00977	0.00647702
3.01011	0.00647605
3.01045	0.00646368
3.01079	0.0064528
3.01113	0.00643422
3.01147	0.00642665
3.01181	0.00640571
3.01215	0.00637832
3.01249	0.00635273
3.01283	0.00631271
3.01317	0.00629766
3.01351	0.0062713
3.01385	0.00624317
3.01419	0.00621154
3.01452	0.006165
3.01486	0.00613196
3.0152	0.00607989
3.01554	0.00603595
3.01588	0.00599672
3.01622	0.00595703
3.01656	0.00591753
3.0169	0.0058646
3.01724	0.00582071
3.01758	0.00578207
3.01792	0.00573501
3.01826	0.00569538
3.0186	0.00566101
3.01894	0.00561284
3.01928	0.00558921
3.01962	0.00555619
3.01996	0.0055313
3.0203	0.00550135
3.02064	0.00547499
3.02098	0.00545071
3.02132	0.00543247
3.02166	0.00540721
3.022	0.00539253
3.02234	0.00536487
3.02268	0.00535415
3.02302	0.00533654
3.02336	0.00532143
3.0237	0.00531303
3.02404	0.00530456
3.02437	0.00529895
3.02471	0.0052946
3.02505	0.00528993
3.02539	0.00528465
3.02573	0.00528106
3.02607	0.00527882
3.02641	0.00527757
3.02675	0.005278
3.02709	0.00528054
3.02743	0.0052835
3.02777	0.00528672
3.02811	0.0052844
3.02845	0.0052847
3.02879	0.00528683
3.02913	0.00528889
3.02947	0.00529075
3.02981	0.0052923
3.03015	0.00529093
3.03049	0.00529028
3.03083	0.00528361
3.03117	0.005277
3.03151	0.00526849
3.03185	0.00525388
3.03219	0.00523856
3.03253	0.00522446
3.03287	0.00520389
3.03321	0.00518879
3.03355	0.00517242
3.03388	0.00515144
3.03422	0.00511607
3.03456	0.00508441
3.0349	0.00504625
3.03524	0.00502568
3.03558	0.00499665
3.03592	0.00496359
3.03626	0.00492526
3.0366	0.00489027
3.03694	0.00485897
3.03728	0.00481177
3.03762	0.00477676
3.03796	0.00474996
3.0383	0.00470521
3.03864	0.00466341
3.03898	0.00462275
3.03932	0.00458637
3.03966	0.00455131
3.04	0.00451275
3.04034	0.00447033
3.04068	0.00443266
3.04102	0.00438841
3.04136	0.00435263
3.0417	0.00430653
3.04204	0.00426803
3.04238	0.00423126
3.04272	0.00419303
3.04305	0.00415641
3.04339	0.00411973
3.04373	0.0040858
3.04407	0.00405076
3.04441	0.00402103
3.04475	0.00399463
3.04509	0.00396705
3.04543	0.00394051
3.04577	0.00391543
3.04611	0.00389188
3.04645	0.00387085
3.04679	0.0038526
3.04713	0.00383815
3.04747	0.00382363
3.04781	0.00381334
3.04815	0.00380125
3.04849	0.0037886
3.04883	0.003779
3.04917	0.00377361
3.04951	0.00377035
3.04985	0.00376648
3.05019	0.00376451
3.05053	0.00376342
3.05087	0.00376306
3.05121	0.00376328
3.05155	0.0037633
3.05189	0.00376261
3.05223	0.00376371
3.05256	0.00376441
3.0529	0.00376279
3.05324	0.00376216
3.05358	0.00376274
3.05392	0.00376286
3.05426	0.00375728
3.0546	0.00375565
3.05494	0.00375472
3.05528	0.00374867
3.05562	0.00373699
3.05596	0.00373023
3.0563	0.00372195
3.05664	0.00371254
3.05698	0.00369627
3.05732	0.00368523
3.05766	0.00367333
3.058	0.00366041
3.05834	0.00364598
3.05868	0.00363
3.05902	0.00361059
3.05936	0.00358925
3.0597	0.00356658
3.06004	0.00352987
3.06038	0.0035067
3.06072	0.00348161
3.06106	0.00344567
3.0614	0.00340997
3.06174	0.00337609
3.06208	0.00334086
3.06241	0.00330467
3.06275	0.00326356
3.06309	0.00322759
3.06343	0.00319388
3.06377	0.00315821
3.06411	0.00312165
3.06445	0.00308432
3.06479	0.00304675
3.06513	0.00300564
3.06547	0.0029626
3.06581	0.00292037
3.06615	0.00287908
3.06649	0.00284089
3.06683	0.00280456
3.06717	0.00276893
3.06751	0.00273415
3.06785	0.00269899
3.06819	0.00266264
3.06853	0.00262832
3.06887	0.00259855
3.06921	0.00256742
3.06955	0.00253558
3.06989	0.00250643
3.07023	0.00247937
3.07057	0.0024589
3.07091	0.00243993
3.07125	0.0024237
3.07158	0.00241011
3.07192	0.00239828
3.07226	0.00238501
3.0726	0.00237549
3.07294	0.00236751
3.07328	0.00235818
3.07362	0.00234636
3.07396	0.00233617
3.0743	0.00233252
3.07464	0.00233125
3.07498	0.00233055
3.07532	0.00232798
3.07566	0.00232527
3.076	0.00232367
3.07634	0.00232273
3.07668	0.00232229
3.07702	0.0023222
3.07736	0.00232229
3.0777	0.00232243
3.07804	0.00232248
3.07838	0.00232022
3.07872	0.00231733
3.07906	0.00231567
3.0794	0.00231047
3.07974	0.00230429
3.08008	0.00229959
3.08042	0.00229465
3.08076	0.00228871
3.08109	0.00228171
3.08143	0.00227362
3.08177	0.00226442
3.08211	0.00225566
3.08245	0.00224245
3.08279	0.00222858
3.08313	0.00221129
3.08347	0.00219288
3.08381	0.00217498
3.08415	0.00215763
3.08449	0.00213849
3.08483	0.00211829
3.08517	0.00209709
3.08551	0.00207495
3.08585	0.002052
3.08619	0.00202801
3.08653	0.00200337
3.08687	0.00197801
3.08721	0.00195205
3.08755	0.00192555
3.08789	0.00189887
3.08823	0.00187189
3.08857	0.00184464
3.08891	0.00181723
3.08925	0.00178975
3.08959	0.00176204
3.08993	0.00173387
3.09027	0.0017062
3.09061	0.00167915
3.09094	0.00165322
3.09128	0.00162803
3.09162	0.00160296
3.09196	0.00157812
3.0923	0.00155461
3.09264	0.00153107
3.09298	0.00150639
3.09332	0.0014828
3.09366	0.00146258
3.094	0.00144502
3.09434	0.00142695
3.09468	0.00140894
3.09502	0.00139453
3.09536	0.00137978
3.0957	0.00136757
3.09604	0.00135681
3.09638	0.00134618
3.09672	0.00133536
3.09706	0.0013265
3.0974	0.00131956
3.09774	0.00131391
3.09808	0.00130762
3.09842	0.00130316
3.09876	0.00129961
3.0991	0.00129799
3.09944	0.00129633
3.09978	0.0012948
3.10012	0.00129379
3.10045	0.0012932
3.10079	0.00129291
3.10113	0.00129285
3.10147	0.0012929
3.10181	0.00129298
3.10215	0.00129301
3.10249	0.00129291
3.10283	0.0012926
3.10317	0.00129158
3.10351	0.00129003
3.10385	0.0012887
3.10419	0.00128693
3.10453	0.00128466
3.10487	0.00128187
3.10521	0.00127851
3.10555	0.00127457
3.10589	0.00127002
3.10623	0.00126486
3.10657	0.00125907
3.10691	0.00125233
3.10725	0.00124542
3.10759	0.00123808
3.10793	0.00123062
3.10827	0.00122188
3.10861	0.00121244
3.10895	0.00120218
3.10929	0.00119075
3.10962	0.00117975
3.10996	0.00116815
3.1103	0.00115621
3.11064	0.00114388
3.11098	0.00113119
3.11132	0.0011182
3.11166	0.00110495
3.112	0.0010915
3.11234	0.00107813
3.11268	0.00106464
3.11302	0.00105107
3.11336	0.00103748
3.1137	0.0010239
3.11404	0.00101039
3.11438	0.000997195
3.11472	0.000984264
3.11506	0.000971407
3.1154	0.000958959
3.11574	0.000946851
3.11608	0.000934969
3.11642	0.00092344
3.11676	0.000911927
3.1171	0.000900594
3.11744	0.00088971
3.11778	0.000879815
3.11812	0.00087017
3.11846	0.000861117
3.1188	0.00085256
3.11913	0.000844507
3.11947	0.000836965
3.11981	0.000829933
3.12015	0.000823408
3.12049	0.000817237
3.12083	0.00081126
3.12117	0.000806802
3.12151	0.000801866
3.12185	0.000797303
3.12219	0.000793134
3.12253	0.000789352
3.12287	0.000786546
3.12321	0.000784653
3.12355	0.000783323
3.12389	0.000782289
3.12423	0.00078118
3.12457	0.000780746
3.12491	0.000780085
3.12525	0.000780064
3.12559	0.000781196
3.12593	0.000782371
3.12627	0.000783676
3.12661	0.000784737
3.12695	0.000787017
3.12729	0.000789744
3.12763	0.000793018
3.12797	0.000796758
3.12831	0.000801481
3.12865	0.000806814
3.12898	0.000813339
3.12932	0.000820457
3.12966	0.000827766
3.13	0.000836762
3.13034	0.00084537
3.13068	0.000854725
3.13102	0.000864565
3.13136	0.000878467
3.1317	0.000892788
3.13204	0.000904827
3.13238	0.000919044
3.13272	0.000935226
3.13306	0.000948077
3.1334	0.000965967
3.13374	0.000981799
3.13408	0.000998754
3.13442	0.00101682
3.13476	0.00103692
3.1351	0.00105812
3.13544	0.00107817
3.13578	0.00109753
3.13612	0.00111814
3.13646	0.00114011
3.1368	0.00116219
3.13714	0.00118442
3.13748	0.00120672
3.13782	0.00122898
3.13815	0.00125114
3.13849	0.0012734
3.13883	0.00129484
3.13917	0.00131508
3.13951	0.00133401
3.13985	0.001354
3.14019	0.00137676
3.14053	0.00139655
3.14087	0.00141608
3.14121	0.00143427
3.14155	0.00145318
3.14189	0.00146831
3.14223	0.00148499
3.14257	0.0015006
3.14291	0.00151498
3.14325	0.00152606
3.14359	0.00153699
3.14393	0.00154788
3.14427	0.00155906
3.14461	0.00156876
3.14495	0.00157807
3.14529	0.00158589
3.14563	0.00159288
3.14597	0.00159761
3.14631	0.00160149
3.14665	0.00160531
3.14699	0.00160796
3.14733	0.0016096
3.14766	0.00161128
3.148	0.00161276
3.14834	0.0016136
3.14868	0.00161392
3.14902	0.00161384
3.14936	0.0016135
3.1497	0.00161305
3.15004	0.00161265
3.15038	0.00161312
3.15072	0.00161378
3.15106	0.00161512
3.1514	0.00161836
3.15174	0.00162279
3.15208	0.00162856
3.15242	0.00163558
3.15276	0.0016436
3.1531	0.00165217
3.15344	0.00166432
3.15378	0.0016794
3.15412	0.00169588
3.15446	0.00171473
3.1548	0.00173609
3.15514	0.00176001
3.15548	0.00178629
3.15582	0.00181502
3.15616	0.00184634
3.1565	0.00188021
3.15684	0.00191655
3.15718	0.00195436
3.15751	0.00199283
3.15785	0.00203304
3.15819	0.00207616
3.15853	0.00212128
3.15887	0.00216781
3.15921	0.00221575
3.15955	0.0022643
3.15989	0.00231345
3.16023	0.00236413
3.16057	0.00241487
3.16091	0.00246588
3.16125	0.00251768
3.16159	0.00257063
3.16193	0.0026216
3.16227	0.0026731
3.16261	0.00272404
3.16295	0.00277421
3.16329	0.00282345
3.16363	0.00286964
3.16397	0.00291466
3.16431	0.00295839
3.16465	0.00300072
3.16499	0.00304352
3.16533	0.00308465
3.16567	0.00312182
3.16601	0.00315792
3.16635	0.00319306
3.16669	0.0032262
3.16702	0.00325731
3.16736	0.00328633
3.1677	0.00331325
3.16804	0.00333806
3.16838	0.00336076
3.16872	0.00338137
3.16906	0.00339991
3.1694	0.00341656
3.16974	0.0034309
3.17008	0.00344295
3.17042	0.00345323
3.17076	0.00346184
3.1711	0.00346892
3.17144	0.00347456
3.17178	0.00347891
3.17212	0.00348211
3.17246	0.00348432
3.1728	0.00348571
3.17314	0.00348646
3.17348	0.00348676
3.17382	0.00348681
3.17416	0.00348681
3.1745	0.00348697
3.17484	0.00348751
3.17518	0.00348864
3.17552	0.00349057
3.17586	0.00349351
3.17619	0.00349767
3.17653	0.00350325
3.17687	0.00351042
3.17721	0.00351936
3.17755	0.00353024
3.17789	0.00354325
3.17823	0.0035585
3.17857	0.00357604
3.17891	0.00359596
3.17925	0.00361828
3.17959	0.00364305
3.17993	0.00367026
3.18027	0.00369988
3.18061	0.00373188
3.18095	0.00376687
3.18129	0.00380482
3.18163	0.00384498
3.18197	0.0038872
3.18231	0.00393132
3.18265	0.003977
3.18299	0.00402273
3.18333	0.00406991
3.18367	0.00411909
3.18401	0.00416913
3.18435	0.00421936
3.18469	0.00426945
3.18503	0.00431981
3.18537	0.00437023
3.18571	0.00442054
3.18604	0.00447105
3.18638	0.00452178
3.18672	0.00457173
3.18706	0.00462072
3.1874	0.0046686
3.18774	0.0047152
3.18808	0.00476038
3.18842	0.00480402
3.18876	0.004846
3.1891	0.00488621
3.18944	0.00492432
3.18978	0.00496039
3.19012	0.00499478
3.19046	0.00502732
3.1908	0.0050578
3.19114	0.00508614
3.19148	0.00511251
3.19182	0.00513673
3.19216	0.00515887
3.1925	0.00517895
3.19284	0.00519704
3.19318	0.00521317
3.19352	0.00522741
3.19386	0.00523986
3.1942	0.00525058
3.19454	0.00525969
3.19488	0.00526727
3.19522	0.00527346
3.19555	0.00527836
3.19589	0.00528211
3.19623	0.00528484
3.19657	0.00528669
3.19691	0.0052878
3.19725	0.00528832
3.19759	0.00528839
3.19793	0.00528816
3.19827	0.00528778
3.19861	0.00528738
3.19895	0.00528712
3.19929	0.00528712
3.19963	0.00528752
3.19997	0.00528844
3.20031	0.00529
3.20065	0.00529232
3.20099	0.00529549
3.20133	0.00529959
3.20167	0.00530472
3.20201	0.00531092
3.20235	0.00531827
3.20269	0.00532678
3.20303	0.00533651
3.20337	0.0053466
3.20371	0.00535779
3.20405	0.00536947
3.20439	0.00538234
3.20472	0.0053964
3.20506	0.00541191
3.2054	0.00542963
3.20574	0.00544836
3.20608	0.00546802
3.20642	0.00548854
3.20676	0.00550985
3.2071	0.00553186
3.20744	0.00555448
3.20778	0.00557763
3.20812	0.00560119
3.20846	0.00562508
3.2088	0.00564919
3.20914	0.00567344
3.20948	0.00569772
3.20982	0.00572194
3.21016	0.00574601
3.2105	0.00576985
3.21084	0.00579335
3.21118	0.00581644
3.21152	0.00583904
3.21186	0.00586116
3.2122	0.00588421
3.21254	0.00590668
3.21288	0.00592851
3.21322	0.00594962
3.21356	0.00596818
3.2139	0.00598521
3.21423	0.00600293
3.21457	0.00602034
3.21491	0.00603681
3.21525	0.0060523
3.21559	0.00606678
3.21593	0.00608025
3.21627	0.00609269
3.21661	0.00610388
3.21695	0.00611255
3.21729	0.00612018
3.21763	0.0061268
3.21797	0.00613243
3.21831	0.0061371
3.21865	0.00614083
3.21899	0.00614327
3.21933	0.0061453
3.21967	0.00614673
3.22001	0.00614707
3.22035	0.00614668
3.22069	0.00614632
3.22103	0.00614555
3.22137	0.00614409
3.22171	0.006142
3.22205	0.00613934
3.22239	0.00613615
3.22273	0.0061325
3.22307	0.00612846
3.22341	0.00612407
3.22375	0.00611942
3.22408	0.00611455
3.22442	0.00610953
3.22476	0.00610443
3.2251	0.00609929
3.22544	0.00609419
3.22578	0.00608918
3.22612	0.00608432
3.22646	0.00607967
3.2268	0.00607527
3.22714	0.00607118
3.22748	0.00606744
3.22782	0.0060641
3.22816	0.00606119
3.2285	0.00605874
3.22884	0.0060568
3.22918	0.00605537
3.22952	0.00605449
3.22986	0.00605418
3.2302	0.00605443
3.23054	0.00605526
3.23088	0.00605666
3.23122	0.00605864
3.23156	0.00606117
3.2319	0.00606425
3.23224	0.00606784
3.23258	0.00607193
3.23292	0.00607648
3.23326	0.00608146
3.23359	0.00608683
3.23393	0.00609174
3.23427	0.00609673
3.23461	0.00610192
3.23495	0.00610724
3.23529	0.00611263
3.23563	0.00611805
3.23597	0.00612342
3.23631	0.00612868
3.23665	0.00613377
3.23699	0.00613862
3.23733	0.00614316
3.23767	0.00614771
3.23801	0.00615259
3.23835	0.00615698
3.23869	0.00616084
3.23903	0.00616409
3.23937	0.00616668
3.23971	0.00616855
3.24005	0.00616965
3.24039	0.00616993
3.24073	0.00616928
3.24107	0.00616656
3.24141	0.00616287
3.24175	0.00615981
3.24209	0.00615582
3.24243	0.00615083
3.24276	0.00614484
3.2431	0.00613784
3.24344	0.00612965
3.24378	0.0061192
3.24412	0.00610753
3.24446	0.00609487
3.2448	0.00608126
3.24514	0.00606673
3.24548	0.00605133
3.24582	0.00603511
3.24616	0.00601899
3.2465	0.00600278
3.24684	0.00598596
3.24718	0.00596859
3.24752	0.00595076
3.24786	0.00593255
3.2482	0.00591404
3.24854	0.00589532
3.24888	0.00587648
3.24922	0.00585762
3.24956	0.00583883
3.2499	0.00582021
3.25024	0.00580184
3.25058	0.00578383
3.25092	0.00576627
3.25126	0.00574924
3.2516	0.00573283
3.25194	0.00571547
3.25228	0.00569909
3.25261	0.00568346
3.25295	0.00566881
3.25329	0.00565519
3.25363	0.00564264
3.25397	0.00563119
3.25431	0.00562086
3.25465	0.00561165
3.25499	0.00560356
3.25533	0.00559656
3.25567	0.00559063
3.25601	0.00558572
3.25635	0.00558177
3.25669	0.00557871
3.25703	0.00557647
3.25737	0.00557495
3.25771	0.00557406
3.25805	0.00557369
3.25839	0.00557373
3.25873	0.00557405
3.25907	0.00557452
3.25941	0.00557501
3.25975	0.0055754
3.26009	0.00557585
3.26043	0.00557606
3.26077	0.00557585
3.26111	0.00557508
3.26145	0.00557366
3.26179	0.00557146
3.26212	0.0055676
3.26246	0.00556244
3.2628	0.00555631
3.26314	0.00554986
3.26348	0.00554213
3.26382	0.00553303
3.26416	0.00552252
3.2645	0.00551052
3.26484	0.00549544
3.26518	0.00547838
3.26552	0.00545871
3.26586	0.00543698
3.2662	0.0054134
3.26654	0.00538949
3.26688	0.00536541
3.26722	0.00533976
3.26756	0.00531243
3.2679	0.00528365
3.26824	0.00525343
3.26858	0.00522185
3.26892	0.00518802
3.26926	0.00515191
3.2696	0.00511731
3.26994	0.00507632
3.27028	0.00503811
3.27062	0.00499935
3.27096	0.00495744
3.27129	0.00491979
3.27163	0.00488341
3.27197	0.00484621
3.27231	0.00480974
3.27265	0.0047735
3.27299	0.00473761
3.27333	0.0047022
3.27367	0.00466474
3.27401	0.00462521
3.27435	0.00459091
3.27469	0.00455556
3.27503	0.00452144
3.27537	0.00449058
3.27571	0.00446192
3.27605	0.00443483
3.27639	0.00440935
3.27673	0.00438464
3.27707	0.00436175
3.27741	0.0043416
3.27775	0.00432319
3.27809	0.00430649
3.27843	0.00429151
3.27877	0.00427821
3.27911	0.00426654
3.27945	0.00425643
3.27979	0.00424781
3.28013	0.00424058
3.28047	0.00423465
3.2808	0.0042299
3.28114	0.00422622
3.28148	0.00422349
3.28182	0.00422155
3.28216	0.00422029
3.2825	0.00421956
3.28284	0.00421921
3.28318	0.0042191
3.28352	0.00421911
3.28386	0.00421908
3.2842	0.00421888
3.28454	0.00421839
3.28488	0.00421748
3.28522	0.00421604
3.28556	0.00421395
3.2859	0.00421112
3.28624	0.00420746
3.28658	0.00420291
3.28692	0.00419736
3.28726	0.00419065
3.2876	0.00418067
3.28794	0.00416672
3.28828	0.00415251
3.28862	0.00414129
3.28896	0.00412887
3.2893	0.00411402
3.28964	0.00409394
3.28998	0.00407242
3.29032	0.00405451
3.29065	0.00403544
3.29099	0.00401521
3.29133	0.00399327
3.29167	0.00396667
3.29201	0.00393874
3.29235	0.00391034
3.29269	0.00388079
3.29303	0.00385454
3.29337	0.00382192
3.29371	0.00379358
3.29405	0.00376311
3.29439	0.00373326
3.29473	0.00370266
3.29507	0.00366911
3.29541	0.00363552
3.29575	0.00360375
3.29609	0.00357547
3.29643	0.00354732
3.29677	0.00351425
3.29711	0.00348522
3.29745	0.00345454
3.29779	0.00342735
3.29813	0.00339834
3.29847	0.00337024
3.29881	0.00334322
3.29915	0.00331816
3.29949	0.003295
3.29982	0.00327271
3.30016	0.00325135
3.3005	0.00323095
3.30084	0.00321154
3.30118	0.00319315
3.30152	0.0031758
3.30186	0.0031595
3.3022	0.00314425
3.30254	0.00313006
3.30288	0.00311692
3.30322	0.0031062
3.30356	0.00309683
3.3039	0.00308858
3.30424	0.00308094
3.30458	0.00307327
3.30492	0.00306912
3.30526	0.00306538
3.3056	0.00306169
3.30594	0.00305654
3.30628	0.00305393
3.30662	0.00305109
3.30696	0.0030478
3.3073	0.00304505
3.30764	0.00304278
3.30798	0.00304095
3.30832	0.0030396
3.30866	0.00303864
3.309	0.00303796
3.30933	0.0030375
3.30967	0.00303722
3.31001	0.00303708
3.31035	0.00303702
3.31069	0.00303703
3.31103	0.00303704
3.31137	0.00303705
3.31171	0.003037
3.31205	0.00303688
3.31239	0.00303665
3.31273	0.00303629
3.31307	0.00303589
3.31341	0.00303543
3.31375	0.00303481
3.31409	0.00303401
3.31443	0.00303256
3.31477	0.00303041
3.31511	0.00302786
3.31545	0.00302554
3.31579	0.00302355
3.31613	0.00301969
3.31647	0.00301504
3.31681	0.00301024
3.31715	0.00300532
3.31749	0.00300029
3.31783	0.00299568
3.31817	0.00299165
3.31851	0.00298738
3.31885	0.00298285
3.31918	0.00297784
3.31952	0.0029722
3.31986	0.00296623
3.3202	0.00296017
3.32054	0.00295403
3.32088	0.00294785
3.32122	0.00294268
3.32156	0.00293756
3.3219	0.00293148
3.32224	0.00292467
3.32258	0.00291862
3.32292	0.00291376
3.32326	0.00290896
3.3236	0.00290347
3.32394	0.0028974
3.32428	0.00289043
3.32462	0.0028824
3.32496	0.00287422
3.3253	0.00286591
3.32564	0.00285845
3.32598	0.00285295
3.32632	0.00284459
3.32666	0.00283683
3.327	0.00283015
3.32734	0.00282397
3.32768	0.0028181
3.32802	0.00281219
3.32836	0.00280608
3.32869	0.0027975
3.32903	0.00278998
3.32937	0.00278182
3.32971	0.00277324
3.33005	0.00276472
3.33039	0.00275631
3.33073	0.00274999
3.33107	0.00274081
3.33141	0.00273542
3.33175	0.00272833
3.33209	0.00272075
3.33243	0.00271339
3.33277	0.00270628
3.33311	0.00269945
3.33345	0.0026929
3.33379	0.00268667
3.33413	0.00268176
3.33447	0.00267714
3.33481	0.00267231
3.33515	0.00266751
3.33549	0.00266367
3.33583	0.00265969
3.33617	0.00265608
3.33651	0.00265294
3.33685	0.00265028
3.33719	0.0026481
3.33753	0.0026464
3.33786	0.00264518
3.3382	0.00264444
3.33854	0.00264417
3.33888	0.00264436
3.33922	0.002645
3.33956	0.00264607
3.3399	0.00264756
3.34024	0.00264946
3.34058	0.00265172
3.34092	0.00265434
3.34126	0.00265729
3.3416	0.00266053
3.34194	0.00266403
3.34228	0.00266776
3.34262	0.00267169
3.34296	0.00267578
3.3433	0.00268
3.34364	0.0026843
3.34398	0.00268865
3.34432	0.00269302
3.34466	0.00269735
3.345	0.00270161
3.34534	0.00270577
3.34568	0.00270978
3.34602	0.00271421
3.34636	0.00271901
3.3467	0.0027221
3.34704	0.00272518
3.34737	0.0027298
3.34771	0.00273419
3.34805	0.0027383
3.34839	0.00274193
3.34873	0.00274352
3.34907	0.00274468
3.34941	0.00274538
3.34975	0.00274769
3.35009	0.00274799
3.35043	0.00274956
3.35077	0.00275068
3.35111	0.00274957
3.35145	0.00274747
3.35179	0.00274652
3.35213	0.00274216
3.35247	0.00273725
3.35281	0.00273213
3.35315	0.00272694
3.35349	0.00272127
3.35383	0.00271508
3.35417	0.00270841
3.35451	0.00270128
3.35485	0.00269373
3.35519	0.00268578
3.35553	0.00267748
3.35587	0.00266887
3.35621	0.00266238
3.35655	0.0026556
3.35689	0.00264848
3.35722	0.00264105
3.35756	0.00263337
3.3579	0.00262547
3.35824	0.00261739
3.35858	0.00260918
3.35892	0.00260088
3.35926	0.00259255
3.3596	0.00258426
3.35994	0.00257602
3.36028	0.00256727
3.36062	0.0025587
3.36096	0.0025504
3.3613	0.00254255
3.36164	0.00253519
3.36198	0.00252835
3.36232	0.00252208
3.36266	0.0025164
3.363	0.00251135
3.36334	0.00250696
3.36368	0.00250324
3.36402	0.00250021
3.36436	0.00249773
3.3647	0.00249579
3.36504	0.00249479
3.36538	0.00249411
3.36572	0.00249399
3.36606	0.00249457
3.36639	0.00249585
3.36673	0.00249781
3.36707	0.00250044
3.36741	0.00250372
3.36775	0.00250763
3.36809	0.00251213
3.36843	0.00251718
3.36877	0.00252275
3.36911	0.0025288
3.36945	0.00253528
3.36979	0.00254213
3.37013	0.00254931
3.37047	0.00255676
3.37081	0.00256443
3.37115	0.00257225
3.37149	0.00257997
3.37183	0.00258696
3.37217	0.00259381
3.37251	0.00260058
3.37285	0.00260693
3.37319	0.00261305
3.37353	0.00261885
3.37387	0.00262426
3.37421	0.00262925
3.37455	0.00263377
3.37489	0.00263784
3.37523	0.0026427
3.37557	0.0026455
3.3759	0.00264867
3.37624	0.00265164
3.37658	0.00265268
3.37692	0.00265271
3.37726	0.00265206
3.3776	0.00265074
3.37794	0.00264873
3.37828	0.00264605
3.37862	0.00264376
3.37896	0.00264123
3.3793	0.00263751
3.37964	0.00263372
3.37998	0.0026285
3.38032	0.00262177
3.38066	0.00261449
3.381	0.00260668
3.38134	0.00259839
3.38168	0.00258966
3.38202	0.00258052
3.38236	0.00257104
3.3827	0.00256229
3.38304	0.00255369
3.38338	0.00254477
3.38372	0.00253518
3.38406	0.0025258
3.3844	0.00251628
3.38474	0.00250668
3.38508	0.00249705
3.38542	0.00248745
3.38575	0.00247796
3.38609	0.00246864
3.38643	0.00245954
3.38677	0.00245073
3.38711	0.00244228
3.38745	0.00243424
3.38779	0.00242667
3.38813	0.00241962
3.38847	0.00241316
3.38881	0.00240731
3.38915	0.00240212
3.38949	0.00239763
3.38983	0.00239387
3.39017	0.00239086
3.39051	0.00238901
3.39085	0.00238758
3.39119	0.00238695
3.39153	0.00238711
3.39187	0.00238806
3.39221	0.00238979
3.39255	0.00239268
3.39289	0.00239643
3.39323	0.00240081
3.39357	0.00240577
3.39391	0.00241128
3.39425	0.00241728
3.39459	0.0024237
3.39493	0.0024305
3.39526	0.00243761
3.3956	0.00244498
3.39594	0.00245253
3.39628	0.00246021
3.39662	0.00246795
3.39696	0.00247569
3.3973	0.00248367
3.39764	0.002492
3.39798	0.00250022
3.39832	0.0025083
3.39866	0.00251621
3.399	0.00252368
3.39934	0.00253089
3.39968	0.00253769
3.40002	0.00254405
3.40036	0.00254991
3.4007	0.00255523
3.40104	0.00255959
3.40138	0.00256234
3.40172	0.00256442
3.40206	0.0025658
3.4024	0.00256647
3.40274	0.00256638
3.40308	0.00256549
3.40342	0.00256403
3.40376	0.00256182
3.4041	0.00255882
3.40443	0.0025551
3.40477	0.00255129
3.40511	0.00254768
3.40545	0.00254337
3.40579	0.00253837
3.40613	0.00253272
3.40647	0.00252645
3.40681	0.0025196
3.40715	0.0025122
3.40749	0.00250396
3.40783	0.0024946
3.40817	0.00248492
3.40851	0.00247496
3.40885	0.00246478
3.40919	0.00245445
3.40953	0.00244403
3.40987	0.00243358
3.41021	0.00242317
3.41055	0.00241287
3.41089	0.00240273
3.41123	0.00239284
3.41157	0.00238325
3.41191	0.00237403
3.41225	0.00236524
3.41259	0.00235693
3.41293	0.00234915
3.41327	0.00234198
3.41361	0.00233544
3.41395	0.0023296
3.41428	0.00232447
3.41462	0.0023201
3.41496	0.0023165
3.4153	0.00231371
3.41564	0.00231173
3.41598	0.00231057
3.41632	0.00231024
3.41666	0.00231072
3.417	0.002312
3.41734	0.00231367
3.41768	0.00231601
3.41802	0.0023191
3.41836	0.00232293
3.4187	0.00232744
3.41904	0.00233261
3.41938	0.00233837
3.41972	0.00234469
3.42006	0.00235149
3.4204	0.00235873
3.42074	0.00236633
3.42108	0.00237424
3.42142	0.00238238
3.42176	0.00239068
3.4221	0.00239909
3.42244	0.00240753
3.42278	0.00241593
3.42312	0.00242422
3.42346	0.00243235
3.42379	0.0024401
3.42413	0.00244706
3.42447	0.00245362
3.42481	0.00245972
3.42515	0.00246532
3.42549	0.00247038
3.42583	0.00247484
3.42617	0.00247868
3.42651	0.00248185
3.42685	0.00248434
3.42719	0.00248612
3.42753	0.00248717
3.42787	0.00248748
3.42821	0.00248703
3.42855	0.00248644
3.42889	0.00248516
3.42923	0.00248312
3.42957	0.00248032
3.42991	0.00247677
3.43025	0.00247249
3.43059	0.0024675
3.43093	0.00246182
3.43127	0.00245508
3.43161	0.00244752
3.43195	0.00243937
3.43229	0.00243073
3.43263	0.00242164
3.43296	0.00241215
3.4333	0.00240233
3.43364	0.00239222
3.43398	0.0023819
3.43432	0.00237143
3.43466	0.00236086
3.435	0.00235028
3.43534	0.00233974
3.43568	0.00232933
3.43602	0.0023191
3.43636	0.00230913
3.4367	0.00229948
3.43704	0.00229022
3.43738	0.00228142
3.43772	0.00227312
3.43806	0.0022654
3.4384	0.0022583
3.43874	0.00225187
3.43908	0.00224616
3.43942	0.00224121
3.43976	0.00223703
3.4401	0.00223367
3.44044	0.00223114
3.44078	0.00222945
3.44112	0.0022286
3.44146	0.0022286
3.4418	0.00222943
3.44214	0.00223092
3.44247	0.00223298
3.44281	0.00223582
3.44315	0.00223941
3.44349	0.00224372
3.44383	0.00224869
3.44417	0.00225428
3.44451	0.00226044
3.44485	0.0022671
3.44519	0.00227422
3.44553	0.00228171
3.44587	0.00228952
3.44621	0.00229757
3.44655	0.0023058
3.44689	0.00231413
3.44723	0.0023225
3.44757	0.00233084
3.44791	0.00233907
3.44825	0.00234714
3.44859	0.00235497
3.44893	0.0023625
3.44927	0.00236968
3.44961	0.00237645
3.44995	0.00238268
3.45029	0.00238804
3.45063	0.00239283
3.45097	0.00239699
3.45131	0.0024005
3.45165	0.00240333
3.45199	0.00240545
3.45232	0.00240685
3.45266	0.00240751
3.453	0.00240741
3.45334	0.00240656
3.45368	0.00240494
3.45402	0.00240258
3.45436	0.00239947
3.4547	0.00239562
3.45504	0.00239107
3.45538	0.00238583
3.45572	0.00237993
3.45606	0.0023734
3.4564	0.00236628
3.45674	0.00235861
3.45708	0.00235044
3.45742	0.00234181
3.45776	0.00233289
3.4581	0.00232374
3.45844	0.00231428
3.45878	0.00230456
3.45912	0.00229465
3.45946	0.00228462
3.4598	0.00227454
3.46014	0.00226446
3.46048	0.00225447
3.46082	0.00224462
3.46116	0.00223499
3.4615	0.00222564
3.46183	0.00221665
3.46217	0.00220807
3.46251	0.00219997
3.46285	0.00219241
3.46319	0.00218544
3.46353	0.00217911
3.46387	0.00217346
3.46421	0.0021686
3.46455	0.00216466
3.46489	0.00216152
3.46523	0.0021592
3.46557	0.0021577
3.46591	0.00215703
3.46625	0.0021572
3.46659	0.00215818
3.46693	0.00215997
3.46727	0.00216254
3.46761	0.00216586
3.46795	0.0021699
3.46829	0.00217461
3.46863	0.00217995
3.46897	0.00218586
3.46931	0.0021923
3.46965	0.0021992
3.46999	0.0022065
3.47033	0.00221413
3.47067	0.00222203
3.471	0.00223013
3.47134	0.00223836
3.47168	0.00224666
3.47202	0.00225495
3.47236	0.00226317
3.4727	0.00227126
3.47304	0.00227914
3.47338	0.00228677
3.47372	0.00229407
3.47406	0.00230099
3.4744	0.00230749
3.47474	0.0023135
3.47508	0.002319
3.47542	0.00232392
3.47576	0.00232824
3.4761	0.00233193
3.47644	0.00233494
3.47678	0.00233727
3.47712	0.00233902
3.47746	0.00234021
3.4778	0.00234067
3.47814	0.00234038
3.47848	0.00233936
3.47882	0.0023376
3.47916	0.00233511
3.4795	0.00233191
3.47984	0.002328
3.48018	0.00232341
3.48052	0.00231817
3.48085	0.0023123
3.48119	0.00230586
3.48153	0.00229887
3.48187	0.00229137
3.48221	0.00228342
3.48255	0.00227507
3.48289	0.00226638
3.48323	0.00225738
3.48357	0.00224816
3.48391	0.00223877
3.48425	0.00222928
3.48459	0.00221975
3.48493	0.00221025
3.48527	0.00220085
3.48561	0.00219162
3.48595	0.00218262
3.48629	0.00217391
3.48663	0.00216557
3.48697	0.00215766
3.48731	0.00215024
3.48765	0.00214336
3.48799	0.00213708
3.48833	0.00213145
3.48867	0.0021265
3.48901	0.00212227
3.48935	0.00211881
3.48969	0.00211613
3.49003	0.00211425
3.49036	0.00211319
3.4907	0.00211295
3.49104	0.00211353
3.49138	0.00211491
3.49172	0.00211709
3.49206	0.00212004
3.4924	0.00212373
3.49274	0.00212813
3.49308	0.0021332
3.49342	0.00213888
3.49376	0.00214514
3.4941	0.00215191
3.49444	0.00215914
3.49478	0.00216677
3.49512	0.00217472
3.49546	0.00218294
3.4958	0.00219136
3.49614	0.00219991
3.49648	0.00220853
3.49682	0.00221714
3.49716	0.00222568
3.4975	0.00223408
3.49784	0.00224229
3.49818	0.00225023
3.49852	0.00225786
3.49886	0.00226512
3.4992	0.00227195
3.49953	0.0022783
3.49987	0.00228413
3.50021	0.0022894
3.50055	0.00229407
3.50089	0.00229812
3.50123	0.0023015
3.50157	0.0023042
3.50191	0.00230619
3.50225	0.00230747
3.50259	0.00230802
3.50293	0.00230784
3.50327	0.00230693
3.50361	0.00230529
3.50395	0.00230293
3.50429	0.00229987
3.50463	0.00229613
3.50497	0.00229172
3.50531	0.00228668
3.50565	0.00228104
3.50599	0.00227484
3.50633	0.00226811
3.50667	0.00226092
3.50701	0.00225329
3.50735	0.00224528
3.50769	0.00223696
3.50803	0.00222837
3.50837	0.00221958
3.50871	0.00221065
3.50904	0.00220165
3.50938	0.00219264
3.50972	0.0021837
3.51006	0.00217488
3.5104	0.00216625
3.51074	0.00215789
3.51108	0.00214985
3.51142	0.00214221
3.51176	0.00213502
3.5121	0.00212834
3.51244	0.00212223
3.51278	0.00211673
3.51312	0.00211191
3.51346	0.00210778
3.5138	0.0021044
3.51414	0.00210178
3.51448	0.00209996
3.51482	0.00209894
3.51516	0.00209875
3.5155	0.00209937
3.51584	0.00210081
3.51618	0.00210305
3.51652	0.00210608
3.51686	0.00210986
3.5172	0.00211438
3.51754	0.00211958
3.51788	0.00212544
3.51822	0.00213189
3.51856	0.00213889
3.51889	0.00214639
3.51923	0.00215431
3.51957	0.0021626
3.51991	0.0021712
3.52025	0.00218003
3.52059	0.00218903
3.52093	0.00219814
3.52127	0.00220727
3.52161	0.00221638
3.52195	0.00222538
3.52229	0.00223422
3.52263	0.00224283
3.52297	0.00225116
3.52331	0.00225914
3.52365	0.00226672
3.52399	0.00227385
3.52433	0.00228048
3.52467	0.00228657
3.52501	0.00229207
3.52535	0.00229696
3.52569	0.00230119
3.52603	0.00230475
3.52637	0.00230761
3.52671	0.00230975
3.52705	0.00231116
3.52739	0.00231184
3.52773	0.00231177
3.52806	0.00231097
3.5284	0.00230943
3.52874	0.00230717
3.52908	0.00230421
3.52942	0.00230057
3.52976	0.00229627
3.5301	0.00229135
3.53044	0.00228583
3.53078	0.00227976
3.53112	0.00227318
3.53146	0.00226614
3.5318	0.0022587
[truncated: 654 more rows]

## Sheet: Figure 3b Case 9
Time (s)	25_to_1402 Amplitude (μm)	Bruit Amplitude (μm)	335_to_370 Amplitude (μm)	455_to_485 Amplitude (μm)	485_to_510 Amplitude (μm)
2.85319	0.00903336	0.0090209	0.00109459	0.000349189	0.000542307
2.85353	0.00898365	0.00897304	0.00109096	0.000349996	0.000543081
2.85387	0.0089391	0.00892447	0.00109061	0.000350265	0.000547401
2.85421	0.00888994	0.00887559	0.00109509	0.000349225	0.000552925
2.85455	0.00884011	0.00882676	0.00109708	0.000349534	0.000553527
2.85489	0.00878908	0.00877825	0.00109386	0.000349923	0.000558193
2.85523	0.00873663	0.00872836	0.00109256	0.000348696	0.000563054
2.85557	0.00868317	0.00867734	0.00109791	0.000348755	0.000563574
2.85591	0.0086338	0.00862959	0.00110243	0.000349533	0.000568505
2.85625	0.00858832	0.00858175	0.0011008	0.000348446	0.000572392
2.85659	0.00854558	0.00853489	0.00109974	0.000348029	0.000572903
2.85693	0.00850027	0.00848518	0.00110532	0.000349086	0.000578424
2.85727	0.00845968	0.00844704	0.00111146	0.000348199	0.000581445
2.85761	0.00841882	0.00840929	0.00111114	0.000347248	0.000582356
2.85795	0.00837613	0.00836989	0.00110954	0.000348186	0.00058832
2.85829	0.00833799	0.00833498	0.00111517	0.000348181	0.000590492
2.85863	0.00830689	0.00830468	0.0011235	0.000347064	0.000591992
2.85897	0.00828526	0.00827988	0.00112532	0.000347893	0.000597835
2.85931	0.00826567	0.00825798	0.00112399	0.000348319	0.000599228
2.85965	0.00825258	0.00823983	0.00112885	0.000347119	0.000601487
2.85999	0.00822867	0.00822181	0.00113858	0.000347411	0.000607517
2.86033	0.00821884	0.00821756	0.00114264	0.00034855	0.000608223
2.86067	0.00822341	0.0082153	0.00114111	0.000347501	0.000611368
2.86101	0.0082346	0.0082297	0.00114476	0.000347325	0.000616429
2.86135	0.00825613	0.00824322	0.00115471	0.000348633	0.000616683
2.86169	0.00828374	0.00827826	0.00115988	0.000348091	0.000620906
2.86203	0.00833727	0.00832597	0.00115883	0.000347603	0.000626268
2.86237	0.00838363	0.0083726	0.0011617	0.000349361	0.000626311
2.8627	0.00840972	0.0084006	0.00117087	0.000349556	0.000631624
2.86304	0.00846387	0.00845069	0.00117776	0.000348788	0.000636092
2.86338	0.00853236	0.00851515	0.00117801	0.000350728	0.000636277
2.86372	0.00859899	0.00859236	0.00118107	0.000351945	0.000642308
2.86406	0.00865126	0.00864406	0.0011893	0.000351044	0.000645606
2.8644	0.00871566	0.00870464	0.00119558	0.000352316	0.000646327
2.86474	0.00879308	0.00877481	0.00119674	0.000354581	0.000653032
2.86508	0.00883495	0.00882806	0.00119919	0.00035392	0.000655442
2.86542	0.00891148	0.00890244	0.00120596	0.00035485	0.000656995
2.86576	0.00899086	0.00897941	0.00121125	0.000358022	0.000664342
2.8661	0.00907847	0.00906616	0.0012126	0.000357981	0.000665977
2.86644	0.00913703	0.00913236	0.00121448	0.000358468	0.00066892
2.86678	0.0092066	0.00919854	0.00122001	0.000362567	0.000676772
2.86712	0.00927456	0.0092634	0.00122405	0.000363745	0.000677722
2.86746	0.00932451	0.00931798	0.00122492	0.000363737	0.000682007
2.8678	0.00938486	0.00937379	0.00122702	0.000368393	0.000689938
2.86814	0.00945409	0.00944036	0.00122981	0.000370693	0.000690413
2.86848	0.00952679	0.00951776	0.0012322	0.00037074	0.000696536
2.86882	0.00960024	0.00958786	0.00123254	0.000374999	0.000705243
2.86916	0.00964552	0.00964136	0.00123553	0.000378799	0.000705593
2.8695	0.00968508	0.00968057	0.00123844	0.000379197	0.00071387
2.86984	0.00971967	0.00971724	0.00123805	0.000383747	0.000722244
2.87018	0.00975573	0.00975202	0.00123861	0.000389066	0.000722797
2.87052	0.00978387	0.00977576	0.00124099	0.000389942	0.000732694
2.87086	0.00980552	0.00979922	0.00124293	0.000393767	0.000740346
2.8712	0.00982193	0.00981658	0.00124067	0.000400382	0.000741341
2.87154	0.00983765	0.00983081	0.00124012	0.000402252	0.000753076
2.87188	0.00983385	0.00983569	0.00124299	0.000405676	0.000760011
2.87221	0.00982703	0.00981999	0.00124458	0.00041304	0.000761936
2.87255	0.00982231	0.00981563	0.00124218	0.000416352	0.000775483
2.87289	0.00980586	0.00980054	0.0012406	0.000419668	0.000781448
2.87323	0.00979778	0.0097954	0.00124377	0.000427866	0.000784914
2.87357	0.00977536	0.00977467	0.00124512	0.000432538	0.000800159
2.87391	0.00975496	0.00975207	0.00124263	0.000435885	0.000805272
2.87425	0.00972289	0.0097174	0.0012421	0.000444094	0.000810144
2.87459	0.00970604	0.00970246	0.00124607	0.000450323	0.000826377
2.87493	0.00968048	0.00968168	0.00124799	0.000453827	0.000830566
2.87527	0.00967444	0.00967563	0.00124685	0.000461506	0.000837258
2.87561	0.00966434	0.00967116	0.00124853	0.000468969	0.00085413
2.87595	0.00965782	0.00965819	0.00125466	0.000473209	0.000857349
2.87629	0.00964097	0.00964117	0.00125696	0.000479925	0.000866915
2.87663	0.0096431	0.00964494	0.00125668	0.000488255	0.000885271
2.87697	0.00965578	0.00965775	0.00126271	0.000493534	0.000887394
2.87731	0.00968542	0.00968128	0.00127385	0.000499805	0.000899941
2.87765	0.00972663	0.00972843	0.00127751	0.000508472	0.000917541
2.87799	0.00980481	0.0098181	0.00127799	0.000515044	0.000919557
2.87833	0.00987379	0.00990193	0.00129099	0.000520582	0.000934076
2.87867	0.00999707	0.0100187	0.00130835	0.000528978	0.000951147
2.87901	0.010105	0.0101177	0.00131367	0.000535971	0.000953262
2.87935	0.0102325	0.0102295	0.00131527	0.000542198	0.000970543
2.87969	0.01037	0.0103596	0.00133458	0.000550112	0.000986836
2.88003	0.0105374	0.0105396	0.00136193	0.000558273	0.000988955
2.88037	0.010734	0.0107428	0.00137146	0.000564854	0.00100842
2.88071	0.0109451	0.0109721	0.00137281	0.000571344	0.00102327
2.88105	0.0111964	0.0112273	0.00139627	0.000580258	0.00102616
2.88138	0.0114592	0.0114876	0.00143405	0.000586966	0.00104719
2.88172	0.0117448	0.0117519	0.00144898	0.000593236	0.00106034
2.88206	0.0120412	0.0120343	0.00144952	0.00060162	0.0010644
2.8824	0.0123485	0.0123492	0.00147708	0.000609324	0.00108711
2.88274	0.0126721	0.0126767	0.00152558	0.00061432	0.00109841
2.88308	0.0130026	0.0130315	0.00154976	0.000622639	0.00110367
2.88342	0.0133415	0.0133793	0.00155059	0.00063102	0.00112732
2.88376	0.0136864	0.0137148	0.00157906	0.000635541	0.00113679
2.8841	0.0140147	0.0140467	0.00163747	0.000643243	0.00114346
2.88444	0.0143519	0.0143564	0.00167216	0.000653161	0.00116743
2.88478	0.0146909	0.014682	0.00167453	0.000657289	0.00117601
2.88512	0.0149979	0.014989	0.00169956	0.000663397	0.00118401
2.88546	0.0153334	0.0153397	0.0017654	0.000673648	0.00120831
2.8858	0.0156736	0.0156978	0.00181061	0.000678158	0.00121458
2.88614	0.0160413	0.0160817	0.00181449	0.000682688	0.00122498
2.88648	0.0163429	0.0163715	0.00183645	0.000692281	0.00124868
2.88682	0.0166912	0.0167018	0.00190528	0.000697778	0.00125355
2.88716	0.0169897	0.0170024	0.00196027	0.000700661	0.00126587
2.8875	0.0172829	0.0172817	0.00196699	0.000709586	0.00128864
2.88784	0.017587	0.0176096	0.0019854	0.000716475	0.00129213
2.88818	0.0179024	0.0178952	0.00205362	0.000718067	0.00130672
2.88852	0.0181713	0.0181876	0.00211628	0.000726364	0.00132771
2.88886	0.0184305	0.0184508	0.00212878	0.000733498	0.00133028
2.8892	0.0186695	0.0187083	0.00214177	0.000734653	0.00134728
2.88954	0.0188807	0.0189118	0.00220514	0.000741165	0.00136624
2.88988	0.0191038	0.0191277	0.00227389	0.000748536	0.00136841
2.89022	0.0192905	0.0193087	0.00229227	0.000749944	0.00138676
2.89056	0.0194385	0.0194376	0.00230018	0.00075473	0.0014032
2.89089	0.0195739	0.0195839	0.00235673	0.000763665	0.00140525
2.89123	0.0197071	0.0197252	0.00242703	0.000765806	0.0014248
2.89157	0.0198257	0.0198464	0.0024509	0.000768406	0.00143851
2.89191	0.0199216	0.0199549	0.00245565	0.000775861	0.00144093
2.89225	0.0200005	0.0200399	0.00250383	0.000778796	0.00146085
2.89259	0.0200671	0.0201168	0.00257282	0.000780234	0.00147181
2.89293	0.0201193	0.0201684	0.00260082	0.000787178	0.0014752
2.89327	0.020192	0.0202196	0.00260472	0.000791356	0.00149532
2.89361	0.0202019	0.0202427	0.00264323	0.000791421	0.00150377
2.89395	0.0202362	0.0202661	0.00270575	0.000796501	0.00150818
2.89429	0.0202637	0.0202858	0.00273633	0.000801209	0.00152691
2.89463	0.0202793	0.0202973	0.00273826	0.000801572	0.00153324
2.89497	0.0202895	0.0203083	0.002769	0.000805789	0.00153852
2.89531	0.0202944	0.0203415	0.00282302	0.000812726	0.00155704
2.89565	0.0203278	0.0203885	0.00285489	0.000814448	0.00156084
2.89599	0.0203594	0.0204197	0.00285812	0.00081653	0.00156766
2.89633	0.0204092	0.0204539	0.00287956	0.00082353	0.00158414
2.89667	0.0204765	0.0205181	0.00292477	0.000827368	0.00158639
2.89701	0.0205681	0.020602	0.00295331	0.000828764	0.00159587
2.89735	0.0207232	0.0207366	0.00295602	0.000835617	0.0016093
2.89769	0.0208716	0.0209083	0.0029726	0.000841954	0.00161048
2.89803	0.0210881	0.0211497	0.003013	0.000842047	0.00162064
2.89837	0.0213392	0.0214238	0.00303659	0.000848	0.00163244
2.89871	0.021675	0.021765	0.00303981	0.000855864	0.00163328
2.89905	0.0220483	0.0221799	0.00305301	0.00085693	0.00164522
2.89939	0.0225473	0.022632	0.00308012	0.000861857	0.00165433
2.89973	0.0230882	0.0231392	0.0030962	0.000873222	0.00165546
2.90007	0.0236976	0.0237296	0.00310107	0.000875566	0.00166841
2.90041	0.0243758	0.0244026	0.00311195	0.000879012	0.00167527
2.90074	0.0251153	0.0251561	0.00313254	0.000891052	0.0016778
2.90108	0.0258872	0.02598	0.00314271	0.000896793	0.00169299
2.90142	0.0267392	0.0268598	0.00314591	0.000899381	0.00169711
2.90176	0.0276754	0.0277674	0.00315536	0.000914235	0.0017023
2.9021	0.0286133	0.0286938	0.0031687	0.000924092	0.00171607
2.90244	0.0295921	0.0296419	0.00317369	0.000926425	0.00171782
2.90278	0.0306567	0.0306895	0.00317676	0.000941047	0.00172481
2.90312	0.0317218	0.0317528	0.00318814	0.00095468	0.00173707
2.90346	0.0328265	0.0328744	0.00319743	0.000958095	0.00173792
2.9038	0.033954	0.0340777	0.00319867	0.000974125	0.00174849
2.90414	0.0351062	0.0352158	0.00320469	0.000992376	0.00176207
2.90448	0.0362389	0.0363236	0.00322017	0.000997545	0.00176264
2.90482	0.0374081	0.0374593	0.00322613	0.00101418	0.00177725
2.90516	0.0385469	0.0385896	0.00322589	0.00103775	0.00178964
2.9055	0.0396751	0.0397314	0.00323658	0.00104591	0.00179118
2.90584	0.0407652	0.0408137	0.0032566	0.00106258	0.00181005
2.90618	0.0418395	0.0419404	0.00326214	0.00108835	0.00182007
2.90652	0.0428365	0.0429398	0.00326324	0.00109996	0.00182432
2.90686	0.043788	0.0439023	0.00328442	0.00111827	0.0018468
2.9072	0.0446795	0.0447744	0.00331629	0.00114532	0.00185507
2.90754	0.0455204	0.0455794	0.00332412	0.00116164	0.00186344
2.90788	0.0463511	0.0463772	0.00332554	0.00118058	0.00188944
2.90822	0.0469863	0.0470626	0.00335995	0.00121257	0.00189584
2.90856	0.0477258	0.0477853	0.00340671	0.00123303	0.00191009
2.9089	0.0482511	0.0483399	0.00342172	0.00125423	0.00193884
2.90924	0.0487174	0.0488513	0.00342491	0.00128799	0.00194399
2.90958	0.0491955	0.0493022	0.00347096	0.00131272	0.00196597
2.90991	0.0496009	0.0496768	0.00354204	0.00133702	0.00199629
2.91025	0.0498352	0.0498986	0.00356883	0.00137308	0.00200144
2.91059	0.0500979	0.0501425	0.0035698	0.00139869	0.00203255
2.91093	0.0502351	0.0502945	0.00363229	0.00142656	0.00206421
2.91127	0.0503186	0.0503874	0.00373296	0.00146499	0.00207105
2.91161	0.0503545	0.0504406	0.00377465	0.001493	0.00211434
2.91195	0.0504281	0.050509	0.00377699	0.00152283	0.002146
2.91229	0.0504755	0.0505603	0.00384821	0.00156428	0.00215662
2.91263	0.0505596	0.0506633	0.00397051	0.00159423	0.00220825
2.91297	0.0506561	0.0507474	0.00402463	0.00162591	0.00223973
2.91331	0.0508796	0.0510208	0.00402989	0.00167196	0.00225547
2.91365	0.0513308	0.0514477	0.0041067	0.00170487	0.00232006
2.91399	0.0518166	0.0518875	0.004249	0.00173696	0.00234885
2.91433	0.0525507	0.0525836	0.00432317	0.00178589	0.00237133
2.91467	0.0538041	0.0537432	0.00433212	0.00182219	0.00244319
2.91501	0.0555171	0.0555362	0.00440347	0.00185389	0.00246938
2.91535	0.0576852	0.0577562	0.00455616	0.00190798	0.00250314
2.91569	0.0599727	0.0601591	0.0046611	0.00194682	0.00258278
2.91603	0.0631778	0.0632797	0.00467302	0.0019771	0.00260729
2.91637	0.066744	0.0667812	0.00473513	0.00203556	0.00265109
2.91671	0.0708383	0.0709317	0.00489398	0.00208171	0.00274047
2.91705	0.0750344	0.075087	0.00501977	0.00210902	0.00276081
2.91739	0.0787386	0.0787023	0.00504394	0.00216771	0.00282217
2.91773	0.0826172	0.0826207	0.00509024	0.00222282	0.00291774
2.91807	0.086747	0.0867396	0.00524601	0.00224644	0.00293604
2.91841	0.0904129	0.0903885	0.00538125	0.0023043	0.00301071
2.91875	0.0936638	0.0937498	0.0054191	0.00236642	0.00310739
2.91909	0.0964482	0.0965523	0.00546271	0.00239077	0.00312538
2.91942	0.0985963	0.0986693	0.00560706	0.00244545	0.00321648
2.91976	0.10031	0.100433	0.00574985	0.00252222	0.0033158
2.9201	0.101309	0.101414	0.00579779	0.00254584	0.00333208
2.92044	0.10195	0.102038	0.00583592	0.0025955	0.00344083
2.92078	0.102523	0.10265	0.00594824	0.00268098	0.00353982
2.92112	0.103174	0.103352	0.0060839	0.00270908	0.00355746
2.92146	0.104851	0.105116	0.00615122	0.00275307	0.00368338
2.9218	0.108382	0.108497	0.0061746	0.00284797	0.00377902
2.92214	0.113798	0.113817	0.00626493	0.00288234	0.00380121
2.92248	0.120702	0.120516	0.00639311	0.00291702	0.00394304
2.92282	0.128939	0.128417	0.00647614	0.00301532	0.00403348
2.92316	0.139757	0.139614	0.00651867	0.00306111	0.00406212
2.9235	0.149675	0.14984	0.00658415	0.00308523	0.00421906
2.92384	0.158985	0.159405	0.00667997	0.00318088	0.00430219
2.92418	0.167542	0.16782	0.00675091	0.00324251	0.00433989
2.92452	0.175503	0.175639	0.00678543	0.00325995	0.00451135
2.92486	0.18167	0.181806	0.00683316	0.00335282	0.00458851
2.9252	0.186749	0.186945	0.00691357	0.0034314	0.00463334
2.92554	0.190625	0.190896	0.00698046	0.00344369	0.00481891
2.92588	0.193691	0.193894	0.00703812	0.00353383	0.00488655
2.92622	0.196137	0.196265	0.0070885	0.0036256	0.00494415
2.92656	0.19941	0.199322	0.00714066	0.00363802	0.00513968
2.9269	0.20471	0.204422	0.00720215	0.00371232	0.00519813
2.92724	0.213509	0.213318	0.0072725	0.00381598	0.00527261
2.92758	0.22579	0.225821	0.00730966	0.0038329	0.00547698
2.92792	0.239624	0.23967	0.00733903	0.00389797	0.00552376
2.92826	0.252427	0.252926	0.00741499	0.00402318	0.00562126
2.9286	0.264232	0.264781	0.00750531	0.00405168	0.00582899
2.92894	0.27447	0.274847	0.00754313	0.00409888	0.00586677
2.92927	0.282586	0.282595	0.00756862	0.0042291	0.0059855
2.92961	0.288135	0.288018	0.00764877	0.00427133	0.00619614
2.92995	0.291129	0.29099	0.0077713	0.00430443	0.00622617
2.93029	0.293468	0.293492	0.0078335	0.00444113	0.00636281
2.93063	0.296661	0.29673	0.00788139	0.00450564	0.00657487
2.93097	0.302321	0.302546	0.00799235	0.00452335	0.00660065
2.93131	0.309676	0.309928	0.00816571	0.00465601	0.00675535
2.93165	0.317252	0.317696	0.00824555	0.00474708	0.00696749
2.93199	0.322498	0.322853	0.0082898	0.00475421	0.0069873
2.93233	0.32513	0.325304	0.00847915	0.00487645	0.00716306
2.93267	0.326235	0.326268	0.00874418	0.00499652	0.00736749
2.93301	0.327167	0.327101	0.00883166	0.00500044	0.00738505
2.93335	0.329362	0.329409	0.00889695	0.00510704	0.00758461
2.93369	0.334168	0.333901	0.00916609	0.00524069	0.00778109
2.93403	0.341236	0.340587	0.00952592	0.00525262	0.00779902
2.93437	0.350074	0.349211	0.00968334	0.00533692	0.00802052
2.93471	0.357733	0.356959	0.00974367	0.00549094	0.00820588
2.93505	0.36271	0.362441	0.0101044	0.00551403	0.00822654
2.93539	0.365641	0.365606	0.0106203	0.00557909	0.00847295
2.93573	0.367577	0.367583	0.0108333	0.00574457	0.00864495
2.93607	0.368131	0.368021	0.0108869	0.00578891	0.00867074
2.93641	0.368485	0.368358	0.0113575	0.0058303	0.00893995
2.93675	0.36904	0.368989	0.0120595	0.00600001	0.00909567
2.93709	0.369951	0.37004	0.0123874	0.00606442	0.00913174
2.93743	0.371413	0.371513	0.0124237	0.00609158	0.00941255
2.93777	0.373735	0.373603	0.0129313	0.00625515	0.00955486
2.93811	0.377097	0.376731	0.013843	0.00634878	0.00959794
2.93845	0.381142	0.380204	0.0143	0.00635936	0.00989621
2.93878	0.385483	0.384336	0.014335	0.00651557	0.0100232
2.93912	0.388394	0.387612	0.0148514	0.00663722	0.0100784
2.93946	0.390117	0.389789	0.0159843	0.00664572	0.0103882
2.9398	0.391279	0.391657	0.0166543	0.00678393	0.0104993
2.94014	0.392663	0.392852	0.0166777	0.0069333	0.0105711
2.94048	0.393864	0.393912	0.0172054	0.00694436	0.0108939
2.94082	0.395141	0.395026	0.0185177	0.00705769	0.0109845
2.94116	0.39598	0.395984	0.0194285	0.00723012	0.0110804
2.9415	0.397156	0.397432	0.0195067	0.0072496	0.0114079
2.94184	0.398719	0.398967	0.0199354	0.00733044	0.0114836
2.94218	0.400317	0.400351	0.0214212	0.00751894	0.0115983
2.94252	0.40154	0.401295	0.0226239	0.00756164	0.0119285
2.94286	0.40204	0.401683	0.0227854	0.00761414	0.0119902
2.9432	0.402399	0.402056	0.0231044	0.00780734	0.0121244
2.94354	0.402638	0.402131	0.0246126	0.00786624	0.0124605
2.94388	0.402854	0.402368	0.0261215	0.00790634	0.0125046
2.94422	0.403222	0.402587	0.0264502	0.00809066	0.0126652
2.94456	0.40371	0.403145	0.0266433	0.00818127	0.012998
2.9449	0.404531	0.404126	0.028112	0.00819803	0.0130284
2.94524	0.405829	0.40546	0.029921	0.00837064	0.0132173
2.94558	0.407332	0.407403	0.0304785	0.00849224	0.0135435
2.94592	0.409281	0.409287	0.0305566	0.00849916	0.0135627
2.94626	0.412254	0.411889	0.0319244	0.00865671	0.0137762
2.9466	0.415309	0.414086	0.0339679	0.00880039	0.0140978
2.94694	0.417609	0.415664	0.0348031	0.00880762	0.014109
2.94728	0.418523	0.416828	0.0348211	0.00894003	0.0143553
2.94762	0.418972	0.417632	0.0360218	0.00910461	0.0146611
2.94795	0.419366	0.41795	0.0382399	0.00912155	0.0146674
2.94829	0.419999	0.418313	0.0394086	0.00921929	0.0149336
2.94863	0.421133	0.419368	0.0394175	0.00941448	0.015224
2.94897	0.422776	0.4213	0.0404034	0.00945325	0.0152272
2.94931	0.42512	0.423506	0.0427284	0.00951661	0.0155189
2.94965	0.427285	0.42578	0.0442641	0.00971959	0.0157915
2.94999	0.429838	0.427763	0.0443521	0.00977145	0.0157954
2.95033	0.431634	0.430093	0.0450625	0.00981519	0.0161079
2.95067	0.433196	0.431369	0.0474105	0.0100139	0.0163642
2.95101	0.434233	0.432258	0.0493147	0.0101095	0.0163719
2.95135	0.434879	0.432771	0.0495638	0.0101268	0.0167057
2.95169	0.435331	0.433183	0.0500238	0.0103179	0.0169393
2.95203	0.435577	0.433495	0.0522788	0.0104288	0.0169527
2.95237	0.435911	0.434029	0.0545346	0.0104413	0.0173072
2.95271	0.436983	0.435174	0.055024	0.0106007	0.0175181
2.95305	0.438998	0.436848	0.0552687	0.0107298	0.0175425
2.95339	0.441348	0.438596	0.0573274	0.0107337	0.0179082
2.95373	0.444117	0.440495	0.0598463	0.0108729	0.0180952
2.95407	0.445638	0.442207	0.0606181	0.0110508	0.0181331
2.95441	0.446948	0.443638	0.0607189	0.0110627	0.0185151
2.95475	0.448199	0.444643	0.062536	0.0111719	0.0186796
2.95509	0.449331	0.445253	0.0652447	0.0113605	0.0187321
2.95543	0.449786	0.445487	0.0663793	0.0113811	0.0191217
2.95577	0.449972	0.445593	0.0663893	0.011454	0.019264
2.95611	0.450153	0.445704	0.0678683	0.0116374	0.0193307
2.95645	0.450812	0.445985	0.0706959	0.0116814	0.0197197
2.95679	0.451726	0.446549	0.0722204	0.011728	0.0198393
2.95713	0.452349	0.44725	0.0722403	0.011926	0.0199293
2.95747	0.453166	0.448006	0.0733757	0.0119885	0.0203367
2.9578	0.454539	0.449272	0.0761782	0.0120127	0.0204295
2.95814	0.455915	0.450267	0.0780837	0.0121974	0.0205477
2.95848	0.456697	0.450928	0.0782078	0.0122885	0.0209524
2.95882	0.457264	0.451434	0.0789801	0.0123015	0.021026
2.95916	0.457933	0.451841	0.0816665	0.0124599	0.0211664
2.9595	0.458727	0.452198	0.0839539	0.0125911	0.0215672
2.95984	0.458831	0.452363	0.0842891	0.0125934	0.0216232
2.96018	0.459048	0.45245	0.0847429	0.0127396	0.0217864
2.96052	0.459576	0.452465	0.0871979	0.0128884	0.0221756
2.96086	0.459863	0.45249	0.089769	0.0128899	0.0222173
2.9612	0.460049	0.452586	0.0903837	0.0129927	0.0224032
2.96154	0.460538	0.452793	0.0905939	0.0131415	0.022786
2.96188	0.461837	0.453105	0.0927374	0.0131514	0.0228115
2.96222	0.463084	0.453358	0.0955	0.0132361	0.0230258
2.96256	0.463763	0.4537	0.0964512	0.0134079	0.0233928
2.9629	0.463981	0.453938	0.0965081	0.0134405	0.0234078
2.96324	0.464412	0.454085	0.0982752	0.013495	0.023654
2.96358	0.465534	0.454189	0.101142	0.0136667	0.0240046
2.96392	0.466412	0.454585	0.102456	0.0137125	0.0240137
2.96426	0.466689	0.45485	0.102456	0.0137404	0.024268
2.9646	0.467071	0.455401	0.103821	0.0139087	0.0246016
2.96494	0.467245	0.455911	0.106699	0.0139774	0.0246047
2.96528	0.467523	0.456367	0.108367	0.01399	0.02489
2.96562	0.467975	0.456814	0.10841	0.0141347	0.025201
2.96596	0.469032	0.457298	0.109386	0.0142362	0.0252026
2.9663	0.470702	0.457903	0.11207	0.0142387	0.0254984
2.96664	0.471911	0.458551	0.114049	0.0143758	0.0257881
2.96698	0.472333	0.458824	0.114232	0.0144876	0.0257907
2.96731	0.472706	0.459062	0.114851	0.0144879	0.0261113
2.96765	0.473692	0.459274	0.117323	0.0145807	0.0263776
2.96799	0.475005	0.459633	0.119569	0.0147193	0.0263825
2.96833	0.476358	0.460205	0.119963	0.0147248	0.0267099
2.96867	0.47719	0.461537	0.120297	0.0148058	0.0269517
2.96901	0.478059	0.46326	0.122488	0.0149467	0.0269619
2.96935	0.479144	0.46611	0.124923	0.0149639	0.0272982
2.96969	0.480753	0.468568	0.125585	0.0150151	0.0275156
2.97003	0.482956	0.470469	0.125718	0.0151576	0.0275338
2.97037	0.485738	0.47196	0.127513	0.015185	0.0278785
2.97071	0.487565	0.473498	0.130022	0.0152142	0.0280712
2.97105	0.488608	0.474738	0.13098	0.0153469	0.0280988
2.97139	0.490109	0.475883	0.131002	0.015393	0.0284543
2.97173	0.492517	0.476923	0.132421	0.0154043	0.0286235
2.97207	0.495359	0.478139	0.134914	0.0155258	0.028667
2.97241	0.497783	0.479271	0.136158	0.0155955	0.0290302
2.97275	0.499026	0.480379	0.136163	0.0155992	0.0291759
2.97309	0.499427	0.481606	0.13718	0.0156992	0.0292328
2.97343	0.499675	0.482765	0.139538	0.0157855	0.0295962
2.97377	0.500135	0.484134	0.14105	0.0157852	0.0297196
2.97411	0.501137	0.48522	0.141121	0.015868	0.0297903
2.97445	0.50312	0.486457	0.141805	0.0159712	0.0301518
2.97479	0.505385	0.487922	0.143952	0.0159734	0.0302544
2.97513	0.507326	0.489325	0.145662	0.0160384	0.030341
2.97547	0.508634	0.490942	0.145869	0.0161486	0.0306977
2.97581	0.510726	0.492473	0.14627	0.0161586	0.0307811
2.97615	0.513428	0.493948	0.148125	0.0161959	0.030884
2.97648	0.516598	0.495638	0.149945	0.016302	0.0312345
2.97682	0.518463	0.49694	0.15033	0.0163234	0.0313004
2.97716	0.519238	0.498054	0.150515	0.0163465	0.0314205
2.9775	0.519544	0.498875	0.15205	0.0164552	0.0317613
2.97784	0.519684	0.499805	0.153921	0.0164933	0.0318118
2.97818	0.520027	0.500783	0.154505	0.0165077	0.0319487
2.97852	0.521077	0.501609	0.154563	0.0166039	0.0322777
2.97886	0.522094	0.50222	0.155793	0.0166573	0.0323146
2.9792	0.523178	0.502884	0.157653	0.0166625	0.0324675
2.97954	0.523664	0.503545	0.158439	0.0167442	0.0327827
2.97988	0.524695	0.50441	0.158442	0.0168112	0.0328084
2.98022	0.527067	0.505632	0.159358	0.016812	0.0329755
2.98056	0.529885	0.507175	0.161123	0.0168831	0.0332729
2.9809	0.5325	0.508707	0.162086	0.0169509	0.03329
2.98124	0.533535	0.50993	0.162099	0.0169529	0.0334681
2.98158	0.533864	0.510742	0.162736	0.0169966	0.0337496
2.98192	0.533988	0.511452	0.164351	0.0170758	0.0337596
2.98226	0.534412	0.512095	0.165462	0.0170832	0.0339533
2.9826	0.535206	0.512635	0.165537	0.0171213	0.0342166
2.98294	0.536157	0.513552	0.165947	0.017207	0.0342218
2.98328	0.537871	0.514371	0.167371	0.017223	0.0344267
2.98362	0.538825	0.515019	0.16859	0.0172447	0.0346709
2.98396	0.539422	0.515797	0.168766	0.0173275	0.0346733
2.9843	0.540206	0.516309	0.168997	0.0173569	0.034888
2.98464	0.541723	0.516953	0.170225	0.0173672	0.0351126
2.98498	0.543376	0.517582	0.171511	0.0174425	0.0351141
2.98532	0.544456	0.51804	0.171806	0.0174844	0.0353367
2.98566	0.544677	0.518427	0.17191	0.0174875	0.0355415
2.98599	0.544664	0.518666	0.172912	0.0175562	0.0355437
2.98633	0.544748	0.518818	0.174183	0.0176091	0.0357724
2.98667	0.544967	0.519091	0.1746	0.0176091	0.0359574
2.98701	0.545258	0.519525	0.174629	0.0176651	0.035962
2.98735	0.546679	0.520021	0.175408	0.0177275	0.0361932
2.98769	0.548432	0.520915	0.176629	0.0177286	0.0363579
2.98803	0.549882	0.521745	0.177161	0.0177685	0.036366
2.98837	0.550523	0.522625	0.177162	0.0178331	0.0365983
2.98871	0.550885	0.52328	0.17774	0.0178388	0.0367445
2.98905	0.551308	0.523644	0.178877	0.0178691	0.036758
2.98939	0.55195	0.523929	0.179514	0.0179392	0.0369956
2.98973	0.552197	0.524028	0.179524	0.0179525	0.0371234
2.99007	0.552287	0.524109	0.179937	0.0179675	0.0371427
2.99041	0.552417	0.524257	0.180984	0.0180329	0.0373753
2.99075	0.552517	0.524234	0.181694	0.018056	0.0374854
2.99109	0.552592	0.5242	0.181741	0.0180631	0.0375099
2.99143	0.552639	0.524135	0.182007	0.0181258	0.037737
2.99177	0.553087	0.524163	0.182923	0.0181556	0.0378304
2.99211	0.553854	0.524419	0.183679	0.0181576	0.0378615
2.99245	0.554527	0.524917	0.183781	0.0182131	0.0380829
2.99279	0.55506	0.525739	0.183936	0.0182557	0.0381618
2.99313	0.555247	0.526503	0.184714	0.018254	0.0382005
2.99347	0.555358	0.52705	0.185496	0.0183045	0.0384165
2.99381	0.555507	0.527488	0.185668	0.0183541	0.0384814
2.99415	0.55583	0.52781	0.185746	0.0183526	0.0385267
2.99449	0.556326	0.527988	0.186406	0.0183916	0.0387352
2.99483	0.556709	0.528106	0.187203	0.0184485	0.0387878
2.99517	0.556831	0.528241	0.187443	0.0184495	0.0388402
2.99551	0.556995	0.528382	0.187471	0.0184806	0.0390402
2.99584	0.557606	0.528586	0.187995	0.0185408	0.0390817
2.99618	0.558542	0.529052	0.188771	0.0185467	0.039141
2.99652	0.559464	0.529779	0.189086	0.0185683	0.0393313
2.99686	0.560168	0.530543	0.189089	0.0186294	0.0393633
2.9972	0.560679	0.531384	0.189501	0.0186401	0.039429
2.99754	0.561121	0.532403	0.19025	0.0186553	0.0396087
2.99788	0.561717	0.533353	0.190631	0.0187132	0.0396325
2.99822	0.562479	0.534133	0.190632	0.0187319	0.0397039
2.99856	0.563471	0.534711	0.190939	0.0187408	0.0398723
2.9989	0.564743	0.535481	0.19164	0.0187998	0.0398882
2.99924	0.565604	0.536049	0.19208	0.018825	0.0399656
2.99958	0.566133	0.536732	0.192097	0.0188304	0.0401202
2.99992	0.566956	0.537498	0.192313	0.0188867	0.0401306
3.00026	0.568485	0.538406	0.192956	0.0189165	0.0402134
3.0006	0.570699	0.539303	0.193446	0.0189196	0.0403603
3.00094	0.572015	0.540587	0.193494	0.018968	0.0403671
3.00128	0.572738	0.541872	0.193635	0.0190035	0.0404516
3.00162	0.572971	0.543041	0.194213	0.019005	0.0405849
3.00196	0.573469	0.544114	0.194743	0.0190478	0.0405885
3.0023	0.573738	0.545154	0.194833	0.0190871	0.0406753
3.00264	0.574735	0.545832	0.194915	0.019088	0.0407968
3.00298	0.576283	0.546473	0.195421	0.0191283	0.040798
3.00332	0.577787	0.547064	0.195981	0.0191704	0.0408864
3.00366	0.579149	0.547817	0.196124	0.019173	0.0409962
3.004	0.580202	0.549129	0.196161	0.0192084	0.0409959
3.00434	0.58137	0.550655	0.196594	0.0192557	0.0410849
3.00468	0.58317	0.552296	0.197171	0.0192587	0.0411834
3.00502	0.585305	0.554229	0.197373	0.0192919	0.0411823
3.00535	0.587509	0.556304	0.197384	0.0193416	0.0412709
3.00569	0.589848	0.55843	0.19774	0.019345	0.0413586
3.00603	0.591465	0.561157	0.198324	0.0193755	0.0413572
3.00637	0.593582	0.564652	0.198589	0.0194276	0.0414445
3.00671	0.597291	0.568295	0.198589	0.0194291	0.0415216
3.00705	0.600959	0.571184	0.19887	0.019456	0.0415206
3.00739	0.603738	0.572494	0.199445	0.0195125	0.0416057
3.00773	0.604715	0.572462	0.199772	0.0195181	0.0416726
3.00807	0.603573	0.571359	0.199778	0.0195385	0.0416723
3.00841	0.602171	0.56996	0.199983	0.0195973	0.0417547
3.00875	0.601895	0.568934	0.20053	0.0196054	0.0418129
3.00909	0.602076	0.569294	0.200918	0.0196198	0.0418127
3.00943	0.602383	0.570368	0.200947	0.0196836	0.0418923
3.00977	0.603071	0.572909	0.201086	0.0196972	0.0419424
3.01011	0.603764	0.575522	0.201605	0.0197054	0.0419424
3.01045	0.604924	0.5777	0.202065	0.0197742	0.0420166
3.01079	0.606499	0.579332	0.202135	0.0197896	0.0420601
3.01113	0.608382	0.580695	0.202219	0.0197942	0.0420602
3.01147	0.609885	0.581465	0.202694	0.0198605	0.0421296
3.01181	0.610175	0.581084	0.203204	0.0198826	0.0421665
3.01215	0.609179	0.58013	0.20333	0.0198757	0.0421662
3.01249	0.607455	0.578318	0.203368	0.0199409	0.0422304
3.01283	0.605374	0.576608	0.203778	0.0199768	0.0422614
3.01317	0.604513	0.576662	0.204322	0.0199675	0.0422606
3.01351	0.604019	0.576313	0.204514	0.0200283	0.0423194
3.01385	0.60367	0.576307	0.204524	0.0200753	0.0423453
3.01419	0.603767	0.577317	0.20486	0.0200546	0.0423435
3.01452	0.603434	0.578412	0.205422	0.0201102	0.0423978
3.01486	0.602832	0.579274	0.205689	0.0201695	0.0424183
3.0152	0.602259	0.578472	0.205689	0.0201504	0.0424166
3.01554	0.601713	0.576119	0.205946	0.0202064	0.042464
3.01588	0.59852	0.572222	0.206499	0.0202735	0.0424793
3.01622	0.595113	0.569316	0.20684	0.0202568	0.0424761
3.01656	0.592686	0.566917	0.206853	0.0202989	0.042517
3.0169	0.593502	0.567073	0.207029	0.0203834	0.0425302
3.01724	0.595411	0.568998	0.207557	0.0203613	0.0425222
3.01758	0.599024	0.572724	0.207971	0.0203862	0.0425601
3.01792	0.602199	0.577081	0.208017	0.0204758	0.0425699
3.01826	0.603656	0.578806	0.208125	0.0204566	0.0425585
3.0186	0.603506	0.57938	0.208606	0.0204734	0.042592
3.01894	0.600373	0.576669	0.209076	0.0205711	0.0425983
3.01928	0.59624	0.572169	0.209174	0.0205734	0.042583
3.01962	0.592237	0.567594	0.209225	0.0205798	0.0426125
3.01996	0.588653	0.563885	0.209634	0.0206805	0.0426155
3.0203	0.58678	0.562485	0.210139	0.0206924	0.0425958
3.02064	0.587013	0.56281	0.210301	0.020688	0.0426219
3.02098	0.588026	0.564291	0.210314	0.0207872	0.0426213
3.02132	0.59009	0.565984	0.210638	0.0208165	0.0425969
3.02166	0.592442	0.567901	0.211149	0.020797	0.0426201
3.022	0.594096	0.569622	0.211381	0.0208933	0.0426157
3.02234	0.594844	0.569742	0.211381	0.0209395	0.042588
3.02268	0.594381	0.569464	0.211612	0.0209108	0.0426096
3.02302	0.592348	0.567872	0.2121	0.0209899	0.0426014
3.02336	0.59033	0.565477	0.212396	0.0210612	0.0425689
3.0237	0.588089	0.562847	0.212406	0.0210223	0.0425888
3.02404	0.586679	0.561363	0.212548	0.0210915	0.0425759
3.02437	0.586361	0.560965	0.212982	0.0211741	0.0425383
3.02471	0.586691	0.561614	0.213328	0.0211427	0.0425569
3.02505	0.587525	0.563317	0.21337	0.0211949	0.0425387
3.02539	0.589384	0.564714	0.213435	0.0212963	0.0424955
3.02573	0.590701	0.565841	0.213788	0.0212628	0.0425116
3.02607	0.591301	0.566208	0.214159	0.0212954	0.0424885
3.02641	0.590755	0.565592	0.214248	0.0214041	0.0424392
3.02675	0.58984	0.564605	0.214258	0.0213845	0.0424546
3.02709	0.589152	0.562585	0.214511	0.0214005	0.0424247
3.02743	0.588688	0.561387	0.214873	0.0215131	0.0423708
3.02777	0.587647	0.560763	0.215014	0.0215114	0.0423859
3.02811	0.5876	0.560603	0.214995	0.0214974	0.0423485
3.02845	0.587771	0.56068	0.21514	0.0216019	0.0422906
3.02879	0.588268	0.561266	0.215458	0.0216127	0.0423057
3.02913	0.588856	0.562227	0.215644	0.021583	0.0422597
3.02947	0.589219	0.562631	0.215623	0.0216849	0.0421984
3.02981	0.589509	0.562905	0.215664	0.021717	0.042214
3.03015	0.589214	0.562349	0.215902	0.0216889	0.0421585
3.03049	0.588427	0.560861	0.216115	0.0217725	0.0420947
3.03083	0.586467	0.558805	0.216115	0.0218234	0.0421107
3.03117	0.584346	0.556691	0.216067	0.0217797	0.042045
3.03151	0.58247	0.554635	0.216197	0.0218385	0.0419797
3.03185	0.58162	0.553577	0.216405	0.0219042	0.0419957
3.03219	0.581448	0.553175	0.216444	0.0218605	0.0419191
3.03253	0.581773	0.553387	0.216333	0.0219005	0.0418534
3.03287	0.58218	0.553397	0.216336	0.0219772	0.0418688
3.03321	0.582625	0.553975	0.216509	0.0219455	0.0417804
3.03355	0.582196	0.554128	0.21659	0.0219651	0.0417158
3.03388	0.581852	0.553699	0.216448	0.0220445	0.04173
3.03422	0.581124	0.552592	0.216317	0.0220224	0.0416289
3.03456	0.579332	0.551374	0.216408	0.0220208	0.0415694
3.0349	0.578146	0.550177	0.216523	0.0220985	0.041582
3.03524	0.576915	0.549276	0.216383	0.0220881	0.0414719
3.03558	0.576217	0.548366	0.216122	0.0220684	0.041416
3.03592	0.576032	0.548136	0.216082	0.022138	0.041425
3.03626	0.576449	0.548511	0.216208	0.022142	0.0413027
3.0366	0.577115	0.549415	0.2161	0.0221093	0.041252
3.03694	0.578154	0.550522	0.215731	0.0221643	0.0412553
3.03728	0.579321	0.551434	0.215537	0.0221817	0.0411179
3.03762	0.579848	0.55176	0.215641	0.022143	0.0410735
3.03796	0.579839	0.551564	0.215587	0.0221808	0.0410695
3.0383	0.57849	0.55083	0.215151	0.0222096	0.0409251
3.03864	0.577004	0.54951	0.214773	0.022164	0.0408854
3.03898	0.57571	0.54851	0.214803	0.0221802	0.0408769
3.03932	0.574827	0.547851	0.21481	0.0222183	0.0407254
3.03966	0.574121	0.547007	0.21435	0.0221736	0.0406927
3.04	0.573729	0.546461	0.213804	0.0221662	0.0406749
3.04034	0.573673	0.546297	0.213714	0.0222072	0.0405142
3.04068	0.57378	0.546335	0.21377	0.02217	0.0404892
3.04102	0.573713	0.546435	0.213332	0.0221432	0.0404609
3.04136	0.573372	0.546538	0.212622	0.0221814	0.0402904
3.0417	0.573036	0.54629	0.212368	0.0221552	0.040274
3.04204	0.572737	0.545807	0.212449	0.0221141	0.0402333
3.04238	0.57207	0.545116	0.21207	0.022139	0.0400539
3.04272	0.57152	0.544796	0.211228	0.022128	0.0400462
3.04305	0.570756	0.544112	0.210768	0.0220758	0.0399886
3.04339	0.570371	0.543563	0.210834	0.0220854	0.039805
3.04373	0.570098	0.543458	0.210546	0.0220857	0.0398049
3.04407	0.569889	0.543576	0.209617	0.0220253	0.0397339
3.04441	0.570025	0.544204	0.208932	0.0220146	0.0395478
3.04475	0.570507	0.544452	0.208931	0.022024	0.0395547
3.04509	0.570698	0.545018	0.208749	0.0219631	0.0394683
3.04543	0.570997	0.545484	0.207793	0.0219347	0.0392813
3.04577	0.571733	0.545919	0.206877	0.0219494	0.0392954
3.04611	0.572562	0.546842	0.206752	0.0218924	0.0391917
3.04645	0.573568	0.547345	0.206675	0.0218455	0.039006
3.04679	0.573686	0.547726	0.205749	0.0218585	0.0390263
3.04713	0.573386	0.547951	0.204617	0.0218132	0.0389046
3.04747	0.573205	0.548331	0.204314	0.0217452	0.0387222
3.04781	0.573344	0.548418	0.204317	0.0217508	0.0387474
3.04815	0.573823	0.548903	0.203482	0.0217186	0.0386064
3.04849	0.573664	0.549866	0.202177	0.0216386	0.0384291
3.04883	0.573777	0.550643	0.201651	0.0216314	0.0384579
3.04917	0.574476	0.551441	0.201693	0.0216125	0.0382964
3.04951	0.57558	0.552557	0.200995	0.0215253	0.0381268
3.04985	0.576376	0.55273	0.199584	0.0214999	0.0381573
3.05019	0.577293	0.55309	0.198816	0.021493	0.0379746
3.05053	0.57779	0.553088	0.198842	0.0214043	0.0378148
3.05087	0.577407	0.553007	0.198304	0.0213593	0.0378449
3.05121	0.576047	0.552407	0.196853	0.0213607	0.0376427
3.05155	0.575203	0.552176	0.195817	0.0212779	0.0374946
3.05189	0.574891	0.551798	0.195768	0.0212134	0.0375222
3.05223	0.574581	0.551656	0.195406	0.0212191	0.0373036
3.05256	0.573623	0.551584	0.19396	0.0211494	0.0371718
3.0529	0.572471	0.551546	0.192667	0.0210662	0.0371947
3.05324	0.571887	0.551468	0.192482	0.0210683	0.0369656
3.05358	0.571709	0.551015	0.192278	0.0210128	0.0368483
3.05392	0.571619	0.550095	0.190935	0.0209172	0.0368645
3.05426	0.571588	0.54859	0.189432	0.0209116	0.0366209
3.0546	0.57064	0.547994	0.189054	0.0208756	0.0365193
3.05494	0.569087	0.546941	0.188977	0.0207744	0.0365269
3.05528	0.567402	0.545681	0.187789	0.0207545	0.0362706
3.05562	0.566341	0.544343	0.186125	0.0207339	0.0361856
3.05596	0.565288	0.543007	0.185527	0.0206349	0.0361823
3.0563	0.564244	0.541502	0.185527	0.0205999	0.0359154
3.05664	0.562732	0.539942	0.184544	0.0205928	0.0358475
3.05698	0.561055	0.539929	0.182808	0.0204972	0.0358315
3.05732	0.560062	0.539526	0.181954	0.0204457	0.0355562
3.05766	0.560076	0.540051	0.181967	0.0204475	0.0355057
3.058	0.560699	0.540489	0.18119	0.0203657	0.035475
3.05834	0.561158	0.54046	0.179413	0.0202963	0.0351939
3.05868	0.561393	0.540277	0.178285	0.0203021	0.0351607
3.05902	0.560713	0.539657	0.178249	0.0202398	0.0351136
3.05936	0.559703	0.539198	0.1777	0.0201626	0.0348285
3.0597	0.558831	0.538122	0.175994	0.0201656	0.0348128
3.06004	0.557354	0.537434	0.174635	0.0201266	0.0347468
3.06038	0.55674	0.536842	0.17449	0.0200422	0.0344591
3.06072	0.555794	0.535848	0.174151	0.0200378	0.0344594
3.06106	0.554292	0.535883	0.172573	0.0200169	0.0343736
3.0614	0.552843	0.53631	0.171015	0.0199375	0.0340885
3.06174	0.55303	0.537045	0.170703	0.0199203	0.0341038
3.06208	0.554518	0.53872	0.170533	0.0199152	0.0339982
3.06241	0.557324	0.540443	0.169142	0.0198419	0.0337191
3.06275	0.560654	0.543069	0.167443	0.0198118	0.0337478
3.06309	0.563068	0.544768	0.166927	0.0198212	0.0336221
3.06343	0.56443	0.54668	0.166874	0.0197608	0.0333516
3.06377	0.56521	0.548446	0.165726	0.0197167	0.0333919
3.06411	0.566643	0.549852	0.163968	0.0197331	0.0332461
3.06445	0.568282	0.550937	0.163227	0.0196946	0.0329873
3.06479	0.569936	0.552633	0.163231	0.0196424	0.0330377
3.06513	0.570395	0.554166	0.162331	0.0196592	0.0328723
3.06547	0.570909	0.55559	0.160586	0.0196429	0.0326291
3.06581	0.571999	0.558044	0.159633	0.0195853	0.0326872
3.06615	0.574422	0.561387	0.15963	0.0195967	0.0325024
3.06649	0.577857	0.564458	0.158975	0.0196055	0.0322755
3.06683	0.580651	0.567501	0.157307	0.0195558	0.032339
3.06717	0.583536	0.570457	0.156158	0.0195566	0.0321357
3.06751	0.585986	0.5721	0.156091	0.0195864	0.0319273
3.06785	0.587107	0.572611	0.155657	0.0195481	0.0319938
3.06819	0.587311	0.57331	0.154123	0.0195361	0.0317734
3.06853	0.58763	0.574114	0.152809	0.0195807	0.0315855
3.06887	0.588947	0.574725	0.152629	0.0195636	0.0316526
3.06921	0.589732	0.576258	0.152371	0.0195391	0.0314168
3.06955	0.590593	0.577617	0.150983	0.0195919	0.0312508
3.06989	0.591778	0.580112	0.149565	0.0195924	0.031316
3.07023	0.593749	0.583249	0.149247	0.019557	0.0310669
3.07057	0.595948	0.585769	0.149134	0.0196104	0.030924
3.07091	0.597726	0.587607	0.147982	0.0196385	0.0309849
3.07125	0.599095	0.588249	0.146507	0.0195991	0.0307248
3.07158	0.599198	0.588379	0.146031	0.0196459	0.0306059
3.07192	0.598551	0.58826	0.146006	0.0197014	0.0306602
3.07226	0.598064	0.588176	0.145072	0.0196675	0.0303916
3.0726	0.598411	0.588477	0.143595	0.0197022	0.0302972
3.07294	0.599247	0.589636	0.14296	0.0197824	0.0303428
3.07328	0.600368	0.590713	0.142974	0.0197583	0.0300684
3.07362	0.602768	0.592657	0.142256	0.0197756	0.0299983
3.07396	0.604303	0.595217	0.140825	0.0198733	0.0300333
3.0743	0.605776	0.597074	0.14004	0.0198669	0.0297559
3.07464	0.607617	0.598812	0.140048	0.0198666	0.0297096
3.07498	0.608602	0.599841	0.13953	0.0199739	0.0297326
3.07532	0.609124	0.600544	0.138187	0.019989	0.029455
3.07566	0.609581	0.600835	0.137274	0.0199728	0.0294321
3.076	0.609807	0.600901	0.137238	0.0200813	0.0294414
3.07634	0.609759	0.601046	0.136897	0.0201238	0.0291669
3.07668	0.609958	0.601317	0.135676	0.0200988	0.0291662
3.07702	0.610248	0.601738	0.134659	0.0201979	0.0291606
3.07736	0.610846	0.602477	0.13455	0.0202694	0.0288921
3.0777	0.611855	0.603203	0.134355	0.0202398	0.0289125
3.07804	0.612646	0.60455	0.133273	0.0203249	0.0288909
3.07838	0.61342	0.605618	0.132186	0.0204211	0.0286313
3.07872	0.614726	0.606617	0.131984	0.0203938	0.0286708
3.07906	0.615632	0.607152	0.131902	0.0204601	0.0286333
3.0794	0.616028	0.607822	0.130983	0.0205807	0.0283853
3.07974	0.616306	0.608052	0.129837	0.020558	0.0284419
3.08008	0.616496	0.608327	0.129527	0.0206039	0.0283882
3.08042	0.616622	0.608479	0.129525	0.0207386	0.0281532
3.08076	0.616376	0.608684	0.128764	0.0207327	0.0282249
3.08109	0.616062	0.608589	0.127638	0.0207544	0.0281552
3.08143	0.615414	0.608807	0.12722	0.020895	0.0279393
3.08177	0.615461	0.608745	0.127259	0.0209143	0.0280223
3.08211	0.615602	0.608145	0.126667	0.0209184	0.0279388
3.08245	0.615586	0.607986	0.125559	0.0210569	0.0277428
3.08279	0.615041	0.607011	0.125024	0.0211052	0.0278359
3.08313	0.614604	0.606423	0.125078	0.021095	0.0277379
3.08347	0.614034	0.606109	0.124639	0.0212216	0.0275612
3.08381	0.613608	0.606151	0.123564	0.0212935	0.0276619
3.08415	0.614127	0.606433	0.122903	0.0212753	0.027551
3.08449	0.614162	0.60681	0.122942	0.021383	0.0273951
3.08483	0.614159	0.607756	0.12265	0.021477	0.0275012
3.08517	0.614066	0.607792	0.121633	0.0214514	0.0273784
3.08551	0.613855	0.608013	0.120862	0.0215464	0.027245
3.08585	0.613591	0.608118	0.120852	0.0216595	0.0273534
3.08619	0.61411	0.607405	0.12069	0.0216373	0.0272209
3.08653	0.613825	0.607299	0.119762	0.0217085	0.0271109
3.08687	0.613897	0.606383	0.118898	0.0218291	0.0272194
3.08721	0.612911	0.605656	0.118811	0.0218221	0.0270791
3.08755	0.611853	0.605088	0.118757	0.021865	0.0269926
3.08789	0.610487	0.604675	0.117939	0.0219916	0.027099
3.08823	0.609258	0.604256	0.117009	0.0219962	0.0269531
3.08857	0.608585	0.604096	0.116837	0.0220182	0.0268899
3.08891	0.608237	0.603351	0.116854	0.0221487	0.0269923
3.08925	0.607543	0.602297	0.11616	0.022171	0.0268429
3.08959	0.60631	0.601249	0.115183	0.0221754	0.0268027
3.08993	0.605043	0.599593	0.114884	0.0222971	0.0268991
3.09027	0.603594	0.597334	0.114958	0.0223389	0.0267477
3.09061	0.602354	0.595043	0.114392	0.0223304	0.0267285
3.09094	0.600156	0.592866	0.113371	0.0224372	0.0268177
3.09128	0.59719	0.589424	0.112943	0.0224967	0.0266656
3.09162	0.593691	0.58723	0.113037	0.0224817	0.0266679
3.09196	0.590526	0.584555	0.112612	0.0225693	0.026748
3.0923	0.587397	0.583277	0.111598	0.0226429	0.0265988
3.09264	0.58624	0.582242	0.111022	0.0226274	0.0266213
3.09298	0.585869	0.581759	0.111099	0.0226937	0.0266912
3.09332	0.584644	0.580625	0.110811	0.0227763	0.0265471
3.09366	0.582153	0.578122	0.109814	0.0227658	0.0265882
3.094	0.578599	0.575227	0.109089	0.0228111	0.0266469
3.09434	0.574524	0.571306	0.109111	0.0228955	0.0265098
3.09468	0.571476	0.567164	0.108951	0.0228945	0.0265679
3.09502	0.568476	0.56389	0.108015	0.0229201	0.026615
3.09536	0.565622	0.561106	0.107152	0.0229995	0.0264866
3.0957	0.563908	0.558439	0.107081	0.0230094	0.0265595
3.09604	0.562836	0.557554	0.107032	0.0230189	0.0265949
3.09638	0.562694	0.557822	0.106188	0.0230914	0.0264769
3.09672	0.562443	0.557904	0.105207	0.0231114	0.0265627
3.09706	0.561427	0.557107	0.105007	0.0231096	0.0265864
3.0974	0.559365	0.555285	0.105042	0.0231678	0.02648
3.09774	0.555402	0.551539	0.104317	0.0231988	0.0265766
3.09808	0.550948	0.547159	0.103246	0.0231914	0.0265889
3.09842	0.545333	0.542671	0.102886	0.0232363	0.0264976
3.09876	0.541597	0.537727	0.10297	0.0232757	0.0266028
3.0991	0.539022	0.533226	0.102399	0.023267	0.0266025
3.09944	0.536391	0.530935	0.101279	0.0232907	0.026528
3.09978	0.535141	0.529353	0.10074	0.0233344	0.0266394
3.10012	0.534826	0.528758	0.100828	0.023329	0.026629
3.10045	0.535661	0.528982	0.10041	0.0233322	0.0265687
3.10079	0.53625	0.529406	0.0992832	0.023369	0.0266844
3.10113	0.535849	0.529616	0.0985573	0.023371	0.0266648
3.10147	0.534048	0.527971	0.0985985	0.0233651	0.0266192
3.10181	0.530643	0.524844	0.0983291	0.0233964	0.0267371
3.10215	0.52583	0.5209	0.0972393	0.0234049	0.0267093
3.10249	0.520875	0.515301	0.0963424	0.023387	0.0266785
3.10283	0.515446	0.509891	0.096291	0.0234028	0.026797
3.10317	0.510487	0.506081	0.0961612	0.0234205	0.0267619
3.10351	0.508115	0.502948	0.0951629	0.0233943	0.026746
3.10385	0.506923	0.500707	0.0941052	0.0234037	0.0268634
3.10419	0.506583	0.499838	0.0939123	0.0234257	0.0268223
3.10453	0.507022	0.499745	0.0938922	0.0234007	0.0268209
3.10487	0.507378	0.499945	0.0930209	0.0233949	0.0269356
3.10521	0.507326	0.49978	0.0918382	0.0234206	0.0268897
3.10555	0.506604	0.498705	0.0914646	0.0233972	0.0269025
3.10589	0.505086	0.497282	0.0915126	0.0233747	0.0270132
3.10623	0.502087	0.494831	0.0908012	0.0234001	0.0269637
3.10657	0.498623	0.49222	0.0895422	0.0233822	0.0269899
3.10691	0.49592	0.490044	0.0889618	0.0233434	0.0270955
3.10725	0.494377	0.48876	0.0890255	0.0233632	0.0270436
3.10759	0.493957	0.48822	0.0884917	0.0233542	0.0270827
3.10793	0.494138	0.488373	0.0872027	0.0233019	0.0271821
3.10827	0.494583	0.488568	0.0863944	0.0233124	0.027129
3.10861	0.494979	0.488988	0.0864146	0.0233133	0.0271799
3.10895	0.495112	0.488861	0.0860544	0.0232514	0.0272735
3.10929	0.494607	0.488394	0.0848181	0.0232473	0.0272206
3.10962	0.493329	0.487091	0.0838109	0.0232584	0.0272823
3.10996	0.491416	0.484662	0.0837291	0.0231915	0.0273684
3.1103	0.488803	0.482463	0.0835375	0.023169	0.0273165
3.11064	0.486237	0.480412	0.0823938	0.0231872	0.0273882
3.11098	0.48422	0.479225	0.081248	0.0231171	0.0274662
3.11132	0.483194	0.478301	0.0810201	0.0230695	0.0274162
3.11166	0.483065	0.478113	0.0809584	0.0230937	0.0274967
3.112	0.483098	0.478533	0.0799736	0.0230308	0.0275663
3.11234	0.483244	0.479053	0.0786641	0.0229788	0.0275191
3.11268	0.483675	0.479554	0.0782306	0.0230047	0.0276074
3.11302	0.484015	0.480056	0.078244	0.0229536	0.0276683
3.11336	0.484382	0.4802	0.0774456	0.0228768	0.0276247
3.1137	0.484313	0.479795	0.0760639	0.0228993	0.0277195
3.11404	0.484281	0.479256	0.0754138	0.0228636	0.0277718
3.11438	0.48385	0.478941	0.0754502	0.0227787	0.0277325
3.11472	0.483468	0.478372	0.0748666	0.0227937	0.0278327
3.11506	0.482889	0.478201	0.0735103	0.0227727	0.0278761
3.1154	0.483204	0.478665	0.072654	0.0226805	0.0278411
3.11574	0.484391	0.479799	0.0726526	0.0226836	0.0279458
3.11608	0.485726	0.480698	0.0722569	0.0226784	0.0279805
3.11642	0.486334	0.482458	0.0709826	0.0225822	0.027951
3.11676	0.486852	0.483581	0.0699172	0.0225704	0.0280588
3.1171	0.487477	0.484286	0.069805	0.0225788	0.0280852
3.11744	0.48837	0.484756	0.0695987	0.0224844	0.0280615
3.11778	0.488836	0.48493	0.068437	0.0224558	0.0281713
3.11812	0.48883	0.48472	0.0672189	0.0224748	0.0281898
3.11846	0.488873	0.48457	0.0669703	0.022384	0.0281722
3.1188	0.488866	0.48478	0.0668926	0.0223354	0.0282831
3.11913	0.489368	0.484923	0.0659296	0.0223615	0.028294
3.11947	0.490475	0.48564	0.064628	0.0222794	0.0282826
3.11981	0.491796	0.487025	0.0641766	0.0222142	0.0283939
3.12015	0.493762	0.488712	0.0641863	0.0222436	0.0283979
3.12049	0.495204	0.490912	0.0634316	0.0221804	0.0283932
3.12083	0.496687	0.492936	0.0621137	0.0221059	0.0285051
3.12117	0.497706	0.493616	0.0614724	0.0221345	0.0285024
3.12151	0.497721	0.494061	0.061499	0.0220888	0.0285041
3.12185	0.497544	0.49385	0.0609639	0.0220043	0.0286143
3.12219	0.496823	0.492955	0.0596941	0.0220274	0.0286054
3.12253	0.495901	0.492094	0.0588837	0.0220004	0.0286135
3.12287	0.495297	0.491725	0.0588691	0.0219117	0.0287212
3.12321	0.494842	0.491301	0.0585256	0.0219254	0.0287067
3.12355	0.495009	0.491201	0.0573588	0.021918	0.028721
3.12389	0.495513	0.491972	0.0564109	0.0218295	0.0288249
3.12423	0.496324	0.492952	0.0563126	0.0218331	0.0288059
3.12457	0.497174	0.493699	0.0561308	0.0218402	0.0288257
3.12491	0.497584	0.494382	0.0551257	0.021758	0.0289254
3.12525	0.498471	0.495126	0.0541022	0.0217507	0.0289019
3.12559	0.498927	0.496229	0.0538856	0.0217713	0.0289272
3.12593	0.499692	0.497065	0.0538295	0.0216979	0.0290226
3.12627	0.500332	0.497522	0.0530151	0.0216781	0.0289952
3.12661	0.501016	0.498074	0.0519453	0.0217076	0.0290257
3.12695	0.501541	0.49856	0.0516054	0.0216482	0.0291165
3.12729	0.501692	0.498953	0.0516119	0.0216151	0.0290853
3.12763	0.501639	0.499115	0.0509953	0.0216488	0.0291202
3.12797	0.501866	0.499349	0.049964	0.0216047	0.0292053
3.12831	0.501946	0.499353	0.0494779	0.0215643	0.0291711
3.12865	0.502524	0.499525	0.0495098	0.0216006	0.0292105
3.12898	0.502543	0.499987	0.0490865	0.021575	0.0292903
3.12932	0.502433	0.499556	0.048129	0.0215303	0.0292533
3.12966	0.501962	0.499683	0.0475621	0.0215643	0.0292968
3.13	0.502101	0.499837	0.0475782	0.0215549	0.0293711
3.13034	0.502083	0.499788	0.0473194	0.0215097	0.0293309
3.13068	0.501607	0.499884	0.0464909	0.0215392	0.0293783
3.13102	0.501033	0.499582	0.0458609	0.0215449	0.0294464
3.13136	0.500465	0.498956	0.0458238	0.0215027	0.0294041
3.1317	0.499944	0.49838	0.0457025	0.0215264	0.029455
3.13204	0.4998	0.498011	0.0450139	0.021545	0.0295171
3.13238	0.499797	0.497701	0.0443565	0.0215087	0.0294731
3.13272	0.499688	0.497578	0.0442531	0.0215261	0.0295271
3.13306	0.499335	0.497096	0.0442284	0.0215548	0.0295831
3.1334	0.498672	0.496571	0.0437002	0.0215258	0.0295376
3.13374	0.497517	0.496095	0.0430485	0.0215372	0.0295944
3.13408	0.496836	0.49492	0.0428836	0.0215733	0.0296441
3.13442	0.496512	0.494404	0.0429162	0.0215539	0.0295975
3.13476	0.495943	0.493906	0.0425386	0.0215615	0.0296567
3.1351	0.49557	0.49352	0.0419325	0.021603	0.0296999
3.13544	0.495383	0.493561	0.0417168	0.0215946	0.0296539
3.13578	0.495458	0.493873	0.041778	0.0215984	0.0297154
3.13612	0.495713	0.49402	0.0415362	0.0216421	0.0297531
3.13646	0.495975	0.494178	0.0410081	0.0216438	0.0297065
3.1368	0.496249	0.494327	0.0407516	0.0216441	0.0297697
3.13714	0.496514	0.494477	0.0408178	0.0216883	0.0298009
3.13748	0.496659	0.494544	0.0406878	0.0216995	0.0297539
3.13782	0.496717	0.4947	0.0402474	0.0216982	0.0298185
3.13815	0.496708	0.494637	0.0399761	0.021741	0.0298431
3.13849	0.496582	0.494503	0.0400313	0.0217606	0.0297958
3.13883	0.49636	0.494446	0.0399883	0.0217585	0.0298616
3.13917	0.496023	0.494414	0.0396432	0.0217982	0.0298795
3.13951	0.496016	0.494376	0.0393658	0.0218251	0.0298321
3.13985	0.49613	0.494524	0.0394022	0.0218233	0.0298988
3.14019	0.496674	0.494789	0.0394301	0.0218596	0.0299101
3.14053	0.497269	0.495197	0.039177	0.0218923	0.0298627
3.14087	0.497563	0.495541	0.0389125	0.0218915	0.0299301
3.14121	0.497488	0.495697	0.038928	0.0219242	0.0299346
3.14155	0.497086	0.495425	0.0390027	0.0219641	0.0298875
3.14189	0.496679	0.494258	0.0388354	0.0219638	0.0299553
3.14223	0.495438	0.493125	0.0385927	0.0219914	0.029953
3.14257	0.49393	0.491918	0.0385885	0.0220349	0.0299061
3.14291	0.492931	0.490581	0.0386938	0.0220359	0.0299738
3.14325	0.492155	0.489978	0.0385947	0.0220567	0.0299646
3.14359	0.491664	0.48951	0.0383832	0.0221041	0.0299182
3.14393	0.491265	0.488933	0.0383588	0.0221078	0.0299859
3.14427	0.490866	0.4884	0.0384831	0.0221213	0.0299698
3.14461	0.490363	0.487849	0.038459	0.0221716	0.0299243
3.14495	0.48977	0.487211	0.0382823	0.0221791	0.0299917
3.14529	0.488985	0.486365	0.0382377	0.0221838	0.0299686
3.14563	0.487923	0.485378	0.0383679	0.0222344	0.0299243
3.14597	0.486898	0.484069	0.038402	0.0222464	0.0299912
3.14631	0.485473	0.482489	0.0382651	0.0222419	0.0299609
3.14665	0.483402	0.480383	0.0382005	0.0222895	0.0299181
3.14699	0.480607	0.477944	0.0383237	0.022305	0.0299842
3.14733	0.47761	0.47465	0.0384051	0.0222916	0.0299469
3.14766	0.473588	0.471328	0.0383045	0.022334	0.0299059
3.148	0.470322	0.468398	0.0382265	0.0223579	0.0299708
3.14834	0.468246	0.466333	0.0383335	0.0223361	0.0299264
3.14868	0.466673	0.465156	0.0384553	0.0223716	0.0298875
3.14902	0.465087	0.463073	0.0384049	0.0224043	0.029951
3.14936	0.462462	0.461192	0.0383155	0.0223765	0.0298995
3.1497	0.459288	0.457199	0.0383935	0.022401	0.029863
3.15004	0.455755	0.45386	0.0385395	0.0224413	0.0299246
3.15038	0.451926	0.449993	0.0385328	0.0224086	0.0298661
3.15072	0.447923	0.445446	0.0384397	0.0224185	0.0298324
3.15106	0.443366	0.440602	0.0384892	0.0224641	0.0298918
3.1514	0.439154	0.436256	0.0386513	0.0224296	0.0298263
3.15174	0.435038	0.431677	0.0386955	0.0224226	0.0297957
3.15208	0.430082	0.427544	0.0386155	0.0224718	0.0298525
3.15242	0.427267	0.424479	0.0386365	0.0224393	0.0297798
3.15276	0.424665	0.422427	0.0388006	0.0224146	0.0297528
3.1531	0.42331	0.420636	0.0388875	0.0224661	0.0298063
3.15344	0.422037	0.419433	0.0388074	0.0224413	0.0297269
3.15378	0.420214	0.41749	0.0387871	0.0223972	0.0297038
3.15412	0.417936	0.414995	0.0389354	0.0224457	0.0297537
3.15446	0.414603	0.411713	0.0390585	0.0224314	0.0296678
3.1548	0.411191	0.407773	0.0390118	0.0223703	0.0296489
3.15514	0.407582	0.404015	0.0389661	0.0224108	0.0296946
3.15548	0.403871	0.400663	0.0390844	0.022409	0.0296027
3.15582	0.401176	0.397944	0.0392384	0.0223326	0.0295883
3.15616	0.399784	0.396848	0.0392401	0.0223595	0.0296292
3.1565	0.399174	0.396072	0.0391774	0.0223711	0.0295316
3.15684	0.399082	0.395972	0.0392557	0.0222833	0.0295219
3.15718	0.398682	0.395614	0.0394231	0.0222917	0.0295575
3.15751	0.397334	0.394508	0.0394638	0.0223173	0.0294547
3.15785	0.395112	0.392437	0.0393871	0.0222248	0.02945
3.15819	0.392397	0.389451	0.039419	0.0222094	0.0294795
3.15853	0.389321	0.386383	0.0395837	0.0222478	0.029372
3.15887	0.386046	0.382857	0.0396656	0.022156	0.0293724
3.15921	0.383469	0.380005	0.0396	0.0221147	0.0293955
3.15955	0.381776	0.378071	0.0395881	0.0221613	0.0292838
3.15989	0.380126	0.376613	0.0397333	0.0220777	0.0292894
3.16023	0.379242	0.375511	0.0398516	0.0220095	0.0293054
3.16057	0.37848	0.375005	0.0398042	0.0220584	0.0291903
3.16091	0.378105	0.374646	0.0397492	0.0219878	0.0292011
3.16125	0.377933	0.374576	0.0398581	0.0218937	0.0292093
3.16159	0.377201	0.374141	0.0400031	0.0219383	0.0290914
3.16193	0.376179	0.37334	0.0399848	0.0218843	0.0291074
3.16227	0.374282	0.371692	0.0398897	0.0217684	0.0291074
3.16261	0.372668	0.369357	0.0399424	0.0218015	0.0289876
3.16295	0.370878	0.366858	0.0400998	0.0217682	0.0290085
3.16329	0.368894	0.364505	0.0401157	0.0216351	0.0289999
3.16363	0.366831	0.36275	0.0399992	0.0216504	0.0288788
3.16397	0.364569	0.361183	0.039996	0.021639	0.0289046
3.16431	0.363116	0.359603	0.0401464	0.0214956	0.0288867
3.16465	0.36263	0.359056	0.0402098	0.0214871	0.0287654
3.16499	0.362168	0.358706	0.0400859	0.0214962	0.0287955
3.16533	0.362045	0.358378	0.0400092	0.0213504	0.0287682
3.16567	0.361985	0.358097	0.0401307	0.0213138	0.0286474
3.16601	0.361658	0.357933	0.0402329	0.0213397	0.0286816
3.16635	0.361159	0.357627	0.0401238	0.0211998	0.0286444
3.16669	0.360883	0.357266	0.0399928	0.0211329	0.028525
3.16702	0.360449	0.356915	0.0400687	0.0211699	0.0285627
3.16736	0.360223	0.356687	0.0402021	0.0210437	0.0285155
3.1677	0.360079	0.356495	0.0401366	0.0209468	0.0283985
3.16804	0.359888	0.356392	0.0399681	0.0209878	0.0284391
3.16838	0.359472	0.356023	0.0399771	0.0208817	0.0283817
3.16872	0.358717	0.355452	0.0401246	0.0207576	0.0282679
3.16906	0.357676	0.354246	0.040106	0.0207946	0.0283108
3.1694	0.356286	0.352801	0.0399177	0.0207137	0.0282431
3.16974	0.354878	0.351205	0.039856	0.0205673	0.0281335
3.17008	0.352773	0.348844	0.0399914	0.0205925	0.0281778
3.17042	0.350775	0.346646	0.0400272	0.0205404	0.0281
3.17076	0.34869	0.344965	0.0398364	0.0203792	0.0279953
3.1711	0.346864	0.343346	0.0396946	0.0203851	0.0280403
3.17144	0.345799	0.341997	0.039795	0.0203597	0.0279525
3.17178	0.345351	0.34115	0.039877	0.0201925	0.0278536
3.17212	0.34489	0.340742	0.0397032	0.0201733	0.0278983
3.17246	0.344891	0.340502	0.0394996	0.0201715	0.0278009
3.1728	0.344883	0.340301	0.0395443	0.0200072	0.0277083
3.17314	0.344603	0.33985	0.0396636	0.0199598	0.0277519
3.17348	0.343986	0.339355	0.0395373	0.0199765	0.0276453
3.17382	0.342953	0.338787	0.0392856	0.0198233	0.0275598
3.17416	0.341758	0.337928	0.0392577	0.0197471	0.0276012
3.1745	0.340802	0.337001	0.0393944	0.0197755	0.0274859
3.17484	0.339209	0.336002	0.0393249	0.0196409	0.0274079
3.17518	0.337999	0.334681	0.0390446	0.0195374	0.0274464
3.17552	0.336843	0.333785	0.0389374	0.0195698	0.0273229
3.17586	0.336112	0.332892	0.0390713	0.0194594	0.027253
3.17619	0.335671	0.332374	0.0390575	0.0193327	0.0272874
3.17653	0.335379	0.332169	0.038783	0.0193612	0.0271565
3.17687	0.335261	0.331612	0.038596	0.0192782	0.0270949
3.17721	0.335172	0.331465	0.0386934	0.0191347	0.0271244
3.17755	0.335094	0.331261	0.0387475	0.0191517	0.0269869
3.17789	0.334957	0.330916	0.0385051	0.0190969	0.0269339
3.17823	0.334485	0.330337	0.038252	0.0189441	0.0269575
3.17857	0.333607	0.329475	0.0382958	0.0189436	0.0268142
3.17891	0.332377	0.328291	0.0383973	0.0189152	0.0267699
3.17925	0.330686	0.326852	0.0382073	0.0187614	0.0267867
3.17959	0.328822	0.325279	0.0379048	0.0187391	0.0266388
3.17993	0.327188	0.324144	0.0378779	0.0187331	0.026603
3.18027	0.326034	0.32319	0.0380068	0.0185863	0.0266123
3.18061	0.325156	0.32217	0.0378855	0.0185404	0.0264606
3.18095	0.324271	0.321196	0.0375638	0.0185511	0.0264333
3.18129	0.32321	0.320101	0.0374624	0.0184189	0.0264343
3.18163	0.322021	0.319108	0.0375934	0.0183495	0.0262799
3.18197	0.321051	0.317969	0.0375481	0.01837	0.0262608
3.18231	0.320518	0.316754	0.0372402	0.0182576	0.0262528
3.18265	0.31988	0.315831	0.0370636	0.018168	0.0260968
3.18299	0.319123	0.315073	0.0371742	0.0181914	0.0260852
3.18333	0.318005	0.314265	0.0371982	0.0181023	0.026068
3.18367	0.317019	0.313678	0.0369308	0.0179967	0.0259109
3.18401	0.316278	0.312921	0.036695	0.0180162	0.0259063
3.18435	0.315505	0.311973	0.0367586	0.0179518	0.0258792
3.18469	0.314565	0.310977	0.0368422	0.0178364	0.0257226
3.18503	0.313226	0.309719	0.0366363	0.0178459	0.0257247
3.18537	0.311611	0.308586	0.0363621	0.0178054	0.0256873
3.18571	0.310118	0.307794	0.0363645	0.0176867	0.0255323
3.18604	0.309301	0.306727	0.0364831	0.0176821	0.0255404
3.18638	0.308975	0.306242	0.0363515	0.0176628	0.0254924
3.18672	0.308732	0.30592	0.0360629	0.0175474	0.0253402
3.18706	0.308472	0.305745	0.0359972	0.0175263	0.0253535
3.1874	0.308227	0.305484	0.0361268	0.0175239	0.0252948
3.18774	0.307809	0.305082	0.0360708	0.0174176	0.0251461
3.18808	0.307369	0.304583	0.0357953	0.0173795	0.0251634
3.18842	0.306769	0.303887	0.0356669	0.0173887	0.0250943
3.18876	0.306061	0.302916	0.0357823	0.0172964	0.0249493
3.1891	0.305126	0.302349	0.0357984	0.0172427	0.0249705
3.18944	0.304101	0.301668	0.035563	0.0172578	0.0248905
3.18978	0.303401	0.301011	0.0353843	0.0171827	0.0247526
3.19012	0.302849	0.300416	0.0354651	0.0171163	0.0247763
3.19046	0.302605	0.299989	0.0355378	0.0171319	0.024686
3.1908	0.302441	0.299656	0.0353612	0.0170767	0.0245544
3.19114	0.302272	0.299269	0.035152	0.0170007	0.0245795
3.19148	0.301874	0.299123	0.0351846	0.0170123	0.0244793
3.19182	0.301626	0.298787	0.0352935	0.0169763	0.0243547
3.19216	0.300817	0.298081	0.0351842	0.0168968	0.0243802
3.1925	0.300014	0.297087	0.034965	0.0168998	0.0242705
3.19284	0.299587	0.296277	0.0349424	0.0168802	0.0241536
3.19318	0.299102	0.29565	0.035064	0.0168017	0.0241785
3.19352	0.29878	0.295419	0.0350234	0.0167938	0.0240599
3.19386	0.298409	0.295257	0.0348181	0.0167877	0.0239504
3.1942	0.297948	0.29511	0.0347484	0.0167146	0.0239738
3.19454	0.297908	0.295049	0.0348626	0.0166951	0.023847
3.19488	0.29797	0.295056	0.0348853	0.016699	0.0237459
3.19522	0.298078	0.295145	0.0347186	0.0166349	0.0237668
3.19555	0.298139	0.295159	0.0346121	0.0166044	0.0236325
3.19589	0.298002	0.294925	0.0347037	0.0166141	0.0235398
3.19623	0.29778	0.294669	0.0347745	0.0165611	0.0235575
3.19657	0.297304	0.294185	0.0346565	0.0165216	0.0234165
3.19691	0.296694	0.293452	0.0345258	0.0165325	0.023332
3.19725	0.296233	0.292855	0.0345797	0.0164919	0.0233455
3.19759	0.295456	0.292199	0.0346788	0.0164456	0.0231985
3.19793	0.294766	0.29158	0.0346065	0.0164546	0.0231232
3.19827	0.293642	0.290845	0.034461	0.0164268	0.0231315
3.19861	0.29231	0.289744	0.0344729	0.0163767	0.0229796
3.19895	0.291063	0.288363	0.0345844	0.016381	0.0229156
3.19929	0.289616	0.286884	0.0345687	0.0163651	0.0229163
3.19963	0.288184	0.285031	0.0344381	0.0163144	0.0227611
3.19997	0.286442	0.283125	0.0344138	0.016312	0.0227069
3.20031	0.284576	0.281336	0.0345213	0.016306	0.0227008
3.20065	0.282553	0.278955	0.0345489	0.0162581	0.0225429
3.20099	0.280436	0.277074	0.0344356	0.0162483	0.0224968
3.20133	0.278721	0.275182	0.0343839	0.0162498	0.0224837
3.20167	0.277655	0.273977	0.0344748	0.016207	0.0223239
3.20201	0.276446	0.272412	0.0345406	0.0161893	0.0222853
3.20235	0.27511	0.271509	0.0344659	0.0161956	0.0222649
3.20269	0.274028	0.270392	0.0343853	0.0161598	0.0221038
3.20303	0.272593	0.269236	0.0344481	0.0161354	0.0220728
3.20337	0.271226	0.267849	0.0345342	0.0161442	0.0220443
3.20371	0.269348	0.266064	0.0344863	0.0161185	0.0218833
3.20405	0.267226	0.263861	0.0343963	0.0160883	0.0218593
3.20439	0.264574	0.260918	0.0344315	0.0160955	0.0218224
3.20472	0.26119	0.257264	0.0345279	0.0160767	0.0216625
3.20506	0.256895	0.252847	0.0345185	0.0160425	0.021645
3.2054	0.251734	0.248102	0.0344336	0.0160464	0.0215995
3.20574	0.246495	0.24307	0.0344383	0.0160352	0.0214415
3.20608	0.242053	0.238747	0.0345338	0.0159982	0.0214299
3.20642	0.238961	0.235519	0.0345553	0.0159971	0.0213758
3.20676	0.23677	0.233301	0.0344785	0.0159938	0.0212206
3.2071	0.235129	0.231708	0.0344585	0.0159574	0.0212136
3.20744	0.234048	0.230288	0.0345434	0.0159503	0.0211513
3.20778	0.23321	0.229057	0.0345908	0.0159529	0.0209992
3.20812	0.231711	0.227218	0.0345335	0.0159189	0.0209968
3.20846	0.229536	0.225109	0.0345016	0.0159044	0.0209262
3.2088	0.226442	0.222261	0.0345701	0.0159108	0.0207781
3.20914	0.222301	0.218451	0.0346388	0.0158817	0.0207795
3.20948	0.217761	0.214007	0.0346123	0.0158617	0.0207004
3.20982	0.213353	0.209373	0.0345698	0.0158704	0.0205575
3.21016	0.209357	0.205655	0.0346179	0.0158473	0.0205618
3.2105	0.205955	0.202003	0.0346911	0.0158203	0.0204746
3.21084	0.203201	0.19879	0.0346787	0.0158279	0.0203373
3.21118	0.200665	0.196502	0.0346317	0.0158105	0.0203439
3.21152	0.199275	0.194636	0.0346605	0.0157788	0.0202489
3.21186	0.198275	0.193826	0.0347345	0.0157837	0.0201177
3.2122	0.1975	0.192918	0.0347438	0.0157729	0.0201257
3.21254	0.196572	0.191712	0.0346987	0.0157379	0.0200233
3.21288	0.195378	0.190348	0.0347087	0.0157382	0.0198988
3.21322	0.193871	0.188754	0.0347761	0.0157336	0.0199075
3.21356	0.192094	0.187136	0.0347984	0.0156973	0.0197983
3.2139	0.18995	0.185335	0.0347601	0.0156917	0.019681
3.21423	0.187589	0.18324	0.0347555	0.0156925	0.0196894
3.21457	0.185423	0.18106	0.0348118	0.0156568	0.0195738
3.21491	0.183611	0.178895	0.0348437	0.0156444	0.019464
3.21525	0.181661	0.176597	0.0348146	0.0156492	0.0194717
3.21559	0.179699	0.174396	0.0347997	0.0156159	0.0193503
3.21593	0.177765	0.172537	0.0348428	0.0155962	0.019248
3.21627	0.176282	0.17105	0.0348787	0.0156036	0.0192542
3.21661	0.174867	0.169898	0.0348589	0.0155773	0.0191278
3.21695	0.173973	0.168742	0.0348382	0.015551	0.0190331
3.21729	0.173174	0.167707	0.0348676	0.0155587	0.0190372
3.21763	0.172284	0.166968	0.0349023	0.0155356	0.0189064
3.21797	0.17133	0.166309	0.0348939	0.0155028	0.0188193
3.21831	0.170538	0.165668	0.0348731	0.0155087	0.0188207
3.21865	0.169916	0.164974	0.03489	0.0154904	0.0186863
3.21899	0.169227	0.164057	0.0349192	0.0154517	0.0186068
3.21933	0.168242	0.162772	0.0349165	0.0154539	0.018605
3.21967	0.166686	0.16118	0.0348967	0.0154422	0.0184676
3.22001	0.16463	0.159215	0.0349037	0.015401	0.0183956
3.22035	0.162425	0.157262	0.0349246	0.0153979	0.0183902
3.22069	0.16041	0.155525	0.0349198	0.015393	0.0182504
3.22103	0.159212	0.154058	0.0348977	0.0153501	0.0181857
3.22137	0.158448	0.153037	0.0348979	0.0153401	0.0181763
3.22171	0.157805	0.1524	0.0349109	0.0153404	0.018035
3.22205	0.157433	0.152015	0.0349013	0.0152979	0.0179774
3.22239	0.157217	0.151796	0.034878	0.0152799	0.0179636
3.22273	0.156918	0.151421	0.0348737	0.0152837	0.0178214
3.22307	0.156456	0.151005	0.0348793	0.0152428	0.0177706
3.22341	0.155685	0.150168	0.0348629	0.0152161	0.0177522
3.22375	0.154359	0.148737	0.0348361	0.0152222	0.0176098
3.22408	0.152876	0.147041	0.0348294	0.0151857	0.0175655
3.22442	0.151027	0.144987	0.0348291	0.0151506	0.0175423
3.22476	0.148682	0.142785	0.0348043	0.0151568	0.0174002
3.2251	0.146162	0.140478	0.0347713	0.015126	0.017362
3.22544	0.143734	0.13853	0.0347625	0.0150831	0.0173339
3.22578	0.141826	0.136731	0.0347593	0.0150871	0.0171929
3.22612	0.140568	0.135314	0.0347261	0.0150647	0.0171604
3.22646	0.139864	0.134143	0.0346833	0.0150173	0.0171272
3.2268	0.139367	0.133331	0.0346711	0.0150166	0.0169878
3.22714	0.139136	0.133033	0.0346681	0.0150007	0.0169606
3.22748	0.138967	0.132913	0.0346285	0.0149514	0.0169224
3.22782	0.138871	0.132851	0.0345731	0.0149442	0.0167851
3.22816	0.138859	0.132869	0.0345543	0.0149362	0.0167628
3.2285	0.138651	0.132715	0.0345536	0.0148805	0.0167195
3.22884	0.138137	0.132435	0.0345113	0.0148647	0.0165848
3.22918	0.137326	0.131841	0.034442	0.0148617	0.0165669
3.22952	0.136489	0.131083	0.0344125	0.0148065	0.0165187
3.22986	0.135686	0.130106	0.0344143	0.0147809	0.0163871
3.2302	0.134825	0.128946	0.0343741	0.0147828	0.0163732
3.23054	0.133714	0.127509	0.0342918	0.0147308	0.0163201
3.23088	0.132198	0.125973	0.0342471	0.0146951	0.0161919
3.23122	0.130662	0.124409	0.0342498	0.0146995	0.0161815
3.23156	0.129027	0.122917	0.0342162	0.014653	0.0161238
3.2319	0.127282	0.121299	0.0341243	0.0146077	0.0159994
3.23224	0.125631	0.119713	0.0340603	0.0146122	0.015992
3.23258	0.124042	0.118253	0.0340601	0.0145749	0.0159298
3.23292	0.122729	0.117086	0.0340366	0.0145219	0.0158096
3.23326	0.121889	0.116156	0.0339401	0.0145236	0.0158048
3.23359	0.121411	0.115493	0.0338552	0.0144963	0.0157384
3.23393	0.121211	0.115077	0.0338465	0.0144388	0.0156225
3.23427	0.121034	0.114877	0.0338349	0.0144347	0.0156199
3.23461	0.120938	0.11486	0.0337413	0.0144162	0.0155494
3.23495	0.121058	0.1148	0.0336362	0.0143547	0.0154382
3.23529	0.121344	0.114732	0.0336128	0.014343	0.0154373
3.23563	0.121448	0.114821	0.033612	0.0143314	0.0153631
3.23597	0.121198	0.114939	0.0335279	0.0142657	0.0152566
3.23631	0.120814	0.115065	0.0334053	0.0142439	0.015257
3.23665	0.120592	0.115203	0.0333612	0.0142393	0.0151794
3.23699	0.120724	0.115353	0.0333673	0.0141751	0.0150778
3.23733	0.121124	0.11549	0.0333008	0.0141423	0.0150792
3.23767	0.1217	0.11569	0.0331699	0.014143	0.0149984
3.23801	0.122113	0.115874	0.0331019	0.0140837	0.0149018
3.23835	0.122328	0.116099	0.0331085	0.0140395	0.0149038
3.23869	0.122495	0.116366	0.0330618	0.0140428	0.0148202
3.23903	0.122555	0.116615	0.0329287	0.0139909	0.0147286
3.23937	0.122551	0.116702	0.0328347	0.0139363	0.0147308
3.23971	0.1225	0.116717	0.032834	0.013939	0.0146448
3.24005	0.12226	0.11673	0.032808	0.0138967	0.0145582
3.24039	0.122047	0.116655	0.0326818	0.0138335	0.0145604
3.24073	0.121792	0.116515	0.0325642	0.0138324	0.0144721
3.24107	0.121665	0.116325	0.032548	0.0138015	0.0143905
3.24141	0.12144	0.116145	0.03254	0.0137333	0.0143924
3.24175	0.121437	0.11598	0.0324295	0.0137253	0.0143022
3.24209	0.121611	0.115862	0.0322933	0.0137049	0.0142256
3.24243	0.12186	0.115801	0.032255	0.0136336	0.0142269
3.24276	0.121892	0.115767	0.0322593	0.0136164	0.0141352
3.2431	0.121649	0.115912	0.0321718	0.0136052	0.0140634
3.24344	0.121296	0.116182	0.0320256	0.0135344	0.0140639
3.24378	0.121288	0.116567	0.0319605	0.0135063	0.0139709
3.24412	0.121723	0.116959	0.0319686	0.0135027	0.013904
3.24446	0.122534	0.117545	0.0319078	0.0134361	0.0139034
3.2448	0.123593	0.118268	0.0317616	0.0133964	0.0138095
3.24514	0.124741	0.119137	0.0316691	0.0133976	0.0137472
3.24548	0.125757	0.120147	0.0316713	0.0133382	0.0137455
3.24582	0.126688	0.121265	0.0316367	0.0132874	0.0136509
3.24616	0.12744	0.1223	0.0315012	0.0132902	0.0135931
3.2465	0.128211	0.123277	0.0313845	0.0132415	0.01359
3.24684	0.129008	0.124236	0.0313717	0.0131816	0.013495
3.24718	0.129574	0.124896	0.0313589	0.0131823	0.0134415
3.24752	0.129777	0.125253	0.0312433	0.0131449	0.013437
3.24786	0.129571	0.125324	0.031109	0.013078	0.0133415
3.2482	0.129233	0.125009	0.031074	0.0130732	0.0132922
3.24854	0.128734	0.124457	0.0310756	0.0130471	0.0132861
3.24888	0.12816	0.123638	0.030986	0.0129764	0.0131907
3.24922	0.127658	0.122725	0.0308436	0.0129634	0.0131453
3.24956	0.127033	0.121745	0.0307823	0.012948	0.0131376
3.2499	0.126253	0.120803	0.0307885	0.0128769	0.0130425
3.25024	0.125291	0.119973	0.0307276	0.0128538	0.013001
3.25058	0.124217	0.119282	0.0305878	0.012847	0.0129915
3.25092	0.123369	0.118802	0.0305007	0.0127788	0.0128969
3.25126	0.122948	0.118527	0.0305012	0.0127445	0.012859
3.2516	0.122929	0.118369	0.0304675	0.0127439	0.0128478
3.25194	0.123	0.118383	0.0303415	0.0126821	0.0127539
3.25228	0.123128	0.118461	0.0302319	0.0126366	0.0127195
3.25261	0.123275	0.118543	0.0302173	0.012639	0.0127066
3.25295	0.123386	0.118717	0.0302049	0.0125865	0.0126136
3.25329	0.123469	0.118822	0.0301	0.0125311	0.0125825
3.25363	0.123526	0.118858	0.0299753	0.0125329	0.0125677
3.25397	0.123571	0.118875	0.0299388	0.0124918	0.0124757
3.25431	0.123691	0.118939	0.0299392	0.0124288	0.0124477
3.25465	0.123569	0.118916	0.0298604	0.0124265	0.012431
3.25499	0.123386	0.118913	0.0297302	0.0123972	0.0123401
3.25533	0.123228	0.118819	0.0296685	0.0123297	0.012315
3.25567	0.123195	0.118712	0.0296715	0.0123203	0.0122965
3.25601	0.123245	0.118613	0.0296201	0.0123023	0.0122068
3.25635	0.123172	0.118545	0.0294946	0.012234	0.0121844
3.25669	0.122985	0.118442	0.0294078	0.0122151	0.0121641
3.25703	0.122762	0.118206	0.029403	0.0122068	0.0120756
3.25737	0.122635	0.118122	0.0293761	0.0121413	0.0120558
3.25771	0.122439	0.118043	0.0292644	0.0121117	0.0120336
3.25805	0.122412	0.117911	0.0291576	0.0121104	0.0119466
3.25839	0.122289	0.117735	0.0291363	0.0120512	0.0119292
3.25873	0.12218	0.117601	0.0291274	0.0120108	0.0119052
3.25907	0.122154	0.117642	0.029037	0.0120133	0.0118197
3.25941	0.12222	0.117695	0.0289181	0.011963	0.0118045
3.25975	0.122353	0.11773	0.0288748	0.0119129	0.0117787
3.26009	0.122531	0.117824	0.028875	0.0119155	0.0116947
3.26043	0.122504	0.117944	0.0288095	0.0118761	0.0116816
3.26077	0.122602	0.118065	0.028688	0.0118185	0.011654
3.26111	0.122588	0.11817	0.0286206	0.0118176	0.0115717
3.26145	0.122603	0.118271	0.0286199	0.0117898	0.0115605
3.26179	0.122603	0.118346	0.0285792	0.0117277	0.0115311
3.26212	0.122585	0.118398	0.0284647	0.0117202	0.0114505
3.26246	0.122626	0.118431	0.028375	0.0117035	0.0114411
3.2628	0.122665	0.118497	0.0283642	0.0116403	0.0114099
3.26314	0.122677	0.118539	0.0283445	0.0116238	0.011331
3.26348	0.122669	0.118593	0.0282451	0.0116165	0.0113232
3.26382	0.122678	0.118659	0.0281385	0.0115556	0.0112904
3.26416	0.122809	0.118773	0.0281102	0.0115289	0.0112133
3.2645	0.122997	0.118974	0.0281047	0.0115285	0.011207
3.26484	0.12334	0.11926	0.0280263	0.0114734	0.0111725
3.26518	0.123834	0.119633	0.0279106	0.0114362	0.0110972
3.26552	0.124419	0.120101	0.0278603	0.0114393	0.0110922
3.26586	0.125007	0.120688	0.0278603	0.0113927	0.0110561
3.2662	0.125565	0.121358	0.0278053	0.0113461	0.0109826
3.26654	0.126084	0.122084	0.0276895	0.0113494	0.0109789
3.26688	0.126712	0.12284	0.0276164	0.0113131	0.0109411
3.26722	0.127394	0.12355	0.0276128	0.0112592	0.0108695
3.26756	0.128017	0.124208	0.0275803	0.0112591	0.0108669
3.2679	0.128444	0.124815	0.0274731	0.0112337	0.0108276
3.26824	0.128838	0.125264	0.02738	0.0111753	0.0107579
3.26858	0.12911	0.125618	0.0273645	0.0111687	0.0107562
3.26892	0.129369	0.125816	0.0273501	0.0111539	0.0107153
3.26926	0.129522	0.125856	0.0272588	0.0110944	0.0106476
3.2696	0.129534	0.125786	0.0271514	0.0110791	0.0106468
3.26994	0.129292	0.125565	0.0271178	0.0110733	0.0106044
3.27028	0.128894	0.125277	0.0271148	0.0110162	0.0105386
3.27062	0.128353	0.124928	0.0270441	0.010991	0.0105386
3.27096	0.127894	0.124559	0.0269301	0.0109918	0.0104947
3.27129	0.127546	0.124251	0.0268753	0.0109408	0.0104309
3.27163	0.127352	0.124005	0.0268753	0.0109057	0.0104316
3.27197	0.127266	0.123857	0.026827	0.0109099	0.0103863
3.27231	0.127356	0.123772	0.0267148	0.010867	0.0103245
3.27265	0.127531	0.123819	0.0266388	0.0108228	0.0103256
3.27299	0.127747	0.124013	0.0266337	0.0108269	0.0102789
3.27333	0.127966	0.124368	0.026606	0.0107936	0.0102192
3.27367	0.128204	0.124764	0.0265037	0.0107423	0.0102207
3.27401	0.128476	0.125182	0.0264097	0.0107429	0.0101727
3.27435	0.128875	0.12561	0.0263922	0.0107201	0.010115
3.27469	0.129317	0.126021	0.0263808	0.0106645	0.0101169
3.27503	0.129696	0.126449	0.0262947	0.0106587	0.0100676
3.27537	0.129983	0.126864	0.0261885	0.0106461	0.0100119
3.27571	0.130315	0.127179	0.0261534	0.0105898	0.010014
3.27605	0.13056	0.127421	0.0261517	0.0105756	0.00996342
3.27639	0.130824	0.127561	0.0260858	0.0105714	0.00990982
3.27673	0.131036	0.127641	0.0259748	0.0105173	0.00991207
3.27707	0.131131	0.127628	0.0259196	0.0104933	0.00986028
3.27741	0.131053	0.127529	0.02592	0.0104952	0.00980876
3.27775	0.130755	0.127422	0.0258754	0.0104463	0.00981103
3.27809	0.130348	0.127222	0.0257674	0.0104125	0.00975809
3.27843	0.130001	0.126959	0.0256928	0.0104174	0.00970867
3.27877	0.12969	0.12666	0.0256877	0.0103763	0.00971086
3.27911	0.129488	0.126319	0.0256626	0.0103335	0.00965683
3.27945	0.12933	0.12608	0.0255649	0.0103382	0.00960951
3.27979	0.129177	0.125872	0.025474	0.0103064	0.00961152
3.28013	0.128988	0.125773	0.025457	0.0102565	0.00955647
3.28047	0.128826	0.125682	0.025447	0.0102578	0.00951126
3.2808	0.128715	0.125638	0.0253653	0.0102361	0.009513
3.28114	0.128611	0.125646	0.0252637	0.0101819	0.00945698
3.28148	0.12861	0.125656	0.0252303	0.0101768	0.00941389
3.28182	0.128798	0.125834	0.0252292	0.0101648	0.00941526
3.28216	0.129067	0.12606	0.0251669	0.0101093	0.00935835
3.2825	0.129424	0.126275	0.0250615	0.0100959	0.00931738
3.28284	0.129712	0.126481	0.0250095	0.0100921	0.00931828
3.28318	0.129874	0.126661	0.0250104	0.0100386	0.00926055
3.28352	0.129975	0.126795	0.0249683	0.0100157	0.00922169
3.28386	0.130042	0.126903	0.0248662	0.0100177	0.00922205
3.2842	0.13009	0.126959	0.0247963	0.00996921	0.00916357
3.28454	0.130122	0.126964	0.0247922	0.0099366	0.00912683
3.28488	0.130069	0.126941	0.0247684	0.00994177	0.00912655
3.28522	0.129893	0.126881	0.0246763	0.00990062	0.0090674
3.28556	0.129709	0.126803	0.0245916	0.0098592	0.00903276
3.2859	0.129616	0.12673	0.0245766	0.00986435	0.00903175
3.28624	0.129604	0.126666	0.0245671	0.00983219	0.00897203
3.28658	0.129636	0.126614	0.02449	0.00978376	0.00893947
3.28692	0.12971	0.126614	0.0243955	0.00978583	0.00893766
3.28726	0.129732	0.126582	0.0243654	0.00976332	0.00887745
3.2876	0.12964	0.126567	0.0243646	0.00971035	0.00884696
3.28794	0.129469	0.126597	0.0243055	0.00970663	0.00884427
3.28828	0.129388	0.126641	0.0242074	0.00969355	0.00878365
3.28862	0.129384	0.12669	0.0241604	0.009639	0.00875521
3.28896	0.129432	0.126738	0.0241617	0.00962739	0.00875155
3.2893	0.129488	0.126785	0.0241215	0.00962251	0.00869063
3.28964	0.129511	0.126813	0.0240262	0.00956946	0.00866421
3.28998	0.129508	0.126824	0.0239627	0.00954874	0.00865952
3.29032	0.129496	0.126803	0.0239598	0.00955	0.00859839
3.29065	0.129489	0.126785	0.0239368	0.00950135	0.00857396
3.29099	0.129496	0.126748	0.0238504	0.00947126	0.00856817
3.29133	0.129504	0.126705	0.023773	0.00947601	0.00850693
3.29167	0.129492	0.126683	0.0237604	0.00943419	0.00848445
3.29201	0.129427	0.126661	0.0237509	0.00939543	0.00847749
3.29235	0.129269	0.126632	0.0236781	0.00940072	0.00841624
3.29269	0.129067	0.126601	0.0235911	0.00936744	0.00839567
3.29303	0.128951	0.126553	0.0235649	0.00932161	0.00838749
3.29337	0.128968	0.126516	0.0235639	0.00932448	0.00832634
3.29371	0.129082	0.12649	0.0235076	0.00930055	0.00830762
3.29405	0.129205	0.126489	0.0234166	0.00924996	0.00829817
3.29439	0.129265	0.126493	0.0233748	0.00924777	0.00823721
3.29473	0.129223	0.126481	0.0233763	0.00923313	0.00822029
3.29507	0.129115	0.126486	0.0233373	0.00918067	0.00820951
3.29541	0.129041	0.126496	0.0232482	0.00917114	0.00814886
3.29575	0.129047	0.126505	0.0231909	0.00916495	0.00813369
3.29609	0.129096	0.126514	0.0231891	0.0091135	0.00812154
3.29643	0.129109	0.126538	0.0231661	0.00909546	0.0080613
3.29677	0.129097	0.12655	0.0230844	0.00909558	0.00804782
3.29711	0.129089	0.126558	0.0230136	0.00904793	0.00803427
3.29745	0.129105	0.126553	0.0230034	0.00902101	0.00797455
3.29779	0.129163	0.126576	0.0229933	0.009025	0.00796268
3.29813	0.12928	0.12657	0.0229234	0.0089835	0.0079477
3.29847	0.129387	0.126578	0.022843	0.00894823	0.00788861
3.29881	0.12949	0.126597	0.0228204	0.00895333	0.00787827
3.29915	0.129572	0.126658	0.0228187	0.00891972	0.00786184
3.29949	0.129414	0.126768	0.0227636	0.00887747	0.00780348
3.29982	0.129232	0.126834	0.0226784	0.00888087	0.00779466
3.30016	0.129072	0.126896	0.0226413	0.00885607	0.00777672
3.3005	0.129032	0.126924	0.0226427	0.0088089	0.00771927
3.30084	0.129279	0.126942	0.0226034	0.00880805	0.00771183
3.30118	0.129442	0.126933	0.0225188	0.00879209	0.0076924
3.30152	0.129613	0.126902	0.0224669	0.00874254	0.00763587
3.30186	0.129571	0.126826	0.022466	0.00873536	0.00762973
3.3022	0.129339	0.126675	0.0224417	0.00872742	0.0076088
3.30254	0.128995	0.126532	0.0223628	0.00867821	0.00755329
3.30288	0.128746	0.126416	0.0222976	0.00866334	0.00754836
3.30322	0.128637	0.126319	0.0222896	0.00866185	0.00752594
3.30356	0.12863	0.126258	0.0222778	0.00861561	0.00747155
3.3039	0.128641	0.126262	0.0222088	0.00859251	0.00746772
3.30424	0.128698	0.126365	0.0221336	0.00859529	0.00744384
3.30458	0.128815	0.12657	0.0221144	0.00855428	0.00739065
3.30492	0.129119	0.126848	0.0221113	0.00852326	0.00738782
3.30526	0.129503	0.127193	0.0220554	0.0085278	0.00736249
3.3056	0.129947	0.127554	0.0219743	0.0084938	0.00731059
3.30594	0.130365	0.127949	0.0219417	0.00845591	0.00730866
3.30628	0.130732	0.128356	0.0219425	0.00845962	0.00728191
3.30662	0.131002	0.128683	0.021901	0.00843374	0.00723137
3.30696	0.131098	0.12892	0.0218189	0.00839077	0.00723025
3.3073	0.131149	0.129068	0.0217721	0.00839121	0.00720211
3.30764	0.131131	0.129117	0.021772	0.00837364	0.00715301
3.30798	0.131084	0.129035	0.0217446	0.0083278	0.00715259
3.30832	0.131054	0.12893	0.0216663	0.00832292	0.0071231
3.30866	0.130951	0.128786	0.0216063	0.0083131	0.00707551
3.309	0.130846	0.128604	0.0216005	0.00826686	0.00707568
3.30933	0.130566	0.128388	0.0215855	0.00825521	0.00704489
3.30967	0.130253	0.128143	0.0215152	0.00825186	0.00699886
3.31001	0.13004	0.127962	0.0214444	0.00820769	0.00699952
3.31035	0.129908	0.12788	0.021429	0.00818854	0.00696748
3.31069	0.129861	0.127833	0.0214233	0.0081898	0.00692307
3.31103	0.129844	0.127726	0.0213642	0.00814993	0.00692412
3.31137	0.129799	0.1276	0.0212863	0.00812332	0.00689088
3.31171	0.129747	0.127606	0.0212586	0.00812696	0.00684814
3.31205	0.129676	0.127589	0.0212581	0.00809314	0.00684948
3.31239	0.129649	0.127517	0.0212123	0.00805987	0.0068151
3.31273	0.129524	0.127467	0.0211315	0.00806349	0.00677407
3.31307	0.129414	0.127409	0.0210902	0.00803687	0.0067756
3.31341	0.129205	0.127272	0.0210904	0.00799836	0.00674014
3.31375	0.129035	0.127177	0.0210582	0.00799966	0.00670085
3.31409	0.128999	0.12702	0.0209791	0.00798068	0.00670247
3.31443	0.128977	0.126905	0.0209246	0.00793886	0.00666601
3.31477	0.128888	0.126798	0.020921	0.00793585	0.0066285
3.31511	0.128797	0.126729	0.0209013	0.00792419	0.0066301
3.31545	0.128683	0.126671	0.0208282	0.00788128	0.00659272
3.31579	0.128616	0.126651	0.0207621	0.00787245	0.00655699
3.31613	0.128676	0.126666	0.0207507	0.00786715	0.00655849
3.31647	0.128751	0.126719	0.0207413	0.00782541	0.00652026
3.31681	0.128834	0.126772	0.0206777	0.00780987	0.00648634
3.31715	0.12887	0.126811	0.020603	0.0078094	0.00648763
3.31749	0.128868	0.126836	0.0205807	0.00777093	0.00644863
3.31783	0.128865	0.126843	0.020578	0.0077485	0.00641653
3.31817	0.128878	0.126859	0.0205263	0.0077509	0.00641753
3.31851	0.128891	0.126838	0.0204469	0.00771745	0.00637785
3.31885	0.12885	0.126751	0.0204119	0.00768864	0.00634756
3.31918	0.128756	0.126604	0.0204119	0.00769177	0.00634819
3.31952	0.128482	0.126454	0.0203733	0.00766457	0.00630791
3.31986	0.128087	0.126161	0.0202934	0.00763047	0.00627942
3.3202	0.127646	0.12583	0.0202452	0.00763221	0.00627959
3.32054	0.127271	0.125564	0.0202437	0.00761187	0.0062388
3.32088	0.126948	0.125085	0.0202179	0.0075741	0.00621211
3.32122	0.126668	0.124612	0.0201417	0.00757251	0.00621175
3.32156	0.1263	0.124088	0.0200813	0.00755899	0.00617054
3.3219	0.125801	0.123616	0.0200741	0.00751947	0.00614562
3.32224	0.125165	0.123113	0.0200596	0.00751303	0.00614464
3.32258	0.12453	0.122597	0.0199909	0.00750566	0.00610311
3.32292	0.123956	0.122174	0.0199206	0.00746643	0.00607993
3.32326	0.123517	0.121791	0.0199042	0.00745412	0.00607829
3.3236	0.12322	0.121509	0.0198983	0.0074517	0.00603651
3.32394	0.12306	0.121221	0.0198401	0.00741471	0.00601505
3.32428	0.122944	0.120966	0.019763	0.00739608	0.00601266
3.32462	0.122738	0.120722	0.0197351	0.00739695	0.00597074
3.32496	0.122631	0.120552	0.0197342	0.00736395	0.00595096
3.3253	0.122491	0.120444	0.0196884	0.00733931	0.00594777
3.32564	0.12234	0.120348	0.0196084	0.0073416	0.00590579
3.32598	0.12221	0.12028	0.0195677	0.0073139	0.00588765
3.32632	0.122083	0.120179	0.0195677	0.00728402	0.00588361
3.32666	0.121928	0.120081	0.019535	0.00728578	0.00584166
3.327	0.121705	0.119948	0.0194563	0.00726412	0.0058251
3.32734	0.12132	0.119715	0.0194029	0.00723028	0.00582017
3.32768	0.120997	0.119477	0.0193997	0.00722969	0.00577835
3.32802	0.120789	0.119065	0.0193793	0.00721427	0.00576332
3.32836	0.120577	0.118571	0.0193059	0.00717809	0.00575744
3.32869	0.120214	0.117935	0.0192412	0.00717362	0.00571583
3.32903	0.119566	0.117195	0.0192311	0.00716407	0.00570228
3.32937	0.118493	0.116332	0.019221	0.00712736	0.00569543
3.32971	0.117212	0.115375	0.0191565	0.0071179	0.00565412
3.33005	0.115849	0.114242	0.019083	0.00711331	0.00564197
3.33039	0.114619	0.113071	0.0190629	0.00707789	0.00563412
3.33073	0.113619	0.11192	0.0190601	0.00706285	0.00559319
3.33107	0.112724	0.110784	0.019007	0.00706191	0.00558239
3.33141	0.111853	0.109713	0.0189283	0.00702942	0.0055735
3.33175	0.110888	0.10872	0.018896	0.00700875	0.00553303
3.33209	0.110023	0.107803	0.018897	0.00700985	0.00552351
3.33243	0.109212	0.106994	0.0188568	0.00698163	0.00551358
3.33277	0.108444	0.106378	0.0187768	0.00695582	0.00547365
3.33311	0.107819	0.105849	0.0187316	0.00695724	0.00546533
3.33345	0.107388	0.105462	0.0187321	0.00693421	0.00545433
3.33379	0.107118	0.105164	0.0187051	0.00690421	0.00541502
3.33413	0.106919	0.104974	0.018628	0.00690424	0.00540784
3.33447	0.106713	0.104806	0.0185704	0.00688682	0.00539576
3.33481	0.106552	0.104635	0.0185663	0.00685397	0.00535714
3.33515	0.106412	0.104433	0.0185514	0.00685111	0.00535101
3.33549	0.10629	0.104225	0.0184812	0.00683921	0.00533786
3.33583	0.106181	0.104023	0.0184129	0.00680506	0.0053
3.33617	0.10601	0.103809	0.0184006	0.00679813	0.00529484
3.33651	0.105674	0.103563	0.0183954	0.00679115	0.00528061
3.33685	0.105233	0.103261	0.0183354	0.00675724	0.00524358
3.33719	0.104728	0.10299	0.0182593	0.00674545	0.00523931
3.33753	0.104375	0.102719	0.0182359	0.0067424	0.00522402
3.33786	0.104182	0.102478	0.0182372	0.0067104	0.00518787
3.3382	0.104087	0.102239	0.0181898	0.00669345	0.00518441
3.33854	0.104029	0.102057	0.0181098	0.00669303	0.00516807
3.33888	0.103936	0.101892	0.0180734	0.00666431	0.00513287
3.33922	0.103775	0.101729	0.0180771	0.00664238	0.00513013
3.33956	0.103613	0.101627	0.0180435	0.0066431	0.00511275
3.3399	0.103377	0.101423	0.0179638	0.00661868	0.00507855
3.34024	0.103147	0.101337	0.0179141	0.00659243	0.00507645
3.34058	0.102893	0.101172	0.0179157	0.00659271	0.00505806
3.34092	0.102646	0.100927	0.0178957	0.00657323	0.0050249
3.34126	0.102471	0.100647	0.0178208	0.00654368	0.00502337
3.3416	0.102338	0.10037	0.0177586	0.00654206	0.00500399
3.34194	0.102197	0.100054	0.017754	0.00652771	0.00497192
3.34228	0.101863	0.0996968	0.017746	0.00649615	0.00497086
3.34262	0.101338	0.0992997	0.0176798	0.00649139	0.00495053
3.34296	0.100691	0.0988686	0.0176076	0.0064819	0.00491959
3.3433	0.10007	0.0984078	0.017593	0.00645005	0.00491892
3.34364	0.0996458	0.0979756	0.0175941	0.00644119	0.00489767
3.34398	0.0993491	0.0975744	0.01754	0.00643604	0.00486789
3.34432	0.0990879	0.0971781	0.0174611	0.0064052	0.00486753
3.34466	0.0987866	0.0967987	0.0174339	0.00639179	0.00484541
3.345	0.0984451	0.0964999	0.0174401	0.00638972	0.00481682
3.34534	0.098115	0.0962498	0.0174002	0.00636118	0.00481669
3.34568	0.0978545	0.0960531	0.0173191	0.00634314	0.00479378
3.34602	0.0977123	0.095925	0.0172777	0.00634289	0.00476639
3.34636	0.0976678	0.0958675	0.0172845	0.00631776	0.0047664
3.3467	0.0976664	0.0957926	0.0172595	0.00629543	0.00474272
3.34704	0.0976516	0.0958211	0.0171809	0.00629562	0.00471657
3.34737	0.0976236	0.0958457	0.0171255	0.00627469	0.00471665
3.34771	0.0976301	0.0958645	0.017128	0.0062488	0.00469223
3.34805	0.0976235	0.0958627	0.017117	0.00624804	0.00466733
3.34839	0.0975893	0.0957865	0.0170457	0.00623173	0.00466741
3.34873	0.0975342	0.0956079	0.016978	0.0062033	0.0046423
3.34907	0.0975168	0.095477	0.0169718	0.00620035	0.00461866
3.34941	0.0972429	0.0952272	0.0169724	0.00618866	0.00461867
3.34975	0.0968152	0.0948805	0.0169124	0.00615891	0.00459293
3.35009	0.0961219	0.0944033	0.0168356	0.00615277	0.00457055
3.35043	0.0953398	0.0938374	0.0168171	0.00614525	0.00457042
3.35077	0.0945701	0.0930949	0.0168254	0.00611539	0.00454411
3.35111	0.0937954	0.0922805	0.0167799	0.00610536	0.00452299
3.35145	0.0932043	0.0913737	0.0166983	0.00610129	0.00452264
3.35179	0.0924965	0.0902996	0.0166651	0.0060725	0.00449582
3.35213	0.0915921	0.0893047	0.0166764	0.00605811	0.00447597
3.35247	0.0904171	0.0882904	0.0166468	0.00605657	0.00447534
3.35281	0.0891093	0.0873056	0.0165656	0.0060303	0.00444807
3.35315	0.0879368	0.0863739	0.016517	0.00601195	0.00442946
3.35349	0.0870934	0.0855159	0.016526	0.00601175	0.0044285
3.35383	0.086462	0.0848182	0.0165121	0.00598919	0.00440084
3.35417	0.0860282	0.0842329	0.0164367	0.00596702	0.00438346
3.35451	0.0857046	0.0837533	0.0163738	0.00596688	0.00438211
3.35485	0.0854078	0.0833847	0.0163753	0.00594839	0.00435411
3.35519	0.0851337	0.0831529	0.0163752	0.00592304	0.00433795
3.35553	0.08491	0.0829867	0.0163104	0.00592168	0.00433615
3.35587	0.0847709	0.0828711	0.0162361	0.00590758	0.00430789
3.35621	0.0847155	0.0827862	0.0162256	0.00588011	0.00429292
3.35655	0.0846355	0.0826983	0.0162356	0.00587639	0.00429063
3.35689	0.0844786	0.0825878	0.0161853	0.00586661	0.00426218
3.35722	0.0842145	0.0824435	0.016104	0.00583827	0.00424838
3.35756	0.0838579	0.0822066	0.0160783	0.0058313	0.00424555
3.3579	0.0834799	0.0818805	0.0160935	0.00582538	0.00421696
3.35824	0.0830984	0.0814646	0.01606	0.00579744	0.00420431
3.35858	0.0827496	0.0809753	0.0159771	0.00578661	0.00420089
3.35892	0.0823345	0.0803866	0.0159348	0.00578379	0.00417224
3.35926	0.0818607	0.0797383	0.0159494	0.00575747	0.0041607
3.3596	0.0811918	0.0790827	0.0159332	0.00574254	0.00415666
3.35994	0.0802451	0.0783069	0.0158546	0.0057418	0.004128
3.36028	0.079272	0.077563	0.0157963	0.00571819	0.00411754
3.36062	0.0783833	0.0767167	0.0158044	0.00569928	0.00411285
3.36096	0.0776259	0.0759974	0.0158039	0.00569944	0.00408425
3.3613	0.0770346	0.0752762	0.0157353	0.00567937	0.00407482
3.36164	0.0765839	0.0746156	0.0156635	0.00565699	0.00406945
3.36198	0.0761662	0.0740961	0.0156599	0.00565678	0.00404096
3.36232	0.0756709	0.0736338	0.0156715	0.00564081	0.00403253
3.36266	0.0752351	0.0733586	0.0156175	0.00561572	0.00402645
3.363	0.074938	0.0730928	0.0155368	0.00561394	0.00399815
3.36334	0.0747656	0.0728863	0.0155175	0.00560222	0.00399066
3.36368	0.0746593	0.0727639	0.015536	0.00557546	0.00398387
3.36402	0.0745436	0.0726693	0.0154996	0.00557104	0.00395581
3.36436	0.0744012	0.0725648	0.0154157	0.00556344	0.00394922
3.3647	0.0742176	0.0724434	0.0153788	0.00553625	0.00394168
3.36504	0.074005	0.0722722	0.015398	0.0055284	0.00391391
3.36538	0.0738061	0.0719895	0.0153802	0.00552436	0.00390817
3.36572	0.0735441	0.0716813	0.0152995	0.005498	0.00389989
3.36606	0.0732366	0.0713201	0.015245	0.00548622	0.00387248
3.36639	0.0728824	0.0708699	0.0152585	0.00548489	0.00386754
3.36673	0.072425	0.0703654	0.0152579	0.00546056	0.00385849
3.36707	0.0717864	0.0698706	0.0151867	0.00544484	0.00383148
3.36741	0.0711481	0.0693677	0.0151172	0.00544512	0.00382729
3.36775	0.0705595	0.0688978	0.0151191	0.00542381	0.00381749
3.36809	0.0701564	0.0684724	0.0151321	0.00540436	0.00379093
3.36843	0.0699482	0.0681659	0.0150757	0.00540507	0.00378743
3.36877	0.0698455	0.0679247	0.0149956	0.00538752	0.00377687
3.36911	0.0697666	0.067738	0.0149814	0.00536485	0.00375081
3.36945	0.0696595	0.0676041	0.0150027	0.00536473	0.00374795
3.36979	0.0694957	0.0675164	0.0149645	0.00535137	0.00373664
3.37013	0.0693433	0.067448	0.0148801	0.00532638	0.00371113
3.37047	0.0692525	0.0673811	0.0148472	0.00532425	0.00370885
3.37081	0.0691966	0.067302	0.0148701	0.00531515	0.00369679
3.37115	0.069083	0.0672329	0.0148515	0.00528898	0.00367187
3.37149	0.0689144	0.0671278	0.0147696	0.00528384	0.00367012
3.37183	0.0687247	0.0669966	0.014718	0.00527867	0.00365732
3.37217	0.0685456	0.0668394	0.0147356	0.00525259	0.00363302
3.37251	0.0684088	0.0666665	0.0147354	0.00524371	0.00363175
3.37285	0.0682854	0.0664887	0.0146627	0.0052418	0.00361823
3.37319	0.0681743	0.0662658	0.0145948	0.00521708	0.00359459
3.37353	0.0680202	0.0660461	0.0146007	0.00520404	0.00359374
3.37387	0.0678068	0.065867	0.0146152	0.0052044	0.00357952
3.37421	0.0676034	0.0657121	0.0145576	0.00518218	0.00355657
3.37455	0.0674066	0.0655891	0.0144781	0.00516501	0.00355608
3.37489	0.0672649	0.065496	0.0144673	0.00516643	0.00354119
3.37523	0.0671886	0.0654298	0.0144908	0.00514769	0.00351896
3.37557	0.0671465	0.0653833	0.0144521	0.00512683	0.00351878
3.3759	0.067113	0.0653501	0.0143676	0.00512797	0.00350323
3.37624	0.0670826	0.0653151	0.0143372	0.00511337	0.00348174
3.37658	0.0670541	0.0652592	0.0143629	0.00508966	0.00348182
3.37692	0.0670041	0.0652001	0.0143445	0.00508923	0.00346564
3.37726	0.0669343	0.0651333	0.0142622	0.00507902	0.00344492
3.3776	0.0668556	0.0650372	0.0142122	0.00505355	0.0034452
3.37794	0.0667912	0.064921	0.0142325	0.0050504	0.00342842
3.37828	0.066632	0.0647824	0.0142333	0.00504443	0.00340848
3.37862	0.0664132	0.0646628	0.0141604	0.00501848	0.00340892
3.37896	0.0661788	0.0645326	0.0140933	0.0050117	0.00339157
3.3793	0.0660143	0.0644035	0.0141016	0.00500941	0.00337243
3.37964	0.0659467	0.0643005	0.0141176	0.00498434	0.00337297
3.37998	0.0659172	0.0642097	0.0140601	0.00497339	0.00335509
3.38032	0.0658792	0.0641281	0.013981	0.00497386	0.00333676
3.38066	0.0657959	0.0640553	0.0139719	0.00495096	0.00333736
3.381	0.065716	0.0640037	0.0139973	0.0049357	0.00331898
3.38134	0.0656599	0.0639392	0.0139592	0.00493773	0.00330146
3.38168	0.0655982	0.0638767	0.0138749	0.00491811	0.00330207
3.38202	0.065567	0.0637464	0.0138457	0.00489884	0.00328323
3.38236	0.0655016	0.0636499	0.0138731	0.00490108	0.00326654
3.3827	0.0653103	0.0635253	0.0138559	0.00488553	0.00326712
3.38304	0.0650088	0.0633602	0.0137739	0.00486304	0.00324784
3.38338	0.0646679	0.0630942	0.0137245	0.00486411	0.00323198
3.38372	0.064214	0.0627711	0.0137462	0.00485314	0.00323248
3.38406	0.063804	0.0623344	0.0137485	0.00482842	0.00321281
3.3844	0.0633851	0.0618566	0.0136763	0.00482702	0.00319777
3.38474	0.0629949	0.0612368	0.0136095	0.00482053	0.00319817
3.38508	0.062507	0.0605106	0.0136186	0.00479488	0.00317814
3.38542	0.0618235	0.0598484	0.0136363	0.00478997	0.00316393
3.38575	0.0609816	0.0591648	0.01358	0.0047875	0.00316417
3.38609	0.0601478	0.0585107	0.0135012	0.00476233	0.00314383
3.38643	0.0594384	0.0578891	0.0134924	0.00475321	0.00313044
3.38677	0.0589542	0.0574042	0.0135191	0.0047539	0.0031305
3.38711	0.0586884	0.0570394	0.0134828	0.00473071	0.00310987
3.38745	0.0585075	0.0567886	0.013399	0.00471724	0.00309729
3.38779	0.0583616	0.0566502	0.0133696	0.00471994	0.00309713
3.38813	0.0582843	0.056575	0.0133978	0.0046999	0.00307627
3.38847	0.0582315	0.0564713	0.0133826	0.00468209	0.00306449
3.38881	0.058138	0.0562855	0.0133019	0.00468537	0.00306408
3.38915	0.0579253	0.0559742	0.0132521	0.00466946	0.00304301
3.38949	0.057473	0.0554942	0.0132739	0.00464822	0.00303202
3.38983	0.0567409	0.0548499	0.0132781	0.00465062	0.00303134
3.39017	0.0557795	0.054023	0.0132077	0.00463927	0.00301011
3.39051	0.0546808	0.0530425	0.0131409	0.00461521	0.00299989
3.39085	0.0535906	0.0519889	0.0131494	0.00461519	0.00299891
3.39119	0.0525679	0.0509089	0.0131685	0.00460835	0.00297755
3.39153	0.0516865	0.049973	0.0131146	0.00458278	0.00296809
3.39187	0.0509789	0.0491572	0.0130362	0.00457928	0.00296679
3.39221	0.0504316	0.0484301	0.0130264	0.00457676	0.00294534
3.39255	0.0499873	0.0478857	0.0130539	0.00455141	0.00293662
3.39289	0.0496625	0.0475386	0.0130201	0.00454361	0.00293497
3.39323	0.0494922	0.0473863	0.0129376	0.00454457	0.00291347
3.39357	0.0494002	0.0472885	0.0129071	0.00452094	0.00290547
3.39391	0.0493053	0.0472041	0.0129351	0.00450848	0.00290345
3.39425	0.0491029	0.0470842	0.0129224	0.00451172	0.00288194
3.39459	0.0487397	0.0468672	0.0128437	0.00449115	0.00287463
3.39493	0.0482494	0.0465567	0.0127931	0.00447423	0.00287224
3.39526	0.0477563	0.0461548	0.0128139	0.0044783	0.00285075
3.3956	0.0473616	0.0456421	0.0128201	0.00446197	0.00284411
3.39594	0.0470501	0.045038	0.0127526	0.00444118	0.00284133
3.39628	0.0466885	0.0444383	0.0126855	0.00444448	0.00281989
3.39662	0.0461653	0.0438587	0.0126923	0.00443299	0.00281391
3.39696	0.0454915	0.0432724	0.0127126	0.00440937	0.00281071
3.3973	0.044892	0.0428036	0.0126621	0.00441043	0.00278936
3.39764	0.0443651	0.0424317	0.0125845	0.00440379	0.00278401
3.39798	0.0441055	0.042178	0.0125726	0.00437868	0.0027804
3.39832	0.0439368	0.0420131	0.0126001	0.00437628	0.00275916
3.39866	0.0438621	0.0418925	0.0125699	0.00437407	0.00275441
3.399	0.043748	0.0417925	0.0124894	0.00434903	0.00275038
3.39934	0.0436296	0.0416959	0.0124569	0.00434235	0.00272929
3.39968	0.0434895	0.0415917	0.0124838	0.0043438	0.00272511
3.40002	0.0433995	0.0413951	0.0124743	0.00432039	0.00272065
3.40036	0.0433165	0.0411472	0.0123988	0.00430894	0.00269973
3.4007	0.043127	0.0408618	0.0123469	0.00431278	0.00269611
3.40104	0.0428381	0.0405321	0.0123654	0.00429233	0.00269122
3.40138	0.0424014	0.0401148	0.0123739	0.00427612	0.0026705
3.40172	0.0417227	0.0396385	0.0123106	0.0042809	0.0026674
3.40206	0.0409521	0.0391181	0.0122434	0.00426457	0.00266207
3.4024	0.0403736	0.0385677	0.0122471	0.00424425	0.00264159
3.40274	0.0399702	0.0380855	0.0122683	0.00424836	0.00263898
3.40308	0.0396909	0.0376566	0.0122225	0.00423688	0.00263322
3.40342	0.0394778	0.0372274	0.0121463	0.00421356	0.00261299
3.40376	0.0392442	0.036908	0.0121313	0.00421543	0.00261085
3.4041	0.038933	0.0366262	0.0121581	0.00420897	0.00260465
3.40443	0.0386472	0.0364283	0.0121325	0.00418404	0.0025847
3.40477	0.0384404	0.0362584	0.012055	0.00418239	0.002583
3.40511	0.0383366	0.0361509	0.0120198	0.00418055	0.00257637
3.40545	0.0383092	0.0361126	0.0120445	0.00415572	0.00255671
3.40579	0.0382433	0.0360316	0.0120387	0.00414963	0.00255543
3.40613	0.0380639	0.0359404	0.0119676	0.00415157	0.00254837
3.40647	0.0378968	0.0357901	0.0119142	0.0041284	0.00252903
3.40681	0.0376424	0.035575	0.0119294	0.00411738	0.00252813
3.40715	0.0374116	0.0353196	0.0119401	0.00412182	0.00252065
3.40749	0.0371224	0.0349485	0.0118821	0.00410178	0.00250166
3.40783	0.0368141	0.0345125	0.0118151	0.00408596	0.00250111
3.40817	0.0364203	0.034006	0.0118149	0.00409133	0.00249322
3.40851	0.0359874	0.0334982	0.0118366	0.00407557	0.00247458
3.40885	0.0354155	0.0330366	0.0117963	0.00405563	0.00247436
3.40919	0.0348201	0.0325243	0.0117222	0.00406024	0.00246606
3.40953	0.0343561	0.0320829	0.0117033	0.00404941	0.00244779
3.40987	0.0339709	0.0317801	0.0117288	0.00402647	0.00244788
3.41021	0.033787	0.0315265	0.0117082	0.00402875	0.00243918
3.41055	0.0337018	0.0313494	0.0116346	0.00402299	0.0024213
3.41089	0.0336529	0.0312479	0.0115965	0.00399851	0.00242167
3.41123	0.0336505	0.0312125	0.0116182	0.00399715	0.00241258
3.41157	0.0336347	0.0311953	0.0116161	0.00399604	0.00239509
3.41191	0.0336186	0.0311652	0.0115504	0.00397169	0.00239571
3.41225	0.0335874	0.0311109	0.0114957	0.00396575	0.00238625
3.41259	0.0335109	0.0310013	0.0115067	0.00396838	0.00236917
3.41293	0.0332767	0.0308398	0.0115194	0.00394582	0.00237002
3.41327	0.0328944	0.0306362	0.0114676	0.0039349	0.00236019
3.41361	0.0324836	0.0303205	0.0114012	0.00393992	0.00234354
3.41395	0.0321547	0.0300072	0.0113964	0.00392062	0.00234459
3.41428	0.0318839	0.0296518	0.011418	0.00390489	0.0023344
3.41462	0.0316553	0.0292748	0.0113839	0.00391068	0.00231818
3.41496	0.0314042	0.0288599	0.0113127	0.00389576	0.00231941
3.4153	0.0311102	0.0284632	0.0112896	0.00387595	0.00230888
3.41564	0.0307714	0.0280917	0.0113129	0.00388082	0.0022931
3.41598	0.0303943	0.0277607	0.0112975	0.00387092	0.00229448
3.41632	0.0300164	0.0274673	0.0112287	0.00384821	0.00228362
3.41666	0.0297086	0.0272391	0.0111878	0.00385057	0.00226829
3.417	0.0295107	0.0270524	0.0112055	0.00384576	0.0022698
3.41734	0.0294162	0.0269054	0.0112071	0.0038217	0.00225864
3.41768	0.0293708	0.0268122	0.0111476	0.00382023	0.00224374
3.41802	0.0293439	0.0267354	0.0110919	0.00382001	0.00224536
3.41836	0.0293267	0.026674	0.0110979	0.00379628	0.00223391
3.4187	0.0293046	0.026654	0.0111122	0.00379014	0.00221946
3.41904	0.0292501	0.0266379	0.0110671	0.0037935	0.00222117
3.41938	0.0291772	0.026619	0.0110021	0.00377177	0.00220944
3.41972	0.0291426	0.0265763	0.0109922	0.00376062	0.00219545
3.42006	0.0290596	0.0265394	0.0110129	0.00376616	0.00219723
3.4204	0.0289289	0.0264777	0.0109852	0.00374789	0.00218523
3.42074	0.028748	0.0263806	0.0109176	0.003732	0.00217169
3.42108	0.0285634	0.0262266	0.0108903	0.00373805	0.00217353
3.42142	0.0284457	0.0260729	0.0109106	0.00372431	0.00216127
3.42176	0.0283755	0.0258584	0.0109004	0.00370448	0.0021482
3.4221	0.028268	0.0256463	0.0108371	0.00370935	0.00215007
3.42244	0.0280745	0.0253222	0.0107935	0.00370066	0.00213757
3.42278	0.027775	0.0249504	0.0108066	0.00367819	0.00212496
3.42312	0.0272505	0.0245362	0.0108114	0.0036803	0.00212684
3.42346	0.0265948	0.0240187	0.0107586	0.00367665	0.00211413
3.42379	0.0258663	0.0234445	0.0107025	0.00365312	0.00210198
3.42413	0.0252985	0.0228057	0.0107031	0.00365122	0.00210386
3.42447	0.024762	0.0221337	0.0107182	0.00365202	0.00209094
3.42481	0.0242305	0.021374	0.0106801	0.00362914	0.00207924
3.42515	0.023728	0.0206282	0.0106171	0.00362248	0.0020811
3.42549	0.0231982	0.0199118	0.010602	0.0036266	0.002068
3.42583	0.0226332	0.0192702	0.0106212	0.00360604	0.00205676
3.42617	0.0220449	0.0187441	0.0105998	0.0035944	0.00205859
3.42651	0.0214253	0.0182657	0.0105365	0.00360038	0.00204531
3.42685	0.0209684	0.017884	0.010505	0.0035835	0.00203452
3.42719	0.0207319	0.017624	0.0105216	0.00356727	0.0020363
3.42753	0.0206161	0.0174305	0.0105162	0.00357341	0.00202286
3.42787	0.0205554	0.0173056	0.0104589	0.00356118	0.00201252
3.42821	0.02049	0.017236	0.0104132	0.00354129	0.00201424
3.42855	0.0204622	0.0171923	0.0104212	0.00354588	0.00200066
3.42889	0.0204482	0.0171532	0.0104286	0.00353873	0.00199076
3.42923	0.0204296	0.0170985	0.0103827	0.00351655	0.00199241
3.42957	0.0203914	0.0170318	0.0103268	0.00351809	0.0019787
3.42991	0.0203096	0.0169185	0.0103218	0.00351583	0.00196924
3.43025	0.0201356	0.0167791	0.010337	0.003493	0.0019708
3.43059	0.0198363	0.0166036	0.0103058	0.00349035	0.00195699
3.43093	0.0195136	0.0164014	0.0102455	0.00349227	0.00194795
3.43127	0.0192493	0.0161504	0.0102254	0.0034705	0.00194942
3.43161	0.0190821	0.0159012	0.0102421	0.00346302	0.00193551
3.43195	0.0189648	0.0156373	0.0102266	0.00346789	0.0019269
3.43229	0.0188282	0.0153647	0.0101682	0.00344878	0.00192826
3.43263	0.0186847	0.0151167	0.0101331	0.00343643	0.00191427
3.43296	0.0184565	0.0148968	0.0101455	0.0034427	0.00190607
3.4333	0.0181888	0.0146452	0.0101441	0.00342752	0.00190732
3.43364	0.0178492	0.014445	0.0100933	0.00341083	0.00189327
3.43398	0.0175109	0.0142047	0.010046	0.00341681	0.00188548
3.43432	0.0172018	0.0139545	0.0100486	0.00340637	0.0018866
3.43466	0.0169894	0.0137246	0.0100577	0.00338639	0.0018725
3.435	0.0168424	0.0134882	0.0100188	0.00339041	0.00186511
3.43534	0.0167267	0.0132195	0.00996394	0.00338498	0.0018661
3.43568	0.0165977	0.0129418	0.00995345	0.00336316	0.00185196
3.43602	0.0163995	0.0126467	0.00996775	0.0033638	0.00184496
3.43636	0.0160696	0.0123315	0.00994322	0.00336304	0.00184581
3.4367	0.0156691	0.0120495	0.00988635	0.00334106	0.00183164
3.43704	0.0153628	0.0117503	0.00986152	0.00333733	0.00182503
3.43738	0.0151987	0.0114572	0.00987522	0.00334036	0.00182574
3.43772	0.0151108	0.0112077	0.00986501	0.0033199	0.00181156
3.43806	0.0149911	0.0110082	0.00981197	0.00331134	0.00180533
3.4384	0.0148866	0.0108229	0.00977395	0.00331684	0.00180588
3.43874	0.0147801	0.0106789	0.00978155	0.00329939	0.0017917
3.43908	0.0147172	0.010567	0.00978341	0.00328614	0.00178583
3.43942	0.0146868	0.0104731	0.00973917	0.0032925	0.00178624
3.43976	0.0146585	0.0103894	0.00969124	0.00327921	0.00177207
3.4401	0.0146135	0.0102925	0.00968841	0.00326196	0.00176656
3.44044	0.0145117	0.0101853	0.00969827	0.0032675	0.0017668
3.44078	0.0143391	0.0100628	0.00966625	0.003259	0.00175266
3.44112	0.0141477	0.00993857	0.00961318	0.00323893	0.00174749
3.44146	0.0140005	0.00981528	0.00959745	0.00324206	0.00174757
3.4418	0.0139086	0.00969655	0.00961013	0.00323842	0.00173346
3.44214	0.0138523	0.00958111	0.00959169	0.00321706	0.00172863
3.44247	0.0138103	0.00949711	0.00953891	0.00321649	0.00172855
3.44281	0.0137901	0.009416	0.00951003	0.00321719	0.00171449
3.44315	0.0137661	0.00934466	0.00952009	0.00319621	0.00170998
3.44349	0.0137	0.00930753	0.00951438	0.00319115	0.00170973
3.44383	0.0135775	0.00928012	0.0094671	0.00319516	0.00169572
3.44417	0.0134658	0.00923581	0.00942697	0.0031762	0.00169153
3.44451	0.0134399	0.00921846	0.00942963	0.0031664	0.00169111
3.44485	0.0134435	0.009215	0.00943381	0.00317232	0.00167717
3.44519	0.0134019	0.00921393	0.00939617	0.00315672	0.00167328
3.44553	0.0133305	0.00920774	0.00934848	0.0031425	0.00167269
3.44587	0.0132981	0.00919067	0.00934033	0.00314869	0.00165883
3.44621	0.0132983	0.00916422	0.00935011	0.00313743	0.00165524
3.44655	0.0132964	0.00912292	0.00932456	0.00311965	0.00165447
3.44689	0.0132874	0.00908444	0.00927411	0.00312446	0.00164069
3.44723	0.0132699	0.00905392	0.00925366	0.00311796	0.00163739
3.44757	0.0132139	0.00902439	0.00926401	0.00309793	0.00163644
3.44791	0.0131137	0.00900698	0.00925099	0.0030999	0.00162276
3.44825	0.0129976	0.00897634	0.00920285	0.00309803	0.00161973
3.44859	0.0129214	0.00893919	0.00917071	0.0030773	0.00161862
3.44893	0.0129054	0.00892036	0.00917672	0.00307533	0.00160504
3.44927	0.0129126	0.00887832	0.00917464	0.00307737	0.00160227
3.44961	0.0129056	0.00886299	0.00913334	0.00305761	0.00160098
3.44995	0.0128924	0.00880944	0.00909202	0.00305109	0.00158752
3.45029	0.0128826	0.00877933	0.00908968	0.0030559	0.00158499
3.45063	0.0128556	0.00874214	0.00909527	0.00303862	0.00158354
3.45097	0.0127902	0.00869498	0.00906407	0.00302751	0.00157019
3.45131	0.0127108	0.00863822	0.00901752	0.0030336	0.00156791
3.45165	0.0126715	0.00858866	0.00900437	0.00302001	0.00156628
3.45199	0.0126612	0.00853858	0.00901326	0.00300484	0.00155305
3.45232	0.0126525	0.00851483	0.00899368	0.00301058	0.00155101
3.45266	0.0126133	0.00845306	0.00894656	0.00300144	0.00154921
3.453	0.0125854	0.00841398	0.00892204	0.00298325	0.00153611
3.45334	0.0125854	0.00836599	0.00892948	0.00298707	0.0015343
3.45368	0.0125651	0.00833171	0.00892111	0.00298258	0.00153233
3.45402	0.0125117	0.00829611	0.00887803	0.00296277	0.00151937
3.45436	0.0124833	0.00828008	0.00884348	0.00296336	0.00151777
3.4547	0.0124711	0.00825746	0.0088452	0.00296316	0.00151563
3.45504	0.0124231	0.00821958	0.00884585	0.00294331	0.00150281
3.45538	0.0123513	0.00819194	0.00881057	0.00293977	0.00150141
3.45572	0.0122792	0.00815933	0.00876898	0.002943	0.00149912
3.45606	0.0122594	0.00812225	0.00876179	0.00292469	0.00148644
3.4564	0.012262	0.0080927	0.0087679	0.00291665	0.00148524
3.45674	0.0122491	0.0080577	0.00874281	0.00292202	0.00148278
3.45708	0.0122158	0.00801103	0.00869821	0.00290666	0.00147026
3.45742	0.0121812	0.00797803	0.00868057	0.0028943	0.00146924
3.45776	0.0121515	0.00794775	0.00868783	0.00290029	0.00146663
3.4581	0.0121086	0.00791121	0.00867358	0.00288887	0.00145425
3.45844	0.0120357	0.00787414	0.00863037	0.00287294	0.00145342
3.45878	0.0119739	0.0078458	0.00860253	0.00287795	0.00145064
3.45912	0.01194	0.00782528	0.00860663	0.00287101	0.00143843
3.45946	0.0119263	0.00779808	0.00860207	0.00285267	0.00143777
3.4598	0.0119196	0.00777644	0.00856429	0.00285526	0.00143484
3.46014	0.0119102	0.00775833	0.00852823	0.00285276	0.00142279
3.46048	0.0119085	0.00774436	0.00852556	0.00283349	0.00142228
3.46082	0.0118928	0.00773411	0.00852803	0.00283253	0.00141921
3.46116	0.0118383	0.00772636	0.00849866	0.0028339	0.00140732
3.4615	0.0117693	0.00771914	0.00845766	0.00281526	0.00140697
3.46183	0.0117392	0.00771292	0.0084459	0.00281009	0.00140374
3.46217	0.0117502	0.00770705	0.0084517	0.0028143	0.00139202
3.46251	0.011744	0.00769676	0.00843226	0.00279778	0.00139181
3.46285	0.0117179	0.00768509	0.00839031	0.00278826	0.00138845
3.46319	0.0117113	0.00767395	0.00836877	0.00279393	0.0013769
3.46353	0.0117061	0.00765803	0.00837379	0.00278073	0.00137683
3.46387	0.0116608	0.00764618	0.00836413	0.00276729	0.00137332
3.46421	0.0115769	0.00762628	0.00832526	0.00277288	0.00136194
3.46455	0.0115163	0.00760374	0.00829491	0.0027638	0.001362
3.46489	0.0114965	0.00757037	0.00829537	0.00274736	0.00135835
3.46523	0.0115023	0.00753865	0.00829374	0.00275136	0.00134715
3.46557	0.0115063	0.00749031	0.00826133	0.00274666	0.00134733
3.46591	0.0114897	0.00745228	0.00822463	0.00272851	0.00134355
3.46625	0.0114666	0.00740575	0.00821764	0.00272964	0.00133253
3.46659	0.0114242	0.007357	0.00822105	0.00272905	0.00133282
3.46693	0.0113562	0.00730733	0.0081973	0.00271068	0.00132891
3.46727	0.0112708	0.0072618	0.00815768	0.00270802	0.00131806
3.46761	0.0112068	0.00721501	0.00814176	0.00271078	0.00131846
3.46795	0.0111696	0.00716438	0.0081465	0.00269369	0.00131443
3.46829	0.0111599	0.0071249	0.00813212	0.00268684	0.00130376
3.46863	0.0111385	0.00708329	0.0080934	0.00269175	0.00130425
3.46897	0.0111229	0.00704885	0.00806862	0.00267729	0.0013001
3.46931	0.0111147	0.00701477	0.00807093	0.00266637	0.00128961
3.46965	0.0110804	0.00697836	0.00806505	0.00267201	0.0012902
3.46999	0.0110006	0.00694449	0.00803079	0.00266116	0.00128593
3.47033	0.0109347	0.00691967	0.00799875	0.00264682	0.00127562
3.47067	0.0109151	0.00689739	0.00799541	0.00265168	0.0012763
3.471	0.0108973	0.00687334	0.00799582	0.00264499	0.00127191
3.47134	0.0108367	0.00684556	0.00796871	0.0026283	0.00126178
3.47168	0.0107802	0.00682022	0.00793219	0.002631	0.00126254
3.47202	0.0107473	0.00679155	0.00792108	0.00262848	0.00125805
3.47236	0.0107305	0.00675977	0.00792459	0.0026108	0.0012481
3.4727	0.0107171	0.00672925	0.00790605	0.00261026	0.00124893
3.47304	0.0107088	0.00669388	0.00786851	0.00261139	0.00124433
3.47338	0.0106908	0.00665381	0.00784893	0.0025942	0.00123456
3.47372	0.0106602	0.0066055	0.00785197	0.00258975	0.00123546
3.47406	0.0105821	0.00655461	0.00784197	0.00259359	0.00123076
3.4744	0.0104697	0.00649534	0.00780694	0.0025783	0.00122117
3.47474	0.0103643	0.00642562	0.00777965	0.00256979	0.00122213
3.47508	0.0103076	0.0063496	0.00777887	0.00257505	0.00121734
3.47542	0.010284	0.00627069	0.00777595	0.0025628	0.00120793
3.47576	0.0102797	0.0061845	0.00774643	0.00255061	0.00120895
3.4761	0.0102752	0.0060917	0.00771351	0.00255585	0.00120406
3.47644	0.0102583	0.00599485	0.00770634	0.0025474	0.00119483
3.47678	0.0101951	0.00589612	0.00770793	0.00253237	0.0011959
3.47712	0.010054	0.00578887	0.00768592	0.00253616	0.00119092
3.47746	0.00985349	0.00568057	0.00765035	0.00253178	0.00118187
3.4778	0.0096992	0.00557292	0.00763542	0.00251511	0.00118299
3.47814	0.00965149	0.00546823	0.00763828	0.00251625	0.00117793
3.47848	0.00965757	0.00537139	0.00762445	0.00251569	0.00116906
3.47882	0.00966013	0.00527729	0.00758959	0.00249878	0.00117022
3.47916	0.0096458	0.00518584	0.00756692	0.00249641	0.00116507
3.4795	0.00958875	0.00510523	0.00756772	0.00249895	0.00115638
3.47984	0.00947883	0.00503059	0.00756137	0.00248322	0.00115758
3.48018	0.00934516	0.00496689	0.00753036	0.00247693	0.00115236
3.48052	0.0092548	0.00490602	0.00750131	0.00248147	0.00114384
3.48085	0.00921633	0.00485321	0.00749721	0.00246817	0.00114507
3.48119	0.0091927	0.00480207	0.0074964	0.00245809	0.00113978
3.48153	0.00916524	0.00475893	0.00747164	0.00246329	0.00113143
3.48187	0.00913442	0.00471448	0.00743864	0.00245334	0.00113269
3.48221	0.00911181	0.00467842	0.00742775	0.00244009	0.00112733
3.48255	0.00909485	0.00463924	0.00742969	0.00244454	0.00111916
3.48289	0.00905444	0.00459904	0.00741247	0.00243844	0.00112045
3.48323	0.00899956	0.00455821	0.00737857	0.00242301	0.00111502
3.48357	0.00896384	0.00451594	0.00736023	0.00242542	0.00110702
3.48391	0.00894584	0.00447305	0.00736176	0.00242318	0.00110833
3.48425	0.00891834	0.0044273	0.00735205	0.00240686	0.00110284
3.48459	0.00886969	0.0043808	0.00732038	0.00240623	0.00109501
3.48493	0.00880391	0.00433292	0.00729528	0.00240736	0.00109634
3.48527	0.00875586	0.00428226	0.00729343	0.00239154	0.00109079
3.48561	0.0087408	0.00422959	0.00728995	0.00238726	0.00108313
3.48595	0.00873643	0.00418286	0.00726318	0.00239085	0.00108447
3.48629	0.00872175	0.00412601	0.00723314	0.00237683	0.00107887
3.48663	0.00871807	0.00407448	0.00722563	0.00236879	0.00107138
3.48697	0.00868812	0.00402044	0.0072261	0.00237363	0.00107273
3.48731	0.00858239	0.00396589	0.00720599	0.00236247	0.00106707
3.48765	0.00845694	0.00391836	0.00717368	0.00235104	0.00105975
3.48799	0.00839336	0.00385978	0.00715929	0.00235579	0.00106112
3.48833	0.00838986	0.00380657	0.00716082	0.00234818	0.00105541
3.48867	0.00839231	0.00375188	0.00714797	0.00233417	0.00104825
3.48901	0.00839118	0.00370555	0.00711637	0.00233751	0.00104962
3.48935	0.00838559	0.00365653	0.00709514	0.00233366	0.00104387
3.48969	0.00835725	0.00360885	0.00709477	0.00231821	0.00103688
3.49003	0.00830214	0.00356434	0.00708852	0.00231903	0.00103824
3.49036	0.00821911	0.00351538	0.00706044	0.00231871	0.00103245
3.4907	0.00815052	0.00346624	0.0070336	0.00230318	0.00102562
3.49104	0.00812508	0.00342224	0.00702879	0.00230064	0.00102699
3.49138	0.00811864	0.00337878	0.0070274	0.00230318	0.00102115
3.49172	0.00811765	0.00333631	0.00700496	0.00228887	0.00101449
3.49206	0.00811749	0.00329737	0.00697472	0.00228269	0.00101585
3.4924	0.00811499	0.00326053	0.00696381	0.00228698	0.00100998
3.49274	0.00809496	0.00322196	0.00696475	0.00227495	0.00100347
3.49308	0.00805169	0.0031809	0.00694907	0.00226536	0.00100483
3.49342	0.00798373	0.00314624	0.00691817	0.0022701	0.000998929
3.49376	0.00791948	0.00311675	0.00690061	0.00226123	0.000992574
3.4941	0.00788968	0.00308018	0.00690104	0.00224877	0.000993925
3.49444	0.00789182	0.00304676	0.00689206	0.00225271	0.000987996
3.49478	0.00788484	0.00301754	0.00686331	0.00224742	0.000981794
3.49512	0.00786577	0.00298899	0.00683976	0.00223307	0.000983135
3.49546	0.00786421	0.00296084	0.00683702	0.00223502	0.00097718
3.4958	0.00783358	0.00293048	0.00683353	0.00223328	0.00097113
3.49614	0.00774918	0.00290528	0.00680931	0.00221825	0.000972459
3.49648	0.00767333	0.00287682	0.00678148	0.00221731	0.000966482
3.49682	0.00764122	0.00285191	0.00677354	0.00221861	0.00096058
3.49716	0.00763393	0.0028329	0.00677343	0.00220419	0.000961895
3.4975	0.00762036	0.00281849	0.0067553	0.00219984	0.000955898
3.49784	0.00760645	0.00280002	0.00672561	0.00220331	0.000950144
3.49818	0.00759427	0.00278228	0.00671144	0.00219068	0.000951443
3.49852	0.00757961	0.00277194	0.00671209	0.00218289	0.000945429
3.49886	0.00754357	0.0027606	0.0067005	0.00218737	0.00093982
3.4992	0.00750904	0.00275219	0.00667168	0.00217749	0.000941101
3.49953	0.00748873	0.00274219	0.00665138	0.00216665	0.000935073
3.49987	0.0074845	0.0027375	0.0066501	0.00217089	0.000929607
3.50021	0.00747706	0.00272697	0.00664439	0.00216434	0.000930868
3.50055	0.00745476	0.00272543	0.00661895	0.00215124	0.000924829
3.50089	0.00743247	0.00272249	0.00659373	0.00215403	0.000919503
3.50123	0.00741958	0.00271796	0.00658825	0.00215096	0.000920744
3.50157	0.00741797	0.00271489	0.00658676	0.0021367	0.000914696
3.50191	0.00741048	0.00270873	0.00656659	0.00213704	0.000909508
3.50225	0.00738735	0.00271223	0.00653851	0.00213714	0.000910727
3.50259	0.00737022	0.00271359	0.00652739	0.00212294	0.000904673
3.50293	0.00736586	0.00271421	0.00652776	0.00212017	0.000899621
3.50327	0.00733841	0.00270734	0.00651378	0.00212274	0.000900816
3.50361	0.007275	0.00270048	0.00648538	0.00210981	0.000894758
3.50395	0.00722915	0.00269687	0.00646823	0.0021037	0.000889839
3.50429	0.00722265	0.0026904	0.00646785	0.00210772	0.000891009
3.50463	0.00722042	0.00268746	0.00645991	0.00209708	0.00088495
3.50497	0.0072108	0.00268365	0.00643375	0.00208783	0.000880163
3.50531	0.0072087	0.00268172	0.00641126	0.00209213	0.000881307
3.50565	0.00720367	0.00268072	0.00640774	0.00208449	0.000875249
3.50599	0.00716571	0.00267707	0.00640463	0.00207274	0.000870591
3.50633	0.00710306	0.00267039	0.00638283	0.00207612	0.000871708
3.50667	0.0070454	0.00265905	0.00635666	0.0020718	0.000865653
3.50701	0.00701959	0.00265562	0.00634822	0.00205848	0.000861121
3.50735	0.00701937	0.00264274	0.00634792	0.00205987	0.000862211
3.50769	0.00702259	0.00263204	0.00633182	0.00205877	0.000856161
3.50803	0.00701997	0.0026226	0.00630426	0.00204501	0.000851753
3.50837	0.00702153	0.00261219	0.00629005	0.00204363	0.000852814
3.50871	0.00701509	0.00260317	0.00629012	0.00204521	0.000846772
3.50904	0.00698156	0.0025927	0.00628001	0.00203221	0.000842486
3.50938	0.00692614	0.00258187	0.00625359	0.00202765	0.000843518
3.50972	0.0068711	0.00256925	0.00623384	0.00203105	0.000837484
3.51006	0.00683877	0.00255532	0.0062318	0.00201987	0.000833318
3.5104	0.00684038	0.00254591	0.00622694	0.00201217	0.00083432
3.51074	0.00684282	0.00253453	0.00620393	0.0020163	0.000828298
3.51108	0.00683748	0.00251981	0.00617988	0.00200777	0.000824249
3.51142	0.00683559	0.0025074	0.00617372	0.00199736	0.00082522
3.51176	0.00682067	0.00249809	0.00617246	0.00200104	0.00081921
3.5121	0.00676472	0.00249096	0.00615451	0.00199563	0.000815277
3.51244	0.00669143	0.00246748	0.00612815	0.00198331	0.000816216
3.51278	0.006657	0.00245751	0.00611666	0.00198545	0.000810222
3.51312	0.00665587	0.00245386	0.00611675	0.00198323	0.000806401
3.51346	0.00664534	0.00244625	0.00610459	0.00197005	0.000807309
3.5138	0.00662592	0.00243879	0.00607832	0.00196976	0.000801331
3.51414	0.00661784	0.00243605	0.00606126	0.00197036	0.000797621
3.51448	0.00661378	0.0024337	0.00606027	0.00195747	0.000798496
3.51482	0.00659455	0.00243077	0.0060536	0.00195424	0.000792536
3.51516	0.00656365	0.00242873	0.00602979	0.00195693	0.000788934
3.5155	0.00653744	0.002425	0.00600796	0.00194542	0.000789776
3.51584	0.0065276	0.00241952	0.00600371	0.00193911	0.000783836
3.51618	0.00652262	0.00241808	0.00600126	0.00194291	0.000780341
3.51652	0.00651067	0.00241778	0.0059818	0.00193367	0.00078115
3.51686	0.00649559	0.00241836	0.0059569	0.00192457	0.000775231
3.5172	0.00648942	0.00241826	0.00594783	0.00192836	0.00077184
3.51754	0.00648621	0.00241942	0.00594761	0.00192199	0.000772615
3.51788	0.00647417	0.00241885	0.0059336	0.00191074	0.000766719
3.51822	0.00645871	0.00242328	0.00590784	0.00191343	0.000763429
3.51856	0.00644728	0.00242739	0.00589334	0.00191013	0.000764171
3.51889	0.00644664	0.0024308	0.005893	0.00189766	0.000758299
3.51923	0.00643929	0.00243594	0.00588454	0.00189832	0.000755109
3.51957	0.00639942	0.00244234	0.0058603	0.00189789	0.000755816
3.51991	0.00634814	0.00244719	0.00584077	0.00188527	0.00074997
3.52025	0.00633146	0.0024531	0.00583803	0.00188327	0.000746878
3.52059	0.00633358	0.00246014	0.00583425	0.00188513	0.000747551
3.52093	0.00632006	0.00246857	0.00581358	0.00187345	0.000741732
3.52127	0.00630588	0.0024782	0.00579034	0.00186851	0.000738734
3.52161	0.00630588	0.00248719	0.00578343	0.00187182	0.000739373
3.52195	0.00629021	0.00249633	0.00578262	0.00186201	0.000733582
3.52229	0.00624682	0.00250683	0.00576693	0.00185424	0.000730678
3.52263	0.00620408	0.0025178	0.00574199	0.00185796	0.000731283
3.52297	0.00618691	0.00252878	0.00572991	0.00185073	0.00072552
3.52331	0.00618667	0.00253965	0.00572988	0.00184062	0.000722707
3.52365	0.00618609	0.00255065	0.00571967	0.00184368	0.000723278
3.52399	0.00617886	0.00256156	0.00569532	0.00183937	0.000717546
3.52433	0.00617673	0.00257184	0.00567808	0.00182773	0.000714822
3.52467	0.00617943	0.00258106	0.00567653	0.00182916	0.000715358
3.52501	0.00616892	0.00258972	0.0056713	0.00182772	0.000709657
3.52535	0.00614263	0.00259771	0.00564973	0.00181554	0.000707021
3.52569	0.00611836	0.00260665	0.00562829	0.00181461	0.000707523
3.52603	0.00610541	0.00261631	0.00562325	0.00181562	0.000701854
3.52637	0.0061039	0.00262498	0.00562163	0.00180397	0.000699303
3.52671	0.00610388	0.00263189	0.00560448	0.00180027	0.000699771
3.52705	0.00609397	0.00263763	0.00558059	0.001803	0.000694135
3.52739	0.00608295	0.00264139	0.00557077	0.00179285	0.000691667
3.52773	0.00608139	0.00264615	0.00557074	0.00178635	0.000692101
3.52806	0.00606725	0.0026484	0.00555887	0.00178986	0.0006865
3.5284	0.00602597	0.00264785	0.00553471	0.00178197	0.000684113
3.52874	0.0059915	0.00264751	0.00551973	0.00177303	0.000684513
3.52908	0.00598652	0.00264677	0.00551904	0.00177627	0.000678947
3.52942	0.00597852	0.00264206	0.00551232	0.0017711	0.000676639
3.52976	0.00595215	0.0026355	0.00549012	0.00176039	0.000677005
3.5301	0.00593814	0.00263131	0.00547059	0.00176239	0.000671475
3.53044	0.00593988	0.00262563	0.00546713	0.00176004	0.000669245
3.53078	0.00592797	0.0026178	0.00546452	0.00174846	0.000669578
3.53112	0.00589597	0.0026097	0.00544613	0.00174842	0.000664084
3.53146	0.00586529	0.00260231	0.0054235	0.0017486	0.00066193
3.5318	0.00585346	0.00259525	0.00541573	0.00173716	0.000662229
[truncated: 654 more rows]

## Sheet: Figure 3b Case 11
Time (s)	25_to_1402 Amplitude (μm)	Bruit Amplitude (μm)	100_to_125 Amplitude (μm)
2.85319	0.028727	0.0287121	0.00161549
2.85353	0.0286013	0.0285859	0.0016201
2.85387	0.028472	0.0284568	0.00162315
2.85421	0.02834	0.028325	0.00162366
2.85455	0.0282068	0.0281911	0.00162104
2.85489	0.0280743	0.0280559	0.00161577
2.85523	0.0279443	0.0279199	0.00160842
2.85557	0.0278147	0.0277854	0.00160004
2.85591	0.0276815	0.0276501	0.00159242
2.85625	0.0275544	0.0275144	0.00158672
2.85659	0.0274264	0.0273816	0.00158361
2.85693	0.0273019	0.0272513	0.00158349
2.85727	0.0271816	0.0271254	0.00158601
2.85761	0.0270638	0.027004	0.00159026
2.85795	0.0269488	0.026887	0.00159502
2.85829	0.026834	0.0267748	0.00159896
2.85863	0.0267253	0.026668	0.00160098
2.85897	0.0266215	0.0265663	0.00160039
2.85931	0.0265166	0.0264689	0.00159703
2.85965	0.026416	0.0263744	0.00159135
2.85999	0.0263202	0.0262828	0.00158416
2.86033	0.0262353	0.0261976	0.00157662
2.86067	0.0261565	0.0261222	0.00157009
2.86101	0.0260866	0.0260548	0.00156578
2.86135	0.0260258	0.0259931	0.00156408
2.86169	0.0259742	0.0259481	0.00156507
2.86203	0.0259295	0.025903	0.00156818
2.86237	0.0258927	0.02586	0.00157241
2.8627	0.0258617	0.0258271	0.00157654
2.86304	0.025834	0.0258029	0.0015794
2.86338	0.0258158	0.0257884	0.00158013
2.86372	0.0258085	0.0257782	0.0015783
2.86406	0.0258035	0.0257733	0.00157404
2.8644	0.025803	0.0257722	0.00156798
2.86474	0.0258038	0.0257723	0.0015611
2.86508	0.0258156	0.0257769	0.00155455
2.86542	0.0258268	0.0257892	0.00154939
2.86576	0.0258389	0.0258028	0.00154638
2.8661	0.0258599	0.0258263	0.00154578
2.86644	0.0258844	0.0258534	0.00154737
2.86678	0.025911	0.0258797	0.00155043
2.86712	0.0259385	0.0259074	0.00155398
2.86746	0.0259653	0.0259348	0.00155695
2.8678	0.0259896	0.0259564	0.00155843
2.86814	0.0260103	0.0259767	0.00155784
2.86848	0.0260252	0.0259943	0.00155503
2.86882	0.0260368	0.0260063	0.00155033
2.86916	0.0260442	0.0260129	0.00154444
2.8695	0.0260473	0.0260157	0.0015383
2.86984	0.0260446	0.026013	0.00153285
2.87018	0.0260349	0.0260023	0.00152889
2.87052	0.0260188	0.025985	0.00152687
2.87086	0.0259958	0.0259612	0.00152681
2.8712	0.0259682	0.0259302	0.00152832
2.87154	0.0259277	0.0258882	0.0015307
2.87188	0.0258798	0.0258372	0.00153307
2.87221	0.0258235	0.0257768	0.00153463
2.87255	0.0257561	0.0257076	0.00153473
2.87289	0.0256795	0.0256308	0.00153306
2.87323	0.0255913	0.0255406	0.0015296
2.87357	0.02549	0.0254426	0.00152491
2.87391	0.0253793	0.0253367	0.00151956
2.87425	0.0252617	0.0252227	0.00151439
2.87459	0.0251364	0.025107	0.00151
2.87493	0.0249965	0.024977	0.00150687
2.87527	0.0248476	0.0248349	0.00150521
2.87561	0.0246925	0.0246836	0.00150494
2.87595	0.0245296	0.0245252	0.00150567
2.87629	0.0243642	0.0243611	0.00150686
2.87663	0.0241908	0.0241885	0.00150789
2.87697	0.0240127	0.0240066	0.00150816
2.87731	0.023827	0.0238171	0.00150731
2.87765	0.0236355	0.0236201	0.00150523
2.87799	0.023437	0.0234228	0.001502
2.87833	0.0232424	0.023223	0.00149777
2.87867	0.0230458	0.0230176	0.00149305
2.87901	0.0228515	0.0228144	0.00148848
2.87935	0.0226481	0.0226065	0.00148452
2.87969	0.0224467	0.0223997	0.00148151
2.88003	0.022239	0.0221944	0.00147957
2.88037	0.0220445	0.0219937	0.00147862
2.88071	0.0218506	0.0217964	0.00147841
2.88105	0.0216457	0.021595	0.00147854
2.88138	0.0214544	0.0213969	0.0014786
2.88172	0.021266	0.0212101	0.00147819
2.88206	0.0210847	0.0210234	0.00147701
2.8824	0.0209123	0.0208514	0.00147492
2.88274	0.0207366	0.0206824	0.00147193
2.88308	0.0205669	0.02052	0.00146825
2.88342	0.0204098	0.0203682	0.00146417
2.88376	0.020265	0.0202225	0.00145992
2.8841	0.0201315	0.0200924	0.00145586
2.88444	0.0200035	0.0199765	0.00145231
2.88478	0.0198981	0.0198692	0.00144951
2.88512	0.0197983	0.0197761	0.00144757
2.88546	0.0197121	0.0196895	0.00144643
2.8858	0.0196441	0.0196129	0.00144592
2.88614	0.0195825	0.0195547	0.00144572
2.88648	0.0195316	0.0195013	0.00144547
2.88682	0.01949	0.0194588	0.00144477
2.88716	0.0194584	0.0194304	0.0014433
2.8875	0.0194375	0.0194057	0.00144087
2.88784	0.0194209	0.0193888	0.00143741
2.88818	0.0194149	0.0193792	0.00143309
2.88852	0.0194147	0.0193815	0.00142829
2.88886	0.0194167	0.0193876	0.00142347
2.8892	0.0194256	0.0193957	0.00141911
2.88954	0.0194386	0.0194118	0.00141563
2.88988	0.0194576	0.0194295	0.00141329
2.89022	0.0194703	0.0194414	0.00141216
2.89056	0.0194911	0.0194607	0.001412
2.89089	0.0195055	0.0194758	0.00141243
2.89123	0.0195218	0.0194894	0.00141281
2.89157	0.019538	0.0195086	0.0014126
2.89191	0.019559	0.0195259	0.00141131
2.89225	0.0195648	0.0195271	0.00140865
2.89259	0.0195675	0.0195272	0.00140467
2.89293	0.0195647	0.0195167	0.00139954
2.89327	0.0195616	0.0195082	0.00139382
2.89361	0.0195585	0.0195044	0.00138819
2.89395	0.0195406	0.0194888	0.00138339
2.89429	0.0195165	0.019461	0.00137997
2.89463	0.0194738	0.0194206	0.00137825
2.89497	0.0194287	0.0193765	0.00137815
2.89531	0.0193717	0.0193165	0.00137922
2.89565	0.0193	0.019248	0.00138076
2.89599	0.0192208	0.0191713	0.00138193
2.89633	0.0191303	0.019084	0.00138199
2.89667	0.0190244	0.0189804	0.00138034
2.89701	0.0189104	0.0188732	0.00137679
2.89735	0.0187803	0.0187524	0.0013715
2.89769	0.0186564	0.0186293	0.00136517
2.89803	0.0185168	0.0184952	0.00135872
2.89837	0.0183779	0.0183514	0.0013531
2.89871	0.0182312	0.0182131	0.00134913
2.89905	0.0180863	0.0180567	0.0013473
2.89939	0.0179247	0.017895	0.00134759
2.89973	0.0177584	0.0177307	0.00134952
2.90007	0.0175806	0.0175729	0.00135222
2.90041	0.0174165	0.0173949	0.00135464
2.90074	0.0172373	0.0172126	0.00135578
2.90108	0.0170542	0.0170264	0.00135492
2.90142	0.01687	0.016842	0.00135179
2.90176	0.0166858	0.0166628	0.00134661
2.9021	0.0165089	0.0164828	0.00134009
2.90244	0.0163308	0.0163068	0.0013333
2.90278	0.0161648	0.0161466	0.0013274
2.90312	0.0160191	0.016001	0.00132342
2.90346	0.0158749	0.0158416	0.00132196
2.9038	0.0157405	0.0156985	0.00132306
2.90414	0.0156099	0.015559	0.00132617
2.90448	0.0154901	0.0154483	0.00133027
2.90482	0.0153889	0.0153361	0.00133409
2.90516	0.0153006	0.0152408	0.00133647
2.9055	0.0152233	0.0151669	0.00133652
2.90584	0.0151563	0.0150894	0.00133396
2.90618	0.0151019	0.0150283	0.00132903
2.90652	0.0150604	0.0149843	0.00132259
2.90686	0.0150202	0.0149462	0.0013159
2.9072	0.0149901	0.0149202	0.00131038
2.90754	0.0149738	0.0149073	0.00130712
2.90788	0.0149718	0.0149023	0.00130674
2.90822	0.0149741	0.0149188	0.00130922
2.90856	0.0149853	0.0149325	0.00131389
2.9089	0.0149992	0.0149593	0.00131955
2.90924	0.0150243	0.0149814	0.00132482
2.90958	0.0150597	0.0150276	0.00132837
2.90991	0.0150932	0.0150658	0.00132933
2.91025	0.0151321	0.0151108	0.0013274
2.91059	0.0151813	0.0151602	0.00132295
2.91093	0.0152368	0.0152188	0.00131698
2.91127	0.0152888	0.0152744	0.00131087
2.91161	0.0153428	0.0153269	0.00130613
2.91195	0.0153945	0.0153806	0.0013039
2.91229	0.0154518	0.0154353	0.0013049
2.91263	0.0155119	0.0154956	0.00130905
2.91297	0.0155713	0.0155547	0.00131554
2.91331	0.0156285	0.0156103	0.00132301
2.91365	0.0156839	0.0156638	0.0013299
2.91399	0.0157353	0.0157167	0.00133482
2.91433	0.015784	0.0157638	0.00133682
2.91467	0.0158339	0.0158145	0.00133566
2.91501	0.0158869	0.0158727	0.00133181
2.91535	0.0159742	0.0159573	0.0013264
2.91569	0.016061	0.0160415	0.00132096
2.91603	0.0161476	0.0161287	0.00131718
2.91637	0.0162491	0.0162232	0.00131627
2.91671	0.0163678	0.0163465	0.00131875
2.91705	0.0164964	0.0164735	0.00132437
2.91739	0.0166076	0.0165785	0.00133244
2.91773	0.0167361	0.0167024	0.00134153
2.91807	0.0168962	0.016851	0.00135003
2.91841	0.0170562	0.0170008	0.00135639
2.91875	0.01723	0.0171779	0.00135964
2.91909	0.0173768	0.0173134	0.00135951
2.91942	0.0175681	0.017491	0.00135652
2.91976	0.0177391	0.0176558	0.00135185
2.9201	0.0179779	0.0179028	0.00134712
2.92044	0.0181765	0.0180939	0.00134406
2.92078	0.0183695	0.0182867	0.00134398
2.92112	0.0186131	0.0185341	0.00134732
2.92146	0.0187795	0.0187162	0.00135416
2.9218	0.0189088	0.0188776	0.00136366
2.92214	0.0190424	0.0190197	0.00137425
2.92248	0.0191598	0.0191538	0.0013842
2.92282	0.0192981	0.0192881	0.00139187
2.92316	0.0193722	0.0193792	0.00139627
2.9235	0.0194981	0.0194982	0.00139717
2.92384	0.0195578	0.0195763	0.00139512
2.92418	0.0195858	0.0196077	0.00139131
2.92452	0.0196274	0.0196506	0.00138731
2.92486	0.0197227	0.0197293	0.00138479
2.9252	0.0197744	0.0197795	0.00138509
2.92554	0.0198906	0.019873	0.00138897
2.92588	0.0199668	0.0199639	0.00139677
2.92622	0.0200841	0.0200564	0.00140699
2.92656	0.0202109	0.0201767	0.0014183
2.9269	0.0203641	0.0203138	0.00142897
2.92724	0.0205312	0.0204792	0.00143745
2.92758	0.0207017	0.0206535	0.00144287
2.92792	0.0208978	0.0208483	0.00144496
2.92826	0.0211092	0.0210619	0.00144407
2.9286	0.0213346	0.0213149	0.00144128
2.92894	0.0216369	0.0216056	0.00143798
2.92927	0.0219471	0.0219247	0.00143578
2.92961	0.0223217	0.0222921	0.00143614
2.92995	0.0226967	0.0226877	0.00143972
2.93029	0.023189	0.0231583	0.00144654
2.93063	0.0237362	0.0237129	0.00145611
2.93097	0.0244063	0.0243924	0.00146725
2.93131	0.0251604	0.0251204	0.00147816
2.93165	0.0259992	0.0259288	0.00148762
2.93199	0.0268805	0.0268185	0.00149424
2.93233	0.0277549	0.0276718	0.00149765
2.93267	0.0286586	0.0285778	0.0014978
2.93301	0.0296474	0.0295536	0.00149584
2.93335	0.030658	0.0305617	0.00149303
2.93369	0.0316411	0.031532	0.00149079
2.93403	0.0326332	0.0325638	0.00149025
2.93437	0.0336419	0.0335844	0.00149255
2.93471	0.034568	0.0345354	0.00149801
2.93505	0.0356157	0.0355998	0.00150634
2.93539	0.0367205	0.0367193	0.00151677
2.93573	0.0376969	0.0377099	0.00152713
2.93607	0.0385739	0.0386086	0.00153666
2.93641	0.0393672	0.0394279	0.00154409
2.93675	0.0402043	0.0402533	0.00154849
2.93709	0.0410683	0.041103	0.00155001
2.93743	0.0418424	0.0419201	0.00154901
2.93777	0.0425139	0.0425937	0.00154648
2.93811	0.0431269	0.0431827	0.0015438
2.93845	0.0438115	0.0438748	0.00154239
2.93878	0.0443768	0.0444168	0.00154313
2.93912	0.0447395	0.044751	0.0015467
2.93946	0.0450806	0.0451143	0.00155327
2.9398	0.045411	0.045434	0.00156164
2.94014	0.0456719	0.0456835	0.00157106
2.94048	0.0458595	0.0458629	0.0015802
2.94082	0.0459962	0.0459928	0.00158785
2.94116	0.0461796	0.0461668	0.00159318
2.9415	0.0463887	0.0463799	0.00159579
2.94184	0.046483	0.0464719	0.0015957
2.94218	0.0465	0.0465008	0.00159361
2.94252	0.0465356	0.0465315	0.00159069
2.94286	0.0465725	0.0465543	0.00158817
2.9432	0.0466604	0.0466406	0.00158737
2.94354	0.046734	0.0467288	0.00158869
2.94388	0.0468383	0.0468274	0.00159254
2.94422	0.0469112	0.0469166	0.00159864
2.94456	0.0471685	0.0471476	0.00160633
2.9449	0.0474567	0.0474422	0.00161441
2.94524	0.0477486	0.0477234	0.00162183
2.94558	0.0480503	0.0480108	0.00162738
2.94592	0.0484046	0.0483618	0.00163067
2.94626	0.0486402	0.0485936	0.00163137
2.9466	0.0491914	0.0491365	0.00162988
2.94694	0.0497389	0.0496913	0.00162702
2.94728	0.0502574	0.0502192	0.00162401
2.94762	0.0507729	0.0507264	0.00162195
2.94795	0.0513845	0.0513156	0.00162148
2.94829	0.0520419	0.0519761	0.00162321
2.94863	0.0526942	0.0526481	0.00162717
2.94897	0.0532791	0.0532214	0.00163285
2.94931	0.0538997	0.0538481	0.00163961
2.94965	0.0546599	0.0546171	0.00164642
2.94999	0.0553158	0.0552934	0.00165236
2.95033	0.0561409	0.0561253	0.00165642
2.95067	0.0567287	0.0566921	0.00165807
2.95101	0.0575378	0.0575472	0.00165765
2.95135	0.0581145	0.0581193	0.00165561
2.95169	0.0586406	0.058662	0.00165282
2.95203	0.0591162	0.059135	0.00165004
2.95237	0.0599253	0.0599112	0.00164833
2.95271	0.0603411	0.0603607	0.00164838
2.95305	0.0610426	0.0610395	0.00165049
2.95339	0.0616359	0.0616597	0.00165464
2.95373	0.0621836	0.0622038	0.00166013
2.95407	0.062674	0.0626704	0.00166601
2.95441	0.0633553	0.0633537	0.00167141
2.95475	0.0637598	0.0637485	0.00167552
2.95509	0.0642298	0.0642312	0.00167853
2.95543	0.0646831	0.0646503	0.00167927
2.95577	0.0650013	0.064983	0.00167814
2.95611	0.0652021	0.0651764	0.00167609
2.95645	0.0655486	0.0655131	0.00167372
2.95679	0.0659474	0.0658966	0.00167178
2.95713	0.0661435	0.0661179	0.00167092
2.95747	0.0663574	0.0663222	0.00167167
2.9578	0.0665892	0.0665604	0.00167412
2.95814	0.0667684	0.066748	0.00167806
2.95848	0.0668164	0.0667977	0.00168292
2.95882	0.0668611	0.066848	0.00168798
2.95916	0.0669325	0.0669177	0.00169251
2.9595	0.0670164	0.0669947	0.00169582
2.95984	0.0670636	0.0670401	0.00169771
2.96018	0.0670875	0.067066	0.00169809
2.96052	0.0671184	0.0670874	0.00169716
2.96086	0.067129	0.0670974	0.00169559
2.9612	0.0671501	0.0671205	0.00169398
2.96154	0.0672391	0.0672301	0.00169293
2.96188	0.0673584	0.0673356	0.00169293
2.96222	0.067461	0.0674447	0.00169426
2.96256	0.0675597	0.0675503	0.00169694
2.9629	0.0677074	0.067692	0.00170069
2.96324	0.0679265	0.067907	0.00170507
2.96358	0.0680916	0.0680924	0.00170951
2.96392	0.0683125	0.0682982	0.00171354
2.96426	0.0686349	0.0686298	0.0017165
2.9646	0.0689397	0.0689505	0.00171841
2.96494	0.0692001	0.069226	0.00171931
2.96528	0.069462	0.0694881	0.00171923
2.96562	0.0697424	0.0697486	0.00171864
2.96596	0.0701081	0.0701056	0.001718
2.9663	0.0705536	0.0705538	0.00171781
2.96664	0.0707673	0.0707522	0.00171843
2.96698	0.0711815	0.071186	0.0017201
2.96731	0.0715472	0.0715396	0.00172285
2.96765	0.0718216	0.071813	0.0017265
2.96799	0.0722475	0.0722265	0.00173072
2.96833	0.0726714	0.0726469	0.00173511
2.96867	0.07306	0.0730334	0.00173922
2.96901	0.073317	0.0732773	0.00174266
2.96935	0.0735202	0.0734945	0.00174519
2.96969	0.0737348	0.073709	0.00174702
2.97003	0.0739355	0.0739113	0.00174772
2.97037	0.0741342	0.074099	0.00174785
2.97071	0.0743002	0.0742733	0.0017478
2.97105	0.0743784	0.0743675	0.00174803
2.97139	0.0744388	0.0744132	0.00174893
2.97173	0.0745416	0.0745166	0.00175082
2.97207	0.0745831	0.0745664	0.00175383
2.97241	0.0746164	0.0745994	0.00175783
2.97275	0.0746536	0.0746332	0.00176246
2.97309	0.0746921	0.0746744	0.00176732
2.97343	0.0747233	0.0747082	0.00177195
2.97377	0.074753	0.0747378	0.00177591
2.97411	0.0747853	0.0747728	0.001779
2.97445	0.0748128	0.0748025	0.00178087
2.97479	0.0748374	0.0748285	0.00178172
2.97513	0.0748609	0.0748525	0.0017819
2.97547	0.0748782	0.0748725	0.00178188
2.97581	0.0748904	0.0748839	0.00178221
2.97615	0.0749028	0.0748951	0.00178337
2.97648	0.0749206	0.0749114	0.0017857
2.97682	0.0749543	0.0749424	0.00178929
2.97716	0.0749995	0.0749786	0.001794
2.9775	0.0750242	0.0750134	0.00179943
2.97784	0.0750354	0.0750233	0.00180504
2.97818	0.0750457	0.0750326	0.00181006
2.97852	0.0750564	0.0750461	0.00181408
2.97886	0.075072	0.0750616	0.00181681
2.9792	0.0750917	0.0750757	0.00181818
2.97954	0.0751151	0.075104	0.00181841
2.97988	0.0751311	0.0751213	0.001818
2.98022	0.0751477	0.075138	0.00181765
2.98056	0.0751608	0.0751543	0.00181803
2.9809	0.0751662	0.0751617	0.00181969
2.98124	0.075174	0.0751685	0.00182284
2.98158	0.0751952	0.0751738	0.0018274
2.98192	0.0752196	0.0751866	0.00183306
2.98226	0.0752448	0.0752077	0.00183919
2.9826	0.0752605	0.0752337	0.00184489
2.98294	0.0752697	0.0752549	0.00184945
2.98328	0.0752673	0.0752602	0.00185237
2.98362	0.0752877	0.0752776	0.00185366
2.98396	0.0753123	0.0753023	0.00185355
2.9843	0.0753338	0.0753137	0.00185259
2.98464	0.0753621	0.075332	0.00185154
2.98498	0.075382	0.0753656	0.00185114
2.98532	0.0753942	0.0753827	0.00185206
2.98566	0.075402	0.0753808	0.00185467
2.98599	0.0754179	0.0753921	0.00185889
2.98633	0.0754267	0.0754131	0.00186423
2.98667	0.0754363	0.0754177	0.00187004
2.98701	0.0754519	0.0754215	0.00187546
2.98735	0.0754705	0.0754289	0.00187972
2.98769	0.0754901	0.0754467	0.0018823
2.98803	0.0755043	0.075464	0.00188303
2.98837	0.0755092	0.0754806	0.00188216
2.98871	0.0755155	0.0754856	0.0018803
2.98905	0.0755142	0.0754873	0.00187828
2.98939	0.0755215	0.0755026	0.00187699
2.98973	0.0755351	0.0755026	0.00187716
2.99007	0.0755386	0.0755046	0.00187913
2.99041	0.0755528	0.0755253	0.00188282
2.99075	0.0755785	0.0755714	0.00188776
2.99109	0.075619	0.0756064	0.00189316
2.99143	0.0756321	0.0756155	0.00189809
2.99177	0.0756377	0.0756232	0.00190172
2.99211	0.0756425	0.0756295	0.0019035
2.99245	0.0756466	0.0756342	0.00190326
2.99279	0.0756518	0.0756377	0.0019013
2.99313	0.0756597	0.07564	0.00189829
2.99347	0.0756747	0.0756471	0.00189514
2.99381	0.0756982	0.0756703	0.00189279
2.99415	0.0757369	0.0757102	0.001892
2.99449	0.0757905	0.0757652	0.00189306
2.99483	0.0758595	0.0758353	0.0018959
2.99517	0.0759067	0.0758927	0.00190012
2.99551	0.0759375	0.0759252	0.00190479
2.99584	0.0759404	0.0759287	0.00190897
2.99618	0.0759439	0.0759365	0.00191172
2.99652	0.0759833	0.07597	0.00191246
2.99686	0.0760634	0.0760507	0.00191103
2.9972	0.0761229	0.0761097	0.00190776
2.99754	0.0761353	0.0761188	0.00190342
2.99788	0.0762172	0.0761944	0.00189898
2.99822	0.0763255	0.0763038	0.00189542
2.99856	0.0764873	0.0764508	0.00189352
2.9989	0.0765783	0.0765488	0.00189365
2.99924	0.0766365	0.0765969	0.0018957
2.99958	0.0768251	0.0767704	0.00189894
2.99992	0.0769067	0.0768629	0.00190276
3.00026	0.0769897	0.0769409	0.00190599
3.0006	0.0770143	0.0769738	0.00190771
3.00094	0.0770651	0.0770033	0.00190733
3.00128	0.0771817	0.0771094	0.00190472
3.00162	0.0771776	0.0771541	0.00190022
3.00196	0.077286	0.0772178	0.0018946
3.0023	0.0773362	0.07729	0.00188888
3.00264	0.0773278	0.0773015	0.00188405
3.00298	0.0773029	0.0772871	0.00188089
3.00332	0.0772949	0.0772773	0.00187982
3.00366	0.0772846	0.0772738	0.00188074
3.004	0.0772857	0.0772852	0.00188304
3.00434	0.0773065	0.077304	0.00188584
3.00468	0.0773117	0.0772991	0.00188805
3.00502	0.0773333	0.077327	0.00188876
3.00535	0.0773092	0.0773041	0.00188738
3.00569	0.0772966	0.0772894	0.00188376
3.00603	0.0773067	0.0772912	0.00187827
3.00637	0.0772866	0.0772778	0.00187166
3.00671	0.0772499	0.0772328	0.00186492
3.00705	0.0772576	0.0772318	0.00185901
3.00739	0.07727	0.0772465	0.00185475
3.00773	0.0772885	0.077264	0.00185252
3.00807	0.0773079	0.077287	0.00185218
3.00841	0.0773322	0.0773101	0.00185321
3.00875	0.0773742	0.077345	0.00185483
3.00909	0.0773951	0.0773696	0.00185586
3.00943	0.0774221	0.0773938	0.00185556
3.00977	0.0774628	0.0774319	0.00185341
3.01011	0.0775161	0.0774871	0.00184923
3.01045	0.0775765	0.0775502	0.00184331
3.01079	0.0776771	0.0776538	0.00183634
3.01113	0.0777545	0.0777318	0.00182917
3.01147	0.077832	0.0778087	0.00182267
3.01181	0.0778588	0.0778357	0.00181755
3.01215	0.0778898	0.0778614	0.00181415
3.01249	0.0779274	0.0778976	0.00181246
3.01283	0.0779706	0.0779407	0.00181197
3.01317	0.0779569	0.0779376	0.00181204
3.01351	0.0779	0.0778738	0.00181187
3.01385	0.0779772	0.0779278	0.00181077
3.01419	0.0779611	0.0779273	0.00180827
3.01452	0.0779465	0.0779155	0.00180418
3.01486	0.0779573	0.0779046	0.00179869
3.0152	0.0779573	0.0779228	0.00179227
3.01554	0.0778309	0.0777921	0.00178547
3.01588	0.0777038	0.0776782	0.00177905
3.01622	0.0775472	0.0775518	0.00177353
3.01656	0.0773085	0.0773155	0.00176915
3.0169	0.0769977	0.0769825	0.00176587
3.01724	0.0768523	0.0768399	0.00176376
3.01758	0.0765241	0.0765043	0.00176222
3.01792	0.0761099	0.0761522	0.0017609
3.01826	0.0756695	0.075665	0.0017592
3.0186	0.0753711	0.075345	0.00175677
3.01894	0.0750894	0.0750889	0.00175344
3.01928	0.074662	0.0746341	0.00174925
3.01962	0.0742983	0.0742635	0.00174435
3.01996	0.0739437	0.0739061	0.00173897
3.0203	0.0735157	0.0734573	0.00173314
3.02064	0.0730604	0.0730205	0.00172754
3.02098	0.0726072	0.0725413	0.00172253
3.02132	0.0721623	0.0720992	0.00171821
3.02166	0.0716292	0.0715516	0.00171436
3.022	0.0712339	0.0711565	0.00171107
3.02234	0.0708585	0.0707793	0.00170846
3.02268	0.070425	0.0703493	0.00170631
3.02302	0.0700049	0.069929	0.00170442
3.02336	0.0697475	0.0696775	0.00170234
3.0237	0.0693807	0.0693278	0.00170009
3.02404	0.0691203	0.0690775	0.00169751
3.02437	0.0689212	0.0688982	0.00169434
3.02471	0.0686744	0.0686561	0.00169049
3.02505	0.0684952	0.0684761	0.00168584
3.02539	0.0683776	0.0683563	0.00168075
3.02573	0.068336	0.0683205	0.00167552
3.02607	0.068335	0.0683101	0.00167046
3.02641	0.0683242	0.0683098	0.00166588
3.02675	0.068311	0.0682961	0.00166204
3.02709	0.0683135	0.068298	0.00165941
3.02743	0.0683343	0.0683057	0.00165823
3.02777	0.0683352	0.0683111	0.0016583
3.02811	0.0683888	0.0683556	0.00165895
3.02845	0.0683452	0.0683358	0.00165966
3.02879	0.0682631	0.0682328	0.00165948
3.02913	0.068277	0.0682517	0.00165796
3.02947	0.0682528	0.0682272	0.00165467
3.02981	0.0682406	0.0682268	0.00164996
3.03015	0.0682637	0.0682419	0.00164427
3.03049	0.0683337	0.0683146	0.00163815
3.03083	0.0683573	0.0683422	0.00163247
3.03117	0.0683469	0.0683394	0.00162815
3.03151	0.0683504	0.0683389	0.00162578
3.03185	0.068323	0.0683072	0.001626
3.03219	0.0683247	0.0683111	0.00162847
3.03253	0.0683604	0.06834	0.0016324
3.03287	0.068355	0.0683317	0.00163665
3.03321	0.0682411	0.0682129	0.00163993
3.03355	0.068161	0.0681276	0.00164141
3.03388	0.0680659	0.0680341	0.00164008
3.03422	0.0679377	0.0678891	0.00163609
3.03456	0.0677121	0.0676746	0.00163003
3.0349	0.0675197	0.067475	0.00162331
3.03524	0.0672973	0.0672616	0.00161659
3.03558	0.0670086	0.0669662	0.00161199
3.03592	0.0666624	0.066617	0.00161028
3.03626	0.0663058	0.0662633	0.00161203
3.0366	0.0658933	0.0658557	0.00161687
3.03694	0.0654592	0.0654274	0.00162407
3.03728	0.0649355	0.0649112	0.00163193
3.03762	0.0643823	0.0643616	0.00163872
3.03796	0.0637803	0.0637657	0.00164329
3.0383	0.0631441	0.0631278	0.00164439
3.03864	0.062472	0.06246	0.00164162
3.03898	0.0618227	0.0618206	0.00163618
3.03932	0.0612155	0.0612117	0.00162897
3.03966	0.0605214	0.0605158	0.00162228
3.04	0.0597774	0.0597738	0.00161826
3.04034	0.0592033	0.0591975	0.00161793
3.04068	0.0586944	0.0586909	0.00162174
3.04102	0.0582222	0.0582185	0.00162958
3.04136	0.057832	0.0578136	0.00164024
3.0417	0.0574658	0.0574409	0.00165171
3.04204	0.0571396	0.0570937	0.00166164
3.04238	0.0567276	0.0566878	0.00166818
3.04272	0.0564546	0.0564224	0.00167102
3.04305	0.0563347	0.0562939	0.00166959
3.04339	0.0562087	0.0561626	0.00166495
3.04373	0.0561688	0.0561136	0.00165846
3.04407	0.0560922	0.0560322	0.00165273
3.04441	0.0560634	0.0559951	0.0016499
3.04475	0.0560604	0.0559844	0.00165146
3.04509	0.056099	0.0560163	0.00165812
3.04543	0.0560936	0.056021	0.00166917
3.04577	0.0560742	0.0560068	0.00168281
3.04611	0.0560767	0.0559812	0.00169688
3.04645	0.0560571	0.0559698	0.00170916
3.04679	0.0560611	0.0559707	0.00171801
3.04713	0.0560265	0.0559495	0.00172223
3.04747	0.0559906	0.0559207	0.00172184
3.04781	0.0559184	0.0558733	0.00171807
3.04815	0.0557199	0.0556826	0.001713
3.04849	0.0554944	0.0554633	0.00170905
3.04883	0.055317	0.0552923	0.00170853
3.04917	0.0550502	0.0550243	0.00171296
3.04951	0.0547735	0.0547493	0.00172278
3.04985	0.0544534	0.0544313	0.00173717
3.05019	0.0541963	0.0541799	0.00175413
3.05053	0.0538874	0.053863	0.00177098
3.05087	0.0535234	0.0534953	0.00178548
3.05121	0.0532487	0.053217	0.00179543
3.05155	0.0528761	0.0528413	0.00180023
3.05189	0.0525921	0.0525514	0.00180041
3.05223	0.0522078	0.05217	0.00179762
3.05256	0.0519095	0.0518656	0.00179387
3.0529	0.0516988	0.0516557	0.0017918
3.05324	0.0514316	0.0513904	0.00179383
3.05358	0.0511773	0.0511333	0.00180142
3.05392	0.0509655	0.0509138	0.00181483
3.05426	0.0507841	0.0507509	0.0018328
3.0546	0.0505855	0.0505506	0.00185296
3.05494	0.0504196	0.0503834	0.00187254
3.05528	0.0502171	0.050178	0.00188884
3.05562	0.0500807	0.050058	0.00189999
3.05596	0.0500248	0.0499993	0.00190582
3.0563	0.0499498	0.0499021	0.00190673
3.05664	0.0498975	0.0498483	0.00190437
3.05698	0.0498874	0.049834	0.0019018
3.05732	0.0498882	0.0498307	0.00190184
3.05766	0.0498984	0.0498358	0.00190654
3.058	0.0498846	0.0498249	0.00191741
3.05834	0.0498951	0.0498325	0.0019347
3.05868	0.0498881	0.0498308	0.00195607
3.05902	0.0499165	0.0498641	0.00197909
3.05936	0.0499447	0.0499024	0.00200085
3.0597	0.0499689	0.0499351	0.00201867
3.06004	0.049995	0.0499701	0.00203076
3.06038	0.0500274	0.0500065	0.00203676
3.06072	0.0501078	0.050122	0.00203776
3.06106	0.0501887	0.0501964	0.002036
3.0614	0.0502744	0.0502542	0.00203453
3.06174	0.0503732	0.0503639	0.00203627
3.06208	0.050432	0.050404	0.00204384
3.06241	0.0505131	0.0504896	0.00205816
3.06275	0.0505719	0.0505384	0.00207895
3.06309	0.0506422	0.0505887	0.00210392
3.06343	0.0506735	0.0506065	0.00212993
3.06377	0.0507054	0.0506273	0.0021537
3.06411	0.0507663	0.0506897	0.00217247
3.06445	0.0507936	0.0507113	0.00218489
3.06479	0.0508199	0.0507385	0.00219093
3.06513	0.0508366	0.0507572	0.00219186
3.06547	0.0508502	0.0507802	0.00219041
3.06581	0.0508608	0.0508103	0.00218997
3.06615	0.0508902	0.0508502	0.0021935
3.06649	0.0509029	0.0508585	0.0022035
3.06683	0.0509146	0.0508741	0.00222086
3.06717	0.0509346	0.0508912	0.0022443
3.06751	0.0509111	0.0508797	0.00227138
3.06785	0.0508984	0.0508697	0.0022992
3.06819	0.0508849	0.0508438	0.00232436
3.06853	0.050883	0.0508225	0.00234406
3.06887	0.050882	0.0508206	0.00235662
3.06921	0.0508714	0.0508069	0.00236245
3.06955	0.0508544	0.0507728	0.00236338
3.06989	0.0508611	0.0507767	0.0023622
3.07023	0.0508624	0.0507666	0.00236245
3.07057	0.0508709	0.0507824	0.00236749
3.07091	0.0508699	0.0507741	0.00237906
3.07125	0.0509217	0.0508369	0.00239812
3.07158	0.0509267	0.0508405	0.00242358
3.07192	0.0509238	0.0508421	0.00245254
3.07226	0.0509182	0.0508617	0.00248174
3.0726	0.050907	0.0508783	0.00250749
3.07294	0.0509601	0.0509435	0.00252712
3.07328	0.0510342	0.051042	0.00253978
3.07362	0.0510959	0.0511129	0.00254559
3.07396	0.0511808	0.0511542	0.00254643
3.0743	0.0512187	0.0512041	0.00254538
3.07464	0.0512637	0.0512565	0.00254606
3.07498	0.0513353	0.0513142	0.00255203
3.07532	0.0514058	0.0513882	0.00256537
3.07566	0.0515082	0.0514654	0.00258642
3.076	0.0515921	0.0515259	0.00261259
3.07634	0.0516799	0.0515955	0.00264247
3.07668	0.0517635	0.0516724	0.002672
3.07702	0.0518576	0.0517642	0.00269761
3.07736	0.0519364	0.0518526	0.00271681
3.0777	0.051992	0.0518936	0.0027287
3.07804	0.0520487	0.0519422	0.00273395
3.07838	0.0521136	0.0519965	0.00273459
3.07872	0.0521626	0.0520455	0.00273378
3.07906	0.0522208	0.0520786	0.00273517
3.0794	0.0522633	0.0521432	0.00274193
3.07974	0.052312	0.0521822	0.00275592
3.08008	0.0523249	0.0522135	0.00277741
3.08042	0.0523345	0.0522257	0.00280445
3.08076	0.0523195	0.0522151	0.00283416
3.08109	0.0523041	0.0521923	0.00286313
3.08143	0.0522505	0.0521568	0.00288789
3.08177	0.052195	0.0520837	0.00290611
3.08211	0.052128	0.0520086	0.00291698
3.08245	0.0520646	0.0519513	0.00292136
3.08279	0.051982	0.0518808	0.00292155
3.08313	0.0518731	0.0517698	0.00292085
3.08347	0.0517387	0.0516345	0.00292279
3.08381	0.0516275	0.0515509	0.00293028
3.08415	0.0514811	0.0514205	0.00294489
3.08449	0.0513284	0.051264	0.00296628
3.08483	0.0511804	0.0511437	0.00299276
3.08517	0.0510106	0.0509839	0.00302147
3.08551	0.0508551	0.0508386	0.00304898
3.08585	0.0507326	0.0507318	0.00307212
3.08619	0.0506197	0.0506147	0.00308881
3.08653	0.0504708	0.0504759	0.00309846
3.08687	0.050348	0.0503589	0.00310207
3.08721	0.0502785	0.0502965	0.00310201
3.08755	0.0502399	0.0502637	0.00310146
3.08789	0.0502395	0.0502125	0.00310372
3.08823	0.0502278	0.050233	0.00311145
3.08857	0.0502879	0.050241	0.00312602
3.08891	0.0503074	0.0502523	0.00314709
3.08925	0.0503489	0.0502705	0.00317281
3.08959	0.0503868	0.050287	0.00319987
3.08993	0.0504006	0.0502766	0.00322535
3.09027	0.0504045	0.0502888	0.00324636
3.09061	0.0504725	0.0503366	0.00326109
3.09094	0.0504662	0.0503255	0.00326919
3.09128	0.0505004	0.0503662	0.00327182
3.09162	0.050538	0.0503909	0.00327137
3.09196	0.0505355	0.0503816	0.00327094
3.0923	0.0504953	0.0503681	0.0032736
3.09264	0.0504822	0.0503714	0.00328169
3.09298	0.0504735	0.0503625	0.0032962
3.09332	0.0504421	0.0503714	0.00331679
3.09366	0.0504132	0.0503239	0.00334128
3.094	0.0503578	0.0502795	0.00336677
3.09434	0.0502952	0.0502116	0.00339017
3.09468	0.0501829	0.0501056	0.0034089
3.09502	0.0501126	0.0500553	0.0034215
3.09536	0.0500138	0.0499296	0.00342791
3.0957	0.0498969	0.0498002	0.00342946
3.09604	0.04976	0.0496727	0.00342863
3.09638	0.0496092	0.0495126	0.00342841
3.09672	0.0494399	0.0493446	0.00343164
3.09706	0.0492726	0.0491774	0.00344025
3.0974	0.0491089	0.0490202	0.00345489
3.09774	0.0489303	0.0488775	0.00347481
3.09808	0.0488269	0.0487891	0.00349794
3.09842	0.0487576	0.0487323	0.00352145
3.09876	0.0485853	0.0485458	0.00354246
3.0991	0.0484447	0.0484068	0.00355872
3.09944	0.0484103	0.0483689	0.00356909
3.09978	0.0483001	0.0482645	0.00357379
3.10012	0.0482023	0.0481699	0.00357434
3.10045	0.0481948	0.0481613	0.0035732
3.10079	0.0481756	0.0481349	0.00357324
3.10113	0.0481446	0.0481126	0.00357699
3.10147	0.0481734	0.0480986	0.00358611
3.10181	0.0481869	0.0481079	0.00360093
3.10215	0.0482367	0.0481469	0.00362038
3.10249	0.0482805	0.0482046	0.0036423
3.10283	0.0483801	0.0482739	0.00366395
3.10317	0.0484576	0.0483132	0.00368269
3.10351	0.0485067	0.0483653	0.00369659
3.10385	0.0485715	0.048414	0.00370483
3.10419	0.0486377	0.0485011	0.00370792
3.10453	0.0486962	0.0485615	0.00370755
3.10487	0.048753	0.0486195	0.00370621
3.10521	0.0488142	0.0486992	0.0037066
3.10555	0.0488865	0.0487833	0.00371101
3.10589	0.0489393	0.0488476	0.00372072
3.10623	0.0489845	0.0489017	0.00373574
3.10657	0.0490281	0.0489131	0.00375479
3.10691	0.0490009	0.0489443	0.0037756
3.10725	0.0490224	0.0489621	0.00379553
3.10759	0.0490011	0.0489628	0.00381215
3.10793	0.0490055	0.048909	0.00382383
3.10827	0.0489142	0.0488862	0.00383007
3.10861	0.0488976	0.0488687	0.00383167
3.10895	0.0488734	0.0488319	0.00383047
3.10929	0.0487779	0.0487258	0.00382898
3.10962	0.0487161	0.0486724	0.00382976
3.10996	0.0486614	0.0485832	0.00383485
3.1103	0.0485505	0.0484625	0.00384522
3.11064	0.0484253	0.0483762	0.00386055
3.11098	0.0483111	0.0482544	0.00387924
3.11132	0.0482127	0.0481547	0.00389892
3.11166	0.0481098	0.0480514	0.00391715
3.112	0.0480033	0.0479463	0.00393173
3.11234	0.0478931	0.0478155	0.00394133
3.11268	0.0477558	0.047681	0.00394576
3.11302	0.0475889	0.047482	0.00394604
3.11336	0.0474368	0.0473654	0.00394415
3.1137	0.0472999	0.0472139	0.00394259
3.11404	0.0472033	0.0471126	0.00394377
3.11438	0.0470933	0.0470038	0.00394947
3.11472	0.0470186	0.0469224	0.00396038
3.11506	0.0469372	0.046879	0.00397582
3.1154	0.0468196	0.0467872	0.00399429
3.11574	0.0467635	0.0467074	0.0040133
3.11608	0.0467648	0.0467036	0.00403029
3.11642	0.0467711	0.0466961	0.00404322
3.11676	0.0467764	0.046671	0.004051
3.1171	0.0468176	0.0466423	0.00405373
3.11744	0.0468362	0.0466948	0.00405268
3.11778	0.0468508	0.0467047	0.00405001
3.11812	0.0468458	0.0467326	0.00404828
3.11846	0.0468305	0.0467391	0.00404982
3.1188	0.0468229	0.0467396	0.00405618
3.11913	0.0468734	0.0467498	0.00406777
3.11947	0.0468942	0.0468119	0.00408372
3.11981	0.0469416	0.0468583	0.00410211
3.12015	0.046961	0.0468905	0.00412043
3.12049	0.0469693	0.0469159	0.0041362
3.12083	0.0469832	0.0469262	0.00414753
3.12117	0.0469863	0.0469306	0.00415358
3.12151	0.0469979	0.0469322	0.00415466
3.12185	0.0469901	0.0469377	0.00415227
3.12219	0.0469742	0.0469063	0.00414875
3.12253	0.0469425	0.0468577	0.00414671
3.12287	0.0469148	0.0468427	0.00414843
3.12321	0.04689	0.0468172	0.00415529
3.12355	0.0468482	0.046773	0.00416745
3.12389	0.0467824	0.0466803	0.00418379
3.12423	0.0466658	0.0465639	0.00420217
3.12457	0.0465063	0.0464311	0.00421996
3.12491	0.0463993	0.0462922	0.00423468
3.12525	0.0462581	0.0461919	0.00424454
3.12559	0.0461319	0.0460494	0.00424886
3.12593	0.0460116	0.045909	0.00424823
3.12627	0.0458701	0.0458032	0.00424441
3.12661	0.0457312	0.0456641	0.00423988
3.12695	0.0456228	0.0455297	0.00423735
3.12729	0.0454675	0.0454013	0.00423905
3.12763	0.0452794	0.0452345	0.00424622
3.12797	0.0452106	0.0451276	0.00425879
3.12831	0.0451558	0.0450919	0.0042754
3.12865	0.0450469	0.0449953	0.00429369
3.12898	0.0449339	0.0448536	0.00431091
3.12932	0.044914	0.0448463	0.0043245
3.12966	0.0447741	0.0447009	0.00433275
3.13	0.0447254	0.0445652	0.00433527
3.13034	0.0446417	0.0445175	0.00433288
3.13068	0.0445695	0.0444307	0.00432755
3.13102	0.0445238	0.044403	0.00432181
3.13136	0.0445671	0.0443718	0.00431853
3.1317	0.0444794	0.044346	0.00431995
3.13204	0.0444087	0.0442342	0.0043272
3.13238	0.0443444	0.0441885	0.00434001
3.13272	0.0443431	0.0441528	0.00435677
3.13306	0.0443788	0.0441682	0.00437492
3.1334	0.0443691	0.0441989	0.00439155
3.13374	0.0443571	0.0441907	0.004404
3.13408	0.0443623	0.0441809	0.00441068
3.13442	0.0443809	0.0441948	0.00441133
3.13476	0.0443352	0.0442032	0.00440699
3.1351	0.0442991	0.0441897	0.00439986
3.13544	0.0443173	0.0441627	0.00439275
3.13578	0.0443114	0.0441638	0.00438844
3.13612	0.0443214	0.0441753	0.0043893
3.13646	0.0443444	0.0441997	0.00439638
3.1368	0.0442965	0.0441647	0.00440923
3.13714	0.0442438	0.0440894	0.004426
3.13748	0.0442415	0.044079	0.00444393
3.13782	0.0441895	0.0440488	0.00445993
3.13815	0.0441624	0.0440324	0.0044713
3.13849	0.0440784	0.043957	0.00447637
3.13883	0.04393	0.0438203	0.00447509
3.13917	0.0438913	0.0437426	0.00446869
3.13951	0.0437376	0.0436443	0.0044596
3.13985	0.0436643	0.0435547	0.00445085
3.14019	0.0435179	0.0434406	0.00444527
3.14053	0.0434383	0.0433236	0.00444532
3.14087	0.043363	0.0432652	0.00445197
3.14121	0.0432425	0.043174	0.00446463
3.14155	0.0431176	0.0430483	0.00448126
3.14189	0.0429565	0.0428219	0.00449886
3.14223	0.0428141	0.0426848	0.00451419
3.14257	0.0427135	0.0425891	0.00452449
3.14291	0.0425628	0.0424529	0.00452797
3.14325	0.0424724	0.0422753	0.00452476
3.14359	0.0423176	0.0421482	0.00451628
3.14393	0.0421662	0.0419871	0.00450514
3.14427	0.0420404	0.0418176	0.0044946
3.14461	0.0418602	0.0416662	0.00448764
3.14495	0.041724	0.0414811	0.00448666
3.14529	0.0415654	0.0413597	0.00449267
3.14563	0.0413855	0.0411827	0.00450494
3.14597	0.0412473	0.041034	0.00452126
3.14631	0.0411336	0.0409234	0.00453842
3.14665	0.0410139	0.0407717	0.00455304
3.14699	0.0408805	0.0406352	0.00456222
3.14733	0.0407409	0.0405403	0.00456419
3.14766	0.0406397	0.0404398	0.00455917
3.148	0.0405247	0.0403423	0.00454875
3.14834	0.0404152	0.0402656	0.00453564
3.14868	0.0403221	0.040171	0.00452322
3.14902	0.0402211	0.0400935	0.00451487
3.14936	0.0401415	0.0399992	0.0045129
3.1497	0.0400719	0.0399254	0.00451809
3.15004	0.039971	0.0398429	0.00452977
3.15038	0.0399118	0.039772	0.0045456
3.15072	0.0398655	0.0397118	0.00456218
3.15106	0.0397822	0.0396523	0.00457576
3.1514	0.0397198	0.0395972	0.0045837
3.15174	0.0396847	0.0395206	0.00458436
3.15208	0.03966	0.03947	0.00457776
3.15242	0.0395859	0.0394178	0.00456555
3.15276	0.0395228	0.0393664	0.00455066
3.1531	0.0394547	0.0393168	0.00453663
3.15344	0.0393629	0.0392556	0.00452685
3.15378	0.0393116	0.0391427	0.00452374
3.15412	0.0392357	0.0391029	0.00452814
3.15446	0.0391432	0.0390483	0.00453912
3.1548	0.0391035	0.0389796	0.00455421
3.15514	0.0390203	0.0389222	0.00456998
3.15548	0.0389075	0.0388078	0.00458283
3.15582	0.038806	0.0386665	0.00458986
3.15616	0.0387399	0.0385797	0.00458945
3.1565	0.0385867	0.0384945	0.00458168
3.15684	0.0385163	0.0382991	0.00456832
3.15718	0.0384694	0.0382222	0.00455221
3.15751	0.0383988	0.0381412	0.00453698
3.15785	0.038255	0.0380267	0.00452604
3.15819	0.0381933	0.0379026	0.00452185
3.15853	0.0381124	0.0378247	0.00452528
3.15887	0.038028	0.0377369	0.00453539
3.15921	0.0379715	0.0376792	0.00454969
3.15955	0.0378786	0.0376061	0.00456474
3.15989	0.0378182	0.0375465	0.00457693
3.16023	0.0377374	0.0374818	0.00458333
3.16057	0.0376441	0.0374077	0.00458201
3.16091	0.0375421	0.0373187	0.00457323
3.16125	0.0374322	0.037239	0.00455879
3.16159	0.0373102	0.0371554	0.00454173
3.16193	0.0371733	0.0370531	0.00452561
3.16227	0.037063	0.0369574	0.0045138
3.16261	0.0369602	0.0368658	0.00450873
3.16295	0.0368733	0.0367923	0.00451122
3.16329	0.0368089	0.0367109	0.00452033
3.16363	0.0367335	0.0366205	0.0045336
3.16397	0.0366564	0.0365212	0.0045476
3.16431	0.0365889	0.0364328	0.00455884
3.16465	0.0365176	0.0363586	0.00456472
3.16499	0.0364656	0.0362761	0.00456345
3.16533	0.0364024	0.036193	0.004555
3.16567	0.0363519	0.036122	0.00454098
3.16601	0.0363078	0.0360609	0.00452426
3.16635	0.0362473	0.0360101	0.0045083
3.16669	0.0361852	0.0359533	0.0044964
3.16702	0.0361441	0.0358989	0.00449091
3.16736	0.0360735	0.0358375	0.00449268
3.1677	0.0359942	0.0357724	0.00450084
3.16804	0.0359337	0.0356998	0.00451307
3.16838	0.0358878	0.0356315	0.00452608
3.16872	0.0358111	0.0355783	0.00453655
3.16906	0.0357535	0.0355167	0.00454171
3.1694	0.0356837	0.0354537	0.00454008
3.16974	0.0356193	0.0353963	0.00453171
3.17008	0.035583	0.0353425	0.0045182
3.17042	0.0355094	0.0352615	0.00450214
3.17076	0.035426	0.0352135	0.00448679
3.1711	0.0353853	0.0351353	0.00447525
3.17144	0.0353204	0.0350563	0.00446968
3.17178	0.0352565	0.0349751	0.00447088
3.17212	0.0351407	0.034864	0.00447804
3.17246	0.0350351	0.0347416	0.004489
3.1728	0.0349116	0.0346079	0.00450078
3.17314	0.0347746	0.0345203	0.00451026
3.17348	0.0346282	0.0344249	0.00451493
3.17382	0.0345106	0.0343495	0.00451327
3.17416	0.0344043	0.0342032	0.00450537
3.1745	0.0342567	0.0340823	0.00449275
3.17484	0.0341466	0.0339931	0.00447789
3.17518	0.0340319	0.0338935	0.00446371
3.17552	0.0339061	0.0337749	0.00445299
3.17586	0.0337886	0.0336672	0.00444766
3.17619	0.0336793	0.0335665	0.00444843
3.17653	0.0335842	0.0334698	0.00445458
3.17687	0.0334955	0.0333788	0.00446415
3.17721	0.033429	0.0332809	0.00447448
3.17755	0.0333493	0.0331951	0.0044828
3.17789	0.0332955	0.0331017	0.00448687
3.17823	0.033237	0.0330265	0.00448532
3.17857	0.0331922	0.0329531	0.00447826
3.17891	0.0331586	0.0329045	0.0044671
3.17925	0.0331196	0.0328563	0.00445396
3.17959	0.0330951	0.0328107	0.00444143
3.17993	0.0330661	0.0327762	0.00443194
3.18027	0.0330188	0.0327633	0.00442717
3.18061	0.0330104	0.0327298	0.00442769
3.18095	0.0329873	0.0326743	0.00443282
3.18129	0.0329528	0.032645	0.00444088
3.18163	0.0328996	0.0326055	0.00444955
3.18197	0.0328147	0.032577	0.00445645
3.18231	0.0327771	0.0325167	0.00445971
3.18265	0.03274	0.0324775	0.00445831
3.18299	0.0326579	0.0324615	0.00445232
3.18333	0.0326256	0.0323865	0.00444286
3.18367	0.0326069	0.032339	0.00443182
3.18401	0.0325021	0.0323019	0.00442136
3.18435	0.0324236	0.032203	0.00441345
3.18469	0.0323527	0.0320916	0.00440946
3.18503	0.0322816	0.0320125	0.00440982
3.18537	0.032197	0.0319284	0.00441394
3.18571	0.0321143	0.0318399	0.0044204
3.18604	0.0320093	0.0317404	0.00442729
3.18638	0.0318983	0.031631	0.00443272
3.18672	0.0318011	0.0315428	0.00443516
3.18706	0.0316809	0.0314464	0.00443385
3.1874	0.0315571	0.031345	0.0044289
3.18774	0.0314595	0.031253	0.00442118
3.18808	0.0313487	0.0311946	0.00441225
3.18842	0.0312227	0.0310894	0.00440386
3.18876	0.0311214	0.030991	0.00439758
3.1891	0.0310355	0.030894	0.00439443
3.18944	0.0309717	0.0308315	0.00439465
3.18978	0.0309083	0.0307773	0.00439775
3.19012	0.0308894	0.0307315	0.00440255
3.19046	0.0308721	0.0306929	0.00440757
3.1908	0.0308692	0.0306642	0.00441136
3.19114	0.0308534	0.0306552	0.0044128
3.19148	0.0308527	0.0306392	0.00441139
3.19182	0.0308701	0.0306382	0.00440728
3.19216	0.0308776	0.0306258	0.00440126
3.1925	0.0309145	0.0306309	0.00439449
3.19284	0.0309392	0.0306334	0.00438827
3.19318	0.0309521	0.0306454	0.00438369
3.19352	0.0309458	0.0306475	0.00438142
3.19386	0.0309448	0.0306382	0.00438156
3.1942	0.0309315	0.0306333	0.00438363
3.19454	0.0309133	0.030618	0.00438674
3.19488	0.030895	0.0306111	0.00438982
3.19522	0.0308629	0.0305881	0.00439186
3.19555	0.0308033	0.0305616	0.00439219
3.19589	0.0307327	0.0304826	0.00439054
3.19623	0.0306401	0.0303876	0.00438715
3.19657	0.0305604	0.0302952	0.00438265
3.19691	0.0304273	0.030207	0.00437786
3.19725	0.0302965	0.0300667	0.00437365
3.19759	0.0301937	0.0299175	0.00437068
3.19793	0.0300537	0.0297847	0.00436926
3.19827	0.0298536	0.0295832	0.00436931
3.19861	0.0296539	0.0293742	0.00437039
3.19895	0.0294548	0.0291847	0.00437185
3.19929	0.0292274	0.0289698	0.00437297
3.19963	0.0290306	0.028781	0.00437321
3.19997	0.0287477	0.0285304	0.00437227
3.20031	0.0284996	0.0282606	0.00437017
3.20065	0.0282536	0.0280262	0.00436724
3.20099	0.0279989	0.0278064	0.00436398
3.20133	0.0277868	0.0275585	0.00436093
3.20167	0.0275722	0.0273448	0.00435856
3.20201	0.0273594	0.0271391	0.0043571
3.20235	0.027158	0.0269262	0.0043565
3.20269	0.0269675	0.0267283	0.0043565
3.20303	0.0268125	0.026565	0.00435667
3.20337	0.0266836	0.0263913	0.00435654
3.20371	0.0265474	0.0262655	0.00435577
3.20405	0.0264414	0.0261516	0.0043542
3.20439	0.0263316	0.0260435	0.00435192
3.20472	0.0262379	0.0259313	0.00434921
3.20506	0.0261756	0.0258639	0.00434649
3.2054	0.0261087	0.0258042	0.00434418
3.20574	0.0260667	0.0257671	0.00434261
3.20608	0.0260401	0.0257474	0.00434184
3.20642	0.02601	0.0257087	0.00434172
3.20676	0.026003	0.0257059	0.00434188
3.2071	0.026011	0.0257257	0.00434188
3.20744	0.0260217	0.025752	0.00434125
3.20778	0.0260431	0.025774	0.00433967
3.20812	0.0260808	0.0258099	0.00433708
3.20846	0.0261223	0.0258398	0.00433369
3.2088	0.0261549	0.0258705	0.00432994
3.20914	0.0262	0.0259039	0.00432641
3.20948	0.0262419	0.0259281	0.00432362
3.20982	0.0262781	0.0259407	0.00432195
3.21016	0.0262852	0.02594	0.00432151
3.2105	0.0262912	0.0259395	0.00432206
3.21084	0.0262869	0.0259339	0.00432311
3.21118	0.0262739	0.0259226	0.004324
3.21152	0.0262502	0.0259088	0.00432406
3.21186	0.0262144	0.0258679	0.0043228
3.2122	0.026151	0.0258023	0.00432001
3.21254	0.0260795	0.0257476	0.00431586
3.21288	0.0259975	0.0256664	0.00431085
3.21322	0.0258879	0.0255855	0.00430574
3.21356	0.0257598	0.0254794	0.00430131
3.2139	0.0256321	0.0253617	0.00429826
3.21423	0.0254946	0.0252437	0.00429693
3.21457	0.0253769	0.0251361	0.0042973
3.21491	0.0252537	0.025009	0.00429889
3.21525	0.0251185	0.0248784	0.00430093
3.21559	0.0249785	0.0247487	0.0043025
3.21593	0.0248485	0.0246171	0.00430274
3.21627	0.0246958	0.0244796	0.00430108
3.21661	0.0245952	0.0243635	0.00429737
3.21695	0.0244565	0.0242264	0.00429194
3.21729	0.0243299	0.0241442	0.00428554
3.21763	0.0242502	0.0240138	0.00427916
3.21797	0.0241357	0.023918	0.00427381
3.21831	0.0240223	0.0238217	0.00427031
3.21865	0.0239497	0.0237302	0.00426906
3.21899	0.0238584	0.0236412	0.00426994
3.21933	0.0237823	0.0235629	0.00427231
3.21967	0.023698	0.0234847	0.00427518
3.22001	0.0236301	0.0234182	0.00427739
3.22035	0.0235762	0.0233402	0.00427792
3.22069	0.0235048	0.0232654	0.0042761
3.22103	0.0234286	0.0231947	0.00427178
3.22137	0.0233775	0.023126	0.00426538
3.22171	0.0233278	0.0230636	0.0042578
3.22205	0.0232784	0.0230012	0.00425025
3.22239	0.023235	0.0229304	0.00424394
3.22273	0.0231885	0.0228658	0.00423983
3.22307	0.0231356	0.0228037	0.0042384
3.22341	0.0230695	0.0227378	0.0042395
3.22375	0.0230139	0.0226728	0.00424239
3.22408	0.0229493	0.0226044	0.00424591
3.22442	0.0228914	0.0225328	0.00424874
3.22476	0.0228291	0.0224512	0.00424967
3.2251	0.0227527	0.0223806	0.00424792
3.22544	0.0226842	0.0223147	0.0042433
3.22578	0.0225979	0.0222546	0.00423625
3.22612	0.0225181	0.022193	0.00422779
3.22646	0.022429	0.0221228	0.00421925
3.2268	0.0223478	0.0220662	0.00421202
3.22714	0.0222576	0.0220099	0.00420722
3.22748	0.0221896	0.0219583	0.0042054
3.22782	0.0221154	0.021913	0.00420647
3.22816	0.0220619	0.0218702	0.00420963
3.2285	0.0220086	0.0218302	0.00421364
3.22884	0.0219714	0.0217966	0.00421702
3.22918	0.0219419	0.021763	0.00421843
3.22952	0.0219192	0.0217346	0.00421697
3.22986	0.0219029	0.0217105	0.00421234
3.2302	0.0218922	0.0216892	0.00420499
3.23054	0.0218863	0.0216743	0.00419595
3.23088	0.0218854	0.0216638	0.00418665
3.23122	0.0218887	0.0216564	0.00417861
3.23156	0.0218958	0.021653	0.00417307
3.2319	0.021905	0.0216539	0.00417072
3.23224	0.0219154	0.0216569	0.00417152
3.23258	0.0219279	0.0216629	0.00417473
3.23292	0.0219407	0.02167	0.00417904
3.23326	0.0219547	0.021682	0.00418289
3.23359	0.0219683	0.0216962	0.00418483
3.23393	0.0219792	0.0217077	0.00418382
3.23427	0.0219866	0.0217188	0.00417947
3.23461	0.0219955	0.0217326	0.00417213
3.23495	0.0220115	0.0217464	0.00416282
3.23529	0.0220251	0.0217593	0.00415301
3.23563	0.0220368	0.0217691	0.00414429
3.23597	0.022049	0.0217773	0.00413803
3.23631	0.022062	0.0217833	0.00413504
3.23665	0.0220737	0.021789	0.00413541
3.23699	0.022084	0.0217951	0.00413844
3.23733	0.0220925	0.0217987	0.00414287
3.23767	0.0220976	0.0217992	0.00414709
3.23801	0.022096	0.0217939	0.00414957
3.23835	0.0220883	0.0217906	0.00414913
3.23869	0.0220792	0.0217884	0.00414528
3.23903	0.0220592	0.021774	0.00413825
3.23937	0.0220388	0.021758	0.00412898
3.23971	0.0220176	0.0217386	0.00411892
3.24005	0.0219811	0.0217168	0.00410972
3.24039	0.0219408	0.0216914	0.00410281
3.24073	0.0218995	0.0216627	0.00409914
3.24107	0.0218549	0.0216239	0.00409893
3.24141	0.0218073	0.0215842	0.00410161
3.24175	0.0217554	0.0215348	0.00410596
3.24209	0.0217022	0.0214815	0.00411042
3.24243	0.0216425	0.0214267	0.00411338
3.24276	0.0215816	0.0213681	0.00411358
3.2431	0.0215126	0.021305	0.00411038
3.24344	0.0214387	0.0212349	0.00410386
3.24378	0.0213696	0.0211512	0.00409486
3.24412	0.0212988	0.0210668	0.00408476
3.24446	0.0212333	0.0209768	0.0040752
3.2448	0.0211517	0.0208898	0.00406768
3.24514	0.0210766	0.0207933	0.00406327
3.24548	0.0210014	0.0206921	0.00406234
3.24582	0.0209188	0.020591	0.00406448
3.24616	0.0208285	0.0204899	0.00406859
3.2465	0.0207367	0.0203857	0.00407314
3.24684	0.0206434	0.0202858	0.00407651
3.24718	0.0205414	0.0201892	0.00407736
3.24752	0.02044	0.020093	0.00407491
3.24786	0.0203317	0.0199956	0.0040691
3.2482	0.020223	0.0198973	0.00406062
3.24854	0.0201193	0.0198022	0.00405074
3.24888	0.0200156	0.0197176	0.00404104
3.24922	0.0199113	0.0196334	0.00403304
3.24956	0.019817	0.0195541	0.00402795
3.2499	0.0197277	0.0194767	0.00402626
3.25024	0.019649	0.0194117	0.00402775
3.25058	0.0195702	0.0193484	0.00403145
3.25092	0.0194964	0.0192976	0.00403594
3.25126	0.0194485	0.0192449	0.00403961
3.2516	0.0194025	0.0191895	0.00404106
3.25194	0.0193648	0.0191461	0.0040394
3.25228	0.0193356	0.0191024	0.0040344
3.25261	0.0193104	0.0190617	0.00402658
3.25295	0.019287	0.0190285	0.00401709
3.25329	0.0192732	0.019009	0.00400741
3.25363	0.0192634	0.0189841	0.0039991
3.25397	0.0192504	0.0189693	0.0039934
3.25431	0.0192446	0.0189609	0.00399097
3.25465	0.0192373	0.0189524	0.00399174
3.25499	0.0192316	0.0189492	0.00399492
3.25533	0.0192303	0.0189476	0.0039992
3.25567	0.0192295	0.0189474	0.00400305
3.25601	0.0192277	0.0189481	0.00400503
3.25635	0.0192254	0.0189479	0.00400416
3.25669	0.0192251	0.0189485	0.00400005
3.25703	0.0192254	0.0189492	0.00399304
3.25737	0.0192257	0.0189498	0.00398412
3.25771	0.0192267	0.0189498	0.00397467
3.25805	0.0192283	0.0189488	0.00396619
3.25839	0.0192302	0.0189455	0.00395999
3.25873	0.0192317	0.0189403	0.00395683
3.25907	0.0192323	0.0189333	0.00395683
3.25941	0.0192315	0.0189261	0.00395938
3.25975	0.0192285	0.0189153	0.00396333
3.26009	0.0192197	0.0189018	0.00396722
3.26043	0.0192079	0.0188863	0.00396964
3.26077	0.0191927	0.0188674	0.00396949
3.26111	0.0191722	0.0188504	0.00396628
3.26145	0.0191438	0.0188295	0.00396016
3.26179	0.0191056	0.0188081	0.00395192
3.26212	0.0190655	0.0187808	0.00394282
3.26246	0.0190266	0.018751	0.00393431
3.2628	0.0189859	0.0187205	0.00392769
3.26314	0.0189386	0.01869	0.00392386
3.26348	0.0188901	0.0186504	0.00392307
3.26382	0.0188446	0.0186153	0.00392492
3.26416	0.018798	0.0185733	0.00392842
3.2645	0.0187521	0.0185295	0.00393223
3.26484	0.0187049	0.0184783	0.00393496
3.26518	0.0186548	0.0184238	0.00393547
3.26552	0.0186057	0.0183719	0.00393312
3.26586	0.0185585	0.0183155	0.00392791
3.2662	0.0185065	0.0182533	0.00392043
3.26654	0.0184426	0.0181864	0.0039118
3.26688	0.0183814	0.0181209	0.00390337
3.26722	0.0183217	0.0180444	0.00389645
3.26756	0.018257	0.0179687	0.003892
3.2679	0.01819	0.017874	0.00389045
3.26824	0.0181011	0.0177804	0.00389156
3.26858	0.0180127	0.0176847	0.00389452
3.26892	0.0179241	0.0175779	0.00389813
3.26926	0.0178249	0.0174853	0.00390106
3.2696	0.0177122	0.0173788	0.00390212
3.26994	0.0176085	0.0172663	0.00390058
3.27028	0.017504	0.0171598	0.00389625
3.27062	0.0173773	0.0170476	0.00388958
3.27096	0.017247	0.0169196	0.0038815
3.27129	0.0171148	0.0168009	0.00387325
3.27163	0.0169812	0.0166857	0.00386612
3.27197	0.0168389	0.0165532	0.00386112
3.27231	0.0167048	0.0164152	0.00385882
3.27265	0.0165774	0.0162964	0.00385916
3.27299	0.0164536	0.0161585	0.00386152
3.27333	0.0163386	0.0160302	0.00386483
3.27367	0.0162132	0.0159006	0.00386783
3.27401	0.016092	0.0157793	0.00386934
3.27435	0.0159684	0.0156548	0.00386853
3.27469	0.0158514	0.0155358	0.00386506
3.27503	0.0157454	0.0154111	0.0038592
3.27537	0.0156327	0.0153011	0.00385171
3.27571	0.0155247	0.0151935	0.00384373
3.27605	0.0154232	0.0150842	0.00383647
3.27639	0.0153232	0.014989	0.00383101
3.27673	0.0152319	0.0148921	0.00382801
3.27707	0.0151532	0.0148069	0.00382759
3.27741	0.0150802	0.0147291	0.00382929
3.27775	0.015014	0.0146644	0.00383222
3.27809	0.0149509	0.0146084	0.00383519
3.27843	0.0149013	0.0145539	0.00383705
3.27877	0.0148581	0.0145042	0.00383687
3.27911	0.0148189	0.0144712	0.00383421
3.27945	0.0147979	0.0144437	0.00382915
3.27979	0.0147766	0.0144284	0.00382229
3.28013	0.014767	0.0144083	0.00381463
3.28047	0.0147593	0.01439	0.00380734
3.2808	0.0147637	0.0143863	0.00380149
3.28114	0.0147727	0.0143906	0.00379785
3.28148	0.0147785	0.0143937	0.00379668
3.28182	0.0147918	0.0143974	0.00379772
3.28216	0.0148067	0.0144075	0.0038002
3.2825	0.0148153	0.0144086	0.00380306
3.28284	0.0148225	0.0144117	0.00380516
3.28318	0.0148198	0.0144243	0.00380554
3.28352	0.0148185	0.0144262	0.00380362
3.28386	0.0148102	0.0144279	0.00379932
3.2842	0.0147959	0.0144263	0.0037931
3.28454	0.01478	0.0144219	0.0037858
3.28488	0.014762	0.0144134	0.00377852
3.28522	0.014744	0.0144007	0.00377235
3.28556	0.0147089	0.0143818	0.00376813
3.2859	0.0146777	0.0143554	0.00376626
3.28624	0.0146415	0.0143226	0.00376663
3.28658	0.014604	0.0142928	0.00376864
3.28692	0.0145627	0.0142481	0.00377132
3.28726	0.0145214	0.0142101	0.00377359
3.2876	0.0144807	0.0141675	0.00377443
3.28794	0.0144434	0.0141156	0.00377317
3.28828	0.0143948	0.0140669	0.0037696
3.28862	0.0143477	0.0140156	0.00376399
3.28896	0.0142929	0.013964	0.00375707
3.2893	0.014247	0.0139085	0.00374986
3.28964	0.0141963	0.013849	0.00374343
3.28998	0.0141501	0.0137964	0.00373868
3.29032	0.0141143	0.0137421	0.00373615
3.29065	0.014073	0.0136873	0.00373587
3.29099	0.0140281	0.0136403	0.00373738
3.29133	0.0139862	0.0135852	0.00373985
3.29167	0.0139352	0.0135394	0.00374221
3.29201	0.013894	0.0134967	0.00374344
3.29235	0.0138426	0.0134536	0.00374278
3.29269	0.0137968	0.0134226	0.00373988
3.29303	0.013757	0.0133912	0.00373486
3.29337	0.0137434	0.0133704	0.00372833
3.29371	0.0137175	0.0133482	0.00372122
3.29405	0.0136951	0.013327	0.00371458
3.29439	0.0136769	0.0133043	0.00370936
3.29473	0.0136656	0.0132885	0.0037062
3.29507	0.0136588	0.0132795	0.0037053
3.29541	0.0136514	0.0132833	0.00370632
3.29575	0.0136453	0.0132979	0.00370854
3.29609	0.0136465	0.0132966	0.00371096
3.29643	0.0136659	0.0133083	0.00371253
3.29677	0.0136747	0.0133447	0.00371241
3.29711	0.0136958	0.0133614	0.00371013
3.29745	0.0137164	0.0133722	0.00370568
3.29779	0.0137396	0.0133843	0.00369953
3.29813	0.0137576	0.0134182	0.00369254
3.29847	0.013776	0.0134298	0.00368572
3.29881	0.0138127	0.0134492	0.00368008
3.29915	0.0138217	0.0134661	0.00367633
3.29949	0.0138329	0.0134777	0.00367482
3.29982	0.0138561	0.0135088	0.00367535
3.30016	0.0138682	0.0135219	0.00367731
3.3005	0.0138913	0.0135458	0.00367974
3.30084	0.0139215	0.0135495	0.00368161
3.30118	0.0139213	0.0135744	0.00368198
3.30152	0.0139148	0.0135763	0.00368029
3.30186	0.0139052	0.0135591	0.00367638
3.3022	0.0138886	0.013549	0.00367061
3.30254	0.0138701	0.0135376	0.00366374
3.30288	0.0138627	0.0135373	0.00365677
3.30322	0.0138606	0.0135228	0.00365072
3.30356	0.0138415	0.0135061	0.00364644
3.3039	0.0138186	0.0134809	0.00364436
3.30424	0.0138094	0.0134708	0.00364443
3.30458	0.0138167	0.0134341	0.00364612
3.30492	0.0137971	0.0134014	0.00364856
3.30526	0.0137529	0.0133702	0.0036507
3.3056	0.0137258	0.0133347	0.00365155
3.30594	0.0136915	0.0133096	0.00365041
3.30628	0.0136607	0.0132894	0.00364703
3.30662	0.0136299	0.0132765	0.00364164
3.30696	0.0135913	0.013256	0.0036349
3.3073	0.0135603	0.0132333	0.0036278
3.30764	0.0135263	0.0132036	0.0036214
3.30798	0.013499	0.0131706	0.0036166
3.30832	0.013483	0.0131517	0.00361397
3.30866	0.0134601	0.0131349	0.00361359
3.309	0.0134541	0.0131289	0.00361503
3.30933	0.0134367	0.0131107	0.00361748
3.30967	0.0134275	0.0131067	0.00361987
3.31001	0.0134271	0.013104	0.00362117
3.31035	0.0134247	0.013109	0.00362059
3.31069	0.0134305	0.0131028	0.00361773
3.31103	0.0134368	0.0131037	0.00361271
3.31137	0.0134477	0.01311	0.00360612
3.31171	0.0134617	0.0131263	0.0035989
3.31205	0.0134781	0.0131368	0.00359214
3.31239	0.0134947	0.0131462	0.00358685
3.31273	0.0135172	0.0131629	0.00358368
3.31307	0.0135366	0.0131848	0.00358286
3.31341	0.0135564	0.0132135	0.00358406
3.31375	0.0135786	0.0132568	0.00358651
3.31409	0.0136131	0.0132763	0.00358916
3.31443	0.0136404	0.0133095	0.00359092
3.31477	0.0136655	0.0133452	0.00359088
3.31511	0.0136998	0.0133631	0.00358855
3.31545	0.0137379	0.0133804	0.00358391
3.31579	0.0137539	0.0134109	0.00357748
3.31613	0.0137688	0.0134333	0.00357016
3.31647	0.013792	0.0134632	0.00356307
3.31681	0.0138196	0.0134885	0.00355728
3.31715	0.0138308	0.013508	0.00355358
3.31749	0.0138498	0.0135235	0.00355232
3.31783	0.0138697	0.0135331	0.00355327
3.31817	0.013872	0.0135509	0.00355572
3.31851	0.0138756	0.0135775	0.00355865
3.31885	0.0138837	0.013577	0.00356088
3.31918	0.0139032	0.0136005	0.00356142
3.31952	0.0139045	0.01361	0.00355963
3.31986	0.0139028	0.013608	0.0035554
3.3202	0.013898	0.0136075	0.00354915
3.32054	0.0139085	0.0136127	0.00354173
3.32088	0.0138984	0.0136227	0.0035343
3.32122	0.0138911	0.0136168	0.00352801
3.32156	0.0138673	0.0135964	0.00352376
3.3219	0.0138736	0.0135893	0.00352202
3.32224	0.0138423	0.0135721	0.0035227
3.32258	0.0138331	0.0135517	0.00352515
3.32292	0.0137992	0.0135232	0.00352834
3.32326	0.0137664	0.0135185	0.00353106
3.3236	0.0137386	0.0135323	0.00353221
3.32394	0.0137306	0.0135241	0.00353102
3.32428	0.0137223	0.0134938	0.00352724
3.32462	0.0137186	0.0134652	0.00352119
3.32496	0.0137129	0.0134469	0.00351371
3.3253	0.0136873	0.0134339	0.00350594
3.32564	0.0136746	0.0134116	0.00349912
3.32598	0.0136518	0.013388	0.00349429
3.32632	0.0136251	0.0133511	0.00349204
3.32666	0.013611	0.0133178	0.00349241
3.327	0.0135962	0.0132899	0.00349484
3.32734	0.0135743	0.0132659	0.00349829
3.32768	0.0135401	0.0132585	0.00350152
3.32802	0.0135176	0.0132486	0.00350332
3.32836	0.0134969	0.0132304	0.00350277
3.32869	0.013476	0.0132092	0.00349951
3.32903	0.0134591	0.0131662	0.00349373
3.32937	0.0134369	0.0131327	0.00348621
3.32971	0.0134168	0.0131305	0.00347811
3.33005	0.0133944	0.0131223	0.00347075
3.33039	0.0133797	0.0131019	0.00346529
3.33073	0.0133662	0.0130883	0.00346248
3.33107	0.0133576	0.0130824	0.00346248
3.33141	0.0133523	0.0130851	0.00346483
3.33175	0.0133497	0.0130761	0.00346853
3.33209	0.0133228	0.0130736	0.00347229
3.33243	0.0133159	0.0130749	0.00347477
3.33277	0.0133196	0.0130812	0.00347494
3.33311	0.0133294	0.013085	0.00347226
3.33345	0.0133333	0.0130913	0.00346683
3.33379	0.0133314	0.0130922	0.00345932
3.33413	0.0133454	0.0130989	0.00345092
3.33447	0.0133627	0.013107	0.003443
3.33481	0.0133781	0.0131164	0.00343684
3.33515	0.013393	0.0131255	0.00343338
3.33549	0.0134036	0.013129	0.00343292
3.33583	0.0134149	0.0131372	0.00343511
3.33617	0.0134238	0.0131501	0.00343901
3.33651	0.0134325	0.0131539	0.00344328
3.33685	0.013438	0.0131586	0.00344649
3.33719	0.0134394	0.0131643	0.00344746
3.33753	0.0134388	0.013165	0.00344548
3.33786	0.0134387	0.0131721	0.00344048
3.3382	0.0134376	0.0131728	0.00343308
3.33854	0.0134353	0.0131738	0.00342441
3.33888	0.0134388	0.0131763	0.00341592
3.33922	0.0134425	0.0131859	0.00340904
3.33956	0.0134469	0.013191	0.00340484
3.3399	0.0134549	0.013193	0.00340383
3.34024	0.0134618	0.0132035	0.00340578
3.34058	0.0134713	0.0132089	0.00340982
3.34092	0.0134806	0.0132141	0.00341458
3.34126	0.01349	0.0132201	0.00341856
3.3416	0.0135011	0.0132313	0.0034204
3.34194	0.0135082	0.0132431	0.00341922
3.34228	0.0135136	0.0132545	0.00341478
3.34262	0.0135174	0.013264	0.00340758
3.34296	0.0135266	0.0132729	0.00339872
3.3433	0.0135404	0.0132883	0.00338969
3.34364	0.013549	0.0132938	0.00338203
3.34398	0.0135599	0.0133005	0.00337701
3.34432	0.0135717	0.0133143	0.00337531
3.34466	0.0135805	0.0133239	0.00337689
3.345	0.013589	0.0133353	0.00338096
3.34534	0.0136067	0.0133488	0.00338617
3.34568	0.0136285	0.0133619	0.00339092
3.34602	0.013644	0.0133796	0.0033937
3.34636	0.0136608	0.0133975	0.00339344
3.3467	0.013668	0.0134128	0.00338971
3.34704	0.0136773	0.0134333	0.00338286
3.34737	0.0136838	0.0134629	0.0033739
3.34771	0.0136858	0.0134718	0.00336437
3.34805	0.0136947	0.0134777	0.0033559
3.34839	0.0137052	0.0134844	0.00334996
3.34873	0.0137164	0.0134937	0.00334744
3.34907	0.013741	0.0135092	0.00334849
3.34941	0.0137592	0.0135202	0.00335245
3.34975	0.0137772	0.0135382	0.00335801
3.35009	0.0138014	0.0135391	0.00336351
3.35043	0.0138227	0.0135642	0.00336729
3.35077	0.0138331	0.0135744	0.00336806
3.35111	0.0138497	0.0135778	0.0033652
3.35145	0.0138579	0.0135869	0.00335885
3.35179	0.0138741	0.0135939	0.00334994
3.35213	0.0138822	0.0135986	0.00333998
3.35247	0.0138903	0.013611	0.00333071
3.35281	0.0138964	0.013612	0.00332378
3.35315	0.0138997	0.013621	0.0033203
3.35349	0.0139048	0.0136344	0.00332064
3.35383	0.0139082	0.0136396	0.00332432
3.35417	0.013911	0.0136362	0.0033301
3.35451	0.01391	0.0136368	0.00333629
3.35485	0.0139075	0.0136407	0.00334108
3.35519	0.0139025	0.0136383	0.00334299
3.35553	0.0138949	0.0136356	0.00334115
3.35587	0.0138869	0.0136328	0.0033355
3.35621	0.0138799	0.0136283	0.00332682
3.35655	0.0138719	0.0136227	0.00331656
3.35689	0.0138617	0.0136154	0.00330654
3.35722	0.0138499	0.013603	0.00329855
3.35756	0.0138366	0.0135902	0.00329396
3.3579	0.0138201	0.0135721	0.00329339
3.35824	0.0137995	0.0135581	0.00329658
3.35858	0.0137805	0.0135391	0.0033024
3.35892	0.0137612	0.0135146	0.00330915
3.35926	0.0137369	0.0134901	0.00331495
3.3596	0.0137136	0.0134632	0.00331807
3.35994	0.0136858	0.0134341	0.00331742
3.36028	0.0136628	0.0134077	0.00331268
3.36062	0.0136345	0.0133813	0.00330444
3.36096	0.013606	0.0133531	0.00329405
3.3613	0.0135802	0.013325	0.00328336
3.36164	0.0135462	0.013294	0.0032743
3.36198	0.0135174	0.0132618	0.00326848
3.36232	0.0134861	0.0132265	0.00326681
3.36266	0.0134483	0.0131876	0.00326925
3.363	0.0134078	0.0131439	0.00327487
3.36334	0.0133734	0.0131017	0.00328203
3.36368	0.0133336	0.0130712	0.00328875
3.36402	0.013304	0.0130343	0.00329314
3.36436	0.0132705	0.0129939	0.00329381
3.3647	0.0132369	0.012949	0.00329019
3.36504	0.0131965	0.0129074	0.00328263
3.36538	0.0131616	0.012872	0.00327234
3.36572	0.0131273	0.0128283	0.00326112
3.36606	0.0130958	0.0127924	0.00325103
3.36639	0.0130667	0.0127554	0.00324389
3.36673	0.0130361	0.0127192	0.0032409
3.36707	0.0130127	0.0126892	0.00324234
3.36741	0.0129885	0.0126539	0.0032475
3.36775	0.0129632	0.0126279	0.00325484
3.36809	0.0129402	0.0126112	0.00326235
3.36843	0.0129211	0.0125943	0.00326798
3.36877	0.0129045	0.012585	0.0032701
3.36911	0.0128877	0.01258	0.00326781
3.36945	0.0128754	0.0125659	0.00326119
3.36979	0.0128689	0.0125653	0.00325123
3.37013	0.0128681	0.0125615	0.00323969
3.37047	0.0128751	0.0125646	0.00322865
3.37081	0.0128736	0.0125754	0.00322016
3.37115	0.0128856	0.0125828	0.0032157
3.37149	0.0129013	0.0125992	0.00321588
3.37183	0.0129182	0.0126119	0.00322027
3.37217	0.0129319	0.0126332	0.00322752
3.37251	0.0129526	0.0126546	0.00323563
3.37285	0.0129738	0.012677	0.00324243
3.37319	0.0129952	0.0126989	0.00324604
3.37353	0.0130151	0.0127211	0.00324527
3.37387	0.0130329	0.0127401	0.00323985
3.37421	0.0130502	0.0127606	0.00323054
3.37455	0.013065	0.0127824	0.00321892
3.37489	0.0130829	0.0128023	0.00320711
3.37523	0.0130941	0.0128173	0.0031973
3.37557	0.0130964	0.0128283	0.00319124
3.3759	0.013101	0.0128344	0.00318991
3.37624	0.0131051	0.0128341	0.00319321
3.37658	0.0131018	0.0128365	0.00320003
3.37692	0.0130997	0.0128406	0.00320848
3.37726	0.0130983	0.0128409	0.0032163
3.3776	0.0130952	0.0128211	0.00322141
3.37794	0.0130792	0.012803	0.00322229
3.37828	0.0130573	0.0127769	0.00321834
3.37862	0.0130344	0.0127452	0.00320999
3.37896	0.013008	0.0127081	0.00319861
3.3793	0.0129728	0.0126727	0.00318626
3.37964	0.0129393	0.0126286	0.00317522
3.37998	0.0128952	0.0125798	0.00316753
3.38032	0.0128486	0.012534	0.00316449
3.38066	0.0127743	0.0124838	0.0031664
3.381	0.012716	0.0124142	0.00317245
3.38134	0.0126539	0.0123372	0.00318091
3.38168	0.0125819	0.01227	0.00318954
3.38202	0.0125	0.0121969	0.00319608
3.38236	0.0124153	0.0121143	0.0031987
3.3827	0.0123189	0.0120335	0.00319644
3.38304	0.012228	0.0119547	0.00318937
3.38338	0.0121487	0.0118656	0.00317858
3.38372	0.0120623	0.0117698	0.003166
3.38406	0.0119821	0.0116783	0.00315393
3.3844	0.0119038	0.0115995	0.00314463
3.38474	0.0118206	0.0115235	0.00313975
3.38508	0.0117472	0.0114527	0.00313998
3.38542	0.0116805	0.0113762	0.00314489
3.38575	0.0116159	0.0112997	0.003153
3.38609	0.0115492	0.0112385	0.00316215
3.38643	0.0114822	0.0111569	0.00316994
3.38677	0.0114264	0.0110896	0.00317431
3.38711	0.0113735	0.0110265	0.00317392
3.38745	0.0113288	0.0109745	0.00316843
3.38779	0.0112832	0.0109247	0.00315862
3.38813	0.0112398	0.0108854	0.00314616
3.38847	0.0112012	0.0108502	0.00313334
3.38881	0.0111645	0.0108187	0.00312255
3.38915	0.0111306	0.0107908	0.00311577
3.38949	0.0111057	0.0107665	0.00311409
3.38983	0.011084	0.0107485	0.0031175
3.39017	0.0110701	0.0107392	0.00312486
3.39051	0.0110551	0.01073	0.00313415
3.39085	0.0110517	0.0107205	0.00314297
3.39119	0.0110455	0.0107112	0.00314901
3.39153	0.0110449	0.0107148	0.00315058
3.39187	0.0110499	0.0107206	0.00314695
3.39221	0.0110504	0.0107291	0.00313847
3.39255	0.0110542	0.0107384	0.00312655
3.39289	0.0110636	0.0107474	0.00311333
3.39323	0.0110754	0.0107616	0.00310128
3.39357	0.011083	0.0107771	0.00309263
3.39391	0.0111007	0.0107909	0.00308888
3.39425	0.0111262	0.0108072	0.00309048
3.39459	0.0111408	0.0108162	0.00309666
3.39493	0.0111591	0.0108301	0.00310569
3.39526	0.0111819	0.010849	0.00311519
3.3956	0.0112026	0.0108602	0.00312272
3.39594	0.0112071	0.010877	0.00312628
3.39628	0.0112197	0.0108892	0.00312469
3.39662	0.0112243	0.0108895	0.0031179
3.39696	0.0112266	0.0108923	0.00310694
3.3973	0.0112272	0.010901	0.00309375
3.39764	0.0112252	0.0109095	0.00308075
3.39798	0.0112174	0.0109116	0.00307037
3.39832	0.0112142	0.0109101	0.00306449
3.39866	0.0112092	0.0109103	0.003064
3.399	0.011207	0.0109079	0.00306861
3.39934	0.0112057	0.0108878	0.00307691
3.39968	0.0111974	0.0108799	0.00308669
3.40002	0.0111832	0.0108678	0.00309544
3.40036	0.0111725	0.0108592	0.00310088
3.4007	0.0111667	0.010845	0.00310147
3.40104	0.0111446	0.0108366	0.00309667
3.40138	0.0111322	0.0108221	0.0030871
3.40172	0.0111096	0.0108055	0.00307438
3.40206	0.0110933	0.0107905	0.00306083
3.4024	0.0110765	0.0107755	0.00304898
3.40274	0.0110635	0.0107509	0.00304101
3.40308	0.0110445	0.0107345	0.00303826
3.40342	0.0110334	0.0107172	0.00304094
3.40376	0.0110221	0.0106939	0.00304806
3.4041	0.0110093	0.0106716	0.00305765
3.40443	0.0109913	0.0106504	0.00306724
3.40477	0.0109788	0.0106293	0.00307438
3.40511	0.010966	0.0106185	0.00307714
3.40545	0.0109548	0.0106035	0.00307456
3.40579	0.0109404	0.0105903	0.00306676
3.40613	0.0109227	0.0105722	0.003055
3.40647	0.0109046	0.0105535	0.00304138
3.40681	0.0108869	0.0105398	0.00302842
3.40715	0.0108684	0.0105213	0.00301852
3.40749	0.0108497	0.0105059	0.00301345
3.40783	0.0108372	0.0104897	0.0030139
3.40817	0.0108209	0.0104762	0.00301939
3.40851	0.010809	0.0104595	0.00302829
3.40885	0.0107896	0.0104444	0.00303828
3.40919	0.0107675	0.0104276	0.0030468
3.40953	0.0107517	0.0104093	0.00305164
3.40987	0.0107323	0.0103891	0.00305139
3.41021	0.0107057	0.0103677	0.00304571
3.41055	0.0106776	0.0103476	0.00303538
3.41089	0.0106446	0.0103241	0.0030222
3.41123	0.0106085	0.0102978	0.00300857
3.41157	0.0105704	0.0102715	0.00299703
3.41191	0.010531	0.0102396	0.00298969
3.41225	0.0104946	0.010215	0.00298774
3.41259	0.0104609	0.0101865	0.0029912
3.41293	0.010428	0.0101589	0.0029989
3.41327	0.0103933	0.0101309	0.00300877
3.41361	0.0103627	0.0101009	0.00301826
3.41395	0.0103416	0.0100696	0.00302497
3.41428	0.0103189	0.0100345	0.00302707
3.41462	0.0102926	0.0100054	0.00302373
3.41496	0.010276	0.00996307	0.00301526
3.4153	0.0102538	0.00991807	0.00300304
3.41564	0.0102367	0.00988181	0.00298927
3.41598	0.0102218	0.00985146	0.00297649
3.41632	0.0102074	0.00982601	0.00296707
3.41666	0.0101919	0.00980341	0.00296264
3.417	0.010176	0.00977536	0.00296377
3.41734	0.0101653	0.00974291	0.0029698
3.41768	0.0101485	0.00970543	0.00297899
3.41802	0.0101291	0.0096877	0.00298897
3.41836	0.0101112	0.00967199	0.00299719
3.4187	0.0100907	0.00966043	0.00300152
3.41904	0.0100743	0.00965115	0.00300066
3.41938	0.0100567	0.00964458	0.00299439
3.41972	0.0100406	0.00964502	0.00298365
3.42006	0.0100277	0.0096456	0.0029703
3.4204	0.0100106	0.00964776	0.00295678
3.42074	0.0100042	0.00965428	0.00294559
3.42108	0.00999987	0.00966249	0.00293876
3.42142	0.0100097	0.00967045	0.00293736
3.42176	0.0100244	0.00968747	0.00294129
3.4221	0.0100408	0.00970972	0.00294927
3.42244	0.0100612	0.00973056	0.00295917
3.42278	0.0100823	0.00975655	0.00296846
3.42312	0.0101071	0.00978211	0.00297477
3.42346	0.0101317	0.0098065	0.00297639
3.42379	0.0101528	0.0098311	0.00297258
3.42413	0.0101736	0.00985596	0.00296377
3.42447	0.0101924	0.00988185	0.0029514
3.42481	0.0102101	0.00990463	0.00293769
3.42515	0.0102275	0.00992963	0.00292518
3.42549	0.010248	0.00995137	0.00291616
3.42583	0.0102638	0.00997317	0.00291217
3.42617	0.0102823	0.00999605	0.00291368
3.42651	0.0102998	0.0100159	0.00291994
3.42685	0.0103189	0.0100337	0.00292917
3.42719	0.0103396	0.0100521	0.002939
3.42753	0.0103585	0.0100651	0.00294692
3.42787	0.010374	0.0100769	0.00295088
3.42821	0.0103946	0.0100807	0.00294966
3.42855	0.0104108	0.0100843	0.00294313
3.42889	0.0104181	0.0100811	0.00293228
3.42923	0.0104271	0.0100893	0.00291899
3.42957	0.0104402	0.0100859	0.00290569
3.42991	0.0104433	0.0100866	0.00289482
3.43025	0.0104483	0.010082	0.00288834
3.43059	0.0104375	0.010072	0.00288723
3.43093	0.0104389	0.0100497	0.00289133
3.43127	0.0104267	0.0100314	0.00289933
3.43161	0.0104138	0.0100146	0.00290909
3.43195	0.0103869	0.0100017	0.00291813
3.43229	0.0103638	0.00997661	0.00292416
3.43263	0.0103312	0.00995322	0.00292551
3.43296	0.010288	0.00993551	0.00292153
3.4333	0.0102454	0.00990789	0.00291266
3.43364	0.0102014	0.0098779	0.00290038
3.43398	0.0101633	0.00984654	0.00288689
3.43432	0.0101116	0.00981879	0.00287466
3.43466	0.0100703	0.00978394	0.00286591
3.435	0.0100232	0.00973984	0.00286214
3.43534	0.00998784	0.00970953	0.00286375
3.43568	0.00995988	0.00967052	0.00286998
3.43602	0.00993008	0.00963112	0.00287907
3.43636	0.00989784	0.00959549	0.00288867
3.4367	0.00986392	0.00955834	0.00289634
3.43704	0.00983251	0.00951842	0.0029001
3.43738	0.00980189	0.0094838	0.00289878
3.43772	0.00977235	0.00945007	0.00289227
3.43806	0.00974191	0.00941295	0.00288156
3.4384	0.00971183	0.00937605	0.0028685
3.43874	0.00968064	0.00934521	0.00285547
3.43908	0.00965191	0.00931441	0.00284485
3.43942	0.00962472	0.00928287	0.00283853
3.43976	0.00959686	0.009254	0.00283747
3.4401	0.00957288	0.00922587	0.00284148
3.44044	0.00955025	0.00920252	0.00284929
3.44078	0.00953025	0.00918	0.00285881
3.44112	0.00951166	0.00915976	0.00286762
3.44146	0.00949216	0.0091408	0.00287348
3.4418	0.00947658	0.00912491	0.00287477
3.44214	0.00946441	0.00910836	0.00287087
3.44247	0.009451	0.0090933	0.00286221
3.44281	0.00943704	0.00907971	0.00285021
3.44315	0.00943591	0.00907683	0.00283701
3.44349	0.00943497	0.00907615	0.00282503
3.44383	0.00943138	0.00907632	0.00281643
3.44417	0.00943357	0.00907306	0.00281266
3.44451	0.00943892	0.00907489	0.00281414
3.44485	0.009449	0.0090793	0.00282013
3.44519	0.00945599	0.00908881	0.00282893
3.44553	0.00946058	0.00909934	0.00283826
3.44587	0.00946866	0.00910976	0.00284577
3.44621	0.00947701	0.00912385	0.00284949
3.44655	0.00948269	0.00913854	0.00284829
3.44689	0.00948751	0.00915395	0.00284204
3.44723	0.00949372	0.00916952	0.00283166
3.44757	0.00950078	0.00918575	0.00281896
3.44791	0.00950778	0.00920379	0.00280622
3.44825	0.00951821	0.00922345	0.00279576
3.44859	0.00953275	0.00924663	0.00278943
3.44893	0.00955124	0.00926968	0.0027882
3.44927	0.00957122	0.00929146	0.00279192
3.44961	0.0095948	0.00931273	0.00279938
3.44995	0.00962203	0.00933378	0.00280858
3.45029	0.00964831	0.00935446	0.00281717
3.45063	0.00967552	0.00937307	0.00282298
3.45097	0.00970212	0.00939024	0.00282441
3.45131	0.00972866	0.00940672	0.0028208
3.45165	0.00975387	0.00942329	0.00281253
3.45199	0.00977705	0.00943979	0.00280095
3.45232	0.0097945	0.00945314	0.00278811
3.45266	0.00981001	0.00946427	0.00277634
3.453	0.00982558	0.00947441	0.00276776
3.45334	0.00983747	0.00948299	0.00276382
3.45368	0.00984454	0.00948756	0.00276496
3.45402	0.0098462	0.00948965	0.00277053
3.45436	0.0098446	0.00948902	0.00277893
3.4547	0.00983954	0.00949043	0.00278798
3.45504	0.00983014	0.00948836	0.00279537
3.45538	0.00981403	0.00948445	0.00279921
3.45572	0.00979527	0.00947434	0.00279831
3.45606	0.00978081	0.0094587	0.0027925
3.4564	0.00976142	0.00944161	0.00278263
3.45674	0.00973614	0.00942316	0.00277037
3.45708	0.00970964	0.00940306	0.00275792
3.45742	0.00967656	0.00937698	0.00274754
3.45776	0.00964458	0.00934408	0.00274106
3.4581	0.00961598	0.00930957	0.00273947
3.45844	0.00958688	0.00927678	0.00274272
3.45878	0.00955661	0.00924597	0.00274969
3.45912	0.00952209	0.00920744	0.00275851
3.45946	0.00948595	0.00916279	0.00276691
3.4598	0.00944402	0.00911922	0.00277276
3.46014	0.00939836	0.00907592	0.00277447
3.46048	0.0093543	0.00903137	0.00277133
3.46082	0.00930636	0.00897934	0.00276362
3.46116	0.00925052	0.00893049	0.00275259
3.4615	0.00919298	0.00888205	0.00274015
3.46183	0.00914046	0.00883074	0.00272855
3.46217	0.00909191	0.00877777	0.00271988
3.46251	0.00903809	0.00872443	0.0027156
3.46285	0.00898331	0.00867376	0.00271623
3.46319	0.00893832	0.00862209	0.00272123
3.46353	0.00889237	0.00856915	0.00272914
3.46387	0.00884686	0.00852167	0.00273787
3.46421	0.00880404	0.00847223	0.00274522
3.46455	0.00876539	0.00842738	0.00274927
3.46489	0.00872872	0.00838861	0.00274883
3.46523	0.00869421	0.0083503	0.00274363
3.46557	0.00866157	0.00831467	0.00273438
3.46591	0.00862887	0.00827727	0.00272264
3.46625	0.0086017	0.0082453	0.0027105
3.46659	0.00857899	0.00821843	0.00270014
3.46693	0.00856043	0.00819797	0.00269338
3.46727	0.00854504	0.00818045	0.00269128
3.46761	0.00853283	0.00816563	0.0026939
3.46795	0.00852371	0.00815917	0.00270026
3.46829	0.00852031	0.00815585	0.00270863
3.46863	0.0085186	0.00815421	0.00271685
3.46897	0.00851862	0.00815623	0.00272282
3.46931	0.00852241	0.00816514	0.00272493
3.46965	0.00852918	0.00817738	0.00272241
3.46999	0.00853475	0.00819338	0.0027154
3.47033	0.00854469	0.00821098	0.002705
3.47067	0.00855671	0.00823177	0.00269301
3.471	0.00857365	0.00825593	0.00268157
3.47134	0.00859167	0.00828279	0.00267273
3.47168	0.00861787	0.00830766	0.00266798
3.47202	0.00864708	0.00833415	0.00266795
3.47236	0.00867418	0.00836325	0.00267226
3.4727	0.00870607	0.00839432	0.00267958
3.47304	0.00873904	0.00842457	0.00268797
3.47338	0.00877108	0.00845443	0.00269529
3.47372	0.00880055	0.00848356	0.00269966
3.47406	0.00883005	0.00851168	0.0026998
3.4744	0.00885752	0.00853849	0.00269533
3.47474	0.00888289	0.00856361	0.00268682
3.47508	0.00890512	0.00858707	0.00267568
3.47542	0.00892454	0.00860934	0.00266385
3.47576	0.00894278	0.0086292	0.00265346
3.4761	0.00895902	0.00864563	0.00264633
3.47644	0.00897339	0.00865933	0.0026436
3.47678	0.00898574	0.00867036	0.00264546
3.47712	0.00899706	0.00867864	0.00265111
3.47746	0.00900381	0.00868417	0.00265897
3.4778	0.00901029	0.0086877	0.00266699
3.47814	0.00901135	0.00868857	0.00267313
3.47848	0.00900626	0.00868734	0.00267574
3.47882	0.00900315	0.00868137	0.00267394
3.47916	0.00899286	0.00867439	0.00266774
3.4795	0.00898232	0.00866511	0.00265807
3.47984	0.00896726	0.00865178	0.00264657
3.48018	0.00894202	0.0086358	0.00263528
3.48052	0.00892014	0.0086177	0.0026262
3.48085	0.00889857	0.00859622	0.00262089
3.48119	0.00887488	0.00857367	0.0026201
3.48153	0.00884955	0.00855019	0.00262359
3.48187	0.008826	0.00852505	0.00263024
3.48221	0.00880055	0.0084968	0.00263825
3.48255	0.00877283	0.00846518	0.00264556
3.48289	0.00874127	0.00843396	0.00265028
3.48323	0.00871111	0.00839888	0.00265109
3.48357	0.008679	0.00836414	0.00264746
3.48391	0.00864672	0.00832924	0.00263979
3.48425	0.00861049	0.00829466	0.00262931
3.48459	0.0085769	0.0082599	0.00261783
3.48493	0.0085397	0.00822461	0.0026074
3.48527	0.00850633	0.00818908	0.00259984
3.48561	0.00846755	0.00815379	0.00259639
3.48595	0.0084362	0.00811832	0.00259739
3.48629	0.00840608	0.00808569	0.00260224
3.48663	0.00837701	0.00805335	0.00260953
3.48697	0.00834746	0.00802203	0.00261733
3.48731	0.00831843	0.00799139	0.00262365
3.48765	0.00829046	0.0079608	0.00262681
3.48799	0.00826398	0.00793044	0.00262582
3.48833	0.00823806	0.00790336	0.00262052
3.48867	0.00821283	0.00787848	0.00261167
3.48901	0.00818632	0.00785663	0.00260072
3.48935	0.00816317	0.00783794	0.00258962
3.48969	0.0081442	0.00782124	0.00258031
3.49003	0.00812749	0.00780714	0.0025744
3.49036	0.00811328	0.00779565	0.00257276
3.4907	0.00810288	0.00778679	0.00257537
3.49104	0.00809719	0.00778026	0.00258127
3.49138	0.0080951	0.00777547	0.00258884
3.49172	0.00809564	0.0077751	0.00259611
3.49206	0.00809837	0.00777744	0.00260121
3.4924	0.00810188	0.00778201	0.00260273
3.49274	0.00810695	0.00779015	0.00260001
3.49308	0.008113	0.0077989	0.00259327
3.49342	0.00812321	0.00781114	0.00258353
3.49376	0.00813379	0.00782647	0.00257247
3.4941	0.00814989	0.0078445	0.00256204
3.49444	0.00816717	0.00786496	0.00255406
3.49478	0.00818788	0.00788716	0.00254985
3.49512	0.00821165	0.00790956	0.00254993
3.49546	0.00823921	0.00793511	0.0025539
3.4958	0.00826983	0.00796179	0.00256054
3.49614	0.0083017	0.00799	0.00256805
3.49648	0.00833476	0.00801836	0.00257452
3.49682	0.00836736	0.00804942	0.00257824
3.49716	0.00840065	0.00807978	0.0025781
3.4975	0.00843352	0.00811155	0.00257379
3.49784	0.00846407	0.00814321	0.00256584
3.49818	0.00849493	0.00817448	0.00255554
3.49852	0.00852561	0.00820585	0.00254469
3.49886	0.00855233	0.00823778	0.00253518
3.4992	0.00857759	0.00826855	0.00252867
3.49953	0.00860309	0.00829808	0.00252615
3.49987	0.0086281	0.00832606	0.0025278
3.50021	0.00865322	0.00835334	0.00253286
3.50055	0.00867709	0.00837849	0.0025399
3.50089	0.00869863	0.00840214	0.00254707
3.50123	0.00871696	0.0084243	0.00255251
3.50157	0.008731	0.00844457	0.00255476
3.50191	0.00874611	0.00846255	0.002553
3.50225	0.00875994	0.0084784	0.00254726
3.50259	0.00876808	0.00849177	0.00253838
3.50293	0.00877473	0.00850322	0.00252783
3.50327	0.00878052	0.00851242	0.00251746
3.50361	0.00878476	0.00851966	0.00250909
3.50395	0.00878816	0.00852528	0.00250412
3.50429	0.00878853	0.00852745	0.00250323
3.50463	0.00879044	0.00852669	0.00250623
3.50497	0.00879198	0.00852326	0.00251211
3.50531	0.00878949	0.00851654	0.00251926
3.50565	0.00878465	0.00850841	0.00252581
3.50599	0.00878143	0.0084969	0.00253006
3.50633	0.00876962	0.00848213	0.0025308
3.50667	0.0087584	0.00846626	0.00252752
3.50701	0.00874155	0.0084455	0.00252056
3.50735	0.00872133	0.00842098	0.00251101
3.50769	0.00869712	0.00839803	0.00250051
3.50803	0.00866605	0.00837156	0.00249088
3.50837	0.0086384	0.00834573	0.00248379
3.50871	0.00861117	0.00831739	0.00248037
3.50904	0.00857942	0.00828753	0.00248099
3.50938	0.00854879	0.00825352	0.00248512
3.50972	0.00851894	0.0082196	0.00249153
3.51006	0.00848779	0.00818426	0.0024985
3.5104	0.0084556	0.00815005	0.00250422
3.51074	0.00842178	0.00811692	0.00250717
3.51108	0.00838636	0.00808242	0.00250641
3.51142	0.00834937	0.00804831	0.00250174
3.51176	0.00831517	0.00801481	0.00249379
3.5121	0.00828121	0.00798448	0.00248386
3.51244	0.00824584	0.0079565	0.00247366
3.51278	0.00821116	0.00792976	0.00246496
3.51312	0.00817916	0.00790291	0.00245925
3.51346	0.00815033	0.00787794	0.00245735
3.5138	0.00812497	0.00785392	0.00245931
3.51414	0.00810223	0.00783281	0.00246434
3.51448	0.00808173	0.00781633	0.002471
3.51482	0.00806629	0.00779859	0.00247755
3.51516	0.00805121	0.00778342	0.00248227
3.5155	0.00804168	0.00777082	0.00248386
3.51584	0.00803471	0.00775909	0.00248165
3.51618	0.00802884	0.00775339	0.00247576
3.51652	0.00802548	0.00775377	0.00246706
3.51686	0.00802553	0.0077564	0.00245701
3.5172	0.00802873	0.00776115	0.00244735
3.51754	0.00803771	0.00777008	0.00243974
3.51788	0.00804802	0.00778205	0.00243544
3.51822	0.00806444	0.0077969	0.00243498
3.51856	0.00808362	0.00781455	0.0024381
3.51889	0.00810552	0.00783554	0.00244377
3.51923	0.00813308	0.00785753	0.00245043
3.51957	0.00816123	0.0078822	0.00245634
3.51991	0.00819123	0.00790872	0.00245994
3.52025	0.00822177	0.00793724	0.00246015
3.52059	0.00825239	0.00796729	0.0024566
3.52093	0.00828207	0.00799859	0.00244967
3.52127	0.00831383	0.00803209	0.00244046
3.52161	0.00834702	0.00806462	0.00243054
3.52195	0.00837943	0.00809809	0.00242161
3.52229	0.00841238	0.00813235	0.0024152
3.52263	0.0084451	0.00816678	0.0024123
3.52297	0.00847768	0.00820134	0.00241317
3.52331	0.00850938	0.00823617	0.00241725
3.52365	0.00853907	0.00827075	0.00242331
3.52399	0.0085671	0.00830308	0.00242974
3.52433	0.00859698	0.00833478	0.00243484
3.52467	0.00862082	0.00836503	0.00243723
3.52501	0.00864312	0.00839381	0.00243609
3.52535	0.00866196	0.00842115	0.00243132
3.52569	0.00867995	0.008447	0.00242356
3.52603	0.00869782	0.00847041	0.00241407
3.52637	0.00871231	0.00849325	0.00240449
3.52671	0.0087266	0.00851349	0.00239646
3.52705	0.00874089	0.00853149	0.00239131
3.52739	0.00875358	0.00854583	0.00238978
3.52773	0.00876578	0.00855687	0.00239183
3.52806	0.00877938	0.00856639	0.00239665
3.5284	0.00879203	0.008574	0.00240288
3.52874	0.00880057	0.008579	0.00240886
3.52908	0.00881058	0.00858066	0.00241301
3.52942	0.00881283	0.0085777	0.00241415
3.52976	0.00881109	0.00857073	0.00241172
3.5301	0.00880798	0.0085603	0.00240587
3.53044	0.00880899	0.00854895	0.00239749
3.53078	0.00879814	0.00853711	0.00238796
3.53112	0.00878886	0.00852507	0.00237891
3.53146	0.00877613	0.00850814	0.0023719
3.5318	0.00875796	0.00848805	0.00236805
[truncated: 654 more rows]

## Sheet: Figure 3b Case 12
Time (s)	25_to_1402 Amplitude (μm)	Bruit Amplitude (μm)	95_to_135 Amplitude (μm)	160_to_190 Amplitude (μm)
2.85319	0.0349169	0.0237792	0.0282124	0.0028805
2.85353	0.034825	0.0236857	0.0282045	0.00288825
2.85387	0.0347645	0.0235899	0.0282232	0.00289046
2.85421	0.0347394	0.0234923	0.0282596	0.00288478
2.85455	0.0347365	0.023393	0.0282994	0.00287281
2.85489	0.0347293	0.0232924	0.0283269	0.00285969
2.85523	0.0347098	0.0231906	0.0283296	0.00285098
2.85557	0.0346852	0.023088	0.0283003	0.00284996
2.85591	0.0346449	0.0229848	0.0282387	0.00285606
2.85625	0.034586	0.0228814	0.0281502	0.00286484
2.85659	0.0345071	0.0227782	0.0280559	0.00287047
2.85693	0.0344376	0.0226758	0.0279699	0.00286878
2.85727	0.034372	0.0225766	0.0279097	0.00285937
2.85761	0.0343185	0.0224791	0.0278828	0.00284585
2.85795	0.0342858	0.0223839	0.0278925	0.00283405
2.85829	0.0342672	0.0222916	0.0279303	0.00282887
2.85863	0.0342545	0.0222028	0.0279821	0.00283181
2.85897	0.034239	0.022118	0.0280293	0.00284008
2.85931	0.0342067	0.0220356	0.0280543	0.0028481
2.85965	0.0341549	0.0219581	0.0280443	0.00285044
2.85999	0.0340609	0.0218882	0.0279943	0.00284462
2.86033	0.0339278	0.021824	0.0279095	0.00283233
2.86067	0.0337784	0.0217628	0.0278052	0.00281854
2.86101	0.0336249	0.0217072	0.0276985	0.00280924
2.86135	0.033484	0.0216579	0.0276088	0.00280802
2.86169	0.0333714	0.0216143	0.0275551	0.00281421
2.86203	0.0332973	0.0215762	0.0275452	0.00282319
2.86237	0.0332549	0.0215472	0.0275755	0.00282891
2.8627	0.0332425	0.0215232	0.0276323	0.00282712
2.86304	0.0332406	0.0215055	0.0276953	0.00281743
2.86338	0.0332402	0.0214945	0.0277422	0.00280358
2.86372	0.0332278	0.0214887	0.0277544	0.00279143
2.86406	0.0331981	0.0214911	0.027722	0.00278593
2.8644	0.0331596	0.0214991	0.0276455	0.00278877
2.86474	0.0331012	0.0215123	0.0275356	0.00279716
2.86508	0.0330428	0.0215302	0.0274151	0.00280523
2.86542	0.032997	0.0215529	0.0273049	0.00280744
2.86576	0.0329796	0.0215794	0.0272255	0.00280135
2.8661	0.0329975	0.021609	0.0271917	0.00278883
2.86644	0.0330576	0.0216412	0.0272049	0.0027751
2.86678	0.0331495	0.0216754	0.0272553	0.00276595
2.86712	0.0332562	0.0217108	0.0273237	0.00276481
2.86746	0.0333578	0.0217478	0.0273863	0.00277111
2.8678	0.033434	0.0217842	0.0274193	0.00278013
2.86814	0.0334801	0.021819	0.0274089	0.00278578
2.86848	0.0334906	0.0218522	0.0273505	0.00278378
2.86882	0.0334783	0.0218833	0.0272496	0.00277383
2.86916	0.0334388	0.0219126	0.0271262	0.00275999
2.8695	0.0333925	0.0219419	0.027006	0.00274825
2.86984	0.0333564	0.0219626	0.0269097	0.0027436
2.87018	0.033344	0.0219779	0.0268547	0.00274698
2.87052	0.0333539	0.0219869	0.026849	0.00275558
2.87086	0.0333797	0.0219971	0.0268869	0.0027636
2.8712	0.0334114	0.0220014	0.0269515	0.00276561
2.87154	0.0334247	0.0219977	0.0270193	0.00275931
2.87188	0.0334081	0.0219868	0.0270665	0.00274677
2.87221	0.0333487	0.0219669	0.0270745	0.00273319
2.87255	0.0332431	0.0219333	0.0270345	0.00272464
2.87289	0.0331004	0.0218999	0.0269499	0.00272455
2.87323	0.0329338	0.0218584	0.0268348	0.00273149
2.87357	0.0327571	0.0218042	0.0267117	0.00274061
2.87391	0.0325955	0.0217412	0.0266051	0.00274599
2.87425	0.032462	0.0216705	0.0265337	0.00274372
2.87459	0.0323696	0.0215938	0.0265114	0.00273389
2.87493	0.0323177	0.0215098	0.026534	0.00272055
2.87527	0.032291	0.0214224	0.0265906	0.00270961
2.87561	0.0322923	0.0213242	0.026659	0.00270558
2.87595	0.0322914	0.0212135	0.026715	0.00270969
2.87629	0.0322805	0.0211018	0.0267376	0.00271854
2.87663	0.0322469	0.0209887	0.026714	0.00272636
2.87697	0.0321766	0.0208685	0.0266434	0.00272803
2.87731	0.0320849	0.0207383	0.0265377	0.00272163
2.87765	0.031986	0.0206025	0.0264176	0.00270946
2.87799	0.0318984	0.0204642	0.0263059	0.00269683
2.87833	0.0318219	0.0203201	0.0262242	0.00268935
2.87867	0.0317952	0.0201744	0.026189	0.00268989
2.87901	0.0317957	0.0200254	0.0262001	0.00269699
2.87935	0.0318186	0.019877	0.026248	0.00270597
2.87969	0.0318421	0.0197341	0.0263134	0.00271101
2.88003	0.0318623	0.0195899	0.0263726	0.00270852
2.88037	0.0318339	0.0194485	0.026404	0.00269883
2.88071	0.0317586	0.0193097	0.0263923	0.00268605
2.88105	0.0316454	0.0191768	0.0263342	0.00267597
2.88138	0.0314707	0.01905	0.0262379	0.00267281
2.88172	0.0312616	0.0189315	0.0261212	0.00267725
2.88206	0.0310451	0.0188203	0.0260083	0.00268604
2.8824	0.0308278	0.018713	0.0259213	0.00269349
2.88274	0.0306379	0.0186174	0.0258749	0.00269477
2.88308	0.0304697	0.0185284	0.0258755	0.00268834
2.88342	0.030344	0.0184533	0.0259155	0.00267668
2.88376	0.0302588	0.0183935	0.0259782	0.00266501
2.8841	0.0301959	0.0183383	0.0260389	0.00265857
2.88444	0.0301449	0.018289	0.0260759	0.00265981
2.88478	0.030102	0.0182522	0.0260729	0.00266705
2.88512	0.030042	0.0182258	0.0260243	0.00267557
2.88546	0.0300005	0.0182118	0.0259368	0.00268001
2.8858	0.0299656	0.0182053	0.0258247	0.0026772
2.88614	0.0299493	0.0182051	0.02571	0.00266777
2.88648	0.029974	0.018216	0.0256166	0.0026558
2.88682	0.0300408	0.0182395	0.0255612	0.0026467
2.88716	0.0301495	0.0182721	0.0255519	0.00264434
2.8875	0.0302802	0.018312	0.0255839	0.00264896
2.88784	0.0304258	0.0183574	0.0256414	0.00265719
2.88818	0.0305654	0.0184103	0.0257031	0.00266378
2.88852	0.0306757	0.0184661	0.0257461	0.00266443
2.88886	0.0307443	0.0185263	0.0257535	0.00265798
2.8892	0.0307588	0.0185885	0.0257165	0.002647
2.88954	0.030724	0.0186508	0.0256373	0.00263637
2.88988	0.0306594	0.0187143	0.0255297	0.00263077
2.89022	0.0305754	0.0187798	0.0254146	0.00263219
2.89056	0.0305129	0.0188444	0.0253159	0.00263891
2.89089	0.0304748	0.0189046	0.0252512	0.00264652
2.89123	0.0304633	0.0189618	0.0252305	0.00265005
2.89157	0.030486	0.0190153	0.0252522	0.00264686
2.89191	0.0305254	0.0190696	0.0253035	0.00263784
2.89225	0.0305731	0.0191183	0.0253643	0.00262688
2.89259	0.0306132	0.0191645	0.0254122	0.00261891
2.89293	0.0306269	0.0192058	0.0254274	0.00261711
2.89327	0.0306121	0.0192406	0.0254005	0.00262146
2.89361	0.0305714	0.0192747	0.0253308	0.00262868
2.89395	0.0305045	0.0193029	0.0252294	0.00263404
2.89429	0.0304307	0.0193337	0.0251179	0.00263389
2.89463	0.0303516	0.01935	0.0250147	0.00262747
2.89497	0.030297	0.0193601	0.0249413	0.0026173
2.89531	0.0302694	0.0193721	0.0249094	0.00260784
2.89565	0.0302661	0.0193821	0.02492	0.0026031
2.89599	0.030281	0.0193824	0.0249627	0.00260455
2.89633	0.0303009	0.0193787	0.0250192	0.00261039
2.89667	0.0303154	0.0193639	0.0250679	0.00261652
2.89701	0.030308	0.0193562	0.0250907	0.00261884
2.89735	0.0302794	0.0193417	0.0250739	0.00261523
2.89769	0.0302228	0.019338	0.0250166	0.00260672
2.89803	0.0301602	0.019318	0.0249286	0.00259687
2.89837	0.0301161	0.0193156	0.024824	0.00258993
2.89871	0.0301106	0.0193009	0.0247236	0.00258853
2.89905	0.0301574	0.0192858	0.024647	0.00259229
2.89939	0.0302468	0.0192786	0.0246067	0.00259811
2.89973	0.0303869	0.0192718	0.0246058	0.00260194
2.90007	0.0305572	0.019267	0.0246376	0.00260088
2.90041	0.0307511	0.0192795	0.0246868	0.00259457
2.90074	0.0309315	0.0192955	0.0247344	0.0025854
2.90108	0.0310818	0.0193066	0.0247618	0.00257713
2.90142	0.0311826	0.0193394	0.0247569	0.00257301
2.90176	0.0312203	0.0193822	0.0247145	0.00257402
2.9021	0.031196	0.0194368	0.0246406	0.00257843
2.90244	0.0311138	0.0194951	0.0245479	0.00258275
2.90278	0.030988	0.0195597	0.0244533	0.00258367
2.90312	0.0308459	0.0196367	0.0243767	0.00257971
2.90346	0.0307053	0.0197278	0.024331	0.00257195
2.9038	0.0305805	0.0198327	0.0243216	0.00256339
2.90414	0.0305002	0.0199409	0.0243436	0.00255736
2.90448	0.0304495	0.0200555	0.0243848	0.00255583
2.90482	0.030443	0.0201784	0.0244286	0.0025583
2.90516	0.0304659	0.0203055	0.024458	0.00256218
2.9055	0.0305316	0.0204473	0.0244604	0.00256428
2.90584	0.0306351	0.0205898	0.0244296	0.00256241
2.90618	0.0307604	0.0207348	0.024369	0.00255651
2.90652	0.0309148	0.0208935	0.0242905	0.00254856
2.90686	0.0311144	0.0210405	0.0242087	0.00254155
2.9072	0.031344	0.0212177	0.0241401	0.00253789
2.90754	0.0316207	0.021389	0.0240953	0.00253815
2.90788	0.0319107	0.0215639	0.0240816	0.00254085
2.90822	0.0322049	0.0217358	0.024096	0.00254329
2.90856	0.0324954	0.0219116	0.0241295	0.00254302
2.9089	0.0327655	0.0220801	0.0241676	0.00253905
2.90924	0.0329788	0.0222451	0.0241954	0.00253233
2.90958	0.0331387	0.0224073	0.0242015	0.00252514
2.90991	0.0332373	0.022587	0.0241805	0.00251996
2.91025	0.033275	0.0227415	0.0241337	0.00251804
2.91059	0.0332647	0.0228941	0.0240687	0.00251904
2.91093	0.0332324	0.0230308	0.0239979	0.00252105
2.91127	0.0331995	0.0231703	0.0239364	0.00252174
2.91161	0.0331542	0.0233063	0.0238965	0.00251953
2.91195	0.0331353	0.0234352	0.0238836	0.00251441
2.91229	0.0331601	0.0235627	0.0238949	0.00250781
2.91263	0.0332051	0.0236812	0.0239228	0.00250188
2.91297	0.0332823	0.0238065	0.023956	0.00249833
2.91331	0.0333797	0.0239261	0.0239811	0.00249764
2.91365	0.0334913	0.0240499	0.0239876	0.00249871
2.91399	0.0336099	0.0241886	0.0239704	0.00249965
2.91433	0.0337264	0.0243216	0.0239304	0.00249877
2.91467	0.0338365	0.0244907	0.0238752	0.00249534
2.91501	0.0339439	0.0246645	0.0238153	0.00248998
2.91535	0.0340549	0.0248637	0.0237626	0.00248424
2.91569	0.0341663	0.0250855	0.023727	0.00247979
2.91603	0.0342876	0.0253342	0.0237137	0.0024776
2.91637	0.0344186	0.0256224	0.0237212	0.00247745
2.91671	0.03457	0.0259241	0.0237435	0.00247813
2.91705	0.0347425	0.026264	0.0237706	0.00247807
2.91739	0.034954	0.026631	0.0237914	0.00247617
2.91773	0.0352	0.0270476	0.0237965	0.0024723
2.91807	0.0354818	0.0274967	0.0237811	0.00246732
2.91841	0.0358375	0.02798	0.0237457	0.0024626
2.91875	0.0362661	0.0284876	0.0236959	0.00245935
2.91909	0.0367663	0.0290388	0.0236409	0.00245804
2.91942	0.0373163	0.029632	0.0235906	0.00245814
2.91976	0.0379699	0.0302569	0.0235559	0.00245843
2.9201	0.0386408	0.0308768	0.0235409	0.0024577
2.92044	0.0393442	0.0315449	0.0235444	0.00245532
2.92078	0.0400599	0.0322062	0.0235609	0.00245154
2.92112	0.0407934	0.0329144	0.0235818	0.00244723
2.92146	0.0414667	0.033605	0.0235973	0.00244351
2.9218	0.0420939	0.0343253	0.0235992	0.00244124
2.92214	0.0426812	0.0350466	0.023583	0.00244054
2.92248	0.0432187	0.0357893	0.0235489	0.00244075
2.92282	0.0437098	0.036508	0.023501	0.00244081
2.92316	0.0441468	0.0372304	0.0234473	0.00243982
2.9235	0.0445454	0.0379362	0.023398	0.00243752
2.92384	0.0449092	0.0386471	0.0233602	0.00243419
2.92418	0.0452913	0.039356	0.0233386	0.0024306
2.92452	0.0457041	0.0400502	0.0233334	0.00242764
2.92486	0.0461224	0.0407032	0.0233405	0.00242601
2.9252	0.0465488	0.0413566	0.0233527	0.00242572
2.92554	0.0469775	0.0420276	0.0233617	0.00242615
2.92588	0.047473	0.0426369	0.0233601	0.00242638
2.92622	0.0480042	0.0432053	0.0233435	0.00242563
2.92656	0.0485171	0.0437679	0.0233114	0.00242351
2.9269	0.0490464	0.0442482	0.0232673	0.00242051
2.92724	0.0496191	0.0447245	0.0232182	0.00241757
2.92758	0.0501429	0.0451907	0.0231708	0.00241553
2.92792	0.0506707	0.0456207	0.0231306	0.00241481
2.92826	0.0511827	0.046016	0.0231025	0.0024152
2.9286	0.0516785	0.0463641	0.0230884	0.00241598
2.92894	0.0521032	0.0466892	0.0230851	0.00241628
2.92927	0.0524986	0.0470183	0.0230869	0.00241553
2.92961	0.0528209	0.0473037	0.0230878	0.00241381
2.92995	0.0530982	0.0475789	0.0230822	0.00241163
2.93029	0.0533312	0.0478374	0.0230665	0.00240969
2.93063	0.0535348	0.0480962	0.0230399	0.00240869
2.93097	0.0537348	0.0483436	0.0230044	0.00240888
2.93131	0.0539435	0.0485956	0.0229628	0.00241002
2.93165	0.0541445	0.0489049	0.02292	0.00241144
2.93199	0.0544237	0.0492508	0.0228845	0.00241232
2.93233	0.0547508	0.0496504	0.0228558	0.00241196
2.93267	0.055136	0.0500524	0.022837	0.00241085
2.93301	0.0556017	0.0505412	0.0228255	0.00240939
2.93335	0.0561003	0.0510721	0.0228187	0.00240835
2.93369	0.0566945	0.0517286	0.0228131	0.00240834
2.93403	0.0573666	0.052498	0.0228051	0.00240936
2.93437	0.0580229	0.0533135	0.0227926	0.00241106
2.93471	0.0587477	0.0541916	0.0227751	0.00241258
2.93505	0.0596053	0.0551312	0.0227519	0.00241327
2.93539	0.0604227	0.0562215	0.0227267	0.00241318
2.93573	0.0613347	0.0573301	0.0227045	0.00241272
2.93607	0.0623142	0.0586058	0.022684	0.00241231
2.93641	0.0633951	0.0599071	0.0226669	0.00241254
2.93675	0.0645633	0.0612898	0.0226521	0.00241353
2.93709	0.0658235	0.0627044	0.0226399	0.00241511
2.93743	0.067172	0.0642013	0.0226294	0.00241699
2.93777	0.0685727	0.0657121	0.022621	0.00241877
2.93811	0.0700653	0.0672244	0.0226142	0.00242063
2.93845	0.0716014	0.0687303	0.0226097	0.00242214
2.93878	0.073214	0.0702433	0.022609	0.00242315
2.93912	0.0748627	0.071807	0.0226101	0.00242435
2.93946	0.076532	0.0733657	0.0226162	0.00242579
2.9398	0.0782522	0.0749123	0.0226255	0.00242751
2.94014	0.079932	0.0764375	0.0226334	0.00242951
2.94048	0.0815765	0.0778952	0.022639	0.00243182
2.94082	0.0831416	0.0792608	0.0226418	0.00243433
2.94116	0.084575	0.0806783	0.0226387	0.00243662
2.9415	0.0859914	0.0819927	0.0226317	0.00243957
2.94184	0.087219	0.0832159	0.0226246	0.00244244
2.94218	0.0883681	0.0845244	0.0226211	0.00244505
2.94252	0.089489	0.085768	0.022626	0.00244729
2.94286	0.0905219	0.0869601	0.0226427	0.00244919
2.9432	0.0914599	0.0881492	0.0226742	0.00245112
2.94354	0.0924884	0.0893237	0.0227196	0.00245361
2.94388	0.093407	0.0904613	0.0227762	0.0024571
2.94422	0.0942897	0.0915244	0.0228354	0.00246175
2.94456	0.0951402	0.092543	0.022883	0.00246689
2.9449	0.0959584	0.0935471	0.0229215	0.00247159
2.94524	0.0967728	0.0944866	0.0229451	0.00247514
2.94558	0.097626	0.0954757	0.0229551	0.00247744
2.94592	0.0985275	0.0964279	0.0229549	0.00247894
2.94626	0.0993139	0.0973323	0.0229536	0.00248094
2.9466	0.100136	0.098167	0.0229622	0.00248433
2.94694	0.100847	0.0989136	0.0229909	0.00248965
2.94728	0.101548	0.0996146	0.0230435	0.00249602
2.94762	0.102242	0.100288	0.0231233	0.00250302
2.94795	0.102859	0.100973	0.0232232	0.00250926
2.94829	0.10348	0.101577	0.0233339	0.00251325
2.94863	0.10411	0.102181	0.0234426	0.00251517
2.94897	0.104648	0.102744	0.0235393	0.00251616
2.94931	0.10517	0.103325	0.0236085	0.00251799
2.94965	0.105721	0.103886	0.0236483	0.002523
2.94999	0.106258	0.104478	0.0236641	0.00253047
2.95033	0.106896	0.10509	0.023667	0.00254001
2.95067	0.107581	0.10575	0.0236727	0.00254961
2.95101	0.108306	0.106432	0.0236972	0.00255659
2.95135	0.109179	0.107167	0.0237536	0.00256001
2.95169	0.110166	0.108009	0.0238485	0.00256064
2.95203	0.111298	0.108875	0.023978	0.00256108
2.95237	0.112457	0.109795	0.0241297	0.00256401
2.95271	0.11365	0.110736	0.0242905	0.00257176
2.95305	0.114866	0.111778	0.0244386	0.00258351
2.95339	0.116093	0.112886	0.0245587	0.00259668
2.95373	0.117304	0.113947	0.0246407	0.00260776
2.95407	0.118471	0.115041	0.0246853	0.0026143
2.95441	0.11963	0.116187	0.0247013	0.00261626
2.95475	0.120715	0.117324	0.0247048	0.00261575
2.95509	0.121694	0.11843	0.0247161	0.0026165
2.95543	0.122636	0.119525	0.0247538	0.00262129
2.95577	0.123573	0.12066	0.0248313	0.00263192
2.95611	0.124448	0.121782	0.0249519	0.002647
2.95645	0.125377	0.122873	0.0251135	0.00266224
2.95679	0.126301	0.123923	0.0252966	0.00267332
2.95713	0.127113	0.12482	0.0254791	0.0026783
2.95747	0.127854	0.125673	0.0256399	0.00267796
2.9578	0.128579	0.126451	0.0257696	0.00267618
2.95814	0.129199	0.127083	0.0258567	0.00267838
2.95848	0.129733	0.127592	0.0259004	0.00268719
2.95882	0.130268	0.12804	0.0259148	0.00270317
2.95916	0.130755	0.128513	0.0259197	0.00272174
2.9595	0.131148	0.12889	0.0259353	0.00273784
2.95984	0.131489	0.129183	0.0259822	0.00274723
2.96018	0.131827	0.129455	0.0260712	0.00274917
2.96052	0.132079	0.129672	0.0262023	0.00274684
2.96086	0.132283	0.129847	0.026367	0.00274595
2.9612	0.132476	0.129998	0.0265523	0.00275114
2.96154	0.132708	0.130133	0.0267338	0.00276522
2.96188	0.132934	0.130288	0.0268858	0.00278518
2.96222	0.133138	0.130456	0.0270118	0.00280548
2.96256	0.133338	0.130616	0.0270974	0.00282042
2.9629	0.133526	0.130779	0.0271447	0.00282663
2.96324	0.133768	0.130956	0.0271642	0.00282527
2.96358	0.134012	0.13115	0.0271745	0.00282152
2.96392	0.134263	0.131334	0.0271986	0.00282194
2.96426	0.134494	0.131558	0.0272452	0.00283174
2.9646	0.134721	0.131726	0.0273274	0.0028496
2.96494	0.134959	0.131857	0.0274514	0.00287175
2.96528	0.135183	0.131974	0.0276011	0.00289156
2.96562	0.13538	0.1321	0.0277715	0.00290311
2.96596	0.135562	0.13221	0.0279398	0.00290502
2.9663	0.135689	0.132326	0.0280907	0.00290091
2.96664	0.135801	0.132425	0.0282159	0.00289765
2.96698	0.135892	0.13251	0.0283074	0.00290188
2.96731	0.135963	0.132573	0.0283642	0.00291666
2.96765	0.136024	0.132623	0.0284029	0.00293897
2.96799	0.136083	0.132669	0.02843	0.00296165
2.96833	0.136151	0.132714	0.0284629	0.00297798
2.96867	0.136248	0.132759	0.0285115	0.00298429
2.96901	0.136361	0.13282	0.0285811	0.00298199
2.96935	0.136489	0.132907	0.0286772	0.00297692
2.96969	0.136629	0.133025	0.0287992	0.00297668
2.97003	0.136777	0.133129	0.0289355	0.00298608
2.97037	0.136926	0.133225	0.0290821	0.00300504
2.97071	0.137136	0.133311	0.0292266	0.00302833
2.97105	0.137254	0.133373	0.0293644	0.00304846
2.97139	0.137372	0.133437	0.0294847	0.00305961
2.97173	0.137459	0.133521	0.0295932	0.00306047
2.97207	0.137594	0.133648	0.0296833	0.00305527
2.97241	0.137663	0.133821	0.0297536	0.00305136
2.97275	0.137702	0.133965	0.0298122	0.00305537
2.97309	0.13779	0.134052	0.0298647	0.00306971
2.97343	0.13785	0.134151	0.0299162	0.0030912
2.97377	0.13791	0.134224	0.0299785	0.0031127
2.97411	0.137977	0.134367	0.0300596	0.00312765
2.97445	0.138051	0.134621	0.0301688	0.00313264
2.97479	0.138173	0.134781	0.0303088	0.00312933
2.97513	0.138236	0.134883	0.0304789	0.00312383
2.97547	0.138296	0.135	0.0306729	0.0031234
2.97581	0.138418	0.135172	0.0308777	0.00313198
2.97615	0.138498	0.135271	0.0310821	0.00314931
2.97648	0.138629	0.135425	0.0312664	0.0031698
2.97682	0.138717	0.135643	0.0314119	0.00318661
2.97716	0.138833	0.135771	0.0315198	0.00319485
2.9775	0.138926	0.136018	0.0315878	0.00319425
2.97784	0.13911	0.136261	0.0316282	0.00318906
2.97818	0.139295	0.136404	0.0316602	0.00318568
2.97852	0.13948	0.136589	0.0317051	0.00318927
2.97886	0.139753	0.136695	0.0317876	0.00320168
2.9792	0.139945	0.136813	0.0319354	0.00321906
2.97954	0.140135	0.13693	0.0321576	0.00323582
2.97988	0.140395	0.137167	0.0324482	0.00324618
2.98022	0.140684	0.137343	0.0327806	0.00324812
2.98056	0.140967	0.137558	0.0331319	0.00324427
2.9809	0.141304	0.137805	0.0334515	0.00323963
2.98124	0.141618	0.138006	0.0337219	0.00323981
2.98158	0.141872	0.138266	0.0339111	0.00324752
2.98192	0.142174	0.138523	0.0340185	0.00326051
2.98226	0.142445	0.138755	0.0340589	0.00327503
2.9826	0.142694	0.13898	0.0340649	0.00328576
2.98294	0.142904	0.139197	0.034081	0.00328963
2.98328	0.143136	0.139398	0.0341556	0.00328748
2.98362	0.143365	0.139606	0.034329	0.00328287
2.98396	0.143593	0.139814	0.0346221	0.00328062
2.9843	0.143854	0.140015	0.0350305	0.0032842
2.98464	0.144099	0.140213	0.0355181	0.00329258
2.98498	0.144325	0.140386	0.0360467	0.00330349
2.98532	0.144526	0.140581	0.0365406	0.00331305
2.98566	0.144708	0.140788	0.0369636	0.00331763
2.98599	0.144879	0.141009	0.0372699	0.00331691
2.98633	0.145049	0.141246	0.037443	0.00331295
2.98667	0.145234	0.141498	0.0375073	0.00330962
2.98701	0.145466	0.141764	0.0375082	0.00331019
2.98735	0.145767	0.142038	0.0375083	0.00331574
2.98769	0.146153	0.142318	0.0375791	0.00332378
2.98803	0.146631	0.142608	0.0377768	0.0033313
2.98837	0.14718	0.142904	0.0381363	0.00333536
2.98871	0.147796	0.143225	0.0386628	0.00333488
2.98905	0.14843	0.143524	0.0392954	0.00333152
2.98939	0.149062	0.14389	0.0399897	0.00332807
2.98973	0.149657	0.144228	0.0406549	0.00332725
2.99007	0.15019	0.144575	0.0412327	0.00333017
2.99041	0.15069	0.144905	0.0416609	0.00333538
2.99075	0.151043	0.145219	0.0419236	0.00334096
2.99109	0.151321	0.145436	0.0420386	0.00334397
2.99143	0.151543	0.145638	0.0420578	0.00334358
2.99177	0.151749	0.14586	0.0420577	0.00334048
2.99211	0.151939	0.14609	0.0421228	0.00333688
2.99245	0.1522	0.146241	0.0423348	0.00333514
2.99279	0.152504	0.146433	0.0427351	0.00333618
2.99313	0.152915	0.14657	0.0433234	0.00333943
2.99347	0.15338	0.146698	0.0440761	0.0033433
2.99381	0.153991	0.146853	0.0448945	0.00334556
2.99415	0.154624	0.147035	0.0457012	0.00334482
2.99449	0.155249	0.147258	0.0464107	0.00334166
2.99483	0.155769	0.147584	0.0469621	0.00333794
2.99517	0.156211	0.147837	0.0473162	0.00333554
2.99551	0.156568	0.14812	0.0474971	0.00333556
2.99584	0.156828	0.148441	0.0475552	0.00333789
2.99618	0.157048	0.148743	0.0475715	0.00334084
2.99652	0.15722	0.14905	0.0476403	0.00334255
2.99686	0.157359	0.149326	0.047846	0.00334189
2.9972	0.157492	0.149607	0.0482456	0.00333897
2.99754	0.15763	0.149951	0.0488495	0.00333516
2.99788	0.157796	0.150305	0.0496283	0.00333218
2.99822	0.157994	0.150656	0.0504924	0.00333122
2.99856	0.158223	0.150983	0.0513666	0.00333234
2.9989	0.158493	0.151315	0.0521525	0.00333447
2.99924	0.158786	0.151636	0.0527818	0.00333611
2.99958	0.159089	0.151928	0.05322	0.00333601
2.99992	0.159407	0.152188	0.0534707	0.00333374
3.00026	0.159742	0.15247	0.0535824	0.00333026
3.0006	0.160121	0.152734	0.0536301	0.00332702
3.00094	0.160582	0.152962	0.0537045	0.00332519
3.00128	0.161145	0.153142	0.0538887	0.00332514
3.00162	0.16177	0.153335	0.0542539	0.00332655
3.00196	0.162365	0.153519	0.0548201	0.00332834
3.0023	0.162979	0.153717	0.0555675	0.00332911
3.00264	0.163576	0.153872	0.0564236	0.00332825
3.00298	0.164113	0.154015	0.0572973	0.00332591
3.00332	0.164518	0.154151	0.0580984	0.00332271
3.00366	0.164769	0.154309	0.058755	0.00332014
3.004	0.164853	0.154452	0.05924	0.00331903
3.00434	0.164826	0.154573	0.0595463	0.0033197
3.00468	0.164733	0.154658	0.0597083	0.00332149
3.00502	0.164661	0.154718	0.0597868	0.00332331
3.00535	0.164562	0.154757	0.0598693	0.003324
3.00569	0.164565	0.154775	0.0600372	0.00332285
3.00603	0.164717	0.154771	0.0603416	0.00332085
3.00637	0.164971	0.15475	0.0608375	0.00331845
3.00671	0.165292	0.154725	0.0614963	0.00331658
3.00705	0.1657	0.154676	0.0622567	0.00331616
3.00739	0.166119	0.154605	0.0630532	0.00331753
3.00773	0.166576	0.154501	0.0638083	0.00332013
3.00807	0.166957	0.154371	0.0644676	0.00332271
3.00841	0.167235	0.154235	0.0649825	0.00332402
3.00875	0.167393	0.154094	0.065328	0.0033238
3.00909	0.167433	0.153952	0.0655218	0.00332183
3.00943	0.167378	0.153815	0.065628	0.00331922
3.00977	0.167269	0.153687	0.0657172	0.00331756
3.01011	0.16715	0.153566	0.0658588	0.00331809
3.01045	0.167064	0.153464	0.0661101	0.00332063
3.01079	0.167046	0.153387	0.0664975	0.00332427
3.01113	0.167062	0.153336	0.0670204	0.00332729
3.01147	0.16717	0.153309	0.0676561	0.00332823
3.01181	0.167405	0.15332	0.0683535	0.00332751
3.01215	0.167706	0.153369	0.0690337	0.00332523
3.01249	0.168048	0.153465	0.0696409	0.0033226
3.01283	0.168454	0.153602	0.0701455	0.00332173
3.01317	0.168861	0.153776	0.0705026	0.00332356
3.01351	0.169245	0.153984	0.0707332	0.00332748
3.01385	0.169644	0.154223	0.0708664	0.00333203
3.01419	0.17007	0.154488	0.0709565	0.00333542
3.01452	0.17055	0.154776	0.0710664	0.00333574
3.01486	0.171097	0.155082	0.0712438	0.00333372
3.0152	0.171711	0.155399	0.0715225	0.00333062
3.01554	0.172373	0.155732	0.0719281	0.0033285
3.01588	0.173036	0.15605	0.0724327	0.003329
3.01622	0.173683	0.156422	0.0730072	0.00333255
3.01656	0.174291	0.156867	0.0736095	0.00333796
3.0169	0.174835	0.157201	0.0741617	0.00334299
3.01724	0.175329	0.157482	0.0746378	0.00334523
3.01758	0.175708	0.157781	0.075004	0.00334393
3.01792	0.175948	0.158069	0.0752528	0.00334074
3.01826	0.176119	0.15829	0.0753981	0.00333735
3.0186	0.176218	0.15839	0.0754804	0.00333622
3.01894	0.176235	0.158485	0.0755491	0.00333848
3.01928	0.176191	0.1586	0.0756576	0.0033434
3.01962	0.176233	0.158562	0.0758526	0.00334842
3.01996	0.176365	0.158453	0.0761529	0.00335115
3.0203	0.176505	0.158374	0.076562	0.00335103
3.02064	0.176658	0.158243	0.0770458	0.00334745
3.02098	0.176892	0.158116	0.0775665	0.00334264
3.02132	0.177112	0.157962	0.0780858	0.00333984
3.02166	0.177271	0.157663	0.0785473	0.00334062
3.022	0.177327	0.157353	0.0789053	0.00334454
3.02234	0.177247	0.157019	0.0791483	0.00334929
3.02268	0.177048	0.156621	0.0792817	0.00335267
3.02302	0.176729	0.156282	0.0793428	0.00335329
3.02336	0.176304	0.156013	0.0793779	0.00334972
3.0237	0.175846	0.155728	0.0794383	0.00334433
3.02404	0.17537	0.155374	0.0795739	0.00333976
3.02437	0.174876	0.154933	0.0798201	0.00333837
3.02471	0.174467	0.154563	0.0801593	0.003341
3.02505	0.174066	0.154183	0.0805943	0.00334496
3.02539	0.17374	0.153854	0.0810744	0.00334871
3.02573	0.173535	0.153638	0.0815462	0.00334903
3.02607	0.173315	0.153286	0.0819809	0.00334497
3.02641	0.173077	0.152773	0.0823129	0.00333838
3.02675	0.172816	0.152348	0.0825317	0.00333198
3.02709	0.172529	0.152103	0.0826395	0.00332823
3.02743	0.172232	0.151681	0.0826698	0.00332841
3.02777	0.171912	0.15133	0.0826725	0.00333163
3.02811	0.171554	0.15109	0.0827041	0.0033353
3.02845	0.171185	0.150869	0.082814	0.00333578
3.02879	0.171023	0.150643	0.0830361	0.00333222
3.02913	0.170855	0.150375	0.0833665	0.0033239
3.02947	0.170574	0.150053	0.083797	0.00331521
3.02981	0.170433	0.149884	0.0842778	0.00330866
3.03015	0.170123	0.14974	0.0847479	0.00330612
3.03049	0.169822	0.149525	0.0851425	0.00330748
3.03083	0.169774	0.149481	0.0854295	0.00330987
3.03117	0.169615	0.149365	0.0855979	0.00331067
3.03151	0.16951	0.149313	0.0856611	0.00330703
3.03185	0.169544	0.14928	0.0856584	0.0032988
3.03219	0.169633	0.149414	0.0856447	0.00328798
3.03253	0.169721	0.149414	0.0856735	0.00327803
3.03287	0.169978	0.149498	0.0857993	0.00327208
3.03321	0.170321	0.149571	0.0860457	0.00327046
3.03355	0.170873	0.149675	0.0863972	0.00327156
3.03388	0.171514	0.149805	0.0868263	0.00327161
3.03422	0.172077	0.149908	0.0872866	0.00326798
3.03456	0.172531	0.150011	0.0877209	0.00325918
3.0349	0.172742	0.150009	0.0880742	0.00324699
3.03524	0.17291	0.149957	0.0883056	0.00323472
3.03558	0.172879	0.149876	0.0884208	0.00322489
3.03592	0.172723	0.149748	0.0884446	0.00321928
3.03626	0.172527	0.149541	0.0884225	0.0032176
3.0366	0.17223	0.149215	0.0884112	0.00321711
3.03694	0.171743	0.148927	0.0884668	0.00321464
3.03728	0.1713	0.148461	0.0886345	0.00320711
3.03762	0.170797	0.147971	0.088908	0.00319437
3.03796	0.170308	0.147359	0.0892931	0.0031792
3.0383	0.169809	0.146654	0.0897242	0.00316493
3.03864	0.169379	0.146267	0.0901665	0.00315495
3.03898	0.168946	0.145646	0.0905469	0.00315011
3.03932	0.168551	0.145024	0.0908273	0.00314848
3.03966	0.168209	0.14431	0.0909907	0.00314621
3.04	0.167846	0.143598	0.09105	0.00313998
3.04034	0.167386	0.143076	0.0910405	0.0031278
3.04068	0.166994	0.142522	0.091016	0.00311214
3.04102	0.166753	0.142332	0.0910357	0.00309425
3.04136	0.166583	0.142089	0.0911424	0.00307895
3.0417	0.166518	0.141987	0.0913561	0.00306937
3.04204	0.16654	0.142144	0.0916811	0.00306492
3.04238	0.166684	0.142351	0.092083	0.00306289
3.04272	0.16687	0.142607	0.092509	0.00305918
3.04305	0.167068	0.142903	0.0929036	0.00305004
3.04339	0.167284	0.143456	0.0932117	0.0030347
3.04373	0.167676	0.143984	0.0934122	0.00301456
3.04407	0.167989	0.144486	0.0935076	0.0029951
3.04441	0.168409	0.14522	0.0935233	0.00298016
3.04475	0.168931	0.145907	0.0935049	0.00297143
3.04509	0.169638	0.146697	0.0935061	0.0029682
3.04543	0.170555	0.147494	0.0935768	0.00296625
3.04577	0.171569	0.148312	0.093746	0.00296051
3.04611	0.172618	0.149195	0.0940221	0.00294798
3.04645	0.173753	0.149997	0.0943669	0.00292799
3.04679	0.174866	0.150664	0.0947488	0.00290441
3.04713	0.175854	0.151354	0.0951216	0.00288388
3.04747	0.176825	0.152003	0.0954347	0.00286984
3.04781	0.177665	0.152556	0.0956474	0.00286397
3.04815	0.178234	0.152999	0.095763	0.00286326
3.04849	0.178843	0.153615	0.0957995	0.00286206
3.04883	0.179151	0.154291	0.0957947	0.00285483
3.04917	0.1795	0.154723	0.0957948	0.00283919
3.04951	0.179698	0.155247	0.095845	0.00281651
3.04985	0.179877	0.155472	0.0959765	0.00279182
3.05019	0.180064	0.155755	0.0961982	0.00277166
3.05053	0.180178	0.155977	0.096497	0.00276102
3.05087	0.180305	0.156309	0.0968432	0.00275966
3.05121	0.18054	0.156612	0.0971847	0.00276251
3.05155	0.180714	0.156939	0.09747	0.00276191
3.05189	0.180857	0.157317	0.0976815	0.00275176
3.05223	0.181004	0.157455	0.0978044	0.00273098
3.05256	0.181208	0.15771	0.0978502	0.00270391
3.0529	0.181345	0.15796	0.0978516	0.00267879
3.05324	0.181414	0.158138	0.0978517	0.00266312
3.05358	0.181515	0.158299	0.097893	0.00265942
3.05392	0.181708	0.158482	0.0980062	0.00266482
3.05426	0.181957	0.158642	0.0982064	0.00267095
3.0546	0.182201	0.158754	0.0984785	0.00266934
3.05494	0.182591	0.158861	0.098781	0.0026549
3.05528	0.183028	0.15897	0.0990903	0.00262938
3.05562	0.183509	0.159067	0.0993509	0.00260005
3.05596	0.183995	0.159244	0.0995348	0.00257849
3.0563	0.184373	0.159358	0.099641	0.00257089
3.05664	0.184679	0.15941	0.0996746	0.00257756
3.05698	0.185033	0.159633	0.0996668	0.00258891
3.05732	0.185344	0.159975	0.0996585	0.00259629
3.05766	0.185777	0.160188	0.0996886	0.002591
3.058	0.186269	0.160403	0.0997841	0.0025715
3.05834	0.186764	0.160703	0.0999588	0.00254359
3.05868	0.187261	0.161059	0.100201	0.00251919
3.05902	0.187714	0.16143	0.10048	0.00250772
3.05936	0.188217	0.161741	0.100757	0.00251224
3.0597	0.188769	0.162042	0.100991	0.00252876
3.06004	0.189227	0.16241	0.101155	0.00254563
3.06038	0.189616	0.162787	0.101231	0.00255188
3.06072	0.189968	0.163105	0.101237	0.00254067
3.06106	0.190239	0.163337	0.101201	0.00251772
3.0614	0.190532	0.163693	0.101161	0.00249134
3.06174	0.190827	0.164004	0.10116	0.00247494
3.06208	0.191013	0.164352	0.101228	0.00247783
3.06241	0.191192	0.164722	0.101369	0.00249631
3.06275	0.191347	0.165073	0.101581	0.00252046
3.06309	0.191483	0.165455	0.101836	0.00253808
3.06343	0.191594	0.165752	0.102095	0.00253917
3.06377	0.191697	0.166136	0.102313	0.00252356
3.06411	0.191755	0.166545	0.102455	0.00250031
3.06445	0.191795	0.166935	0.102515	0.00248198
3.06479	0.191879	0.167262	0.102494	0.0024797
3.06513	0.192052	0.167582	0.102421	0.00249847
3.06547	0.192306	0.167893	0.102335	0.0025288
3.06581	0.192674	0.168232	0.102277	0.00255653
3.06615	0.193126	0.168498	0.102283	0.00257135
3.06649	0.193692	0.168808	0.10237	0.00256732
3.06683	0.194423	0.169147	0.10253	0.00254965
3.06717	0.195153	0.169496	0.102746	0.00253101
3.06751	0.195907	0.169886	0.102979	0.00252677
3.06785	0.196721	0.170189	0.103186	0.00254221
3.06819	0.197513	0.170558	0.10333	0.00257402
3.06853	0.198238	0.170882	0.10339	0.00261083
3.06887	0.198915	0.171176	0.103363	0.00263751
3.06921	0.199545	0.17152	0.103267	0.00264621
3.06955	0.200124	0.171917	0.103133	0.0026386
3.06989	0.200666	0.172388	0.103004	0.00262338
3.07023	0.201177	0.172741	0.102924	0.00261592
3.07057	0.201603	0.173083	0.102919	0.00262769
3.07091	0.202094	0.173503	0.102996	0.0026584
3.07125	0.202522	0.173925	0.103143	0.00269983
3.07158	0.202954	0.174276	0.103326	0.00273698
3.07192	0.203337	0.174376	0.103509	0.00275917
3.07226	0.203535	0.174393	0.103653	0.00276188
3.0726	0.20358	0.174588	0.103728	0.00275311
3.07294	0.203512	0.174761	0.10372	0.00274481
3.07328	0.203327	0.174859	0.103627	0.00275181
3.07362	0.203117	0.175002	0.103477	0.00277855
3.07396	0.202764	0.175054	0.103304	0.00282032
3.0743	0.202388	0.175071	0.103145	0.00286512
3.07464	0.202024	0.175125	0.103033	0.00289953
3.07498	0.201678	0.175141	0.102985	0.00291512
3.07532	0.201381	0.175142	0.10301	0.00291436
3.07566	0.201166	0.175164	0.103094	0.00290828
3.076	0.201022	0.175153	0.103208	0.00291113
3.07634	0.200942	0.175235	0.103324	0.0029313
3.07668	0.200898	0.175315	0.103411	0.00297059
3.07702	0.200912	0.175481	0.10344	0.0030188
3.07736	0.200973	0.175593	0.1034	0.00306136
3.0777	0.201095	0.175898	0.103299	0.00308906
3.07804	0.201217	0.176086	0.103147	0.00309816
3.07838	0.201291	0.176305	0.102965	0.00309573
3.07872	0.201568	0.176564	0.10278	0.00309523
3.07906	0.201993	0.176969	0.102615	0.00310876
3.0794	0.202496	0.17735	0.102492	0.00314125
3.07974	0.202981	0.177597	0.102422	0.00318781
3.08008	0.20353	0.177745	0.102402	0.00323732
3.08042	0.204159	0.177978	0.10242	0.00327605
3.08076	0.204726	0.178311	0.102461	0.00329656
3.08109	0.205285	0.178635	0.102498	0.00330116
3.08143	0.20582	0.178977	0.10251	0.00329973
3.08177	0.206254	0.179084	0.102483	0.00330629
3.08211	0.206576	0.179298	0.102404	0.00332989
3.08245	0.206822	0.179419	0.102277	0.00337292
3.08279	0.206953	0.179443	0.102103	0.00342374
3.08313	0.206918	0.179683	0.101893	0.00347167
3.08347	0.206792	0.179625	0.10167	0.00350285
3.08381	0.206629	0.17954	0.101453	0.00351446
3.08415	0.206437	0.179519	0.101271	0.00351489
3.08449	0.20623	0.179432	0.101133	0.00351652
3.08483	0.206012	0.17929	0.101049	0.0035323
3.08517	0.20574	0.179129	0.10102	0.00356642
3.08551	0.205468	0.178936	0.101034	0.00361552
3.08585	0.20515	0.178749	0.101069	0.00366661
3.08619	0.204848	0.178565	0.101093	0.0037067
3.08653	0.204503	0.178471	0.101076	0.00372888
3.08687	0.204111	0.178381	0.101001	0.00373473
3.08721	0.203698	0.178194	0.100851	0.00373372
3.08755	0.203257	0.178038	0.100629	0.00374006
3.08789	0.202816	0.177905	0.100347	0.00376404
3.08823	0.202453	0.177774	0.100036	0.00380597
3.08857	0.202143	0.177666	0.0997337	0.00385754
3.08891	0.20197	0.177581	0.0994842	0.0039057
3.08925	0.201953	0.177527	0.0993126	0.00393805
3.08959	0.202087	0.177485	0.0992357	0.00395195
3.08993	0.20235	0.177454	0.09925	0.00395252
3.09027	0.202645	0.177419	0.0993321	0.00395221
3.09061	0.203034	0.177412	0.0994342	0.00396486
3.09094	0.203321	0.177523	0.0995051	0.00399768
3.09128	0.203583	0.177634	0.0995036	0.00404677
3.09162	0.20376	0.177726	0.0993897	0.00410008
3.09196	0.203955	0.177855	0.0991637	0.00414015
3.0923	0.204108	0.178049	0.0988279	0.00416413
3.09264	0.204031	0.178212	0.0984354	0.00416858
3.09298	0.20396	0.178383	0.0980348	0.00416577
3.09332	0.203828	0.178545	0.0977011	0.00417025
3.09366	0.203732	0.17868	0.097476	0.0041924
3.094	0.203705	0.178824	0.0973878	0.00423243
3.09434	0.203701	0.178943	0.0974343	0.00428427
3.09468	0.203728	0.179097	0.0975815	0.00433209
3.09502	0.203758	0.179197	0.0977709	0.00436477
3.09536	0.203758	0.179261	0.0979313	0.00437747
3.0957	0.203699	0.179312	0.0979974	0.00437613
3.09604	0.203576	0.179301	0.0979254	0.00437332
3.09638	0.203362	0.179299	0.0976964	0.00438301
3.09672	0.203085	0.179298	0.0973343	0.00441374
3.09706	0.202768	0.179282	0.096893	0.00446032
3.0974	0.202444	0.179242	0.0964403	0.00451145
3.09774	0.202129	0.179192	0.0960764	0.00455278
3.09808	0.201851	0.179138	0.0958377	0.00457384
3.09842	0.201654	0.17906	0.095771	0.00457727
3.09876	0.201488	0.178941	0.095863	0.0045722
3.0991	0.201371	0.178833	0.0960692	0.00457315
3.09944	0.201265	0.178722	0.0963259	0.00459281
3.09978	0.201135	0.178553	0.0965512	0.00463147
3.10012	0.200939	0.178257	0.0966584	0.00468202
3.10045	0.200656	0.178046	0.0965994	0.00472791
3.10079	0.2003	0.177787	0.0963704	0.00475854
3.10113	0.199874	0.17759	0.0960124	0.00476921
3.10147	0.199381	0.177419	0.0955779	0.00476586
3.10181	0.198952	0.177071	0.0951372	0.00476163
3.10215	0.198578	0.176911	0.0947706	0.00477064
3.10249	0.198344	0.176743	0.0945609	0.00480115
3.10283	0.198173	0.176596	0.0945382	0.00484642
3.10317	0.198128	0.176413	0.0946919	0.00489522
3.10351	0.198242	0.176231	0.0949622	0.00493287
3.10385	0.198368	0.176085	0.0952654	0.00495154
3.10419	0.19836	0.175954	0.0955103	0.00495308
3.10453	0.1983	0.175795	0.0956266	0.00494734
3.10487	0.198139	0.175661	0.095568	0.00494856
3.10521	0.197842	0.175482	0.0953336	0.00496724
3.10555	0.197435	0.175281	0.0949608	0.0050046
3.10589	0.196986	0.175089	0.0945287	0.00505206
3.10623	0.196485	0.174913	0.0941228	0.00509525
3.10657	0.196013	0.174781	0.093813	0.00512231
3.10691	0.19556	0.174554	0.0936641	0.00513111
3.10725	0.195197	0.174327	0.0936991	0.00512734
3.10759	0.194932	0.174077	0.0938942	0.00512441
3.10793	0.194768	0.173811	0.0941786	0.00513412
3.10827	0.194652	0.173529	0.0944746	0.00516288
3.10861	0.194537	0.173255	0.0946894	0.0052053
3.10895	0.194416	0.173007	0.0947616	0.00524978
3.10929	0.194294	0.172799	0.0946653	0.00528395
3.10962	0.194174	0.172609	0.0944108	0.00530089
3.10996	0.194072	0.172455	0.0940555	0.00530162
3.1103	0.193973	0.172346	0.0936675	0.00529624
3.11064	0.19399	0.172282	0.0933159	0.00529864
3.11098	0.194098	0.17225	0.0930865	0.00531797
3.11132	0.194226	0.172242	0.0930116	0.00535395
3.11166	0.19449	0.172314	0.0931015	0.00539782
3.112	0.194824	0.172402	0.0933145	0.00543628
3.11234	0.195175	0.172497	0.0935894	0.00546021
3.11268	0.195463	0.17257	0.093839	0.00546785
3.11302	0.195749	0.172913	0.0939871	0.00546531
3.11336	0.195919	0.173044	0.0939918	0.00546365
3.1137	0.196024	0.173159	0.0938501	0.00547466
3.11404	0.196111	0.173104	0.0935837	0.00550276
3.11438	0.196097	0.173187	0.0932295	0.00554206
3.11472	0.196014	0.173147	0.0928782	0.00558169
3.11506	0.196008	0.173192	0.0926071	0.0056116
3.1154	0.195956	0.173183	0.0924606	0.00562604
3.11574	0.195826	0.172991	0.092456	0.00562723
3.11608	0.195717	0.172933	0.0925803	0.00562446
3.11642	0.195458	0.172774	0.092794	0.00562952
3.11676	0.195213	0.172533	0.0930166	0.00564921
3.1171	0.194885	0.172293	0.0931778	0.00568213
3.11744	0.19462	0.172092	0.0932387	0.00572031
3.11778	0.194105	0.171758	0.0931541	0.00575331
3.11812	0.193568	0.171443	0.0929617	0.00577336
3.11846	0.1929	0.171058	0.092676	0.00577961
3.1188	0.192308	0.17061	0.0923659	0.0057783
3.11913	0.191573	0.170291	0.0920853	0.00577954
3.11947	0.190932	0.169939	0.0919094	0.00579191
3.11981	0.190447	0.169619	0.0918423	0.00581721
3.12015	0.189986	0.16919	0.0918889	0.00585259
3.12049	0.189599	0.168816	0.0920362	0.0058877
3.12083	0.189316	0.168476	0.0922169	0.00591305
3.12117	0.18906	0.168214	0.0923685	0.00592462
3.12151	0.188822	0.167925	0.092441	0.00592582
3.12185	0.188567	0.167678	0.0924069	0.00592542
3.12219	0.188422	0.167445	0.0922523	0.00593288
3.12253	0.188223	0.16731	0.0920081	0.00595342
3.12287	0.188067	0.16714	0.0917366	0.005985
3.12321	0.187909	0.166982	0.0914695	0.00601966
3.12355	0.187852	0.166794	0.0912803	0.00604849
3.12389	0.187838	0.166597	0.0911876	0.00606502
3.12423	0.187888	0.166462	0.0911989	0.00606986
3.12457	0.187973	0.166311	0.0912944	0.00606954
3.12491	0.18801	0.166134	0.0914322	0.00607325
3.12525	0.188012	0.165906	0.0915609	0.00608783
3.12559	0.187916	0.165611	0.09163	0.00611378
3.12593	0.18776	0.165314	0.0916092	0.00614647
3.12627	0.187514	0.164929	0.0914899	0.00617633
3.12661	0.18717	0.164515	0.0912917	0.00619663
3.12695	0.186803	0.16418	0.0910502	0.00620539
3.12729	0.186418	0.163775	0.0908218	0.00620634
3.12763	0.185919	0.163338	0.0906389	0.0062074
3.12797	0.185467	0.16296	0.0905418	0.00621615
3.12831	0.185015	0.162724	0.0905387	0.00623641
3.12865	0.184787	0.162468	0.0906086	0.0062659
3.12898	0.184297	0.161972	0.0907233	0.00629689
3.12932	0.184117	0.161351	0.0908319	0.00631996
3.12966	0.183814	0.160935	0.0908916	0.0063317
3.13	0.183428	0.160681	0.0908728	0.00633468
3.13034	0.182895	0.160223	0.0907685	0.00633462
3.13068	0.182366	0.159908	0.0905974	0.00633949
3.13102	0.181589	0.159494	0.0903932	0.00635502
3.13136	0.181057	0.159276	0.090186	0.00638054
3.1317	0.180567	0.159022	0.0900302	0.00640995
3.13204	0.180268	0.158535	0.0899475	0.00643629
3.13238	0.179726	0.158351	0.0899496	0.00645265
3.13272	0.179492	0.158046	0.0900222	0.00645823
3.13306	0.179413	0.157821	0.0901292	0.00645791
3.1334	0.179129	0.15751	0.0902304	0.00645957
3.13374	0.178906	0.157161	0.0902866	0.00647012
3.13408	0.178694	0.156781	0.0902715	0.0064911
3.13442	0.17836	0.156427	0.0901784	0.00651762
3.13476	0.178025	0.15612	0.0900218	0.00654393
3.1351	0.177729	0.155818	0.0898334	0.00656309
3.13544	0.177417	0.155582	0.0896517	0.00657163
3.13578	0.177118	0.15517	0.0895176	0.00657179
3.13612	0.176997	0.154809	0.0894583	0.00657071
3.13646	0.176735	0.15451	0.0894816	0.00657623
3.1368	0.176615	0.154097	0.0895716	0.00659162
3.13714	0.176354	0.15387	0.0896931	0.00661635
3.13748	0.176245	0.153518	0.0898019	0.00664459
3.13782	0.176131	0.153011	0.0898642	0.00666693
3.13815	0.175866	0.152627	0.0898557	0.00667846
3.13849	0.175476	0.152222	0.0897712	0.00668011
3.13883	0.175194	0.151956	0.089626	0.00667697
3.13917	0.17483	0.151414	0.0894521	0.00667759
3.13951	0.174442	0.1512	0.0892899	0.00668845
3.13985	0.174037	0.151021	0.0891769	0.00670934
3.14019	0.173616	0.150818	0.089139	0.00673589
3.14053	0.173218	0.150585	0.0891806	0.00676145
3.14087	0.172865	0.150306	0.089284	0.0067773
3.14121	0.172502	0.150051	0.0894198	0.00678146
3.14155	0.172032	0.149786	0.089547	0.00677793
3.14189	0.171613	0.149481	0.0896273	0.00677477
3.14223	0.171285	0.149193	0.0896342	0.00678002
3.14257	0.171056	0.148944	0.0895624	0.00679635
3.14291	0.170893	0.148512	0.0894265	0.00682134
3.14325	0.170488	0.148171	0.0892596	0.00684837
3.14359	0.16986	0.147918	0.0891041	0.00686767
3.14393	0.169489	0.14762	0.0889987	0.00687543
3.14427	0.16908	0.147388	0.088972	0.00687288
3.14461	0.168793	0.147032	0.0890302	0.00686672
3.14495	0.168312	0.146606	0.0891522	0.00686563
3.14529	0.168154	0.146275	0.0893078	0.00687639
3.14563	0.16816	0.145828	0.0894549	0.00689836
3.14597	0.167974	0.145311	0.0895541	0.00692481
3.14631	0.167907	0.145085	0.0895791	0.00694818
3.14665	0.167667	0.144836	0.0895256	0.00696044
3.14699	0.167468	0.144682	0.0894063	0.00696023
3.14733	0.167362	0.144362	0.0892517	0.00695255
3.14766	0.16737	0.144166	0.089104	0.00694644
3.148	0.167478	0.143775	0.089004	0.00695025
3.14834	0.167428	0.143415	0.0889805	0.00696702
3.14868	0.167468	0.143072	0.0890421	0.00699376
3.14902	0.167625	0.142786	0.0891749	0.00702055
3.14936	0.167676	0.142598	0.0893465	0.00703802
3.1497	0.167594	0.142215	0.0895122	0.00704166
3.15004	0.167387	0.141746	0.0896341	0.00703448
3.15038	0.167039	0.141316	0.0896822	0.00702466
3.15072	0.16639	0.140866	0.0896501	0.0070222
3.15106	0.165614	0.140482	0.0895453	0.00703297
3.1514	0.164806	0.140062	0.0894032	0.00705678
3.15174	0.163924	0.139585	0.0892657	0.00708552
3.15208	0.162874	0.139016	0.0891733	0.00710831
3.15242	0.161895	0.138476	0.0891547	0.00711778
3.15276	0.161002	0.137911	0.0892177	0.00711314
3.1531	0.16012	0.137029	0.0893498	0.00710108
3.15344	0.159116	0.136278	0.0895192	0.00709246
3.15378	0.158134	0.135496	0.0896861	0.00709633
3.15412	0.157294	0.13463	0.0898144	0.00711517
3.15446	0.156417	0.133902	0.0898761	0.00714341
3.1548	0.155762	0.1331	0.0898554	0.00717036
3.15514	0.155091	0.132222	0.0897658	0.00718589
3.15548	0.154314	0.13142	0.0896393	0.00718574
3.15582	0.153653	0.13048	0.089517	0.00717402
3.15616	0.152969	0.129648	0.089436	0.00716062
3.1565	0.152358	0.128882	0.0894228	0.00715649
3.15684	0.151753	0.127966	0.0894891	0.00716815
3.15718	0.151347	0.127331	0.0896226	0.00719388
3.15751	0.150917	0.126501	0.0897944	0.00722379
3.15785	0.150544	0.126019	0.0899675	0.00724567
3.15819	0.150086	0.125322	0.0900979	0.00725219
3.15853	0.149691	0.124728	0.0901604	0.00724337
3.15887	0.149413	0.124192	0.0901454	0.00722701
3.15921	0.14936	0.123788	0.0900645	0.00721596
3.15955	0.149544	0.123448	0.0899469	0.00721945
3.15989	0.149751	0.123127	0.0898323	0.00723965
3.16023	0.150018	0.122836	0.0897594	0.0072693
3.16057	0.150416	0.122662	0.0897559	0.0072966
3.16091	0.150817	0.12259	0.0898308	0.00731054
3.16125	0.151109	0.122409	0.0899723	0.00730691
3.16159	0.15134	0.122254	0.090147	0.00729055
3.16193	0.151536	0.122039	0.0903133	0.00727379
3.16227	0.151503	0.121843	0.0904311	0.00726891
3.16261	0.151342	0.121533	0.0904768	0.00728148
3.16295	0.150921	0.121104	0.0904458	0.00730942
3.16329	0.150293	0.120707	0.0903502	0.0073402
3.16363	0.149396	0.120197	0.090222	0.00736147
3.16397	0.148364	0.119702	0.0901026	0.00736474
3.16431	0.14731	0.119149	0.0900371	0.00735167
3.16465	0.146112	0.118487	0.0900477	0.00733203
3.16499	0.145132	0.117947	0.0901398	0.00731911
3.16533	0.144041	0.117441	0.0902966	0.00732292
3.16567	0.143161	0.116785	0.0904825	0.0073446
3.16601	0.142439	0.116096	0.0906529	0.00737657
3.16635	0.141794	0.115488	0.0907666	0.0074041
3.16669	0.141421	0.114958	0.0907976	0.00741566
3.16702	0.141075	0.11438	0.0907409	0.00740868
3.16736	0.140868	0.113764	0.0906143	0.00738946
3.1677	0.140652	0.113314	0.0904562	0.00737058
3.16804	0.140647	0.112877	0.0903127	0.0073646
3.16838	0.140669	0.112318	0.0902316	0.00737843
3.16872	0.140719	0.112011	0.0902429	0.00740765
3.16906	0.140808	0.111785	0.0903512	0.00743935
3.1694	0.140786	0.1115	0.0905347	0.00745981
3.16974	0.140743	0.11119	0.090749	0.00746096
3.17008	0.140668	0.111004	0.0909401	0.00744492
3.17042	0.140575	0.110793	0.0910607	0.00742287
3.17076	0.140409	0.110644	0.091081	0.00740809
3.1711	0.140167	0.110563	0.0909936	0.0074123
3.17144	0.139891	0.110423	0.0908273	0.00743553
3.17178	0.139713	0.110312	0.0906161	0.00746852
3.17212	0.139608	0.11024	0.0904219	0.00749557
3.17246	0.139687	0.11023	0.0903012	0.00750589
3.1728	0.13996	0.110234	0.0902906	0.00749618
3.17314	0.140282	0.110333	0.0903938	0.00747412
3.17348	0.140661	0.110449	0.0905905	0.0074539
3.17382	0.141095	0.110483	0.0908352	0.00744821
3.17416	0.141465	0.110475	0.0910615	0.00746269
3.1745	0.141705	0.110457	0.0912133	0.00749241
3.17484	0.14174	0.110433	0.0912477	0.00752453
3.17518	0.141548	0.110389	0.0911567	0.00754418
3.17552	0.14113	0.110279	0.0909505	0.00754339
3.17586	0.140464	0.11013	0.0906863	0.00752498
3.17619	0.13967	0.109904	0.0904266	0.0075011
3.17653	0.138765	0.109608	0.0902392	0.0074862
3.17687	0.138004	0.109373	0.090176	0.00749091
3.17721	0.137248	0.108991	0.0902519	0.00751463
3.17755	0.136669	0.108823	0.0904449	0.00754724
3.17789	0.136303	0.108408	0.0907123	0.00757378
3.17823	0.135961	0.107978	0.0909785	0.00758249
3.17857	0.135725	0.107516	0.0911752	0.00757093
3.17891	0.135521	0.10709	0.0912509	0.00754754
3.17925	0.135284	0.106753	0.0911777	0.00752609
3.17959	0.135003	0.10653	0.0909655	0.00751947
3.17993	0.134881	0.106342	0.0906635	0.00753421
3.18027	0.13474	0.106162	0.0903432	0.00756442
3.18061	0.134782	0.105865	0.0900832	0.00759549
3.18095	0.134791	0.105709	0.0899442	0.0076134
3.18129	0.134948	0.105572	0.0899567	0.00761116
3.18163	0.13519	0.105496	0.0901246	0.00759177
3.18197	0.135278	0.105406	0.0903882	0.00756711
3.18231	0.135493	0.105173	0.0906819	0.00755101
3.18265	0.135662	0.104969	0.0909278	0.00755542
3.18299	0.135615	0.104711	0.0910562	0.00757901
3.18333	0.135349	0.104524	0.0910284	0.00761114
3.18367	0.13503	0.104272	0.0908437	0.00763674
3.18401	0.134513	0.103929	0.0905358	0.0076443
3.18435	0.133944	0.103596	0.0901776	0.00763186
3.18469	0.133478	0.103312	0.0898555	0.00760696
3.18503	0.133074	0.102944	0.0896402	0.00758495
3.18537	0.132696	0.102565	0.089581	0.00757894
3.18571	0.13243	0.102255	0.0896846	0.007594
3.18604	0.132335	0.101851	0.0899198	0.00762308
3.18638	0.132269	0.101625	0.0902185	0.00765278
3.18672	0.132183	0.101353	0.0904957	0.00766924
3.18706	0.132192	0.101149	0.0906788	0.00766551
3.1874	0.132081	0.100921	0.0907102	0.00764522
3.18774	0.131981	0.100633	0.0905764	0.00762068
3.18808	0.131798	0.100515	0.090303	0.0076064
3.18842	0.131435	0.100467	0.0899503	0.0076116
3.18876	0.131185	0.10044	0.0895998	0.0076355
3.1891	0.130867	0.100395	0.0893294	0.00766697
3.18944	0.13061	0.100338	0.089201	0.00769078
3.18978	0.13048	0.100266	0.0892371	0.00769648
3.19012	0.130447	0.10024	0.0894184	0.0076831
3.19046	0.130474	0.100196	0.0896893	0.00765902
3.1908	0.130417	0.100222	0.0899618	0.00763875
3.19114	0.130404	0.10021	0.0901652	0.00763462
3.19148	0.130289	0.100222	0.0902463	0.00765002
3.19182	0.130185	0.100204	0.090168	0.00767912
3.19216	0.130059	0.100165	0.0899431	0.0077077
3.1925	0.129917	0.100142	0.0896208	0.00772254
3.19284	0.129822	0.100071	0.0892847	0.00771764
3.19318	0.129853	0.0999665	0.0890057	0.00769731
3.19352	0.130009	0.0999151	0.0888433	0.0076739
3.19386	0.130193	0.099831	0.088828	0.00766143
3.1942	0.130364	0.0997305	0.0889516	0.00766741
3.19454	0.130471	0.0996182	0.0891698	0.00769076
3.19488	0.130539	0.0994709	0.0894137	0.00772058
3.19522	0.130493	0.0992748	0.0896176	0.00774263
3.19555	0.13031	0.099079	0.0897137	0.00774692
3.19589	0.12993	0.0988293	0.0896784	0.00773275
3.19623	0.12941	0.0985351	0.0895066	0.00770907
3.19657	0.128648	0.0981367	0.0892329	0.00768984
3.19691	0.127833	0.0977684	0.088917	0.00768656
3.19725	0.127094	0.0974002	0.0886451	0.00770219
3.19759	0.126483	0.097025	0.0884767	0.00773018
3.19793	0.125992	0.0966355	0.0884381	0.00775703
3.19827	0.125623	0.0961067	0.088526	0.00777006
3.19861	0.125287	0.0956979	0.0887035	0.00776389
3.19895	0.125131	0.0953694	0.088918	0.00774323
3.19929	0.124994	0.0950275	0.0891016	0.00772036
3.19963	0.124874	0.094711	0.0891938	0.00770885
3.19997	0.124668	0.094299	0.0891701	0.00771677
3.20031	0.124425	0.0938805	0.0890258	0.00774068
3.20065	0.124419	0.0935739	0.0887921	0.00776947
3.20099	0.124378	0.0932433	0.088524	0.00778959
3.20133	0.124145	0.092896	0.0882817	0.00779208
3.20167	0.124042	0.0925502	0.0881233	0.00777737
3.20201	0.124026	0.0922292	0.088085	0.00775485
3.20235	0.123982	0.0921636	0.0881626	0.00773805
3.20269	0.124001	0.091935	0.0883195	0.00773749
3.20303	0.123945	0.091883	0.0885043	0.00775505
3.20337	0.123818	0.0917929	0.0886583	0.00778296
3.20371	0.123705	0.0916622	0.0887272	0.00780806
3.20405	0.123541	0.0915591	0.0886869	0.00781882
3.20439	0.123332	0.0914692	0.0885416	0.00781132
3.20472	0.123119	0.0913957	0.0883203	0.00779121
3.20506	0.122921	0.0913274	0.088073	0.00777061
3.2054	0.122785	0.0912647	0.087856	0.00776212
3.20574	0.122738	0.0911972	0.087726	0.00777191
3.20608	0.12278	0.0911121	0.0877081	0.00779633
3.20642	0.12287	0.0909918	0.0877956	0.00782399
3.20676	0.122969	0.0908083	0.0879552	0.00784194
3.2071	0.123029	0.0905992	0.0881318	0.00784245
3.20744	0.123006	0.0904713	0.0882635	0.007827
3.20778	0.122884	0.0903444	0.0883074	0.00780545
3.20812	0.122618	0.0902017	0.0882475	0.00779095
3.20846	0.122172	0.0900222	0.0880803	0.00779294
3.2088	0.121669	0.0897869	0.0878386	0.00781202
3.20914	0.121107	0.0895563	0.0875841	0.00783972
3.20948	0.120518	0.0892998	0.0873732	0.00786301
3.20982	0.119992	0.088991	0.0872541	0.00787122
3.21016	0.119528	0.0886713	0.0872515	0.00786188
3.2105	0.119196	0.0884025	0.0873593	0.00784159
3.21084	0.119051	0.0881858	0.0875361	0.00782277
3.21118	0.118956	0.0879291	0.0877242	0.00781722
3.21152	0.118851	0.0876564	0.0878645	0.0078296
3.21186	0.118777	0.0873945	0.0879069	0.00785498
3.2122	0.118714	0.0871279	0.0878176	0.00788156
3.21254	0.118608	0.0868721	0.0876151	0.00789701
3.21288	0.118513	0.0865739	0.0873366	0.00789494
3.21322	0.118473	0.0862824	0.0870476	0.00787817
3.21356	0.118313	0.0860181	0.0868107	0.00785735
3.2139	0.118165	0.0857133	0.0866815	0.00784527
3.21423	0.118095	0.0855571	0.0866873	0.00785011
3.21457	0.117959	0.0851706	0.0868156	0.007871
3.21491	0.117948	0.0847578	0.0870213	0.0078985
3.21525	0.117675	0.0842858	0.0872385	0.00791973
3.21559	0.117444	0.0839145	0.0873991	0.00792524
3.21593	0.117031	0.0833755	0.0874479	0.00791388
3.21627	0.116415	0.0827221	0.0873593	0.00789341
3.21661	0.115612	0.0822137	0.087146	0.00787642
3.21695	0.114805	0.0816448	0.0868408	0.00787375
3.21729	0.11376	0.0811313	0.0865176	0.00788864
3.21763	0.112916	0.0805452	0.0862413	0.00791485
3.21797	0.112194	0.0799052	0.0860732	0.00794015
3.21831	0.111586	0.0791909	0.0860475	0.00795299
3.21865	0.111181	0.0785248	0.0861607	0.00794848
3.21899	0.11088	0.0778719	0.0863729	0.00793107
3.21933	0.110715	0.0772988	0.0866156	0.00791172
3.21967	0.110535	0.0767209	0.0868173	0.00790262
3.22001	0.110282	0.0762217	0.0869097	0.00791066
3.22035	0.109914	0.0756782	0.0868602	0.00793346
3.22069	0.109567	0.075234	0.0866658	0.00796069
3.22103	0.109066	0.0748971	0.0863577	0.00797972
3.22137	0.108668	0.0745214	0.0859966	0.00798249
3.22171	0.108204	0.0741198	0.0856684	0.00796948
3.22205	0.107727	0.0738316	0.08545	0.0079492
3.22239	0.10738	0.0736814	0.0853798	0.00793407
3.22273	0.107229	0.0734231	0.0854653	0.00793421
3.22307	0.10714	0.0731299	0.0856722	0.00795138
3.22341	0.107174	0.0729974	0.0859383	0.0079781
3.22375	0.107243	0.0729604	0.0861788	0.00800178
3.22408	0.107295	0.0727316	0.0863201	0.00801153
3.22442	0.107247	0.0725673	0.0863126	0.0080038
3.22476	0.107093	0.0724113	0.0861444	0.00798423
3.2251	0.106865	0.0722669	0.0858458	0.00796475
3.22544	0.106628	0.0721291	0.0854824	0.00795735
3.22578	0.106422	0.0719813	0.0851127	0.00796758
3.22612	0.10629	0.0717879	0.0848415	0.00799152
3.22646	0.106254	0.0716936	0.0847194	0.00801794
3.2268	0.106341	0.0716536	0.0847575	0.00803429
3.22714	0.106408	0.0715365	0.0849349	0.00803336
3.22748	0.106652	0.071271	0.0852015	0.00801693
3.22782	0.106909	0.0711689	0.085471	0.00799508
3.22816	0.107081	0.07101	0.0856567	0.00798079
3.2285	0.106971	0.0707898	0.0857027	0.00798307
3.22884	0.106663	0.0705442	0.0855861	0.00800206
3.22918	0.106261	0.0702575	0.0853166	0.00802892
3.22952	0.105715	0.0699143	0.0849585	0.00805061
3.22986	0.105162	0.0695176	0.0845762	0.00805686
3.2302	0.104678	0.0690648	0.0842609	0.00804567
3.23054	0.10419	0.0686358	0.0840832	0.00802404
3.23088	0.103803	0.0682494	0.084066	0.00800452
3.23122	0.103494	0.0677833	0.0842011	0.00799874
3.23156	0.103319	0.0673616	0.0844438	0.00801098
3.2319	0.103238	0.0670106	0.0847158	0.00803585
3.23224	0.103085	0.0666095	0.0849403	0.00806118
3.23258	0.102892	0.0661507	0.0850394	0.00807458
3.23292	0.102704	0.0657943	0.0849817	0.00806991
3.23326	0.102297	0.0653806	0.0847705	0.00805041
3.23359	0.101944	0.0649289	0.0844386	0.00802718
3.23393	0.101534	0.0645685	0.084066	0.00801354
3.23427	0.101163	0.0642044	0.0837421	0.00801761
3.23461	0.10095	0.0638372	0.0835228	0.00803803
3.23495	0.100863	0.0636363	0.0834507	0.00806464
3.23529	0.100921	0.0632318	0.083533	0.00808398
3.23563	0.101073	0.0629905	0.0837331	0.00808642
3.23597	0.101238	0.0626841	0.083982	0.00807118
3.23631	0.101367	0.0624044	0.0842106	0.00804674
3.23665	0.101415	0.0621512	0.0843549	0.00802654
3.23699	0.101306	0.0619913	0.0843531	0.00802184
3.23733	0.101071	0.0617785	0.0841982	0.00803565
3.23767	0.100695	0.0615741	0.0839167	0.00806102
3.23801	0.100272	0.061437	0.0835729	0.00808481
3.23835	0.0997952	0.0613275	0.0832481	0.00809475
3.23869	0.0994225	0.0612333	0.0830061	0.00808584
3.23903	0.0991335	0.0611803	0.0828917	0.00806289
3.23937	0.0989797	0.0610867	0.0829204	0.00803814
3.23971	0.0989909	0.0610309	0.0830772	0.00802492
3.24005	0.0990702	0.0609002	0.083297	0.00803046
3.24039	0.099229	0.0608546	0.0835137	0.00805193
3.24073	0.0993418	0.0607899	0.08367	0.00807793
3.24107	0.0993948	0.0606982	0.0837107	0.00809464
3.24141	0.0993927	0.0606089	0.0836088	0.0080931
3.24175	0.0993203	0.060474	0.08338	0.0080739
3.24209	0.0992104	0.0602978	0.0830721	0.00804675
3.24243	0.0990955	0.0601117	0.0827584	0.00802585
3.24276	0.0990174	0.0599407	0.0825083	0.00802211
3.2431	0.0989807	0.0597571	0.0823684	0.00803725
3.24344	0.0989968	0.0595996	0.0823618	0.0080628
3.24378	0.0990263	0.0594287	0.0824708	0.00808476
3.24412	0.0990314	0.0591992	0.0826548	0.00809098
3.24446	0.0989498	0.0589362	0.082851	0.00807754
3.2448	0.0987583	0.0586498	0.083012	0.00805079
3.24514	0.0984189	0.0583469	0.0830712	0.00802413
3.24548	0.0979827	0.0580584	0.0829958	0.00801103
3.24582	0.0973881	0.0576907	0.0828099	0.00801779
3.24616	0.096685	0.057294	0.0825425	0.00804005
3.2465	0.0960315	0.0568634	0.0822519	0.00806512
3.24684	0.0954405	0.0564387	0.0820051	0.00807883
3.24718	0.0950014	0.0560851	0.0818545	0.00807294
3.24752	0.094755	0.0557183	0.0818183	0.00804943
3.24786	0.0947132	0.0553549	0.0818979	0.00801953
3.2482	0.0948137	0.0548312	0.0820597	0.00799795
3.24854	0.0950014	0.0544126	0.0822418	0.00799507
3.24888	0.0952026	0.053974	0.0823831	0.00801129
3.24922	0.0953528	0.0536342	0.0824361	0.00803673
3.24956	0.095393	0.0532509	0.0823751	0.00805661
3.2499	0.0953294	0.0528914	0.0822027	0.00805907
3.25024	0.0951402	0.052422	0.0819541	0.00804134
3.25058	0.0948699	0.0518288	0.0816886	0.00801117
3.25092	0.0945311	0.0513484	0.081456	0.00798295
3.25126	0.094205	0.0507766	0.0813103	0.00797013
3.2516	0.0938885	0.050374	0.0812815	0.00797802
3.25194	0.093576	0.0499558	0.0813531	0.0080008
3.25228	0.093333	0.0496479	0.0814985	0.0080247
3.25261	0.0930859	0.0491842	0.0816595	0.00803534
3.25295	0.0928364	0.0488196	0.0817823	0.00802533
3.25329	0.09252	0.0485379	0.0818243	0.00799799
3.25363	0.0921545	0.0481143	0.0817647	0.00796577
3.25397	0.091793	0.0478146	0.0815904	0.0079438
3.25431	0.0914517	0.0476693	0.0813412	0.00794186
3.25465	0.0911551	0.0474338	0.0810778	0.00795902
3.25499	0.0909278	0.0472503	0.0808511	0.00798411
3.25533	0.0908538	0.0470815	0.0807128	0.00800177
3.25567	0.090855	0.0469233	0.0806808	0.00800055
3.25601	0.0909841	0.0467342	0.0807522	0.00797887
3.25635	0.0911475	0.0465483	0.0808998	0.00794582
3.25669	0.0912886	0.0463335	0.0810698	0.00791655
3.25703	0.0913512	0.046172	0.0811993	0.00790432
3.25737	0.091257	0.04596	0.0812347	0.00791336
3.25771	0.0909655	0.0456781	0.0811615	0.00793648
3.25805	0.0905075	0.0454196	0.0809911	0.00795901
3.25839	0.0899113	0.0451625	0.0807372	0.00796663
3.25873	0.0892499	0.0448476	0.0804589	0.00795283
3.25907	0.0885902	0.0445193	0.0802165	0.00792228
3.25941	0.0880625	0.0442536	0.0800621	0.00788843
3.25975	0.0876875	0.0439013	0.0800267	0.00786662
3.26009	0.0874913	0.0435728	0.0801048	0.00786584
3.26043	0.0874617	0.0432311	0.080264	0.00788387
3.26077	0.0875393	0.0428724	0.0804529	0.00790841
3.26111	0.0876964	0.0424938	0.0806071	0.00792379
3.26145	0.0878668	0.0421443	0.0806723	0.00791918
3.26179	0.0879956	0.0418456	0.0806159	0.00789419
3.26212	0.0880715	0.0415139	0.0804343	0.00785907
3.26246	0.0880818	0.0411657	0.080168	0.00782949
3.2628	0.0880498	0.0408342	0.0798638	0.0078183
3.26314	0.0880062	0.0404314	0.0795985	0.00782857
3.26348	0.087979	0.0400852	0.0794179	0.00785187
3.26382	0.0879716	0.0397743	0.0793588	0.00787292
3.26416	0.0879966	0.0394112	0.0794265	0.00787767
3.2645	0.0880429	0.0391779	0.0795939	0.00786066
3.26484	0.0880214	0.038833	0.0798086	0.00782775
3.26518	0.0878955	0.0385183	0.0799997	0.00779317
3.26552	0.0876372	0.0382036	0.0801039	0.00777216
3.26586	0.0872167	0.0378738	0.0800851	0.00777283
3.2662	0.086653	0.0376293	0.079937	0.00779166
3.26654	0.0860234	0.0373605	0.0796727	0.00781551
3.26688	0.0853642	0.0371284	0.0793414	0.00782866
3.26722	0.0847649	0.0366985	0.0790219	0.00782108
3.26756	0.0842446	0.0363926	0.0787877	0.00779357
3.2679	0.0839103	0.0361561	0.0786842	0.00775735
3.26824	0.083803	0.0359235	0.0787264	0.0077283
3.26858	0.0838747	0.0356157	0.0788927	0.00771862
3.26892	0.084079	0.0353478	0.0791287	0.00773019
3.26926	0.0843291	0.0351246	0.0793653	0.00775355
3.2696	0.0845569	0.0349698	0.0795263	0.00777306
3.26994	0.084693	0.034898	0.0795591	0.00777522
3.27028	0.0847079	0.034791	0.0794403	0.00775566
3.27062	0.0845498	0.0346883	0.079193	0.00772132
3.27096	0.0843383	0.0345684	0.0788635	0.00768694
3.27129	0.0840833	0.0344902	0.0785173	0.0076674
3.27163	0.083863	0.0342149	0.0782354	0.00766974
3.27197	0.0837214	0.034003	0.0780774	0.00768932
3.27231	0.0836635	0.0339512	0.0780661	0.00771236
3.27265	0.0837652	0.0337833	0.0781963	0.00772339
3.27299	0.0839363	0.0337343	0.0784277	0.00771333
3.27333	0.0841386	0.0336632	0.0786878	0.00768413
3.27367	0.0843196	0.0335132	0.0788973	0.00764773
3.27401	0.0844162	0.0334565	0.078993	0.00761998
3.27435	0.084405	0.0332247	0.0789434	0.00761221
3.27469	0.0842979	0.0331091	0.0787399	0.00762514
3.27503	0.0841284	0.0330257	0.0784358	0.00764843
3.27537	0.083928	0.0329189	0.078095	0.00766639
3.27571	0.0837454	0.0327778	0.077782	0.00766626
3.27605	0.0836922	0.0326208	0.077569	0.0076448
3.27639	0.0837279	0.0325172	0.0774994	0.00760988
3.27673	0.0838513	0.032426	0.0775782	0.0075765
3.27707	0.084047	0.0322693	0.0777761	0.00755894
3.27741	0.0842406	0.032089	0.078027	0.00756313
3.27775	0.0843822	0.0319385	0.0782638	0.00758337
3.27809	0.0843733	0.0318011	0.0784088	0.00760551
3.27843	0.084178	0.0316643	0.0784207	0.00761455
3.27877	0.0837955	0.0314718	0.0782864	0.00760248
3.27911	0.0832534	0.0312511	0.0780276	0.00757229
3.27945	0.0826436	0.0309947	0.0776997	0.00753647
3.27979	0.0820521	0.0307685	0.0773717	0.00751056
3.28013	0.0815489	0.030587	0.0771215	0.00750488
3.28047	0.0811969	0.0303794	0.0769981	0.00751908
3.2808	0.0810368	0.0301075	0.0770208	0.00754218
3.28114	0.0810649	0.0298636	0.0771741	0.00755863
3.28148	0.0812287	0.0296522	0.0774048	0.00755651
3.28182	0.0814758	0.0294606	0.0776438	0.00753369
3.28216	0.0817066	0.029264	0.0778216	0.00749881
3.2825	0.081877	0.0290886	0.0778845	0.00746692
3.28284	0.0819148	0.0288889	0.0778058	0.00745159
3.28318	0.0818799	0.0286665	0.0775957	0.00745761
3.28352	0.0817415	0.0284405	0.0772995	0.00747838
3.28386	0.0815829	0.0282335	0.0769783	0.00749956
3.2842	0.0814329	0.027944	0.0767096	0.00750678
3.28454	0.0813568	0.027718	0.0765469	0.00749305
3.28488	0.0813479	0.0274927	0.076518	0.00746236
3.28522	0.0814537	0.0273051	0.0766212	0.00742758
3.28556	0.0815573	0.0271523	0.0768195	0.00740384
3.2859	0.0816895	0.0269939	0.0770468	0.00740047
3.28624	0.0817388	0.0268475	0.0772339	0.00741595
3.28658	0.0817097	0.0266976	0.0773302	0.00743878
3.28692	0.0815551	0.0265713	0.0772964	0.00745368
3.28726	0.0812865	0.026475	0.0771331	0.00744973
3.2876	0.0809237	0.0263902	0.0768774	0.00742587
3.28794	0.0805691	0.0263055	0.0765766	0.00739146
3.28828	0.0802511	0.026232	0.0763062	0.00736147
3.28862	0.0800445	0.0261728	0.0761166	0.00734861
3.28896	0.0799589	0.0261142	0.0760501	0.00735652
3.2893	0.0800309	0.0260831	0.0761116	0.00737775
3.28964	0.0802037	0.0260722	0.0762736	0.00739791
3.28998	0.0804305	0.0260521	0.0764795	0.00740331
3.29032	0.0806309	0.0260399	0.0766686	0.0073881
3.29065	0.0807458	0.0260285	0.0767785	0.0073572
3.29099	0.0807411	0.0260206	0.0767757	0.00732376
3.29133	0.0806056	0.0260112	0.0766557	0.00730239
3.29167	0.0803606	0.0259984	0.0764349	0.00730133
3.29201	0.0800488	0.0259806	0.0761597	0.007318
3.29235	0.0797349	0.0259632	0.0758873	0.00734045
3.29269	0.0794786	0.0259353	0.0756892	0.00735379
3.29303	0.079319	0.025883	0.0756032	0.00734808
3.29337	0.079281	0.0258312	0.0756362	0.00732335
3.29371	0.0793515	0.0257724	0.0757661	0.00728959
3.29405	0.0794928	0.0256751	0.0759511	0.00726159
3.29439	0.0796542	0.0255736	0.0761344	0.00725121
3.29473	0.079788	0.0254587	0.0762565	0.00726092
3.29507	0.0798509	0.025337	0.0762747	0.00728251
3.29541	0.0798295	0.0251847	0.0761843	0.00730156
3.29575	0.0797388	0.0250426	0.0759907	0.00730516
3.29609	0.0795988	0.0249027	0.0757373	0.00728854
3.29643	0.0794574	0.0247485	0.0754821	0.00725753
3.29677	0.0793609	0.0245674	0.0752823	0.00722549
3.29711	0.0793417	0.0243669	0.0751782	0.00720648
3.29745	0.0793627	0.024168	0.0751903	0.00720765
3.29779	0.0794502	0.0239426	0.0753027	0.00722542
3.29813	0.0795647	0.0237616	0.0754743	0.00724738
3.29847	0.0796562	0.0234788	0.0756542	0.00725909
3.29881	0.0796226	0.0232492	0.0757774	0.00725163
3.29915	0.0794886	0.0230387	0.0758142	0.00722607
3.29949	0.0792018	0.0228076	0.0757387	0.00719297
3.29982	0.0788384	0.0225446	0.0755569	0.00716695
3.30016	0.0784282	0.0222961	0.0753151	0.00715901
3.3005	0.0779959	0.0220657	0.0750677	0.00717044
3.30084	0.077638	0.0218791	0.0748687	0.00719227
3.30118	0.0773946	0.0216961	0.0747578	0.00721012
3.30152	0.0773013	0.0215312	0.0747591	0.00721183
3.30186	0.0773412	0.0213683	0.0748629	0.00719377
3.3022	0.0774563	0.0211807	0.0750323	0.00716262
3.30254	0.0776235	0.0210259	0.075213	0.00713198
3.30288	0.0777767	0.020875	0.0753375	0.00711528
3.30322	0.0778668	0.0208055	0.075371	0.0071186
3.30356	0.0778513	0.0207148	0.0752971	0.00713732
3.3039	0.0777471	0.0206678	0.075122	0.00715869
3.30424	0.0775567	0.0205857	0.0748818	0.00716871
3.30458	0.077362	0.0205057	0.0746305	0.00715943
3.30492	0.0771733	0.0204479	0.0744235	0.00713298
3.30526	0.0770645	0.0203697	0.0743082	0.0071005
3.3056	0.0770456	0.0203564	0.0743044	0.00707641
3.30594	0.0771186	0.0202915	0.074404	0.00707074
3.30628	0.0772681	0.0202371	0.0745742	0.00708373
3.30662	0.0774134	0.0202148	0.0747589	0.00710568
3.30696	0.0775447	0.0201833	0.0749007	0.00712225
3.3073	0.0775898	0.0201689	0.0749552	0.00712206
3.30764	0.0775359	0.0201464	0.0748966	0.00710255
3.30798	0.0773847	0.0201397	0.0747306	0.00707122
3.30832	0.0771728	0.0201083	0.0744902	0.00704187
3.30866	0.0769331	0.0200854	0.0742242	0.00702735
3.309	0.0767298	0.0200569	0.0739985	0.00703265
3.30933	0.0766229	0.0200206	0.0738584	0.00705219
3.30967	0.0766291	0.0199617	0.0738363	0.00707288
3.31001	0.0767414	0.0199101	0.0739278	0.00708115
3.31035	0.0769229	0.0198542	0.0741025	0.00707005
3.31069	0.0771131	0.0198039	0.0743066	0.00704273
3.31103	0.0772282	0.0197292	0.0744787	0.00701083
3.31137	0.0772681	0.0196704	0.0745647	0.00698853
3.31171	0.0771932	0.0196137	0.0745332	0.00698503
3.31205	0.0769792	0.0195178	0.0743865	0.00699945
3.31239	0.0766552	0.0194291	0.0741483	0.0070214
3.31273	0.0762715	0.0193299	0.0738647	0.00703662
3.31307	0.0759271	0.0192222	0.0736092	0.00703453
3.31341	0.0756878	0.0191144	0.0734362	0.00701358
3.31375	0.0755692	0.0190154	0.073383	0.00698209
3.31409	0.0755903	0.0189033	0.07346	0.00695401
3.31443	0.0757241	0.0188043	0.0736323	0.00694157
3.31477	0.0759164	0.018705	0.0738547	0.00694871
3.31511	0.0761016	0.0186104	0.074058	0.00696894
3.31545	0.0762287	0.0185218	0.0741806	0.00698886
3.31579	0.0762576	0.0184061	0.074183	0.00699537
3.31613	0.0761736	0.0183007	0.0740599	0.00698248
3.31647	0.0759878	0.018223	0.0738181	0.0069543
3.31681	0.0757628	0.0181195	0.0735147	0.00692301
3.31715	0.0755494	0.0180185	0.0732268	0.00690252
3.31749	0.0754021	0.0178967	0.0730155	0.00690108
3.31783	0.0753626	0.0178146	0.0729228	0.00691679
3.31817	0.0754406	0.0177229	0.0729678	0.00693863
3.31851	0.0756111	0.0176681	0.073128	0.00695245
3.31885	0.0758176	0.017607	0.073359	0.00694842
3.31918	0.076016	0.0175434	0.0735902	0.00692606
3.31952	0.0761375	0.0174846	0.0737528	0.00689449
3.31986	0.0761304	0.0174364	0.0737965	0.00686771
3.3202	0.0759859	0.0173915	0.0737011	0.00685733
3.32054	0.0757373	0.0173572	0.0734908	0.00686624
3.32088	0.075405	0.0173059	0.0732013	0.00688702
3.32122	0.0750383	0.0172851	0.0728859	0.00690606
3.32156	0.0747346	0.0172633	0.0726272	0.00691076
3.3219	0.0745568	0.0172437	0.0724828	0.0068961
3.32224	0.0745072	0.0172201	0.0724787	0.00686718
3.32258	0.0745961	0.0171948	0.0726075	0.00683658
3.32292	0.0747907	0.0171745	0.0728282	0.00681791
3.32326	0.0750124	0.01715	0.0730771	0.00681849
3.3236	0.0751974	0.017123	0.0732773	0.00683536
3.32394	0.075299	0.0171035	0.0733749	0.00685695
3.32428	0.0752628	0.0170674	0.0733377	0.00686928
3.32462	0.0751121	0.0170351	0.0731614	0.00686336
3.32496	0.0748686	0.0170234	0.0728792	0.00683973
3.3253	0.0745763	0.0169806	0.0725599	0.00680819
3.32564	0.0743057	0.0169559	0.0722808	0.0067828
3.32598	0.0741479	0.0169135	0.0720836	0.00677447
3.32632	0.0741034	0.0168684	0.0720234	0.00678501
3.32666	0.0741944	0.0168195	0.0721003	0.0068062
3.327	0.0743852	0.0167621	0.0722898	0.00682425
3.32734	0.0746093	0.0167131	0.0725216	0.00682715
3.32768	0.0748234	0.0166601	0.0727451	0.00681086
3.32802	0.0749459	0.0166139	0.0728886	0.00678135
3.32836	0.0749426	0.0165438	0.0729067	0.00675159
3.32869	0.0748003	0.016497	0.0727855	0.00673477
3.32903	0.074545	0.016454	0.0725477	0.00673727
3.32937	0.0742031	0.0164096	0.0722474	0.00675517
3.32971	0.0738777	0.0163674	0.0719503	0.00677639
3.33005	0.0736227	0.0163055	0.0717184	0.00678722
3.33039	0.0734746	0.0162876	0.0716015	0.0067795
3.33073	0.0734509	0.0162748	0.0716215	0.00675477
3.33107	0.073547	0.016262	0.0717634	0.00672345
3.33141	0.0737177	0.0162641	0.0719797	0.00669955
3.33175	0.0739041	0.0162585	0.0721983	0.00669322
3.33209	0.0740394	0.0162493	0.0723614	0.00670528
3.33243	0.074076	0.016253	0.0724288	0.00672675
3.33277	0.0739829	0.0162672	0.0723645	0.00674375
3.33311	0.0737801	0.0162775	0.0721782	0.00674491
3.33345	0.0735014	0.0162987	0.0719069	0.00672714
3.33379	0.0732186	0.0163168	0.0716237	0.00669726
3.33413	0.0729715	0.0163358	0.0713711	0.00666848
3.33447	0.0728381	0.0163648	0.0712158	0.00665354
3.33481	0.0728222	0.0163912	0.0711822	0.00665789
3.33515	0.0729374	0.0164012	0.0712701	0.00667666
3.33549	0.0731403	0.016418	0.0714473	0.0066974
3.33583	0.0733773	0.0164296	0.0716504	0.00670673
3.33617	0.0735927	0.0164361	0.0718195	0.00669735
3.33651	0.0737322	0.0164488	0.0719139	0.00667172
3.33685	0.0737708	0.0164457	0.0718959	0.00664081
3.33719	0.073705	0.0164406	0.0717613	0.00661848
3.33753	0.0735535	0.0164296	0.0715343	0.00661412
3.33786	0.0733601	0.016403	0.0712665	0.00662755
3.3382	0.0731829	0.0163842	0.0710153	0.00664915
3.33854	0.0730695	0.0163441	0.0708478	0.00666507
3.33888	0.0730471	0.016298	0.070778	0.00666456
3.33922	0.0731093	0.0162424	0.070823	0.0066455
3.33956	0.0732403	0.0161818	0.0709518	0.00661545
3.3399	0.0733932	0.0161085	0.0711267	0.00658778
3.34024	0.0735067	0.0160332	0.0712829	0.00657474
3.34058	0.0735439	0.0159529	0.071392	0.00658081
3.34092	0.0734817	0.0158689	0.0714048	0.00660031
3.34126	0.0733027	0.0157893	0.0713113	0.00662047
3.3416	0.0730276	0.0156953	0.0711273	0.00662833
3.34194	0.0726894	0.0156036	0.0708925	0.00661743
3.34228	0.0723543	0.0155044	0.0706578	0.0065911
3.34262	0.0720766	0.0154028	0.0704758	0.00656076
3.34296	0.0718961	0.0153014	0.0703852	0.00654006
3.3433	0.0718224	0.0151953	0.0703973	0.00653759
3.34364	0.0718422	0.0150846	0.0704956	0.00655226
3.34398	0.071943	0.0149901	0.0706436	0.00657386
3.34432	0.0720503	0.0149132	0.0707955	0.00658865
3.34466	0.0721185	0.0148153	0.0709008	0.00658657
3.345	0.0721191	0.0147357	0.0709201	0.0065664
3.34534	0.0720298	0.0146748	0.0708446	0.00653635
3.34568	0.071893	0.0146234	0.0706829	0.00650989
3.34602	0.0717197	0.0145759	0.0704662	0.00649871
3.34636	0.071548	0.0145278	0.0702519	0.00650638
3.3467	0.0714242	0.0144981	0.0700871	0.00652646
3.34704	0.0713904	0.0144803	0.0699996	0.00654597
3.34737	0.0714562	0.0144708	0.0700068	0.00655239
3.34771	0.0716125	0.0144745	0.0700905	0.00654006
3.34805	0.0718183	0.0145037	0.0702219	0.00651317
3.34839	0.0720235	0.0145337	0.0703567	0.00648353
3.34873	0.0721806	0.0145769	0.0704484	0.0064645
3.34907	0.0722776	0.0146262	0.0704618	0.00646386
3.34941	0.0722871	0.0146839	0.0703808	0.00647961
3.34975	0.0722196	0.0147489	0.0702254	0.00650111
3.35009	0.0720857	0.0148109	0.0700243	0.00651471
3.35043	0.0719231	0.0148716	0.0698243	0.00651109
3.35077	0.0717807	0.0149395	0.0696632	0.0064899
3.35111	0.0716896	0.015012	0.0695804	0.00645998
3.35145	0.0716625	0.0150709	0.0695868	0.0064348
3.35179	0.0716899	0.0151418	0.0696722	0.00642545
3.35213	0.0717486	0.0152022	0.0698029	0.00643462
3.35247	0.0717912	0.0152572	0.0699339	0.00645513
3.35281	0.0717818	0.0153066	0.0700217	0.00647391
3.35315	0.07169	0.0153441	0.0700356	0.00647893
3.35349	0.0715202	0.0153709	0.0699579	0.00646539
3.35383	0.0712761	0.0153923	0.0697953	0.00643815
3.35417	0.071007	0.0154058	0.0695812	0.00640931
3.35451	0.0707513	0.0154115	0.0693655	0.00639189
3.35485	0.0705574	0.0154099	0.0691928	0.00639293
3.35519	0.0704625	0.0153961	0.0691051	0.00640965
3.35553	0.0704884	0.0153808	0.0691128	0.00643095
3.35587	0.0706093	0.0153509	0.069202	0.00644346
3.35621	0.0707858	0.0153089	0.0693469	0.0064385
3.35655	0.0709862	0.0152668	0.0694956	0.00641652
3.35689	0.0711486	0.0152197	0.0696023	0.00638686
3.35722	0.0712423	0.0151518	0.0696297	0.00636297
3.35756	0.0712403	0.0150791	0.0695609	0.00635533
3.3579	0.0711348	0.0150075	0.0693968	0.00636582
3.35824	0.0709769	0.01493	0.0691695	0.00638667
3.35858	0.0707823	0.0148473	0.0689288	0.0064047
3.35892	0.0706314	0.0147615	0.0687384	0.00640837
3.35926	0.0705347	0.0146811	0.0686285	0.00639365
3.3596	0.0705319	0.0146043	0.0686175	0.00636612
3.35994	0.0706182	0.0145239	0.068704	0.00633809
3.36028	0.0707634	0.0144499	0.0688566	0.00632223
3.36062	0.0709241	0.0143774	0.0690279	0.00632482
3.36096	0.071045	0.0143146	0.0691661	0.00634232
3.3613	0.0710869	0.0142493	0.0692247	0.00636331
3.36164	0.0710326	0.0141935	0.0691794	0.00637466
3.36198	0.0708747	0.0141414	0.0690289	0.00636837
3.36232	0.0706478	0.0140901	0.0688116	0.00634569
3.36266	0.0703835	0.0140532	0.0685626	0.00631636
3.363	0.0701564	0.0140139	0.0683418	0.00629369
3.36334	0.0699954	0.0139875	0.0681942	0.0062876
3.36368	0.0699271	0.013972	0.06815	0.00629926
3.36402	0.0699581	0.0139608	0.0682131	0.00632029
3.36436	0.0700598	0.013951	0.0683599	0.00633756
3.3647	0.0701867	0.0139526	0.0685465	0.00634001
3.36504	0.0702811	0.0139711	0.0687175	0.00632428
3.36538	0.0702927	0.0139919	0.0688192	0.00629656
3.36572	0.0701899	0.014025	0.0688177	0.00626932
3.36606	0.0699835	0.0140676	0.0687037	0.00625489
3.36639	0.0696996	0.014115	0.0685011	0.00625883
3.36673	0.0693809	0.0141746	0.0682488	0.00627694
3.36707	0.0690833	0.014234	0.0679936	0.00629754
3.36741	0.0688672	0.014302	0.0677945	0.00630777
3.36775	0.0687843	0.0143815	0.0676987	0.00630028
3.36809	0.0688434	0.0144624	0.0677217	0.00627695
3.36843	0.0690331	0.0145449	0.0678462	0.00624793
3.36877	0.0693104	0.0146331	0.0680347	0.00622644
3.36911	0.0696318	0.0147227	0.0682312	0.00622183
3.36945	0.0699122	0.0148169	0.0683759	0.00623445
3.36979	0.0701248	0.0149105	0.068427	0.00625553
3.37013	0.0702096	0.0150037	0.0683645	0.00627191
3.37047	0.0701716	0.0150883	0.0681954	0.00627302
3.37081	0.070044	0.01518	0.0679493	0.0062563
3.37115	0.0698709	0.0152661	0.0676745	0.00622841
3.37149	0.0696916	0.0153487	0.0674393	0.006202
3.37183	0.0695573	0.0154321	0.0672896	0.00618899
3.37217	0.0695057	0.0155104	0.0672557	0.00619419
3.37251	0.069542	0.0155863	0.0673365	0.0062128
3.37285	0.0696451	0.0156556	0.0675029	0.00623292
3.37319	0.0697573	0.0157243	0.0677054	0.0062419
3.37353	0.0698388	0.0157877	0.0678816	0.00623312
3.37387	0.0698556	0.0158471	0.0679816	0.00620914
3.37421	0.0697755	0.0158988	0.0679748	0.00618047
3.37455	0.0695998	0.015941	0.0678552	0.00616017
3.37489	0.0693526	0.0159837	0.0676444	0.00615695
3.37523	0.0690759	0.0160198	0.0673825	0.00617046
3.37557	0.0688236	0.0160482	0.067129	0.00619145
3.3759	0.0686467	0.0160693	0.0669357	0.00620686
3.37624	0.0685866	0.016085	0.0668456	0.00620665
3.37658	0.0686469	0.0160969	0.066869	0.00618895
3.37692	0.0687946	0.0161061	0.0669889	0.00616098
3.37726	0.0690013	0.0161094	0.0671682	0.00613539
3.3776	0.0692085	0.016107	0.0673525	0.00612368
3.37794	0.0693622	0.0161014	0.0674911	0.00613002
3.37828	0.0694184	0.0160914	0.0675337	0.00614901
3.37862	0.0693664	0.0160821	0.0674689	0.00616859
3.37896	0.0692068	0.0160673	0.0673068	0.00617652
3.3793	0.068964	0.0160508	0.067079	0.00616674
3.37964	0.0686974	0.0160373	0.0668332	0.00614237
3.37998	0.0684678	0.0160263	0.0666215	0.00611418
3.38032	0.0683105	0.0160091	0.0664867	0.00609501
3.38066	0.0682565	0.0159878	0.0664546	0.00609302
3.381	0.0683065	0.0159672	0.0665227	0.00610725
3.38134	0.0684321	0.0159477	0.0666612	0.00612813
3.38168	0.0685902	0.0159306	0.0668275	0.00614271
3.38202	0.0687313	0.0159156	0.0669753	0.00614144
3.38236	0.0688195	0.0159006	0.0670535	0.00612305
3.3827	0.0688257	0.0158876	0.0670343	0.00609516
3.38304	0.0687521	0.0158744	0.0669227	0.00607042
3.38338	0.0686122	0.0158672	0.0667388	0.00605992
3.38372	0.0684404	0.0158618	0.0665199	0.00606722
3.38406	0.0682752	0.0158565	0.0663127	0.00608643
3.3844	0.0681527	0.0158487	0.0661615	0.00610543
3.38474	0.0680981	0.0158489	0.0660901	0.00611232
3.38508	0.0681146	0.0158494	0.0661098	0.00610161
3.38542	0.0681853	0.0158507	0.0662034	0.00607699
3.38575	0.0682873	0.0158574	0.066338	0.00604929
3.38609	0.0683735	0.0158643	0.0664742	0.00603113
3.38643	0.0684107	0.0158733	0.0665572	0.00603016
3.38677	0.0683757	0.0158796	0.0665629	0.00604491
3.38711	0.0682562	0.0158844	0.0664893	0.00606559
3.38745	0.0680757	0.0158899	0.0663492	0.00607939
3.38779	0.0678611	0.0158991	0.0661678	0.00607722
3.38813	0.0676474	0.0159082	0.06598	0.00605831
3.38847	0.0674809	0.0159169	0.0658283	0.00603058
3.38881	0.0673936	0.0159237	0.0657416	0.00600663
3.38915	0.0673914	0.0159312	0.0657316	0.00599716
3.38949	0.0674693	0.0159392	0.0657924	0.00600521
3.38983	0.0676014	0.0159467	0.065896	0.00602453
3.39017	0.0677484	0.0159543	0.0659999	0.00604298
3.39051	0.0678695	0.0159634	0.0660707	0.00604899
3.39085	0.067935	0.0159718	0.0660832	0.00603751
3.39119	0.0679298	0.0159789	0.0660312	0.00601263
3.39153	0.067856	0.0159847	0.0659189	0.00598539
3.39187	0.0677331	0.015989	0.0657654	0.00596817
3.39221	0.0675916	0.0159934	0.065604	0.00596811
3.39255	0.0674642	0.0159956	0.0654646	0.00598323
3.39289	0.0673773	0.0160012	0.0653781	0.00600356
3.39323	0.0673441	0.0160025	0.0653584	0.00601647
3.39357	0.0673653	0.0160049	0.065397	0.00601336
3.39391	0.0674142	0.0160072	0.0654728	0.00599391
3.39425	0.067467	0.0160094	0.0655558	0.00596634
3.39459	0.0675021	0.0160098	0.0656195	0.00594315
3.39493	0.0674991	0.0160102	0.0656295	0.00593461
3.39526	0.0674417	0.0160098	0.0655818	0.00594327
3.3956	0.0673335	0.0160091	0.0654814	0.00596255
3.39594	0.0671926	0.0160094	0.0653428	0.00598033
3.39628	0.0670505	0.0160084	0.0651931	0.00598542
3.39662	0.0669353	0.0160064	0.0650659	0.00597329
3.39696	0.0668686	0.0160038	0.0649857	0.00594833
3.3973	0.0668617	0.016002	0.0649648	0.00592164
3.39764	0.0669132	0.0159991	0.0649997	0.00590531
3.39798	0.0669982	0.0159982	0.0650707	0.00590603
3.39832	0.0670891	0.0159943	0.0651493	0.00592142
3.39866	0.0671563	0.0159914	0.0652061	0.00594138
3.399	0.0671735	0.0159882	0.0652226	0.00595353
3.39934	0.0671271	0.0159843	0.0651818	0.00594966
3.39968	0.0670181	0.0159793	0.0650828	0.0059299
3.40002	0.0668678	0.0159742	0.0649416	0.00590262
3.40036	0.0667116	0.0159692	0.0647888	0.00588018
3.4007	0.0665696	0.0159644	0.0646553	0.00587248
3.40104	0.0664668	0.0159594	0.0645717	0.00588163
3.40138	0.0664178	0.0159544	0.0645497	0.0059008
3.40172	0.0664303	0.0159494	0.0645872	0.00591798
3.40206	0.0664814	0.0159443	0.0646647	0.00592235
3.4024	0.0665431	0.0159392	0.0647544	0.00590979
3.40274	0.0665904	0.0159341	0.0648251	0.00588492
3.40308	0.0665843	0.0159297	0.0648492	0.00585884
3.40342	0.0665214	0.0159245	0.0648095	0.00584335
3.40376	0.0664071	0.0159182	0.0647139	0.00584472
3.4041	0.0662582	0.0159121	0.0645644	0.00586028
3.40443	0.0660983	0.0159059	0.0643996	0.00587988
3.40477	0.065964	0.0159009	0.0642529	0.00589138
3.40511	0.0658837	0.0158947	0.0641534	0.00588697
3.40545	0.0658702	0.0158876	0.0641153	0.00586709
3.40579	0.0659234	0.0158798	0.064146	0.00584021
3.40613	0.0660269	0.0158741	0.0642272	0.00581853
3.40647	0.0661512	0.0158681	0.0643293	0.00581156
3.40681	0.066261	0.0158621	0.0644217	0.00582108
3.40715	0.0663258	0.0158561	0.0644731	0.00584011
3.40749	0.0663101	0.0158488	0.0644552	0.00585675
3.40783	0.0662328	0.0158411	0.0643654	0.0058605
3.40817	0.0660922	0.015833	0.0642206	0.00584758
3.40851	0.065912	0.0158253	0.0640413	0.00582285
3.40885	0.0657246	0.015818	0.0638669	0.00579734
3.40919	0.0655845	0.0158102	0.0637368	0.00578258
3.40953	0.0655114	0.015802	0.0636705	0.00578446
3.40987	0.0655135	0.0157923	0.0636765	0.00580005
3.41021	0.0655824	0.0157821	0.0637503	0.00581923
3.41055	0.0656966	0.0157699	0.0638675	0.0058301
3.41089	0.0658106	0.0157624	0.0639853	0.00582518
3.41123	0.0658854	0.0157519	0.0640651	0.00580522
3.41157	0.0659073	0.0157402	0.0640792	0.00577873
3.41191	0.0658483	0.0157271	0.064018	0.00575772
3.41225	0.0657203	0.0157162	0.0638871	0.00575136
3.41259	0.0655449	0.0157016	0.0637086	0.00576111
3.41293	0.0653524	0.0156842	0.0635143	0.00577989
3.41327	0.0651831	0.0156698	0.0633445	0.00579597
3.41361	0.0650697	0.0156536	0.0632362	0.00579916
3.41395	0.0650294	0.0156413	0.0632069	0.00578598
3.41428	0.0650626	0.0156225	0.0632543	0.00576146
3.41462	0.0651507	0.015605	0.0633591	0.00573652
3.41496	0.0652632	0.0155846	0.0634873	0.0057224
3.4153	0.0653628	0.0155621	0.0635969	0.00572466
3.41564	0.0654123	0.0155405	0.0636533	0.0057402
3.41598	0.0653898	0.0155158	0.0636371	0.00575894
3.41632	0.0652975	0.0154816	0.0635416	0.00576925
3.41666	0.0651442	0.0154533	0.0633809	0.00576391
3.417	0.0649599	0.0154255	0.0631872	0.00574393
3.41734	0.0647755	0.0153967	0.0629972	0.00571785
3.41768	0.064633	0.0153664	0.0628497	0.00569746
3.41802	0.0645563	0.0153343	0.062773	0.00569161
3.41836	0.0645536	0.0153039	0.0627748	0.00570149
3.4187	0.0646138	0.0152701	0.0628456	0.00571997
3.41904	0.0647116	0.015232	0.062961	0.00573549
3.41938	0.0648062	0.0151969	0.0630827	0.00573817
3.41972	0.0648635	0.015161	0.0631729	0.00572481
3.42006	0.0648587	0.0151282	0.0632006	0.00570053
3.4204	0.064779	0.0150952	0.0631547	0.00567614
3.42074	0.0646352	0.0150633	0.063036	0.00566258
3.42108	0.0644453	0.0150314	0.0628657	0.00566513
3.42142	0.0642433	0.0149998	0.062678	0.00568054
3.42176	0.0640668	0.0149701	0.0625123	0.00569881
3.4221	0.0639426	0.0149457	0.0623962	0.00570859
3.42244	0.0638864	0.0149216	0.0623497	0.00570301
3.42278	0.0639039	0.014901	0.0623756	0.00568318
3.42312	0.06398	0.0148813	0.0624565	0.00565757
3.42346	0.0640864	0.0148613	0.0625637	0.00563774
3.42379	0.0641911	0.0148409	0.0626621	0.00563227
3.42413	0.0642668	0.0148261	0.0627225	0.00564216
3.42447	0.0642942	0.0148174	0.0627207	0.00566032
3.42481	0.0642552	0.0148043	0.0626498	0.00567538
3.42515	0.0641539	0.014797	0.06252	0.00567773
3.42549	0.0640197	0.0147906	0.0623573	0.00566437
3.42583	0.0638845	0.0147898	0.0621926	0.00564044
3.42617	0.0637739	0.0147895	0.0620554	0.00561658
3.42651	0.063709	0.014786	0.0619738	0.00560348
3.42685	0.063699	0.0147837	0.0619546	0.00560618
3.42719	0.063742	0.0147853	0.0619922	0.00562139
3.42753	0.0638205	0.0147873	0.0620712	0.00563924
3.42787	0.0639095	0.0147892	0.0621587	0.00564863
3.42821	0.0639758	0.0147909	0.0622267	0.00564292
3.42855	0.0639945	0.0147919	0.0622506	0.00562331
3.42889	0.0639591	0.0147926	0.0622193	0.00559817
3.42923	0.0638688	0.0147895	0.0621323	0.00557883
3.42957	0.0637371	0.0147843	0.0620043	0.00557364
3.42991	0.0635894	0.0147766	0.0618608	0.00558346
3.43025	0.0634513	0.0147645	0.0617268	0.00560127
3.43059	0.0633427	0.0147486	0.0616269	0.00561591
3.43093	0.0632716	0.0147301	0.0615781	0.00561802
3.43127	0.0632478	0.0147079	0.0615789	0.00560475
3.43161	0.0632565	0.0146796	0.0616215	0.00558124
3.43195	0.0632807	0.0146451	0.0616832	0.00555787
3.43229	0.0632909	0.0146095	0.0617403	0.00554511
3.43263	0.0632675	0.0145654	0.0617711	0.00554787
3.43296	0.0631971	0.0145134	0.0617614	0.00556282
3.4333	0.063077	0.0144505	0.0617059	0.00558026
3.43364	0.0629222	0.0143867	0.0616114	0.00558934
3.43398	0.0627533	0.0143118	0.0614945	0.00558369
3.43432	0.0625914	0.0142389	0.0613774	0.00556443
3.43466	0.0624632	0.0141575	0.0612824	0.00553979
3.435	0.0623866	0.0140688	0.0612226	0.00552084
3.43534	0.0623681	0.0139741	0.0612024	0.00551576
3.43568	0.0624035	0.0138635	0.0612169	0.00552538
3.43602	0.0624767	0.0137591	0.0612513	0.00554282
3.43636	0.0625656	0.0136442	0.061288	0.00555716
3.4367	0.0626537	0.0135278	0.0613089	0.00555922
3.43704	0.0627159	0.0134077	0.0613035	0.00554621
3.43738	0.0627381	0.0132816	0.061263	0.00552313
3.43772	0.0627304	0.0131541	0.0611876	0.00550022
3.43806	0.0626923	0.0130199	0.0610936	0.0054877
3.4384	0.0626397	0.0128844	0.0609981	0.00549037
3.43874	0.0625769	0.0127489	0.0609144	0.00550498
3.43908	0.0625149	0.0126199	0.0608569	0.00552207
3.43942	0.0624573	0.012485	0.0608311	0.00553098
3.43976	0.0624038	0.0123541	0.0608339	0.00552538
3.4401	0.062341	0.0122251	0.0608545	0.00550645
3.44044	0.0622603	0.0121031	0.0608767	0.00548226
3.44078	0.0621546	0.0119815	0.0608867	0.00546368
3.44112	0.0620275	0.0118678	0.0608709	0.00545868
3.44146	0.0618742	0.0117585	0.0608234	0.00546809
3.4418	0.0617127	0.0116581	0.0607561	0.00548515
3.44214	0.0615499	0.011562	0.0606731	0.00549917
3.44247	0.0614003	0.0114725	0.0605885	0.00550115
3.44281	0.0612868	0.0113918	0.0605166	0.00548836
3.44315	0.0612172	0.011324	0.0604681	0.00546571
3.44349	0.0611964	0.0112602	0.0604475	0.00544321
3.44383	0.0612102	0.0112033	0.0604512	0.0054309
3.44417	0.061249	0.0111576	0.0604692	0.00543346
3.44451	0.0612927	0.0111214	0.0604874	0.00544773
3.44485	0.0613259	0.0110898	0.0604917	0.00546445
3.44519	0.0613328	0.0110655	0.0604715	0.00547317
3.44553	0.0613046	0.0110456	0.060423	0.00546769
3.44587	0.0612469	0.011032	0.0603462	0.00544912
3.44621	0.061171	0.0110171	0.0602511	0.00542538
3.44655	0.0610854	0.0110097	0.0601604	0.00540709
3.44689	0.0610116	0.0110002	0.0600885	0.0054021
3.44723	0.0609633	0.0109915	0.0600428	0.00541124
3.44757	0.0609499	0.0109857	0.0600274	0.00542791
3.44791	0.0609662	0.0109769	0.0600386	0.00544165
3.44825	0.0610047	0.0109661	0.0600682	0.00544362
3.44859	0.0610503	0.0109505	0.060097	0.00543108
3.44893	0.0610852	0.0109301	0.0601084	0.00540881
3.44927	0.0611	0.0109104	0.0600897	0.0053867
3.44961	0.0610933	0.0108853	0.060038	0.00537456
3.44995	0.0610581	0.0108493	0.0599595	0.00537698
3.45029	0.0610067	0.0108029	0.0598578	0.00539089
3.45063	0.060949	0.0107598	0.0597546	0.00540726
3.45097	0.0609047	0.0107083	0.0596652	0.00541578
3.45131	0.0608778	0.0106476	0.0596057	0.00541038
3.45165	0.0608678	0.0105739	0.0595843	0.00539215
3.45199	0.0608722	0.0104881	0.0595973	0.00536881
3.45232	0.0608736	0.0103956	0.059634	0.0053508
3.45266	0.0608615	0.010295	0.0596774	0.0053458
3.453	0.0608119	0.010192	0.0597068	0.00535466
3.45334	0.0607095	0.0100804	0.0597072	0.00537093
3.45368	0.0605545	0.00994953	0.0596698	0.00538438
3.45402	0.0603475	0.00981776	0.0595913	0.00538633
3.45436	0.0601033	0.00968745	0.0594836	0.00537408
3.4547	0.0598496	0.00954398	0.0593671	0.00535227
3.45504	0.059614	0.00939279	0.0592593	0.0053305
3.45538	0.0594371	0.00924226	0.0591762	0.00531842
3.45572	0.0593301	0.00909118	0.0591323	0.00532061
3.45606	0.0592939	0.00893919	0.0591303	0.00533414
3.4564	0.0593311	0.00878708	0.0591626	0.00535015
3.45674	0.0594184	0.00863787	0.0592127	0.00535861
3.45708	0.0595304	0.008479	0.0592602	0.00535345
3.45742	0.059642	0.00832736	0.0592854	0.00533567
3.45776	0.0597309	0.00817689	0.0592733	0.00531275
3.4581	0.0597846	0.00804562	0.0592179	0.00529493
3.45844	0.0598024	0.00790863	0.0591241	0.00528979
3.45878	0.0597904	0.00779096	0.0590074	0.00529828
3.45912	0.0597605	0.00767541	0.0588848	0.00531417
3.45946	0.0597194	0.00756772	0.0587802	0.00532742
3.4598	0.0596859	0.00746981	0.0587073	0.0053295
3.46014	0.0596669	0.00738199	0.0586774	0.00531765
3.46048	0.0596603	0.00730434	0.0586896	0.00529631
3.46082	0.0596573	0.00723498	0.0587319	0.00527485
3.46116	0.0596512	0.00717506	0.0587855	0.00526276
3.4615	0.0596184	0.00712974	0.0588291	0.00526465
3.46183	0.0595628	0.00708573	0.0588438	0.00527776
3.46217	0.0594684	0.00705434	0.0588186	0.00529347
3.46251	0.0593314	0.00702866	0.0587507	0.00530191
3.46285	0.0591721	0.00701906	0.0586484	0.00529707
3.46319	0.0590047	0.00701104	0.0585283	0.00527976
3.46353	0.0588545	0.00700626	0.0584131	0.00525726
3.46387	0.0587391	0.00700289	0.0583186	0.00523957
3.46421	0.0586729	0.00699739	0.0582602	0.00523424
3.46455	0.0586601	0.00700283	0.0582435	0.00524232
3.46489	0.0586936	0.00700262	0.0582639	0.00525781
3.46523	0.0587552	0.00700662	0.0583076	0.00527092
3.46557	0.0588192	0.00700492	0.0583554	0.00527318
3.46591	0.0588653	0.00700609	0.0583878	0.00526177
3.46625	0.0588757	0.00700511	0.058389	0.00524091
3.46659	0.0588417	0.0070052	0.058351	0.00521973
3.46693	0.0587643	0.00700517	0.0582753	0.00520759
3.46727	0.0586543	0.00700679	0.0581724	0.00520913
3.46761	0.0585313	0.0070082	0.058059	0.00522179
3.46795	0.058409	0.00700629	0.057954	0.00523721
3.46829	0.0583063	0.00700812	0.0578742	0.0052457
3.46863	0.0582456	0.007003	0.0578299	0.00524121
3.46897	0.0582276	0.00699714	0.0578226	0.00522441
3.46931	0.0582476	0.00699387	0.0578449	0.00520231
3.46965	0.0582959	0.00699221	0.0578824	0.00518473
3.46999	0.0583555	0.0069897	0.0579176	0.00517915
3.47033	0.05841	0.0069863	0.0579339	0.00518678
3.47067	0.0584449	0.00697717	0.0579197	0.00520188
3.471	0.0584569	0.00697357	0.0578712	0.00521487
3.47134	0.0584461	0.00696568	0.0577926	0.00521736
3.47168	0.058414	0.00696721	0.0576955	0.00520644
3.47202	0.0583795	0.00697543	0.0575954	0.00518607
3.47236	0.0583512	0.00698175	0.0575082	0.00516515
3.4727	0.0583317	0.0069815	0.0574471	0.00515291
3.47304	0.0583297	0.00700221	0.0574168	0.00515405
3.47338	0.0583337	0.00700938	0.0574155	0.00516625
3.47372	0.0583368	0.00701802	0.0574337	0.00518141
3.47406	0.0583249	0.00703082	0.0574575	0.00518997
3.4744	0.0582814	0.00705476	0.0574741	0.00518589
3.47474	0.0582042	0.00707186	0.0574712	0.00516962
3.47508	0.0580922	0.00710971	0.0574416	0.00514793
3.47542	0.0579487	0.00713574	0.0573851	0.00513041
3.47576	0.0577925	0.00715915	0.0573084	0.00512454
3.4761	0.0576315	0.00717496	0.0572227	0.00513169
3.47644	0.0574801	0.00719901	0.057141	0.00514639
3.47678	0.0573599	0.00723154	0.0570757	0.00515929
3.47712	0.0572762	0.0072677	0.0570333	0.00516207
3.47746	0.0572348	0.00728749	0.0570142	0.00515166
3.4778	0.0572302	0.00730373	0.0570135	0.0051318
3.47814	0.0572553	0.00733625	0.057023	0.00511112
3.47848	0.0572982	0.00735511	0.0570301	0.00509874
3.47882	0.0573494	0.0073719	0.0570261	0.00509944
3.47916	0.0573897	0.00738317	0.0570031	0.00511116
3.4795	0.0574205	0.00739361	0.0569592	0.00512606
3.47984	0.0574333	0.00742482	0.0568979	0.00513474
3.48018	0.0574329	0.00746272	0.056827	0.00513111
3.48052	0.0574125	0.00749737	0.0567565	0.0051154
3.48085	0.0573882	0.00752847	0.0566959	0.0050941
3.48119	0.0573679	0.00754965	0.0566517	0.00507662
3.48153	0.0573511	0.0075708	0.0566259	0.00507042
3.48187	0.0573377	0.00758728	0.0566156	0.00507707
3.48221	0.0573213	0.0076149	0.0566139	0.00509137
3.48255	0.0573021	0.00763748	0.0566118	0.0051042
3.48289	0.057267	0.00764725	0.056601	0.00510729
3.48323	0.0572179	0.00766437	0.0565754	0.00509744
3.48357	0.0571471	0.00767989	0.0565333	0.0050781
3.48391	0.0570673	0.00768667	0.0564775	0.00505765
3.48425	0.0569814	0.00769979	0.0564144	0.00504509
3.48459	0.0569064	0.00770587	0.0563521	0.00504533
3.48493	0.0568479	0.00770878	0.0562987	0.00505654
3.48527	0.0568106	0.00771192	0.0562596	0.00507119
3.48561	0.0567976	0.00771669	0.0562361	0.00508002
3.48595	0.0568031	0.0077239	0.0562254	0.00507687
3.48629	0.0568181	0.0077283	0.0562211	0.00506177
3.48663	0.0568324	0.00773233	0.0562151	0.00504088
3.48697	0.0568368	0.00773697	0.0561996	0.0050234
3.48731	0.0568251	0.00774251	0.0561696	0.00501682
3.48765	0.056795	0.0077492	0.0561219	0.00502293
3.48799	0.0567445	0.00775693	0.0560625	0.00503683
3.48833	0.0566851	0.00776232	0.0559976	0.00504961
3.48867	0.0566188	0.00776857	0.0559345	0.00505307
3.48901	0.0565572	0.00778089	0.0558815	0.00504385
3.48935	0.0565101	0.00779603	0.055845	0.00502508
3.48969	0.056476	0.00780981	0.0558264	0.00500485
3.49003	0.0564531	0.00782495	0.0558211	0.00499206
3.49036	0.0564347	0.00783589	0.055822	0.00499177
3.4907	0.0564116	0.00785218	0.0558204	0.00500245
3.49104	0.0563803	0.00786885	0.0558079	0.00501685
3.49138	0.0563328	0.00788411	0.0557802	0.00502589
3.49172	0.0562688	0.00790017	0.0557339	0.0050233
3.49206	0.0561927	0.00792122	0.0556702	0.00500883
3.4924	0.0561172	0.00794124	0.0556	0.00498836
3.49274	0.0560522	0.00796303	0.0555302	0.00497088
3.49308	0.0560061	0.00798709	0.0554709	0.0049639
3.49342	0.0559835	0.00801187	0.0554288	0.00496942
3.49376	0.0559825	0.00803745	0.0554067	0.00498288
3.4941	0.0559963	0.00806247	0.0554024	0.00499565
3.49444	0.0560155	0.00808691	0.0554093	0.00499951
3.49478	0.0560288	0.00810935	0.0554175	0.0049909
3.49512	0.0560221	0.008133	0.0554168	0.00497268
3.49546	0.0559921	0.00815853	0.055399	0.00495266
3.4958	0.055937	0.00818228	0.0553591	0.00493966
3.49614	0.0558594	0.00820122	0.0552991	0.00493884
3.49648	0.0557709	0.00822268	0.0552238	0.00494898
3.49682	0.0556793	0.00824501	0.0551445	0.00496314
3.49716	0.055594	0.00827898	0.0550743	0.00497235
3.4975	0.0555248	0.0083105	0.0550207	0.0049703
3.49784	0.055476	0.00833291	0.0549895	0.00495647
3.49818	0.0554564	0.00834804	0.0549809	0.00493641
3.49852	0.0554595	0.00836358	0.0549889	0.00491893
3.49886	0.0554785	0.00837824	0.0550039	0.00491153
3.4992	0.0555052	0.0084004	0.0550143	0.00491647
3.49953	0.0555269	0.00841623	0.0550097	0.0049295
3.49987	0.0555358	0.00843428	0.0549831	0.00494223
3.50021	0.0555281	0.00845057	0.0549328	0.00494648
3.50055	0.0554998	0.00846673	0.0548625	0.0049385
3.50089	0.0554579	0.00847942	0.0547798	0.00492085
3.50123	0.0554097	0.00849369	0.054699	0.00490106
3.50157	0.0553671	0.00850777	0.0546277	0.00488783
3.50191	0.0553414	0.00851744	0.0545783	0.00488646
3.50225	0.0553327	0.00852713	0.0545552	0.00489604
3.50259	0.0553365	0.00853451	0.0545557	0.00490994
3.50293	0.0553471	0.00854459	0.0545716	0.00491935
3.50327	0.0553535	0.00855249	0.0545897	0.00491785
3.50361	0.0553458	0.00855671	0.0545986	0.00490467
3.50395	0.0553156	0.00855887	0.0545884	0.00488505
3.50429	0.0552562	0.00856126	0.0545535	0.00486756
3.50463	0.0551635	0.00856551	0.0544923	0.00485974
3.50497	0.0550522	0.00856594	0.0544122	0.00486407
3.50531	0.0549332	0.00856565	0.0543247	0.00487665
3.50565	0.054818	0.0085647	0.0542478	0.00488933
3.50599	0.0547229	0.00856313	0.0541833	0.00489399
3.50633	0.0546581	0.00856099	0.0541417	0.00488668
3.50667	0.0546274	0.00856092	0.0541246	0.00486962
3.50701	0.0546277	0.00856068	0.054129	0.00485006
3.50735	0.0546495	0.0085607	0.0541453	0.00483659
3.50769	0.0546796	0.0085585	0.0541605	0.00483466
3.50803	0.0547039	0.00855556	0.054164	0.00484366
3.50837	0.0547087	0.00855213	0.054147	0.00485728
3.50871	0.0546891	0.00854833	0.0541062	0.00486688
3.50904	0.0546503	0.00854423	0.0540424	0.00486596
3.50938	0.0545932	0.00853993	0.0539634	0.00485346
3.50972	0.0545347	0.0085355	0.0538799	0.00483428
3.51006	0.0544741	0.008532	0.0538039	0.00481679
3.5104	0.0544291	0.00852896	0.0537453	0.00480854
3.51074	0.0544043	0.00852605	0.0537113	0.00481224
3.51108	0.0543971	0.00852332	0.053699	0.00482435
3.51142	0.0543997	0.00852078	0.0537029	0.00483699
3.51176	0.0544019	0.00851847	0.0537138	0.00484205
3.5121	0.0543939	0.00851523	0.0537214	0.00483542
3.51244	0.0543689	0.00851226	0.0537169	0.00481897
3.51278	0.0543264	0.00850969	0.0536926	0.00479966
3.51312	0.0542647	0.00850757	0.0536469	0.00478596
3.51346	0.0541904	0.00850594	0.0535836	0.00478344
3.5138	0.0541127	0.00850441	0.0535123	0.00479185
3.51414	0.0540387	0.00850309	0.0534408	0.00480518
3.51448	0.0539781	0.00850221	0.0533766	0.00481497
3.51482	0.0539377	0.00850406	0.0533283	0.00481464
3.51516	0.0539138	0.00850642	0.0532995	0.00480284
3.5155	0.0539034	0.00850842	0.0532882	0.00478413
3.51584	0.0539004	0.00851109	0.0532887	0.00476665
3.51618	0.0538977	0.00851382	0.0532922	0.00475795
3.51652	0.0538877	0.00851597	0.0532899	0.004761
3.51686	0.0538647	0.00851755	0.0532746	0.00477263
3.5172	0.0538253	0.00851933	0.0532426	0.0047852
3.51754	0.0537682	0.00852377	0.0531942	0.00479068
3.51788	0.0536985	0.00852594	0.053134	0.00478474
3.51822	0.053627	0.00852839	0.0530692	0.00476893
3.51856	0.053559	0.00853547	0.0530083	0.00474988
3.51889	0.0535028	0.00854141	0.052958	0.00473594
3.51923	0.0534638	0.00854593	0.0529216	0.00473284
3.51957	0.0534427	0.00855274	0.0528993	0.00474062
3.51991	0.0534379	0.00856554	0.0528878	0.00475365
3.52025	0.0534447	0.0085785	0.0528812	0.00476362
3.52059	0.0534574	0.00858991	0.0528729	0.00476387
3.52093	0.0534677	0.00859912	0.0528568	0.0047528
3.52127	0.0534708	0.00860862	0.0528292	0.00473458
3.52161	0.0534652	0.0086182	0.0527898	0.00471712
3.52195	0.0534463	0.00862977	0.0527406	0.00470797
3.52229	0.0534188	0.00863921	0.0526865	0.00471037
3.52263	0.0533868	0.00864999	0.0526338	0.00472148
3.52297	0.0533545	0.00865936	0.0525876	0.00473397
3.52331	0.0533269	0.00866815	0.0525512	0.00473986
3.52365	0.0533068	0.00867521	0.0525252	0.00473463
3.52399	0.0532894	0.00868161	0.0525074	0.00471948
3.52433	0.0532719	0.00868966	0.0524935	0.00470071
3.52467	0.05325	0.00870104	0.0524784	0.00468655
3.52501	0.0532201	0.00870918	0.0524573	0.00468285
3.52535	0.0531791	0.00871927	0.0524276	0.00468998
3.52569	0.0531258	0.00872749	0.0523886	0.00470268
3.52603	0.0530599	0.00873259	0.0523432	0.00471281
3.52637	0.0529879	0.00873818	0.0522948	0.00471367
3.52671	0.0529163	0.00874698	0.0522479	0.00470333
3.52705	0.0528518	0.00875865	0.0522069	0.00468563
3.52739	0.052799	0.00876581	0.052175	0.00466821
3.52773	0.0527594	0.00876876	0.0521518	0.00465862
3.52806	0.0527318	0.00877179	0.0521349	0.00466034
3.5284	0.0527124	0.0087784	0.05212	0.00467091
3.52874	0.0526956	0.00878214	0.0521023	0.0046833
3.52908	0.0526741	0.00878385	0.0520778	0.00468959
3.52942	0.0526426	0.00878755	0.0520444	0.00468506
3.52976	0.0526005	0.00878874	0.0520029	0.00467057
3.5301	0.0525452	0.00878917	0.0519553	0.00465211
3.53044	0.0524896	0.00878998	0.0519058	0.00463774
3.53078	0.0524439	0.00879206	0.0518593	0.00463344
3.53112	0.0524118	0.00879378	0.0518202	0.00463993
3.53146	0.0523936	0.00879475	0.0517917	0.00465227
3.5318	0.0523876	0.00879352	0.0517726	0.00466253
[truncated: 654 more rows]

## Sheet: Figure 3b Case 16
Time (s)	25_to_1402 Amplitude (μm)	Bruit Amplitude (μm)	120_to_140 Amplitude (μm)	155_to_175 Amplitude (μm)	180_to_200 Amplitude (μm)
[truncated: 2,653 more rows]
