# Supplementary material for: Understanding intracranial aneurysm sounds via high-fidelity fluid-structure-interaction modelling
Source: Commun Med (Lond). 2023 Nov 9;3:163. doi: 10.1038/s43856-023-00396-5 (PMC10636010; doi:10.1038/s43856-023-00396-5)
Supplement: Supplementary file 6 — Supplementary Data 4 [file 43856_2023_396_MOESM6_ESM.xlsx]

## Sheet: Figure 4a - displacement amplit
Time (s)	Case 3 Amplitude (μm)	Case 8 Amplitude (μm)	Case 9 Amplitude (μm)	Case 11 Amplitude (μm)	Case 12 Amplitude (μm)	Case 16 Amplitude (μm)
0	0	0	0	0	0	0
0.000339643	0	0	0	0	0	0
0.000679286	0	0	0	0	0	0
0.00101893	0	0	0	0	0	0
0.00135857	0	0	0	0	0	0
0.00169821	0	0	0	0	0	0
0.00203786	0	0	0	0	0	0
0.0023775	0	0	0	0	0	0
0.00271714	0	0	0	0	0	0
0.00305679	0	0	0	0	0	0
0.00339643	0	0	0	0	0	0
0.00373607	0	0	0	0	0	0
0.00407571	0	0	0	0	0	0
0.00441536	0	0	0	0	0	0
0.004755	0	0	0	0	0	0
0.00509464	0	0	0	0	0	0
0.00543429	0	0	0	0	0	0
0.00577393	0	0	0	0	0	0
0.00611357	0	0	0	0	0	0
0.00645321	0	0	0	0	0	0
0.00679286	0	0	0	0	0	0
0.0071325	0	0	0	0	0	0
0.00747214	0	0	0	0	0	0
0.00781179	0	0	0	0	0	0
0.00815143	0	0	0	0	0	0
0.00849107	0	0	0	0	0	0
0.00883071	0	0	0	0	0	0
0.00917036	0	0	0	0	0	0
0.00951	0	0	0	0	0	0
0.00984964	0	0	0	0	0	0
0.0101893	0	0	0	0	0	0
0.0105289	0	0	0	0	0	0
0.0108686	0	0	0	0	0	0
0.0112082	0	0	0	0	0	0
0.0115479	0	0	0	0	0	0
0.0118875	0	0	0	0	0	0
0.0122271	0	0	0	0	0	0
0.0125668	0	0	0	0	0	0
0.0129064	0	0	0	0	0	0
0.0132461	0	0	0	0	0	0
0.0135857	0	0	0	0	0	0
0.0139254	0	0	0	0	0	0
0.014265	0	0	0	0	0	0
0.0146046	0	0	0	0	0	0
0.0149443	0	0	0	0	0	0
0.0152839	0	0	0	0	0	0
0.0156236	0	0	0	0	0	0
0.0159632	0	0	0	0	0	0
0.0163029	0	0	0	0	0	0
0.0166425	0	0	0	0	0	0
0.0169821	0	0	0	0	0	0
0.0173218	0	0	0	0	0	0
0.0176614	0	0	0	0	0	0
0.0180011	0	0	0	0	0	0
0.0183407	0	0	0	0	0	0
0.0186804	0	0	0	0	0	0
0.01902	0	0	0	0	0	0
0.0193596	0	0	0	0	0	0
0.0196993	0	0	0	0	0	0
0.0200389	0	0	0	0	0	0
0.0203786	0	0	0	0	0	0
0.0207182	0	0	0	0	0	0
0.0210579	0	0	0	0	0	0
0.0213975	0	0	0	0	0	0
0.0217371	0	0	0	0	0	0
0.0220768	0	0	0	0	0	0
0.0224164	0	0	0	0	0	0
0.0227561	0	0	0	0	0	0
0.0230957	0	0	0	0	0	0
0.0234354	0	0	0	0	0	0
0.023775	0	0	0	0	0	0
0.0241146	0	0	0	0	0	0
0.0244543	0	0	0	0	0	0
0.0247939	0	0	0	0	0	0
0.0251336	0	0	0	0	0	0
0.0254732	0	0	0	0	0	0
0.0258129	0	0	0	0	0	0
0.0261525	0	0	0	0	0	0
0.0264921	0	0	0	0	0	0
0.0268318	0	0	0	0	0	0
0.0271714	0	0	0	0	0	0
0.0275111	0	0	0	0	0	0
0.0278507	0	0	0	0	0	0
0.0281904	0	0	0	0	0	0
0.02853	0	0	0	0	0	0
0.0288696	0	0	0	0	0	0
0.0292093	0	0	0	0	0	0
0.0295489	0	0	0	0	0	0
0.0298886	0	0	0	0	0	0
0.0302282	0	0	0	0	0	0
0.0305679	0	0	0	0	0	0
0.0309075	0	0	0	0	0	0
0.0312471	0	0	0	0	0	0
0.0315868	0	0	0	0	0	0
0.0319264	0	0	0	0	0	0
0.0322661	0	0	0	0	0	0
0.0326057	0	0	0	0	0	0
0.0329454	0	0	0	0	0	0
0.033285	0	0	0	0	0	0
0.0336246	0	0	0	0	0	0
0.0339643	0	0	0	0	0	0
0.0343039	0	0	0	0	0	0
0.0346436	0	0	0	0	0	0
0.0349832	0	0	0	0	0	0
0.0353229	0	0	0	0	0	0
0.0356625	0	0	0	0	0	0
0.0360021	0	0	0	0	0	0
0.0363418	0	0	0	0	0	0
0.0366814	0	0	0	0	0	0
0.0370211	0	0	0	0	0	0
0.0373607	0	0	0	0	0	0
0.0377004	0	0	0	0	0	0
0.03804	0	0	0	0	0	0
0.0383796	0	0	0	0	0	0
0.0387193	0	0	0	0	0	0
0.0390589	0	0	0	0	0	0
0.0393986	0	0	0	0	0	0
0.0397382	0	0	0	0	0	0
0.0400779	0	0	0	0	0	0
0.0404175	0	0	0	0	0	0
0.0407571	0	0	0	0	0	0
0.0410968	0	0	0	0	0	0
0.0414364	0	0	0	0	0	0
0.0417761	0	0	0	0	0	0
0.0421157	0.154053	0.251034	0.480185	5.15056	5.74286	8.61019
0.0424554	0.149976	0.244799	0.472077	5.13686	5.72981	8.59362
0.042795	0.146921	0.240029	0.465947	5.12379	5.71647	8.57717
0.0431346	0.144787	0.236746	0.461492	5.11138	5.70292	8.55982
0.0434743	0.143445	0.234645	0.458568	5.09973	5.68881	8.54202
0.0438139	0.142714	0.233468	0.456881	5.08888	5.67416	8.5244
0.0441536	0.142411	0.232952	0.456108	5.07891	5.65975	8.50708
0.0444932	0.142346	0.232822	0.455894	5.06984	5.64568	8.49016
0.0448329	0.142345	0.232823	0.455892	5.06173	5.63206	8.47375
0.0451725	0.14226	0.232729	0.455767	5.0546	5.619	8.45795
0.0455121	0.141972	0.232352	0.455211	5.04844	5.6066	8.44287
0.0458518	0.141402	0.231553	0.453947	5.04326	5.59495	8.42869
0.0461914	0.140521	0.230236	0.451741	5.03902	5.58415	8.41476
0.0465311	0.139319	0.22835	0.44841	5.03567	5.57444	8.40192
0.0468707	0.137804	0.225878	0.443825	5.03314	5.56563	8.39038
0.0472104	0.136519	0.222805	0.437905	5.03134	5.55778	8.38019
0.04755	0.134775	0.219298	0.430685	5.03017	5.55092	8.37134
0.0478896	0.133073	0.215381	0.422032	5.0295	5.54507	8.36382
0.0482293	0.131342	0.211071	0.41207	5.02918	5.5402	8.3576
0.0485689	0.129192	0.206538	0.400878	5.02905	5.53629	8.35262
0.0489086	0.127336	0.201898	0.3886	5.02893	5.53328	8.34879
0.0492482	0.125447	0.197237	0.375326	5.02864	5.5311	8.34551
0.0495879	0.12367	0.192648	0.361333	5.02797	5.52964	8.34286
0.0499275	0.121933	0.188187	0.346815	5.02672	5.52877	8.341
0.0502671	0.120442	0.183912	0.332061	5.02466	5.52834	8.3398
0.0506068	0.118756	0.179847	0.317338	5.01865	5.52819	8.33911
0.0509464	0.116853	0.176006	0.302847	5.00832	5.52812	8.33878
0.0512861	0.114936	0.17238	0.288742	4.99986	5.52794	8.33863
0.0516257	0.113233	0.168952	0.275273	4.98588	5.52744	8.33858
0.0519654	0.111563	0.16569	0.26257	4.97563	5.52639	8.33833
0.052305	0.109749	0.162558	0.250899	4.9576	5.52459	8.33767
0.0526446	0.107703	0.159488	0.240418	4.94303	5.52181	8.3364
0.0529843	0.105445	0.156418	0.231208	4.92136	5.51785	8.33366
0.0533239	0.102771	0.153343	0.223296	4.89386	5.51252	8.33005
0.0536636	0.0998881	0.150288	0.216644	4.85852	5.50562	8.32509
0.0540032	0.0967368	0.147096	0.211021	4.82943	5.497	8.31888
0.0543429	0.0932694	0.143787	0.206448	4.79785	5.4865	8.31135
0.0546825	0.0895854	0.140338	0.202885	4.7698	5.47403	8.30199
0.0550221	0.0857306	0.136727	0.200118	4.73747	5.45947	8.29063
0.0553618	0.0824007	0.133009	0.19808	4.69991	5.44294	8.27713
0.0557014	0.0786474	0.129135	0.196514	4.65849	5.42425	8.26105
0.0560411	0.0749446	0.125094	0.195333	4.61639	5.40303	8.24058
0.0563807	0.071592	0.120902	0.194432	4.57124	5.37937	8.21586
0.0567204	0.0686607	0.116616	0.193733	4.52692	5.35516	8.18941
0.05706	0.0660397	0.112426	0.193167	4.48736	5.32809	8.16449
0.0573996	0.0637549	0.108334	0.192689	4.44979	5.29832	8.1353
0.0577393	0.0618949	0.10472	0.192239	4.41223	5.26788	8.10503
0.0580789	0.0603966	0.101212	0.191766	4.37127	5.23497	8.07269
0.0584186	0.0590734	0.097939	0.19135	4.32867	5.19966	8.03812
0.0587582	0.0583526	0.0950701	0.190869	4.28745	5.16432	8.00096
0.0590979	0.0577852	0.0926519	0.190341	4.24918	5.12924	7.95953
0.0594375	0.0573362	0.0907055	0.189732	4.21418	5.09253	7.91732
0.0597771	0.0570239	0.0892204	0.189027	4.18268	5.05823	7.87749
0.0601168	0.0569134	0.0881594	0.188247	4.15186	5.02208	7.83584
0.0604564	0.0567821	0.087464	0.187398	4.1241	4.98626	7.78972
0.0607961	0.0567042	0.0870588	0.186492	4.09996	4.95152	7.74652
0.0611357	0.0566597	0.0868631	0.185545	4.07903	4.91754	7.70213
0.0614754	0.0566352	0.0868061	0.184584	4.06309	4.88442	7.65631
0.061815	0.0566229	0.0868055	0.18364	4.05184	4.85295	7.61081
0.0621546	0.0566178	0.0867888	0.18274	4.0441	4.82292	7.56594
0.0624943	0.0566174	0.0867377	0.181923	4.03577	4.79709	7.52143
0.0628339	0.0566204	0.0866232	0.181223	4.02932	4.77116	7.47841
0.0631736	0.056626	0.0864277	0.180663	4.02391	4.74732	7.43708
0.0635132	0.056634	0.0861505	0.180256	4.02085	4.72427	7.39823
0.0638529	0.0566438	0.085799	0.179999	4.01957	4.70289	7.36213
0.0641925	0.0566545	0.0853876	0.179872	4.01896	4.68283	7.32789
0.0645321	0.0566633	0.0849321	0.179838	4.01855	4.66251	7.29754
0.0648718	0.0566556	0.0844486	0.179841	4.01889	4.64533	7.27421
0.0652114	0.0566284	0.0839508	0.179814	4.01908	4.63131	7.25253
0.0655511	0.0565747	0.08345	0.179678	4.01692	4.62014	7.23036
0.0658907	0.0564835	0.0829531	0.179348	4.01046	4.61063	7.21131
0.0662304	0.0563421	0.082463	0.17874	4.00114	4.60278	7.19532
0.06657	0.0561345	0.0819786	0.177773	3.99506	4.59591	7.18225
0.0669096	0.0558272	0.0814954	0.176374	3.98668	4.58925	7.17193
0.0672493	0.0553782	0.0810054	0.174483	3.97531	4.58403	7.1641
0.0675889	0.0547961	0.0804984	0.172054	3.95406	4.57848	7.15845
0.0679286	0.054076	0.0799625	0.169063	3.93379	4.57284	7.15463
0.0682682	0.0532217	0.0793831	0.165505	3.90998	4.56662	7.15222
0.0686079	0.0522325	0.0787439	0.161388	3.88108	4.56015	7.15076
0.0689475	0.0510774	0.0780264	0.15673	3.85256	4.5528	7.14977
0.0692871	0.0498981	0.0772128	0.151447	3.81994	4.54583	7.14873
0.0696268	0.0485663	0.0762841	0.145916	3.78271	4.53745	7.1471
0.0699664	0.0473731	0.0752225	0.1399	3.75218	4.52934	7.14434
0.0703061	0.0460112	0.0740252	0.133707	3.71824	4.51946	7.13989
0.0706457	0.0448353	0.0726337	0.12755	3.67926	4.50781	7.1332
0.0709854	0.0435751	0.0710848	0.121309	3.63858	4.49573	7.12376
0.071325	0.0424113	0.0693637	0.115412	3.59662	4.47991	7.11105
0.0716646	0.0414727	0.0674752	0.109827	3.55088	4.46185	7.09506
0.0720043	0.0405305	0.0654318	0.104494	3.49975	4.44026	7.07597
0.0723439	0.0397341	0.0633208	0.0997305	3.44863	4.43258	7.04709
0.0726836	0.0390494	0.0611653	0.0955481	3.39823	4.41312	7.01245
0.0730232	0.0383764	0.0588199	0.0919884	3.34856	4.38545	6.97267
0.0733629	0.0377252	0.0564106	0.0890137	3.29833	4.35906	6.92851
0.0737025	0.0371201	0.0540035	0.0866623	3.24444	4.33071	6.88347
0.0740421	0.0366755	0.0516645	0.0847945	3.19601	4.29674	6.83464
0.0743818	0.0361004	0.0494633	0.0834238	3.14872	4.26936	6.78228
0.0747214	0.0355035	0.0474438	0.0823582	3.10297	4.2324	6.71803
0.0750611	0.0348804	0.0456367	0.0815691	3.06066	4.20112	6.64871
0.0754007	0.0342324	0.0438923	0.0811417	3.01662	4.1655	6.57756
0.0757404	0.0335576	0.0424083	0.0807176	2.98039	4.1256	6.50105
0.07608	0.0328151	0.0411777	0.0804195	2.94396	4.08051	6.42039
0.0764196	0.032037	0.0400512	0.0803235	2.91294	4.03707	6.33702
0.0767593	0.0311981	0.0391135	0.0801083	2.88648	3.99398	6.25459
0.0770989	0.0302623	0.0383214	0.0800439	2.86063	3.94892	6.166
0.0774386	0.0293511	0.0377756	0.079829	2.83524	3.90254	6.07578
0.0777782	0.0283925	0.0373157	0.0796711	2.81505	3.85777	5.9849
0.0781179	0.0275812	0.0369203	0.0794621	2.79899	3.81332	5.89421
0.0784575	0.0268687	0.0365352	0.0791958	2.78782	3.76512	5.80454
0.0787971	0.0262256	0.0362715	0.0788443	2.78087	3.71903	5.71481
0.0791368	0.0257219	0.0360707	0.078345	2.77484	3.67501	5.63182
0.0794764	0.0253928	0.0358082	0.0778778	2.77114	3.63179	5.55644
0.0798161	0.0252246	0.0355819	0.0773458	2.76872	3.58838	5.48233
0.0801557	0.0251023	0.0353723	0.0767172	2.76674	3.54569	5.41083
0.0804954	0.0250673	0.0352002	0.0759922	2.76525	3.50967	5.34629
0.080835	0.0251288	0.0350166	0.0751683	2.76511	3.47612	5.29263
0.0811746	0.0251874	0.0348583	0.0743212	2.76476	3.44108	5.24339
0.0815143	0.0253133	0.0347487	0.0734962	2.76336	3.41149	5.1974
0.0818539	0.0254067	0.034657	0.0727137	2.7616	3.38594	5.1585
0.0821936	0.0255295	0.034545	0.0719961	2.75717	3.36297	5.1265
0.0825332	0.0256791	0.0344685	0.0713799	2.7535	3.3412	5.10104
0.0828729	0.0259347	0.03444	0.0708902	2.74767	3.31438	5.0816
0.0832125	0.0261726	0.0344272	0.0705335	2.74081	3.29179	5.06752
0.0835521	0.0263964	0.0344249	0.0703275	2.73192	3.27724	5.05802
0.0838918	0.026639	0.0344248	0.070238	2.71993	3.26365	5.05223
0.0842314	0.0268698	0.0344158	0.0702239	2.70554	3.25466	5.04925
0.0845711	0.0270306	0.0343849	0.0702303	2.68479	3.24478	5.04811
0.0849107	0.0271845	0.0343185	0.0702065	2.66182	3.23928	5.04762
0.0852504	0.0273686	0.0342252	0.0700986	2.63684	3.23268	5.04676
0.08559	0.0274922	0.0340948	0.069834	2.60883	3.22973	5.0445
0.0859296	0.0275166	0.0338572	0.069408	2.57789	3.22775	5.04012
0.0862693	0.0275833	0.0335312	0.0688046	2.54505	3.22608	5.03318
0.0866089	0.0275809	0.0331968	0.0679559	2.51012	3.22417	5.0243
0.0869486	0.0276038	0.0328114	0.0668139	2.47078	3.22217	5.01127
0.0872882	0.0276036	0.0323585	0.0654872	2.43206	3.21973	4.99138
0.0876279	0.0275733	0.0318727	0.0639528	2.39116	3.21567	4.96465
0.0879675	0.0275233	0.0313517	0.0622073	2.34718	3.21065	4.93245
0.0883071	0.0274386	0.0307902	0.0603521	2.30407	3.20547	4.8907
0.0886468	0.0272951	0.030169	0.058458	2.25722	3.19896	4.84665
0.0889864	0.0271202	0.0296067	0.0564878	2.21252	3.18789	4.79292
0.0893261	0.0269125	0.0290631	0.0546851	2.17162	3.17468	4.73217
0.0896657	0.0266492	0.0285363	0.0529105	2.12668	3.15799	4.66495
0.0900054	0.0264474	0.0280317	0.0512964	2.08485	3.13932	4.59
0.090345	0.0262646	0.0275526	0.049858	2.04505	3.11475	4.50943
0.0906846	0.026092	0.0270805	0.0486305	2.00903	3.08813	4.42376
0.0910243	0.0259008	0.026634	0.0475467	1.97101	3.05693	4.33446
0.0913639	0.0257372	0.0262062	0.0466971	1.9362	3.02713	4.24026
0.0917036	0.0255245	0.0257871	0.0460085	1.90642	2.99508	4.1419
0.0920432	0.0252835	0.0253481	0.0455079	1.88014	2.95433	4.03078
0.0923829	0.0250563	0.0249108	0.0450553	1.85603	2.90832	3.91776
0.0927225	0.0248441	0.0244583	0.0447352	1.83547	2.86089	3.80912
0.0930621	0.0246332	0.0240038	0.0445003	1.81811	2.80979	3.70487
0.0934018	0.0244528	0.0235108	0.0442922	1.80432	2.75918	3.60329
0.0937414	0.0243176	0.0229941	0.0440511	1.79366	2.70793	3.50053
0.0940811	0.0242594	0.0224576	0.0438529	1.78508	2.65079	3.39694
0.0944207	0.0242546	0.0218916	0.0436895	1.77862	2.59309	3.29373
0.0947604	0.0242709	0.0212843	0.0434899	1.77494	2.53921	3.20362
0.0951	0.0243493	0.0206417	0.0432317	1.77258	2.48772	3.11881
0.0954396	0.0244808	0.0199914	0.042931	1.7713	2.4319	3.03982
0.0957793	0.0246098	0.0193545	0.0425733	1.77077	2.37971	2.97141
0.0961189	0.0247301	0.0187444	0.0420599	1.77059	2.32908	2.91393
0.0964586	0.0248368	0.0181408	0.0414848	1.77039	2.28033	2.86343
0.0967982	0.0249391	0.0175635	0.0408586	1.76967	2.23445	2.82237
0.0971379	0.025018	0.0170625	0.0400453	1.76823	2.19109	2.78808
0.0974775	0.0250293	0.0166034	0.039138	1.76592	2.1515	2.76173
0.0978171	0.0250282	0.0162068	0.0381437	1.76218	2.11521	2.74206
0.0981568	0.0250063	0.0159181	0.0372126	1.7568	2.08177	2.72865
0.0984964	0.0249748	0.0156457	0.036187	1.75027	2.05301	2.72038
0.0988361	0.0249385	0.0154088	0.0351941	1.74196	2.02732	2.71603
0.0991757	0.0249225	0.0152513	0.0342333	1.73222	2.00511	2.71434
0.0995154	0.0249627	0.0151747	0.0333898	1.72094	1.98733	2.71407
0.099855	0.0250255	0.0151062	0.0327059	1.70765	1.97232	2.71404
0.100195	0.0251243	0.0150827	0.0320453	1.69253	1.96092	2.71311
0.100534	0.0252385	0.0150649	0.031667	1.67539	1.95166	2.71029
0.100874	0.025344	0.0150634	0.0313256	1.65629	1.94544	2.70467
0.101214	0.0254384	0.0150434	0.0311845	1.63611	1.9411	2.69447
0.101553	0.0254995	0.0150293	0.0311417	1.61466	1.93761	2.68088
0.101893	0.0255299	0.0150191	0.0311527	1.59165	1.93584	2.66131
0.102233	0.0255381	0.0150116	0.0312147	1.56759	1.93479	2.63677
0.102572	0.0255533	0.0150134	0.031283	1.54211	1.93408	2.6067
0.102912	0.0255541	0.0150088	0.0313409	1.517	1.93336	2.57103
0.103251	0.0255727	0.0150035	0.0313901	1.49305	1.93224	2.53176
0.103591	0.0256041	0.0150001	0.0314026	1.46851	1.93073	2.488
0.103931	0.0256403	0.0149979	0.0313785	1.4457	1.92765	2.43907
0.10427	0.0256772	0.0149975	0.0313011	1.4232	1.92291	2.38524
0.10461	0.0257112	0.0149971	0.0311921	1.40232	1.91651	2.32025
0.10495	0.0257305	0.0149945	0.0311075	1.38492	1.90828	2.25725
0.105289	0.0257338	0.0149874	0.031022	1.36669	1.89806	2.19157
0.105629	0.0257368	0.0149669	0.0309446	1.35134	1.88441	2.11945
0.105969	0.0257396	0.0149266	0.0309243	1.33757	1.86914	2.04591
0.106308	0.0257379	0.0148766	0.0309008	1.32485	1.85232	1.97342
0.106648	0.0257409	0.014792	0.0308528	1.31467	1.83203	1.90002
0.106987	0.0257399	0.0146968	0.0308442	1.3055	1.80847	1.8243
0.107327	0.0257351	0.0145824	0.0308227	1.29932	1.78221	1.75106
0.107667	0.0257252	0.0144721	0.0308104	1.29475	1.75392	1.68021
0.108006	0.0257059	0.0143264	0.0308028	1.29039	1.72186	1.61141
0.108346	0.0256822	0.0141646	0.0308287	1.28807	1.68674	1.54723
0.108686	0.0256596	0.0140107	0.0308656	1.28642	1.65	1.48684
0.109025	0.0256414	0.0138531	0.0309092	1.28546	1.61188	1.43003
0.109365	0.0256255	0.0136846	0.0309323	1.28486	1.5714	1.38191
0.109705	0.0256147	0.0134984	0.0309873	1.28423	1.52971	1.33562
0.110044	0.0256142	0.0133229	0.0310513	1.28337	1.48877	1.30091
0.110384	0.0256226	0.0131525	0.0311212	1.28204	1.44645	1.26942
0.110724	0.0256409	0.013022	0.0311859	1.2803	1.40259	1.24665
0.111063	0.0256717	0.0128785	0.0312922	1.27793	1.36123	1.2289
0.111403	0.0257109	0.0127595	0.031366	1.2749	1.32074	1.21665
0.111742	0.0257517	0.0126551	0.0313797	1.27042	1.28155	1.2079
0.112082	0.0257899	0.012549	0.0313852	1.26453	1.2439	1.20244
0.112422	0.0258111	0.0124506	0.0314239	1.25702	1.20753	1.20016
0.112761	0.0258175	0.0123556	0.0314156	1.24792	1.17388	1.19877
0.113101	0.0257994	0.0122569	0.0314367	1.23738	1.14341	1.198
0.113441	0.0257756	0.012162	0.0314499	1.22559	1.11688	1.19704
0.11378	0.0257711	0.0120602	0.0313884	1.21241	1.09273	1.19523
0.11412	0.0257814	0.0119541	0.0313732	1.1985	1.07215	1.19203
0.11446	0.0258333	0.0118358	0.0313648	1.18425	1.053	1.1875
0.114799	0.0258928	0.0117096	0.0313581	1.16859	1.03776	1.1798
0.115139	0.0259763	0.0115932	0.0313603	1.15196	1.02669	1.17137
0.115479	0.0260906	0.0114702	0.0313681	1.13564	1.01786	1.15873
0.115818	0.0262321	0.0113495	0.0313667	1.12034	1.01113	1.14323
0.116158	0.0263789	0.0112343	0.0313797	1.10405	1.00726	1.12581
0.116498	0.0265364	0.0111474	0.0313898	1.08937	1.00495	1.10607
0.116837	0.0266905	0.0110495	0.0314248	1.07584	1.00399	1.08444
0.117177	0.0268292	0.0109696	0.031467	1.063	1.00377	1.06013
0.117516	0.0269417	0.0109041	0.0314613	1.05131	1.0039	1.03456
0.117856	0.0270195	0.0108551	0.0314824	1.04104	1.00389	1.00834
0.118196	0.0270656	0.0108224	0.0314948	1.03214	1.00344	0.981308
0.118535	0.0270968	0.0107868	0.0314736	1.02474	1.00233	0.953237
0.118875	0.0271268	0.0107794	0.0314755	1.01862	1.0006	0.925501
0.119215	0.0271692	0.010785	0.0314745	1.01371	0.997735	0.899973
0.119554	0.0272358	0.0107924	0.0314552	1.01001	0.993878	0.877259
0.119894	0.0273202	0.0107915	0.0314303	1.00713	0.989023	0.85646
0.120234	0.0274149	0.0107886	0.0314147	1.00508	0.983301	0.83655
0.120573	0.027503	0.0107924	0.0313925	1.00386	0.975671	0.822723
0.120913	0.0275733	0.0107949	0.0313731	1.00322	0.96656	0.81028
0.121252	0.0276253	0.0107828	0.0313592	1.00299	0.955671	0.800584
0.121592	0.0276537	0.0107793	0.0313391	1.00292	0.94346	0.792411
0.121932	0.0276686	0.0107718	0.0313333	1.0028	0.929734	0.787099
0.122271	0.0276755	0.0107727	0.0313542	1.00233	0.914191	0.782026
0.122611	0.0276812	0.0107729	0.0313328	1.00153	0.897459	0.77925
0.122951	0.0276873	0.0107726	0.0313217	0.999898	0.879418	0.776705
0.12329	0.0276938	0.0107725	0.0313149	0.997669	0.860508	0.775942
0.12363	0.0276966	0.0107727	0.0313368	0.994536	0.839727	0.775444
0.12397	0.0276946	0.0107737	0.0313654	0.990057	0.818301	0.775017
0.124309	0.0276891	0.0107756	0.0313679	0.985072	0.796132	0.774107
0.124649	0.0276838	0.010779	0.0314025	0.978952	0.775555	0.773462
0.124989	0.0276811	0.0107954	0.0314581	0.972088	0.755129	0.771565
0.125328	0.0276816	0.0108274	0.0315148	0.964258	0.735185	0.76888
0.125668	0.0276923	0.0108373	0.0315574	0.955647	0.716569	0.764739
0.126007	0.0277094	0.0108757	0.0316048	0.946555	0.699792	0.760108
0.126347	0.0277359	0.0109069	0.0316432	0.936118	0.684497	0.754381
0.126687	0.0277658	0.0109334	0.0316634	0.925236	0.671717	0.746949
0.127026	0.0278123	0.0109966	0.031705	0.914008	0.659662	0.739478
0.127366	0.0278779	0.0110885	0.0317356	0.902567	0.649116	0.729823
0.127706	0.0279494	0.0111692	0.0317445	0.891169	0.64028	0.719835
0.128045	0.028028	0.0112859	0.0317789	0.879821	0.632194	0.709374
0.128385	0.0280993	0.0114112	0.0318106	0.868852	0.62574	0.698727
0.128725	0.0281518	0.0115469	0.0318296	0.858127	0.620076	0.68713
0.129064	0.0281885	0.0117051	0.031855	0.847928	0.615096	0.675686
0.129404	0.0282444	0.0118837	0.0318712	0.839607	0.610856	0.664556
0.129744	0.0283019	0.0120471	0.0318943	0.831965	0.607405	0.655559
0.130083	0.0283742	0.0122575	0.0319188	0.824887	0.604477	0.647233
0.130423	0.0284462	0.0124522	0.0319476	0.81835	0.601973	0.638636
0.130763	0.0285157	0.0126637	0.0319808	0.813648	0.599915	0.631637
0.131102	0.0286	0.0129129	0.0320198	0.809576	0.59836	0.626216
0.131442	0.0286957	0.0131158	0.0320588	0.80686	0.59649	0.621969
0.131781	0.0288052	0.0133251	0.032127	0.804886	0.594965	0.61874
0.132121	0.0289314	0.0135694	0.0321773	0.804026	0.593183	0.616477
0.132461	0.0290781	0.0138107	0.0322225	0.803723	0.59154	0.615408
0.1328	0.0292177	0.0140664	0.0322987	0.803639	0.589779	0.614841
0.13314	0.0293737	0.0143023	0.0323549	0.803743	0.587722	0.61457
0.13348	0.0295093	0.0145123	0.0324215	0.803919	0.585219	0.614389
0.133819	0.0296308	0.0147356	0.0324981	0.803954	0.582306	0.614108
0.134159	0.0297467	0.0149893	0.0325561	0.803535	0.578909	0.613596
0.134499	0.0298744	0.0152227	0.0326094	0.802612	0.575123	0.612721
0.134838	0.0300046	0.0154748	0.0326549	0.801141	0.570215	0.611225
0.135178	0.0301641	0.0157046	0.032699	0.798733	0.565073	0.609091
0.135518	0.0303297	0.0159319	0.0327562	0.795718	0.558819	0.605972
0.135857	0.0305189	0.0161301	0.0327605	0.791461	0.552574	0.601724
0.136197	0.0307249	0.0163237	0.032746	0.786108	0.545099	0.596466
0.136536	0.0309346	0.0165097	0.0327438	0.780046	0.537479	0.590282
0.136876	0.0310906	0.0166825	0.0327227	0.773044	0.529761	0.583837
0.137216	0.0312495	0.016841	0.0326821	0.765397	0.521668	0.575748
0.137555	0.0313988	0.0169678	0.032645	0.756986	0.514356	0.566881
0.137895	0.0315497	0.0170697	0.0326062	0.747868	0.5076	0.557346
0.138235	0.0316734	0.0171571	0.0325582	0.738274	0.50088	0.546455
0.138574	0.0317928	0.0172341	0.0325263	0.728684	0.494897	0.535698
0.138914	0.0318987	0.0172967	0.0324799	0.718352	0.489571	0.524725
0.139254	0.0319905	0.0173442	0.0324498	0.707955	0.484659	0.51312
0.139593	0.0320691	0.017379	0.0323793	0.697822	0.480315	0.501498
0.139933	0.032146	0.0174013	0.0323061	0.6877	0.476376	0.489944
0.140272	0.0322196	0.017413	0.0322531	0.677922	0.47285	0.478993
0.140612	0.0322802	0.0174166	0.0321882	0.668752	0.470262	0.469088
0.140952	0.0323252	0.0174147	0.0321206	0.660174	0.468307	0.460402
0.141291	0.0323523	0.0174103	0.0320297	0.652596	0.467003	0.452814
0.141631	0.032363	0.0174071	0.0319477	0.645761	0.466412	0.446282
0.141971	0.0323631	0.017409	0.0318332	0.640108	0.466267	0.44057
0.14231	0.0323606	0.0174203	0.0317534	0.634967	0.4665	0.436107
0.14265	0.0323652	0.0174457	0.0316403	0.631259	0.466899	0.432845
0.14299	0.0323845	0.0174901	0.0315315	0.628155	0.467278	0.430499
0.143329	0.032423	0.0175491	0.0314362	0.6258	0.467452	0.428642
0.143669	0.0324737	0.0176509	0.0313571	0.624149	0.46726	0.42755
0.144009	0.0325305	0.0177881	0.0312526	0.623044	0.466537	0.42704
0.144348	0.0325826	0.0179598	0.0311632	0.622307	0.465333	0.426869
0.144688	0.0326337	0.0181754	0.0310768	0.621973	0.463639	0.426833
0.145028	0.0327268	0.0184558	0.0310192	0.621754	0.461463	0.426724
0.145367	0.0328418	0.0187545	0.0310165	0.621559	0.458971	0.426357
0.145707	0.0329858	0.0191205	0.0310327	0.621308	0.455932	0.425557
0.146046	0.0331614	0.0195429	0.0311086	0.620871	0.452663	0.424168
0.146386	0.0333893	0.0200255	0.0311713	0.620061	0.449444	0.421727
0.146726	0.0336725	0.0205511	0.0313323	0.618928	0.446433	0.418181
0.147065	0.0339532	0.0211437	0.0315497	0.617223	0.443523	0.414111
0.147405	0.0343438	0.0217669	0.0317772	0.614745	0.440616	0.409365
0.147745	0.0347387	0.022437	0.0320557	0.61154	0.437749	0.403086
0.148084	0.03514	0.0231781	0.0324673	0.60775	0.434529	0.396185
0.148424	0.0355585	0.0239399	0.0328626	0.603298	0.431666	0.388911
0.148764	0.0359625	0.0247342	0.0333791	0.597784	0.428588	0.380922
0.149103	0.0364024	0.0255444	0.0339381	0.591472	0.425139	0.372053
0.149443	0.0368413	0.0263768	0.0345073	0.584542	0.421573	0.363214
0.149783	0.0372928	0.0272439	0.0351594	0.577363	0.418014	0.354094
0.150122	0.037759	0.0281174	0.0357838	0.569676	0.414478	0.345604
0.150462	0.0382255	0.0289833	0.0364558	0.561669	0.411449	0.336288
0.150801	0.0387095	0.0298692	0.0371424	0.553688	0.408946	0.326888
0.151141	0.0392298	0.0307121	0.0378216	0.545657	0.406841	0.319023
0.151481	0.0398034	0.0315334	0.0385972	0.536987	0.405384	0.31173
0.15182	0.0403184	0.0323283	0.0392897	0.528919	0.404609	0.304834
0.15216	0.0408913	0.0330966	0.0399473	0.521934	0.404463	0.299254
0.1525	0.0414252	0.0338578	0.0406033	0.5147	0.404711	0.294421
0.152839	0.041914	0.0345673	0.0412612	0.508771	0.405165	0.290708
0.153179	0.0423717	0.0352161	0.0418966	0.503186	0.405612	0.287675
0.153519	0.0427978	0.0357991	0.0423779	0.498411	0.40599	0.285754
0.153858	0.0431972	0.0363174	0.04296	0.494303	0.406523	0.284317
0.154198	0.0435724	0.0367719	0.0433668	0.491164	0.406574	0.283955
0.154537	0.0439198	0.0371597	0.0437654	0.488831	0.406477	0.283723
0.154877	0.0442095	0.0374835	0.0440367	0.48722	0.40622	0.284171
0.155217	0.0444744	0.0377386	0.0443419	0.486345	0.405881	0.28502
0.155556	0.0447002	0.0379214	0.0445132	0.486317	0.405187	0.28584
0.155896	0.0448818	0.038054	0.0446561	0.486706	0.404401	0.286682
0.156236	0.0450126	0.0381372	0.0447354	0.487306	0.403666	0.287496
0.156575	0.0450951	0.0381758	0.0448473	0.488213	0.402995	0.287983
0.156915	0.0451302	0.038184	0.0449089	0.489292	0.402267	0.288101
0.157255	0.045129	0.0381808	0.0449752	0.49049	0.401302	0.287968
0.157594	0.0451085	0.0381893	0.0450267	0.491585	0.400179	0.287053
0.157934	0.045092	0.0382362	0.045302	0.492623	0.398862	0.28587
0.158274	0.0450999	0.0383467	0.0455575	0.493188	0.397332	0.284158
0.158613	0.0451722	0.0385381	0.0459946	0.493241	0.395436	0.281894
0.158953	0.0453214	0.0388253	0.0466059	0.492761	0.39345	0.279103
0.159293	0.0455553	0.0392162	0.047136	0.491956	0.391164	0.275927
0.159632	0.0458842	0.0397031	0.0479383	0.490509	0.38875	0.272507
0.159972	0.0462891	0.0402642	0.0486559	0.488368	0.386216	0.268927
0.160311	0.0467755	0.0408763	0.049592	0.485698	0.383962	0.265086
0.160651	0.047324	0.041532	0.0504022	0.482103	0.381871	0.261272
0.160991	0.0479036	0.0421617	0.0512791	0.478033	0.379697	0.257468
0.16133	0.0484853	0.0428071	0.052302	0.473541	0.377482	0.253862
0.16167	0.0490594	0.0434625	0.0531164	0.468622	0.375267	0.250551
0.16201	0.0495943	0.0440821	0.0537471	0.46338	0.373081	0.247619
0.162349	0.050075	0.0446689	0.0544267	0.457994	0.370994	0.245165
0.162689	0.0504923	0.0452282	0.0548646	0.452641	0.368828	0.24326
0.163029	0.0508411	0.045766	0.0555017	0.447348	0.366536	0.241973
0.163368	0.0511246	0.0462889	0.0561977	0.442301	0.364597	0.241277
0.163708	0.0513561	0.0468032	0.0567742	0.437955	0.362917	0.241193
0.164048	0.0515512	0.0473143	0.0573668	0.433884	0.36159	0.242142
0.164387	0.0516886	0.0478249	0.0578965	0.430617	0.360894	0.242837
0.164727	0.0519136	0.048334	0.0585329	0.427788	0.360775	0.244372
0.165066	0.052038	0.0488368	0.0591578	0.425412	0.36112	0.246192
0.165406	0.0521468	0.0493252	0.0599843	0.423763	0.361929	0.248456
0.165746	0.052325	0.0497889	0.0608791	0.422777	0.363232	0.251117
0.166085	0.0525406	0.0502213	0.0618974	0.42277	0.36513	0.253584
0.166425	0.0527443	0.0506152	0.0628931	0.423522	0.366753	0.256303
0.166765	0.052949	0.0509588	0.0641723	0.424942	0.368579	0.258706
0.167104	0.053193	0.0512479	0.065321	0.427006	0.370516	0.261337
0.167444	0.0533914	0.0514965	0.0663146	0.429884	0.372112	0.263587
0.167784	0.0535777	0.0517073	0.0672595	0.433086	0.373414	0.265428
0.168123	0.0537713	0.0518776	0.0679637	0.436622	0.374462	0.267027
0.168463	0.0539165	0.0520095	0.0685025	0.439986	0.375219	0.268356
0.168802	0.0540193	0.0521122	0.068907	0.443553	0.375728	0.269337
0.169142	0.0540821	0.052191	0.0694005	0.446944	0.375889	0.269998
0.169482	0.0541705	0.0522529	0.069794	0.44974	0.376029	0.27038
0.169821	0.0542294	0.052311	0.0703585	0.452113	0.375851	0.270329
0.170161	0.0542488	0.0523572	0.0709766	0.454005	0.375473	0.270044
0.170501	0.0542457	0.0523908	0.071935	0.455504	0.374999	0.269772
0.17084	0.0542379	0.0524168	0.073226	0.456578	0.374396	0.269255
0.17118	0.0542257	0.0524365	0.074864	0.457449	0.373906	0.268657
0.17152	0.0542146	0.0524507	0.0766289	0.45785	0.373581	0.267867
0.171859	0.0542086	0.0524596	0.0788934	0.458053	0.373135	0.267051
0.172199	0.0541912	0.052464	0.0826065	0.457687	0.372629	0.266193
0.172539	0.054141	0.0524654	0.0869872	0.456978	0.372425	0.265512
0.172878	0.0541167	0.0524655	0.092728	0.455867	0.372102	0.264874
0.173218	0.0540994	0.0524662	0.0985568	0.454432	0.37151	0.2642
0.173558	0.0540895	0.0524695	0.10478	0.452476	0.370747	0.263631
0.173897	0.0540871	0.0524778	0.109662	0.450082	0.369957	0.263161
0.174237	0.0540907	0.0524929	0.113947	0.447489	0.369053	0.262763
0.174576	0.0540971	0.0525156	0.117062	0.444444	0.367717	0.262446
0.174916	0.0541031	0.0525426	0.118858	0.441381	0.366408	0.262495
0.175256	0.0541175	0.0525813	0.120804	0.438277	0.364996	0.262625
0.175595	0.0541343	0.0526253	0.121749	0.435315	0.363637	0.262828
0.175935	0.0541362	0.0526744	0.122742	0.432517	0.362426	0.26311
0.176275	0.054122	0.052728	0.124027	0.429939	0.361235	0.263532
0.176614	0.0541045	0.0527851	0.12578	0.427635	0.360317	0.264036
0.176954	0.0540857	0.0528384	0.128653	0.425672	0.359685	0.264441
0.177294	0.0540673	0.052894	0.133103	0.424032	0.359241	0.265064
0.177633	0.0540563	0.0529545	0.139326	0.422783	0.359036	0.265295
0.177973	0.0540632	0.05302	0.147749	0.42188	0.358848	0.265419
0.178313	0.0540884	0.0530937	0.157444	0.421221	0.358697	0.265653
0.178652	0.0540866	0.0531679	0.167719	0.420923	0.358868	0.265825
0.178992	0.0541148	0.0532472	0.177833	0.420868	0.358936	0.266037
0.179331	0.054132	0.053332	0.188181	0.421217	0.359022	0.266075
0.179671	0.054134	0.0534225	0.19884	0.421775	0.359163	0.26613
0.180011	0.0541934	0.0535178	0.208823	0.422607	0.359483	0.266119
0.18035	0.0542475	0.0536164	0.216797	0.423644	0.359849	0.266077
0.18069	0.0543099	0.0537176	0.222372	0.424761	0.360185	0.265913
0.18103	0.0543873	0.0538199	0.225342	0.425931	0.36054	0.265858
0.181369	0.0544459	0.0539211	0.227649	0.427246	0.360886	0.26555
0.181709	0.0545529	0.0540195	0.231487	0.428405	0.361219	0.265118
0.182049	0.0546626	0.0541139	0.236747	0.429235	0.361432	0.264892
0.182388	0.0548114	0.0542042	0.243533	0.429959	0.361613	0.264525
0.182728	0.0549365	0.0542898	0.24976	0.430466	0.361665	0.264137
0.183067	0.0550826	0.0543702	0.254645	0.430594	0.36143	0.263841
0.183407	0.0551818	0.0544452	0.259033	0.430566	0.361145	0.263589
0.183747	0.0553542	0.0545152	0.262373	0.430274	0.360625	0.263323
0.184086	0.0554244	0.0545809	0.264871	0.429705	0.360264	0.263092
0.184426	0.0554676	0.0546435	0.266633	0.429252	0.359866	0.262981
0.184766	0.0555068	0.0547031	0.268762	0.428585	0.359707	0.262919
0.185105	0.0555632	0.0547594	0.271259	0.4277	0.359854	0.262901
0.185445	0.0556453	0.0548121	0.274197	0.427205	0.360021	0.262919
0.185785	0.0557149	0.0548619	0.277572	0.42645	0.360386	0.262967
0.186124	0.0558207	0.0549092	0.28023	0.425681	0.360706	0.263039
0.186464	0.0559196	0.0549535	0.281717	0.424864	0.361004	0.263127
0.186804	0.0560308	0.0549941	0.282564	0.424002	0.361213	0.263224
0.187143	0.0561341	0.0550303	0.28342	0.423028	0.361156	0.263315
0.187483	0.0562444	0.0550602	0.28426	0.421967	0.360752	0.263402
0.187823	0.056338	0.0550862	0.285634	0.420835	0.360068	0.263472
0.188162	0.0564092	0.0551098	0.287003	0.419707	0.359141	0.263522
0.188502	0.0564512	0.0551316	0.28837	0.418654	0.358116	0.263551
0.188841	0.0564834	0.0551493	0.289683	0.417651	0.356917	0.26357
0.189181	0.0565095	0.0551632	0.29126	0.416632	0.35612	0.263567
0.189521	0.0565288	0.0551733	0.293605	0.415793	0.355563	0.263521
0.18986	0.0565608	0.0551811	0.296614	0.415096	0.354967	0.263436
0.1902	0.0566196	0.0551869	0.300194	0.414536	0.354627	0.263337
0.19054	0.0566954	0.055191	0.303148	0.41406	0.35463	0.263219
0.190879	0.0567836	0.0551935	0.305728	0.413678	0.35463	0.263019
0.191219	0.0568769	0.0551947	0.307929	0.413337	0.354711	0.262786
0.191559	0.0569887	0.0551948	0.30998	0.412945	0.354642	0.262532
0.191898	0.0570639	0.055194	0.311788	0.412598	0.354328	0.262267
0.192238	0.0571361	0.0551923	0.313387	0.412328	0.353837	0.262004
0.192578	0.0571968	0.0551898	0.315381	0.412159	0.353145	0.261759
0.192917	0.0572361	0.0551873	0.31709	0.41211	0.35246	0.261543
0.193257	0.0572629	0.0551853	0.319094	0.412194	0.351782	0.261341
0.193596	0.0572783	0.0551829	0.321285	0.412389	0.351228	0.261179
0.193936	0.0572878	0.0551799	0.323535	0.412626	0.350955	0.260981
0.194276	0.0572947	0.0551746	0.32521	0.412831	0.350883	0.260923
0.194615	0.0573002	0.0551691	0.326187	0.412937	0.351103	0.260953
0.194955	0.0573039	0.0551636	0.32638	0.412892	0.351542	0.261056
0.195295	0.0573045	0.055158	0.326599	0.412614	0.352032	0.261231
0.195634	0.0572957	0.0551525	0.32727	0.412088	0.352569	0.261392
0.195974	0.0572826	0.0551473	0.328328	0.411344	0.352829	0.261633
0.196314	0.057267	0.0551422	0.329743	0.410416	0.352851	0.261931
0.196653	0.0572523	0.055137	0.331078	0.409371	0.352661	0.2622
0.196993	0.0572558	0.0551319	0.332293	0.408315	0.35233	0.262506
0.197332	0.0572798	0.0551272	0.333581	0.407345	0.351901	0.262837
0.197672	0.0572996	0.0551228	0.33495	0.406585	0.351494	0.263035
0.198012	0.0573264	0.0551184	0.33672	0.405908	0.351138	0.263352
0.198351	0.0573685	0.0551141	0.338591	0.405507	0.351045	0.263789
0.198691	0.0574008	0.0551098	0.339442	0.405281	0.35122	0.264272
0.199031	0.0574701	0.0551061	0.339782	0.405009	0.351455	0.264735
0.19937	0.057497	0.0551032	0.339892	0.40469	0.351786	0.265147
0.19971	0.0575183	0.0551009	0.339994	0.404377	0.351976	0.265557
0.20005	0.0575083	0.0550989	0.340147	0.403918	0.35219	0.265965
0.200389	0.0574858	0.0550971	0.340401	0.40345	0.352188	0.266438
0.200729	0.0574697	0.0550963	0.340904	0.402861	0.351973	0.266888
0.201069	0.0574574	0.0550968	0.341592	0.402221	0.351571	0.267243
0.201408	0.0574446	0.0550982	0.342413	0.401599	0.351028	0.267555
0.201748	0.0574953	0.0551	0.343229	0.401055	0.350282	0.267821
0.202088	0.0575751	0.0551024	0.343993	0.400621	0.349555	0.268032
0.202427	0.0576726	0.0551054	0.344722	0.400351	0.349029	0.268187
0.202767	0.0578069	0.0551097	0.345165	0.400271	0.348813	0.268291
0.203106	0.0579295	0.0551151	0.345563	0.400269	0.348816	0.268362
0.203446	0.0580598	0.0551212	0.345815	0.400378	0.349022	0.268429
0.203786	0.058264	0.0551277	0.346157	0.400509	0.34938	0.268503
0.204125	0.0586068	0.0551347	0.346518	0.400641	0.349707	0.268673
0.204465	0.0588315	0.0551429	0.347015	0.400671	0.349869	0.268922
0.204805	0.0590877	0.0551522	0.347623	0.400683	0.34982	0.269295
0.205144	0.0593065	0.0551624	0.348204	0.400668	0.349473	0.269703
0.205484	0.0594097	0.0551732	0.34867	0.400759	0.3489	0.270189
0.205824	0.059554	0.0551845	0.348968	0.400831	0.348296	0.270992
0.206163	0.0596575	0.0551967	0.349626	0.401156	0.347654	0.271713
0.206503	0.0597081	0.0552098	0.350294	0.401672	0.347055	0.272282
0.206843	0.0597863	0.0552236	0.351024	0.402263	0.346725	0.272753
0.207182	0.0598283	0.0552377	0.351401	0.40295	0.346716	0.273135
0.207522	0.0599014	0.0552537	0.351635	0.403547	0.347091	0.273263
0.207861	0.0599754	0.0552705	0.351836	0.404102	0.347711	0.273301
0.208201	0.0600464	0.0552871	0.352255	0.4046	0.348566	0.273343
0.208541	0.0601243	0.0553027	0.352545	0.404958	0.349489	0.273427
0.20888	0.0602297	0.0553165	0.35338	0.405144	0.3502	0.273566
0.20922	0.0602746	0.0553277	0.354379	0.405056	0.350792	0.273736
0.20956	0.0603525	0.0553356	0.355104	0.404788	0.350983	0.27386
0.209899	0.0604659	0.0553398	0.355471	0.404418	0.35099	0.274112
0.210239	0.0605907	0.05534	0.355638	0.404058	0.350666	0.274341
0.210579	0.0607429	0.0553363	0.355883	0.403775	0.350171	0.274516
0.210918	0.0608763	0.0553289	0.356405	0.403483	0.349662	0.274642
0.211258	0.0610059	0.0553179	0.356933	0.403383	0.349222	0.27472
0.211597	0.0610933	0.0553034	0.357397	0.403387	0.348944	0.274786
0.211937	0.0611268	0.0552854	0.357701	0.403478	0.348879	0.274966
0.212277	0.0611544	0.055264	0.35793	0.403561	0.349013	0.275239
0.212616	0.0611813	0.0552389	0.358201	0.403606	0.349305	0.275688
0.212956	0.061215	0.0552103	0.35881	0.403584	0.349637	0.276311
0.213296	0.0612901	0.0551781	0.359824	0.403426	0.349905	0.277046
0.213635	0.0614065	0.055142	0.361963	0.403119	0.350007	0.27778
0.213975	0.0616182	0.0551021	0.364208	0.402662	0.349885	0.278455
0.214315	0.0618401	0.0550582	0.366158	0.402201	0.349551	0.279093
0.214654	0.0621025	0.0550103	0.367521	0.401796	0.349037	0.279495
0.214994	0.062377	0.0549585	0.368155	0.401453	0.348479	0.279668
0.215334	0.062677	0.0549028	0.368625	0.401165	0.348031	0.279692
0.215673	0.0629544	0.0548435	0.36914	0.401036	0.347703	0.279644
0.216013	0.0631162	0.0547809	0.369523	0.400974	0.347556	0.279656
0.216353	0.0632912	0.054719	0.369984	0.400943	0.347576	0.279687
0.216692	0.0633973	0.0546546	0.370385	0.400931	0.347742	0.279867
0.217032	0.0634878	0.0545878	0.371164	0.400916	0.347923	0.280197
0.217371	0.063579	0.054519	0.371998	0.40092	0.348102	0.280484
0.217711	0.0636985	0.0544488	0.37303	0.400843	0.34808	0.280728
0.218051	0.0639716	0.0543774	0.373827	0.400641	0.347822	0.280915
0.21839	0.0643006	0.054305	0.375054	0.400453	0.347347	0.281031
0.21873	0.0647786	0.0542321	0.376017	0.400203	0.346637	0.280957
0.21907	0.0653011	0.0541592	0.376894	0.400106	0.345848	0.280872
0.219409	0.0659548	0.0540869	0.377656	0.400092	0.345066	0.280838
0.219749	0.066372	0.0540157	0.378885	0.400226	0.344495	0.28064
0.220089	0.0666383	0.0539461	0.380049	0.400532	0.344213	0.280606
0.220428	0.0668412	0.0538785	0.38162	0.401053	0.344294	0.280652
0.220768	0.0668393	0.0538137	0.383379	0.401569	0.344789	0.280654
0.221108	0.0668263	0.0537523	0.384435	0.402141	0.345515	0.280866
0.221447	0.0668791	0.053695	0.385605	0.402679	0.346516	0.281308
0.221787	0.0670925	0.0536422	0.38698	0.402983	0.347491	0.281824
0.222126	0.067508	0.0535941	0.388076	0.403142	0.348344	0.282051
0.222466	0.0680641	0.0535513	0.389425	0.403183	0.348903	0.281964
0.222806	0.0686655	0.0535139	0.391212	0.403094	0.349138	0.281946
0.223145	0.0692574	0.0534821	0.393018	0.402906	0.349088	0.281936
0.223485	0.0696386	0.0534559	0.394461	0.402705	0.34876	0.282206
0.223825	0.0699709	0.0534349	0.395106	0.402566	0.348053	0.282442
0.224164	0.0701374	0.0534191	0.395868	0.402487	0.347391	0.282891
0.224504	0.0702171	0.0534081	0.396724	0.402465	0.346862	0.283542
0.224844	0.0702755	0.0534014	0.39793	0.402538	0.346497	0.284327
0.225183	0.0703162	0.0533982	0.399577	0.402604	0.346407	0.285089
0.225523	0.0703528	0.0533978	0.401127	0.402677	0.346544	0.286074
0.225862	0.0704222	0.0533993	0.402975	0.402743	0.346802	0.286921
0.226202	0.0705059	0.053402	0.405147	0.402769	0.347126	0.287501
0.226542	0.0706034	0.0534045	0.407439	0.402744	0.347411	0.287804
0.226881	0.0706692	0.0534055	0.409558	0.402666	0.347568	0.287873
0.227221	0.0707195	0.0534037	0.411482	0.402564	0.34753	0.287876
0.227561	0.0707359	0.0533976	0.412938	0.402401	0.34729	0.28789
0.2279	0.0707468	0.0533854	0.414143	0.402276	0.346921	0.288029
0.22824	0.0707609	0.0533656	0.414671	0.402213	0.346486	0.288235
0.22858	0.0707551	0.053336	0.415413	0.402229	0.346093	0.28876
0.228919	0.0707444	0.0532947	0.416069	0.402314	0.345848	0.289533
0.229259	0.0707666	0.0532398	0.41697	0.402426	0.345809	0.290403
0.229599	0.0708466	0.0531694	0.418315	0.40254	0.345988	0.291424
0.229938	0.0710745	0.0530814	0.420678	0.402614	0.346333	0.292146
0.230278	0.0713789	0.0529739	0.423502	0.402614	0.346747	0.292556
0.230618	0.0718227	0.0528447	0.426496	0.402525	0.347115	0.293088
0.230957	0.0723203	0.052692	0.429683	0.402346	0.347296	0.2934
0.231297	0.0726957	0.0525144	0.433266	0.402104	0.347305	0.293869
0.231636	0.0729491	0.0523104	0.436701	0.401844	0.347105	0.294347
0.231976	0.0730145	0.0520785	0.439469	0.401609	0.346696	0.294884
0.232316	0.0729292	0.0518176	0.441568	0.401483	0.346196	0.295499
0.232655	0.0727571	0.0515268	0.443033	0.401478	0.345608	0.29628
0.232995	0.0726577	0.0512057	0.444367	0.401524	0.345086	0.297006
0.233335	0.072643	0.0508541	0.446346	0.401644	0.344927	0.297591
0.233674	0.0727787	0.0504719	0.44835	0.401758	0.345002	0.298191
0.234014	0.0730569	0.0500512	0.450315	0.401768	0.345402	0.29893
0.234354	0.0734357	0.0496016	0.452842	0.401725	0.346048	0.299499
0.234693	0.0738899	0.0491247	0.456612	0.40152	0.346832	0.299886
0.235033	0.0742778	0.0486228	0.460568	0.401186	0.347575	0.300001
0.235373	0.0746414	0.048099	0.464949	0.400712	0.348121	0.300159
0.235712	0.0748442	0.0475596	0.468577	0.400107	0.348403	0.299961
0.236052	0.0749699	0.0470286	0.471152	0.39939	0.348242	0.299792
0.236391	0.0749993	0.0464886	0.473026	0.398551	0.347686	0.299399
0.236731	0.0750534	0.0459419	0.475216	0.397655	0.346811	0.298781
0.237071	0.0751046	0.0453757	0.477101	0.396781	0.345903	0.298164
0.23741	0.0751278	0.0448175	0.479236	0.395802	0.344903	0.297398
0.23775	0.0751584	0.0442742	0.481252	0.394727	0.34383	0.296599
0.23809	0.0751794	0.0437531	0.483936	0.393566	0.342912	0.29572
0.238429	0.0752067	0.0432615	0.487603	0.392328	0.342153	0.295015
0.238769	0.0751723	0.0428066	0.491507	0.39102	0.341555	0.294321
0.239109	0.0751332	0.0423953	0.494884	0.389327	0.341053	0.293725
0.239448	0.0751078	0.0420334	0.498346	0.387357	0.340534	0.29326
0.239788	0.0751304	0.0417301	0.501274	0.38534	0.339927	0.292937
0.240127	0.0751622	0.0414862	0.503222	0.383451	0.339199	0.292514
0.240467	0.0752118	0.0412998	0.504794	0.381651	0.338294	0.291956
0.240807	0.0752375	0.0411691	0.505577	0.379855	0.337232	0.291342
0.241146	0.0752076	0.0410888	0.506218	0.378165	0.336146	0.290817
0.241486	0.0751663	0.0410502	0.50747	0.376513	0.335066	0.290539
0.241826	0.0751531	0.04104	0.509289	0.37494	0.334079	0.290477
0.242165	0.0752046	0.0410402	0.511482	0.373535	0.333414	0.29065
0.242505	0.0753527	0.041028	0.513737	0.372207	0.332958	0.291325
0.242845	0.0755932	0.0409789	0.516413	0.370973	0.332833	0.292047
0.243184	0.0758722	0.0408687	0.519253	0.369677	0.332855	0.293212
0.243524	0.0761294	0.0406768	0.522005	0.36835	0.332932	0.294404
0.243864	0.076306	0.0403868	0.52499	0.366916	0.332882	0.295244
0.244203	0.076333	0.0400216	0.527146	0.365711	0.332747	0.29601
0.244543	0.0762159	0.0395465	0.528054	0.364569	0.332331	0.29656
0.244883	0.0759779	0.038951	0.528829	0.363497	0.331629	0.297047
0.245222	0.0757319	0.0382985	0.529199	0.362684	0.330796	0.29732
0.245562	0.0755625	0.0376011	0.529271	0.362139	0.329993	0.297706
0.245901	0.0754701	0.0368527	0.529301	0.361856	0.329307	0.298038
0.246241	0.0754963	0.0361012	0.529496	0.361815	0.328845	0.298278
0.246581	0.075585	0.0353215	0.530129	0.36196	0.328829	0.298724
0.24692	0.0757725	0.03455	0.531322	0.362178	0.329199	0.298868
0.24726	0.0760708	0.0337881	0.533131	0.362316	0.329946	0.298815
0.2476	0.0764883	0.0330238	0.535215	0.362284	0.33095	0.298566
0.247939	0.0770162	0.0322685	0.537378	0.362	0.332024	0.298127
0.248279	0.0776933	0.0314963	0.539013	0.361422	0.332881	0.297345
0.248619	0.0784413	0.0307209	0.540095	0.360512	0.333499	0.29651
0.248958	0.0792014	0.029921	0.540677	0.359281	0.333602	0.295366
0.249298	0.0798699	0.0290985	0.540966	0.357799	0.333135	0.294152
0.249638	0.0804285	0.0282509	0.541193	0.356047	0.3322	0.292912
0.249977	0.0808105	0.0274006	0.541639	0.354057	0.330775	0.291479
0.250317	0.0810969	0.0265332	0.54219	0.351817	0.328833	0.289734
0.250656	0.081358	0.0256723	0.542566	0.349272	0.327007	0.287888
0.250996	0.0817284	0.0248682	0.543279	0.346439	0.325192	0.285774
0.251336	0.0822792	0.0240664	0.543882	0.343171	0.323308	0.283648
0.251675	0.0829877	0.0233575	0.544425	0.339583	0.321642	0.281197
0.252015	0.0836844	0.0227243	0.545084	0.33545	0.320092	0.279035
0.252355	0.0843095	0.0221619	0.545748	0.330853	0.318714	0.27747
0.252694	0.0846544	0.021669	0.546223	0.326024	0.317286	0.276108
0.253034	0.0847435	0.0212447	0.546522	0.321156	0.315874	0.275495
0.253374	0.0847509	0.0208826	0.546685	0.316059	0.31436	0.275419
0.253713	0.0847818	0.0205807	0.546805	0.310325	0.312637	0.275867
0.254053	0.0849757	0.0203532	0.547249	0.305137	0.310911	0.276227
0.254393	0.08536	0.0201808	0.547856	0.300316	0.309134	0.27713
0.254732	0.0858326	0.0200333	0.548443	0.295942	0.307493	0.277965
0.255072	0.0863063	0.0199021	0.54926	0.291883	0.305957	0.278611
0.255411	0.0866563	0.0198013	0.549756	0.288105	0.30475	0.279051
0.255751	0.0868628	0.019726	0.550296	0.284903	0.303713	0.279514
0.256091	0.08696	0.0196687	0.550682	0.281753	0.302868	0.279654
0.25643	0.0870544	0.0196275	0.550871	0.278765	0.302238	0.279868
0.25677	0.0871928	0.0196009	0.551008	0.275943	0.301692	0.280055
0.25711	0.0874505	0.0195876	0.55089	0.273093	0.301041	0.280386
0.257449	0.0877678	0.0195835	0.550482	0.270203	0.300172	0.280915
0.257789	0.0882108	0.0195833	0.549761	0.267607	0.29902	0.281733
0.258129	0.0887825	0.0195821	0.549147	0.26533	0.29785	0.282427
0.258468	0.0895417	0.0195749	0.548426	0.263454	0.296503	0.283212
0.258808	0.0904932	0.019556	0.548124	0.261971	0.29517	0.283649
0.259147	0.0916448	0.0195233	0.548095	0.260948	0.293942	0.283981
0.259487	0.0929623	0.0194743	0.548083	0.260335	0.293054	0.284205
0.259827	0.0943321	0.0194083	0.54816	0.260169	0.292521	0.284526
0.260166	0.0956484	0.0193223	0.548021	0.260245	0.292406	0.284882
0.260506	0.0967775	0.0191969	0.548099	0.260425	0.292628	0.285647
0.260846	0.0975694	0.0190596	0.548181	0.260587	0.293133	0.286692
0.261185	0.0980459	0.018915	0.548	0.260644	0.293715	0.28785
0.261525	0.0982619	0.0187572	0.5476	0.260536	0.294237	0.289191
0.261865	0.0983289	0.0185889	0.547123	0.260235	0.29454	0.290242
0.262204	0.098411	0.0184084	0.546254	0.259781	0.294518	0.291013
0.262544	0.098581	0.0182133	0.545397	0.259247	0.294173	0.29146
0.262884	0.0988547	0.0180016	0.543664	0.258657	0.293493	0.291468
0.263223	0.0992001	0.0177745	0.542598	0.25791	0.292704	0.291294
0.263563	0.0995612	0.0175319	0.541712	0.257111	0.291735	0.291123
0.263902	0.0998972	0.0172701	0.540754	0.256315	0.290864	0.291124
0.264242	0.10017	0.016982	0.539091	0.255396	0.290175	0.29148
0.264582	0.10035	0.0166724	0.537016	0.254362	0.289746	0.292711
0.264921	0.100402	0.0163462	0.53523	0.25304	0.28952	0.294461
0.265261	0.100353	0.0160044	0.533059	0.251374	0.289425	0.296583
0.265601	0.100288	0.0156482	0.531544	0.249484	0.289339	0.298921
0.26594	0.100341	0.0152736	0.530344	0.247247	0.289239	0.301586
0.26628	0.100632	0.014889	0.529288	0.244853	0.288955	0.303837
0.26662	0.10113	0.0145161	0.527176	0.242477	0.288388	0.305574
0.266959	0.101707	0.0141512	0.525407	0.240146	0.287753	0.307027
0.267299	0.102251	0.0137866	0.522637	0.238004	0.286965	0.30789
0.267639	0.102717	0.01342	0.520777	0.236061	0.286104	0.308331
0.267978	0.103194	0.013066	0.519167	0.234339	0.285263	0.308547
0.268318	0.103873	0.0127226	0.517592	0.232542	0.284744	0.308666
0.268657	0.104967	0.0124042	0.516819	0.231075	0.284414	0.308788
0.268997	0.106464	0.0120978	0.51575	0.229659	0.28439	0.308935
0.269337	0.108162	0.0117989	0.514675	0.228043	0.284538	0.309085
0.269676	0.109847	0.0115008	0.513318	0.226126	0.28485	0.309371
0.270016	0.110985	0.0111985	0.510773	0.22399	0.285194	0.309628
0.270356	0.111628	0.0109229	0.508778	0.221786	0.2854	0.309955
0.270695	0.111973	0.010661	0.506359	0.219387	0.285269	0.310346
0.271035	0.112368	0.0104041	0.50371	0.21699	0.284818	0.310886
0.271375	0.113143	0.0101571	0.502354	0.214603	0.284135	0.311626
0.271714	0.114409	0.00993649	0.501536	0.212629	0.283272	0.312664
0.272054	0.11606	0.00973227	0.501912	0.210855	0.282364	0.313961
0.272394	0.117805	0.00954835	0.502161	0.209446	0.281469	0.31542
0.272733	0.119443	0.00938395	0.502409	0.208429	0.280896	0.316931
0.273073	0.12094	0.00923856	0.502478	0.207733	0.280635	0.318313
0.273413	0.122336	0.00911441	0.502204	0.207218	0.280747	0.319471
0.273752	0.123592	0.00900944	0.5018	0.2069	0.281172	0.320123
0.274092	0.124717	0.0089256	0.501296	0.206692	0.28191	0.320387
0.274431	0.125897	0.00885934	0.500615	0.20646	0.282782	0.320239
0.274771	0.127239	0.008802	0.499785	0.206202	0.283586	0.32024
0.275111	0.128859	0.00876027	0.498309	0.205981	0.284324	0.320604
0.27545	0.13074	0.00872976	0.496999	0.205854	0.284966	0.321775
0.27579	0.132726	0.00870722	0.495641	0.205786	0.28528	0.323661
0.27613	0.134463	0.00869162	0.494636	0.205849	0.285402	0.326453
0.276469	0.135609	0.00868062	0.493869	0.206019	0.285311	0.329742
0.276809	0.136028	0.00867375	0.493177	0.20628	0.285168	0.333466
0.277149	0.136106	0.00867063	0.492498	0.206536	0.285048	0.337138
0.277488	0.136655	0.00867018	0.491632	0.206698	0.285001	0.340419
0.277828	0.138648	0.00867128	0.490696	0.206747	0.285044	0.342768
0.278168	0.142813	0.00867294	0.489608	0.206618	0.285053	0.344399
0.278507	0.148891	0.00867409	0.488661	0.206317	0.285085	0.345367
0.278847	0.156194	0.00867365	0.487405	0.205828	0.284924	0.345667
0.279186	0.163387	0.0086704	0.48649	0.20523	0.284657	0.345679
0.279526	0.169282	0.00866355	0.486338	0.204611	0.284257	0.345521
0.279866	0.173569	0.008653	0.486561	0.204136	0.283675	0.345424
0.280205	0.176098	0.00863823	0.487148	0.203844	0.282831	0.345447
0.280545	0.177319	0.0086178	0.487453	0.20373	0.282028	0.345854
0.280885	0.177722	0.00859114	0.487484	0.203836	0.281295	0.346375
0.281224	0.177801	0.00855979	0.487392	0.204042	0.280665	0.346919
0.281564	0.177834	0.00852667	0.487123	0.204313	0.280253	0.34706
0.281904	0.177944	0.00848825	0.486868	0.204569	0.280186	0.347014
0.282243	0.178146	0.00844313	0.486552	0.204593	0.280469	0.346882
0.282583	0.1784	0.0083957	0.4859	0.204291	0.280927	0.346551
0.282923	0.17867	0.00834914	0.484874	0.203723	0.281635	0.346424
0.283262	0.178963	0.00829725	0.484268	0.202812	0.282459	0.346455
0.283602	0.179227	0.00824178	0.483876	0.201778	0.283076	0.346943
0.283941	0.17952	0.00818126	0.483892	0.200463	0.283525	0.347765
0.284281	0.179985	0.00811774	0.483935	0.199169	0.283798	0.349069
0.284621	0.180658	0.00804241	0.483926	0.198008	0.283851	0.350265
0.28496	0.181459	0.00796406	0.483907	0.19705	0.28369	0.35165
0.2853	0.182296	0.00788695	0.483934	0.196413	0.283493	0.352611
0.28564	0.183109	0.00779408	0.483828	0.19601	0.283204	0.35312
0.285979	0.183738	0.00770922	0.483438	0.195799	0.283076	0.353297
0.286319	0.184203	0.00762774	0.482914	0.195619	0.283106	0.353158
0.286659	0.184597	0.00753454	0.482509	0.195379	0.28339	0.352999
0.286998	0.185058	0.00744952	0.482171	0.194988	0.283887	0.352917
0.287338	0.185589	0.00734826	0.481922	0.194454	0.284478	0.353249
0.287677	0.186261	0.00725319	0.48184	0.193836	0.285141	0.354221
0.288017	0.186854	0.00714875	0.48191	0.193098	0.285797	0.355656
0.288357	0.187323	0.00704965	0.48197	0.192271	0.286318	0.357481
0.288696	0.187572	0.00693324	0.481915	0.191521	0.286658	0.359488
0.289036	0.18764	0.00682866	0.48189	0.19084	0.286783	0.361458
0.289376	0.187654	0.00672315	0.48182	0.190365	0.28674	0.362916
0.289715	0.187766	0.00661494	0.481733	0.189924	0.286555	0.363828
0.290055	0.18801	0.00650227	0.481827	0.1896	0.286337	0.364159
0.290395	0.188366	0.00639427	0.482184	0.189202	0.286158	0.363921
0.290734	0.188823	0.00628059	0.482264	0.188639	0.286072	0.363379
0.291074	0.189299	0.00615977	0.481932	0.18781	0.286066	0.362722
0.291414	0.189701	0.00603119	0.481615	0.18666	0.286094	0.362137
0.291753	0.189986	0.00589461	0.481314	0.185337	0.286111	0.361876
0.292093	0.190152	0.00574889	0.481162	0.183739	0.285967	0.361887
0.292432	0.190214	0.00559209	0.48113	0.182027	0.285662	0.362081
0.292772	0.190313	0.00542535	0.481129	0.180389	0.285135	0.362657
0.293112	0.190488	0.00524681	0.48111	0.178892	0.284335	0.363432
0.293451	0.19079	0.00508476	0.481011	0.177639	0.283385	0.363987
0.293791	0.191329	0.00491915	0.480802	0.176704	0.282236	0.364326
0.294131	0.191831	0.00476987	0.48045	0.176135	0.281073	0.364618
0.29447	0.192312	0.00465506	0.480319	0.175838	0.280122	0.364789
0.29481	0.192595	0.00455795	0.480494	0.175776	0.279388	0.364894
0.29515	0.192693	0.00447	0.480723	0.175765	0.279021	0.365124
0.295489	0.192676	0.0044096	0.480941	0.175731	0.279011	0.365607
0.295829	0.19271	0.00436388	0.480927	0.175498	0.279365	0.366249
0.296169	0.193033	0.00433205	0.48096	0.175073	0.279905	0.367119
0.296508	0.193859	0.00430791	0.481083	0.174474	0.280558	0.367936
0.296848	0.195278	0.00428847	0.481609	0.173813	0.281254	0.368583
0.297187	0.19717	0.00427416	0.482245	0.173194	0.281866	0.368924
0.297527	0.199356	0.00426366	0.483154	0.172648	0.282361	0.368784
0.297867	0.201467	0.00425744	0.483942	0.172305	0.282698	0.368463
0.298206	0.203177	0.00425395	0.48433	0.172227	0.282772	0.367969
0.298546	0.204259	0.00425202	0.483838	0.172391	0.282847	0.367542
0.298886	0.204722	0.00425188	0.483408	0.17278	0.282777	0.3674
0.299225	0.20481	0.00425074	0.482875	0.17327	0.2827	0.367891
0.299565	0.204763	0.00425129	0.48263	0.173701	0.282676	0.368959
0.299905	0.204759	0.00425399	0.48237	0.174029	0.282814	0.370381
0.300244	0.204839	0.00425819	0.482214	0.17422	0.282982	0.372026
0.300584	0.204953	0.0042627	0.48199	0.17424	0.283288	0.373617
0.300924	0.205039	0.00426588	0.481554	0.174007	0.283537	0.374764
0.301263	0.205075	0.00426663	0.481262	0.173743	0.283784	0.37542
0.301603	0.205138	0.00426441	0.480959	0.173384	0.28399	0.375569
0.301943	0.205333	0.00425823	0.480796	0.173144	0.284038	0.375325
0.302282	0.205679	0.00424767	0.48069	0.172916	0.284049	0.374905
0.302622	0.206069	0.004231	0.480308	0.172768	0.283977	0.374479
0.302961	0.206342	0.00421196	0.480022	0.172634	0.283855	0.374301
0.303301	0.20643	0.00419728	0.479646	0.172498	0.283719	0.374425
0.303641	0.206272	0.00417912	0.479728	0.172165	0.283662	0.375067
0.30398	0.206013	0.00416257	0.479654	0.171566	0.283705	0.375827
0.30432	0.205806	0.00414475	0.479599	0.170596	0.283798	0.376507
0.30466	0.205757	0.00412942	0.479235	0.169274	0.283887	0.376919
0.304999	0.205884	0.00411848	0.478609	0.167613	0.283853	0.376962
0.305339	0.206127	0.00410625	0.477585	0.16564	0.283718	0.376779
0.305679	0.206349	0.00409469	0.476812	0.163532	0.283325	0.376191
0.306018	0.20657	0.00408319	0.476007	0.161585	0.282696	0.375623
0.306358	0.206708	0.00407016	0.475365	0.159671	0.281814	0.375176
0.306698	0.206826	0.00405632	0.474448	0.158098	0.280781	0.375043
0.307037	0.206878	0.00403591	0.473272	0.157026	0.279686	0.375425
0.307377	0.206897	0.00401821	0.472135	0.156393	0.278593	0.376174
0.307716	0.206974	0.00398767	0.470705	0.156113	0.277657	0.377158
0.308056	0.207072	0.00396295	0.469335	0.156011	0.276979	0.378306
0.308396	0.207356	0.00393311	0.468688	0.156046	0.276607	0.379368
0.308735	0.207852	0.00391187	0.468657	0.156061	0.276502	0.379947
0.309075	0.20849	0.00388764	0.468711	0.155945	0.276602	0.38004
0.309415	0.2091	0.00385812	0.468494	0.155695	0.276882	0.379603
0.309754	0.209554	0.00384316	0.467751	0.155327	0.277334	0.378884
0.310094	0.209785	0.00382811	0.466541	0.154891	0.277733	0.378085
0.310434	0.209823	0.00382347	0.465115	0.154441	0.278051	0.377465
0.310773	0.209798	0.0038148	0.463778	0.154051	0.278259	0.377276
0.311113	0.209808	0.00381481	0.462624	0.153823	0.278353	0.377733
0.311453	0.209872	0.00381198	0.460434	0.153787	0.278326	0.378773
0.311792	0.209945	0.00380755	0.458613	0.153934	0.27816	0.38007
0.312132	0.209978	0.00381137	0.456947	0.154217	0.278022	0.381414
0.312471	0.209978	0.0038108	0.455716	0.154553	0.277865	0.382515
0.312811	0.210037	0.00380873	0.455169	0.154862	0.277714	0.383231
0.313151	0.210275	0.00381244	0.454684	0.155052	0.277609	0.383412
0.31349	0.210729	0.00381879	0.454541	0.155084	0.277553	0.38321
0.31383	0.211312	0.00382176	0.454118	0.154957	0.27751	0.38266
0.31417	0.211864	0.00382775	0.453284	0.154757	0.277465	0.381964
0.314509	0.212235	0.00382469	0.452147	0.154482	0.277393	0.381536
0.314849	0.212371	0.00382846	0.450344	0.154211	0.27728	0.38142
0.315189	0.212355	0.00383123	0.447577	0.154045	0.277146	0.38142
0.315528	0.21233	0.0038398	0.444785	0.154006	0.276952	0.38161
0.315868	0.212367	0.00384592	0.441912	0.154082	0.276767	0.381979
0.316207	0.212495	0.00385245	0.438785	0.154229	0.276504	0.38221
0.316547	0.212679	0.00385511	0.435556	0.154345	0.276314	0.382144
0.316887	0.212837	0.00385852	0.433358	0.154311	0.276096	0.381774
0.317226	0.212926	0.0038644	0.431363	0.154061	0.27596	0.381252
0.317566	0.212995	0.00387152	0.429787	0.153553	0.275815	0.380675
0.317906	0.213086	0.00387529	0.428085	0.152779	0.275633	0.380311
0.318245	0.213144	0.00387846	0.426502	0.151763	0.275381	0.380286
0.318585	0.213138	0.00388105	0.424317	0.150593	0.275086	0.380741
0.318925	0.213042	0.00388311	0.421749	0.149387	0.274638	0.381511
0.319264	0.212923	0.00388456	0.419054	0.148263	0.274081	0.382416
0.319604	0.212905	0.0038854	0.415414	0.147325	0.273429	0.383376
0.319944	0.213074	0.00388583	0.411089	0.146648	0.27269	0.384221
0.320283	0.213532	0.00388601	0.407365	0.14629	0.271951	0.384741
0.320623	0.214244	0.00388602	0.404356	0.146243	0.271261	0.38488
0.320962	0.21504	0.00388598	0.402059	0.146404	0.270694	0.384711
0.321302	0.215784	0.00388598	0.399878	0.146695	0.270147	0.38436
0.321642	0.216361	0.00388606	0.397581	0.14703	0.269712	0.384051
0.321981	0.216786	0.00388625	0.395326	0.147338	0.269407	0.384028
0.322321	0.217138	0.00388648	0.392169	0.147555	0.269219	0.384345
0.322661	0.217453	0.00388681	0.38918	0.14765	0.2691	0.385213
0.323	0.217707	0.00388758	0.385428	0.14762	0.269043	0.386326
0.32334	0.217863	0.00388922	0.380883	0.147505	0.269026	0.387526
0.32368	0.217908	0.00389166	0.375722	0.147348	0.269035	0.388703
0.324019	0.2179	0.00389475	0.37054	0.147198	0.269056	0.389555
0.324359	0.217942	0.00389873	0.366812	0.147079	0.269083	0.390035
0.324699	0.218095	0.00390604	0.363509	0.147015	0.269087	0.39015
0.325038	0.218363	0.00391365	0.360937	0.147013	0.269043	0.390037
0.325378	0.21877	0.00392485	0.359779	0.147042	0.268923	0.389689
0.325717	0.219148	0.00393999	0.358733	0.147036	0.26873	0.389576
0.326057	0.219383	0.00395623	0.357635	0.146975	0.268455	0.389642
0.326397	0.219473	0.0039744	0.356054	0.146829	0.268119	0.39006
0.326736	0.219491	0.00399502	0.352998	0.146578	0.267836	0.39059
0.327076	0.219515	0.00401853	0.349478	0.146208	0.267425	0.391036
0.327416	0.219585	0.00404401	0.345995	0.145803	0.266968	0.391063
0.327755	0.219723	0.00407069	0.342607	0.145429	0.266538	0.390944
0.328095	0.219868	0.00409677	0.339034	0.145099	0.266226	0.390142
0.328435	0.220024	0.004125	0.335348	0.144879	0.266019	0.389195
0.328774	0.220185	0.00415792	0.331847	0.14478	0.265968	0.388112
0.329114	0.220381	0.00419189	0.329452	0.1448	0.266078	0.387356
0.329454	0.220612	0.00422553	0.327908	0.144893	0.266211	0.387011
0.329793	0.220828	0.00426499	0.327223	0.144991	0.266369	0.387098
0.330133	0.220992	0.00430729	0.326837	0.145015	0.266477	0.38776
0.330473	0.22103	0.004348	0.326675	0.144897	0.266465	0.388752
0.330812	0.221059	0.00438992	0.32661	0.144592	0.266274	0.389953
0.331152	0.221123	0.00443051	0.326213	0.144098	0.265871	0.391241
0.331491	0.221293	0.00447205	0.325629	0.143442	0.265254	0.392401
0.331831	0.221594	0.0045154	0.324062	0.142677	0.264445	0.3934
0.332171	0.221899	0.00456036	0.322102	0.141897	0.263395	0.394012
0.33251	0.222178	0.00460594	0.320087	0.141198	0.262287	0.394336
0.33285	0.222305	0.00465219	0.317366	0.140665	0.261217	0.39442
0.33319	0.222252	0.00469877	0.315468	0.14034	0.260379	0.394424
0.333529	0.222138	0.0047425	0.31418	0.140228	0.259524	0.394457
0.333869	0.222013	0.00478572	0.313238	0.140298	0.258831	0.394634
0.334209	0.22195	0.00482839	0.312304	0.140493	0.258319	0.394859
0.334548	0.221937	0.00487041	0.311635	0.14074	0.257979	0.395373
0.334888	0.221937	0.00491268	0.311123	0.14098	0.257699	0.396025
0.335228	0.221943	0.00495345	0.310464	0.141169	0.257485	0.396628
0.335567	0.221938	0.0049933	0.309254	0.141279	0.257295	0.397134
0.335907	0.221901	0.00503231	0.308079	0.141311	0.257062	0.397557
0.336246	0.221844	0.00506986	0.307348	0.141277	0.256735	0.397757
0.336586	0.22176	0.00510533	0.306505	0.14121	0.256278	0.397748
0.336926	0.221652	0.00513864	0.305393	0.141145	0.255698	0.397646
0.337265	0.221561	0.00517016	0.304413	0.141106	0.255043	0.39727
0.337605	0.221491	0.00520007	0.303446	0.141098	0.254257	0.396922
0.337945	0.22146	0.00522814	0.303027	0.141115	0.253393	0.396598
0.338284	0.221477	0.00525393	0.30238	0.141143	0.252447	0.396331
0.338624	0.221514	0.00527735	0.301517	0.141158	0.251557	0.396049
0.338964	0.221535	0.00529874	0.300422	0.14111	0.250854	0.395666
0.339303	0.221522	0.00531843	0.298912	0.141	0.250099	0.395455
0.339643	0.221471	0.00533661	0.297066	0.140823	0.249303	0.394815
0.339983	0.221419	0.00535342	0.294772	0.140568	0.248535	0.394346
0.340322	0.221393	0.00536819	0.29292	0.140263	0.247903	0.393687
0.340662	0.221395	0.005381	0.291638	0.139917	0.247301	0.393136
0.341001	0.221401	0.00539213	0.290828	0.139618	0.246803	0.392834
0.341341	0.221389	0.00540179	0.290363	0.139347	0.246468	0.392811
0.341681	0.221347	0.00540999	0.289792	0.139135	0.246242	0.393009
0.34202	0.221287	0.00541662	0.289552	0.139007	0.246179	0.393518
0.34236	0.221234	0.00542167	0.28954	0.13894	0.246216	0.394377
0.3427	0.221169	0.0054253	0.289501	0.138911	0.246364	0.395239
0.343039	0.221099	0.00542782	0.289179	0.13889	0.246561	0.396307
0.343379	0.221017	0.00542945	0.288538	0.13885	0.246767	0.397246
0.343719	0.220859	0.00543019	0.287289	0.138767	0.246865	0.398023
0.344058	0.220567	0.00542997	0.285694	0.138619	0.246885	0.398583
0.344398	0.220195	0.00542891	0.284697	0.138405	0.24682	0.398814
0.344737	0.219753	0.00542737	0.283747	0.13814	0.246597	0.398667
0.345077	0.219353	0.00542566	0.282971	0.137844	0.246283	0.398182
0.345417	0.219063	0.00542389	0.282376	0.137557	0.245894	0.397593
0.345756	0.218905	0.00542199	0.281645	0.137318	0.245477	0.396781
0.346096	0.218883	0.0054199	0.281358	0.137147	0.245107	0.395932
0.346436	0.218965	0.00541784	0.281234	0.137055	0.244906	0.395251
0.346775	0.219028	0.00541631	0.281066	0.137033	0.244919	0.394761
0.347115	0.219048	0.00541557	0.280705	0.137051	0.245044	0.394412
0.347455	0.219016	0.00541548	0.280213	0.137074	0.245264	0.39412
0.347794	0.218964	0.00541587	0.27956	0.137065	0.245618	0.394005
0.348134	0.218933	0.00541684	0.278288	0.137	0.245957	0.39376
0.348474	0.218942	0.00541878	0.276487	0.136867	0.246272	0.393563
0.348813	0.218983	0.00542289	0.274257	0.136686	0.246435	0.393267
0.349153	0.219029	0.00542776	0.27263	0.136485	0.246399	0.392793
0.349492	0.219065	0.00543483	0.271754	0.136289	0.246178	0.392176
0.349832	0.219098	0.00544279	0.271222	0.136118	0.245773	0.391428
0.350172	0.21915	0.00545186	0.270162	0.135996	0.245185	0.390493
0.350511	0.219226	0.00546237	0.268908	0.135928	0.244542	0.389483
0.350851	0.219302	0.0054744	0.268062	0.135905	0.243933	0.388316
0.351191	0.219335	0.00548766	0.267186	0.135903	0.243418	0.387185
0.35153	0.219295	0.00550187	0.266481	0.135894	0.242827	0.386266
0.35187	0.219171	0.00551708	0.26534	0.135855	0.242345	0.385452
0.35221	0.21903	0.0055336	0.263819	0.135768	0.241931	0.384877
0.352549	0.218893	0.00555166	0.261874	0.135629	0.241462	0.384415
0.352889	0.218713	0.00556903	0.260416	0.135441	0.240921	0.384177
0.353229	0.218366	0.00558729	0.259777	0.135225	0.240234	0.384348
0.353568	0.217818	0.00560641	0.259722	0.135005	0.239364	0.384917
0.353908	0.217087	0.00562656	0.259403	0.134802	0.238437	0.385695
0.354247	0.216237	0.0056477	0.258837	0.134629	0.237296	0.386774
0.354587	0.215416	0.00566966	0.25849	0.134501	0.236099	0.38794
0.354927	0.214894	0.00569216	0.258138	0.134419	0.234947	0.389043
0.355266	0.214675	0.00571502	0.257932	0.13437	0.233835	0.389882
0.355606	0.214641	0.00573821	0.257435	0.134344	0.233069	0.390404
0.355946	0.214565	0.00576181	0.256531	0.134329	0.232668	0.390404
0.356285	0.214254	0.00578584	0.255291	0.134317	0.232517	0.389886
0.356625	0.213656	0.00581017	0.253961	0.134307	0.2326	0.389115
0.356965	0.212798	0.00583463	0.251854	0.134301	0.232779	0.388132
0.357304	0.211867	0.00585903	0.248973	0.134308	0.233002	0.387366
0.357644	0.211018	0.00588327	0.246165	0.134337	0.233091	0.386577
0.357984	0.210278	0.00590722	0.243784	0.134389	0.23296	0.386194
0.358323	0.209718	0.00593077	0.242114	0.134462	0.232611	0.386147
0.358663	0.209217	0.00595385	0.240835	0.134548	0.231955	0.386447
0.359003	0.208631	0.0059764	0.239526	0.134633	0.231172	0.386812
0.359342	0.207999	0.00599844	0.237631	0.134704	0.23039	0.387172
0.359682	0.207303	0.00601996	0.235493	0.134737	0.22959	0.387178
0.360021	0.206473	0.00604087	0.233738	0.134722	0.228953	0.386726
0.360361	0.205435	0.00606099	0.23303	0.13465	0.228567	0.385718
0.360701	0.204349	0.00607939	0.232899	0.134521	0.228445	0.384301
0.36104	0.203378	0.00609535	0.232538	0.134337	0.22858	0.382613
0.36138	0.202623	0.00611039	0.232068	0.134115	0.228926	0.380589
0.36172	0.202397	0.0061245	0.231703	0.133873	0.229349	0.378735
0.362059	0.202497	0.00613757	0.231361	0.133636	0.229706	0.377108
0.362399	0.202321	0.0061495	0.231272	0.133432	0.229941	0.376041
0.362739	0.20104	0.00616026	0.230946	0.133282	0.229983	0.37537
0.363078	0.198143	0.00617178	0.230319	0.1332	0.229807	0.375044
0.363418	0.193439	0.00618264	0.229498	0.133184	0.22945	0.374965
0.363758	0.18752	0.00619243	0.228406	0.133216	0.229034	0.374924
0.364097	0.181318	0.00620055	0.227397	0.133262	0.228648	0.374843
0.364437	0.17598	0.00620654	0.225924	0.133283	0.22844	0.374647
0.364776	0.172127	0.00621148	0.224541	0.133241	0.228371	0.374371
0.365116	0.169957	0.00621544	0.223091	0.13311	0.22849	0.374033
0.365456	0.169008	0.00621959	0.221919	0.132885	0.228718	0.373809
0.365795	0.168771	0.00622308	0.221017	0.132588	0.228963	0.373688
0.366135	0.16873	0.00622559	0.220091	0.132254	0.229119	0.373809
0.366475	0.168681	0.00622713	0.219153	0.131924	0.22909	0.374201
0.366814	0.168595	0.00622772	0.218024	0.131642	0.228854	0.374701
0.367154	0.168482	0.00622681	0.216923	0.131439	0.228298	0.375086
0.367494	0.168341	0.00622461	0.216259	0.131329	0.227474	0.375404
0.367833	0.168152	0.00622175	0.216017	0.131302	0.22645	0.375387
0.368173	0.167957	0.00621828	0.215784	0.13133	0.225309	0.37508
0.368513	0.16784	0.00621427	0.215358	0.131376	0.224279	0.374532
0.368852	0.167765	0.00620972	0.215092	0.1314	0.223506	0.373663
0.369192	0.167698	0.00620466	0.21509	0.131375	0.223048	0.372753
0.369531	0.167459	0.00619917	0.215123	0.131287	0.222779	0.371902
0.369871	0.166832	0.00619337	0.215172	0.13114	0.222878	0.371318
0.370211	0.166013	0.00618743	0.214912	0.130951	0.223126	0.370931
0.37055	0.165167	0.00618144	0.21426	0.130748	0.223345	0.370842
0.37089	0.164535	0.00617533	0.213643	0.130567	0.22347	0.370857
0.37123	0.164197	0.00616899	0.213206	0.130438	0.223333	0.370951
0.371569	0.164019	0.00616252	0.212914	0.130374	0.222863	0.370949
0.371909	0.163788	0.00615616	0.212547	0.130385	0.222141	0.370817
0.372249	0.163365	0.00615004	0.211988	0.130437	0.221208	0.37046
0.372588	0.162706	0.00614405	0.210999	0.13051	0.220161	0.36983
0.372928	0.161966	0.00613806	0.209803	0.130571	0.219165	0.369056
0.373267	0.161392	0.0061322	0.2088	0.130596	0.218398	0.368147
0.373607	0.161086	0.0061268	0.20811	0.130572	0.217939	0.367293
0.373947	0.161046	0.00612203	0.207693	0.130501	0.217889	0.366549
0.374286	0.161047	0.00611779	0.207337	0.130398	0.218145	0.36601
0.374626	0.160883	0.00611379	0.206535	0.130288	0.218688	0.365591
0.374966	0.160571	0.00610989	0.205303	0.130199	0.219271	0.365338
0.375305	0.160153	0.00610632	0.203707	0.13015	0.219788	0.365194
0.375645	0.159762	0.0061035	0.202123	0.130157	0.220124	0.364954
0.375985	0.159499	0.00610152	0.201196	0.13022	0.2202	0.364769
0.376324	0.159357	0.00610014	0.20076	0.130327	0.219997	0.364516
0.376664	0.159264	0.00609907	0.200543	0.130452	0.219584	0.364389
0.377004	0.159159	0.00609839	0.20033	0.130568	0.21902	0.364477
0.377343	0.159033	0.00609834	0.199908	0.130646	0.218485	0.36463
0.377683	0.158902	0.00609909	0.199408	0.130661	0.218036	0.364893
0.378022	0.158744	0.00610048	0.198747	0.130596	0.217842	0.365197
0.378362	0.158531	0.00610228	0.19792	0.130449	0.217917	0.365368
0.378702	0.158186	0.00610435	0.197482	0.130231	0.218254	0.365418
0.379041	0.157674	0.00610684	0.196687	0.129968	0.218783	0.365401
0.379381	0.15709	0.00610997	0.195569	0.129697	0.219335	0.365232
0.379721	0.156643	0.00611376	0.194098	0.129459	0.21977	0.365002
0.38006	0.156476	0.006118	0.19208	0.12928	0.219907	0.364635
0.3804	0.156565	0.00612247	0.19055	0.129183	0.219729	0.364285
0.38074	0.156676	0.00612753	0.189094	0.129191	0.219203	0.364179
0.381079	0.15644	0.00613285	0.187336	0.129277	0.218365	0.36425
0.381419	0.155495	0.00613843	0.185411	0.129407	0.217331	0.364437
0.381759	0.153717	0.0061442	0.183278	0.129526	0.216178	0.364818
0.382098	0.151271	0.00615002	0.180403	0.129581	0.215256	0.365232
0.382438	0.148453	0.00615605	0.177065	0.129528	0.214565	0.365666
0.382777	0.145842	0.00616238	0.173572	0.129346	0.214128	0.365972
0.383117	0.14381	0.00616857	0.170316	0.129039	0.213866	0.366142
0.383457	0.142509	0.00617459	0.167936	0.128633	0.213966	0.366081
0.383796	0.141836	0.0061804	0.166543	0.128168	0.214249	0.365703
0.384136	0.141638	0.00618593	0.165516	0.127717	0.214482	0.365021
0.384476	0.141619	0.0061911	0.164953	0.127325	0.21466	0.364332
0.384815	0.141611	0.00619585	0.164572	0.12702	0.214598	0.363561
0.385155	0.141598	0.00620016	0.164185	0.126825	0.214356	0.362841
0.385495	0.141573	0.0062039	0.163971	0.126746	0.213874	0.362172
0.385834	0.141565	0.00620695	0.163831	0.12675	0.21318	0.361865
0.386174	0.141522	0.00620875	0.163292	0.126791	0.212522	0.361654
0.386514	0.141388	0.00620909	0.161926	0.126831	0.211929	0.361567
0.386853	0.141119	0.00620869	0.159892	0.126832	0.211524	0.361504
0.387193	0.140689	0.00620868	0.157509	0.126771	0.211352	0.361419
0.387533	0.140204	0.00620811	0.155395	0.126648	0.211455	0.361192
0.387872	0.139779	0.00620651	0.15345	0.126482	0.211814	0.360851
0.388212	0.139498	0.00620382	0.151367	0.126305	0.212294	0.360525
0.388551	0.139378	0.00620018	0.149033	0.126159	0.212748	0.360278
0.388891	0.139352	0.00619569	0.146462	0.126079	0.213058	0.360244
0.389231	0.139351	0.00618999	0.143987	0.126084	0.213173	0.360447
0.38957	0.139308	0.00618244	0.142116	0.126173	0.212928	0.360835
0.38991	0.139213	0.00617301	0.140725	0.126323	0.212431	0.361352
0.39025	0.139079	0.00616242	0.139754	0.126496	0.211738	0.36185
0.390589	0.138912	0.00615097	0.138789	0.126647	0.210933	0.362117
0.390929	0.138698	0.00613872	0.137827	0.126736	0.210162	0.362079
0.391269	0.138457	0.0061254	0.136875	0.126738	0.209617	0.361728
0.391608	0.138256	0.00611084	0.13578	0.126643	0.209268	0.361087
0.391948	0.138005	0.00609578	0.134773	0.126465	0.209191	0.360236
0.392288	0.137752	0.0060806	0.134297	0.126232	0.209433	0.35929
0.392627	0.137437	0.00606494	0.134004	0.125982	0.209831	0.358555
0.392967	0.13696	0.00604875	0.133476	0.125755	0.210308	0.358037
0.393306	0.13626	0.00603174	0.132206	0.125593	0.210717	0.357799
0.393646	0.135393	0.0060139	0.130037	0.125517	0.210947	0.357817
0.393986	0.134529	0.00599555	0.127261	0.125537	0.21091	0.357944
0.394325	0.133825	0.00597699	0.124902	0.125643	0.210528	0.358146
0.394665	0.133401	0.0059582	0.123725	0.125796	0.209888	0.35824
0.395005	0.13321	0.00593899	0.123043	0.125948	0.209033	0.358205
0.395344	0.13319	0.00591929	0.122312	0.12605	0.208099	0.357925
0.395684	0.133218	0.00589928	0.121077	0.126055	0.207184	0.357482
0.396024	0.133224	0.00587942	0.119907	0.125935	0.206504	0.356889
0.396363	0.133211	0.00586	0.119006	0.125674	0.206066	0.356226
0.396703	0.133236	0.00584099	0.118694	0.125305	0.205935	0.355606
0.397043	0.133328	0.00582221	0.118723	0.124866	0.20609	0.355222
0.397382	0.133419	0.00580364	0.118673	0.124408	0.206407	0.354954
0.397722	0.133371	0.00578507	0.118314	0.123991	0.206773	0.35493
0.398061	0.133069	0.00576602	0.117358	0.123661	0.207111	0.355002
0.398401	0.132499	0.00574759	0.116006	0.123447	0.207286	0.355089
0.398741	0.131764	0.00572987	0.114409	0.123354	0.207279	0.355133
0.39908	0.131111	0.00571296	0.113056	0.123361	0.207034	0.355091
0.39942	0.130681	0.00569702	0.112179	0.123427	0.206588	0.354989
0.39976	0.130449	0.00568212	0.111835	0.123497	0.206018	0.354856
0.400099	0.130287	0.00566822	0.111534	0.123528	0.205459	0.354823
0.400439	0.130086	0.00565536	0.111191	0.123491	0.20502	0.354952
0.400779	0.129783	0.00564369	0.109988	0.123378	0.204783	0.355318
0.401118	0.129428	0.00563333	0.108171	0.123207	0.204776	0.355935
0.401458	0.129129	0.00562421	0.106362	0.123005	0.204982	0.356603
0.401797	0.128962	0.00561611	0.105487	0.122813	0.205337	0.357205
0.402137	0.128908	0.00560896	0.105244	0.122674	0.205721	0.357622
0.402477	0.128883	0.00560284	0.105282	0.122609	0.206048	0.357723
0.402816	0.128768	0.00559788	0.10514	0.122637	0.206193	0.357405
0.403156	0.128647	0.00559401	0.104962	0.122749	0.206087	0.356724
0.403496	0.128539	0.00559105	0.104848	0.122915	0.205721	0.355744
0.403835	0.128468	0.00558907	0.104811	0.123092	0.205141	0.354688
0.404175	0.128389	0.00558774	0.104582	0.123234	0.204428	0.353633
0.404515	0.128185	0.00558707	0.10391	0.123301	0.203712	0.352791
0.404854	0.127698	0.00558696	0.10259	0.123269	0.203106	0.352293
0.405194	0.126812	0.00558723	0.100873	0.123134	0.202799	0.352111
0.405534	0.125723	0.00558776	0.0988208	0.122916	0.202742	0.352259
0.405873	0.124468	0.00558846	0.0968729	0.12265	0.202959	0.352512
0.406213	0.123277	0.00558922	0.0951643	0.122383	0.203368	0.352686
0.406552	0.122254	0.00558989	0.0939838	0.122159	0.203925	0.352657
0.406892	0.121422	0.00559034	0.0933828	0.12201	0.204426	0.352403
0.407232	0.120675	0.00559049	0.0934865	0.121953	0.204756	0.351972
0.407571	0.120033	0.00559006	0.0938117	0.121983	0.204828	0.351421
0.407911	0.119541	0.00558879	0.0938589	0.12208	0.204593	0.350739
0.408251	0.119251	0.00558672	0.093617	0.122208	0.204081	0.349989
0.40859	0.119168	0.00558358	0.0933552	0.122326	0.203388	0.349387
0.40893	0.119181	0.00557931	0.0932995	0.122393	0.202602	0.34905
0.40927	0.119087	0.00557483	0.0933983	0.122377	0.201845	0.348891
0.409609	0.118733	0.00556952	0.0932678	0.122257	0.201334	0.348808
0.409949	0.118118	0.00556302	0.0927855	0.122033	0.201038	0.348822
0.410289	0.1174	0.00555515	0.0923275	0.121723	0.201043	0.348871
0.410628	0.11681	0.00554577	0.092165	0.121361	0.201338	0.348807
0.410968	0.116495	0.0055349	0.092166	0.120989	0.201841	0.34861
0.411307	0.116444	0.00552167	0.0921585	0.120652	0.202368	0.348299
0.411647	0.116512	0.00550616	0.0921047	0.120385	0.202777	0.34792
0.411987	0.116534	0.00548803	0.091995	0.120211	0.202935	0.347614
0.412326	0.11642	0.00546774	0.0917124	0.120136	0.202781	0.347428
0.412666	0.116178	0.00544546	0.0914846	0.120144	0.20228	0.347507
0.413006	0.115883	0.00542189	0.0912406	0.120196	0.201508	0.347747
0.413345	0.115587	0.0053992	0.0910704	0.120247	0.200572	0.348082
0.413685	0.115284	0.00537561	0.0909976	0.120256	0.199591	0.348403
0.414025	0.114928	0.00534851	0.0909719	0.120193	0.198722	0.34858
0.414364	0.114553	0.00532075	0.0909604	0.120053	0.19808	0.348435
0.414704	0.114248	0.00529155	0.0909746	0.119848	0.19775	0.348009
0.415044	0.114103	0.00526091	0.0909459	0.119609	0.197726	0.347209
0.415383	0.114099	0.00522888	0.0907125	0.119383	0.197965	0.346182
0.415723	0.114136	0.00519403	0.0903094	0.119211	0.198345	0.345129
0.416063	0.114052	0.00515927	0.0899423	0.119114	0.198733	0.344184
0.416402	0.113607	0.00512216	0.0896295	0.119104	0.198992	0.343397
0.416742	0.11291	0.00508121	0.0896017	0.11917	0.199025	0.34285
0.417081	0.112063	0.00504396	0.0897319	0.119284	0.198796	0.34257
0.417421	0.111245	0.00500351	0.0898433	0.119406	0.198304	0.342469
0.417761	0.110639	0.00496148	0.0899562	0.119497	0.197633	0.34244
0.4181	0.110293	0.00492423	0.0899206	0.119522	0.196893	0.342388
0.41844	0.110032	0.00488775	0.0897252	0.11946	0.196196	0.342287
0.41878	0.109788	0.00485064	0.0895589	0.119318	0.19572	0.342117
0.419119	0.109472	0.00481379	0.0895838	0.119124	0.195527	0.341889
0.419459	0.10921	0.00477716	0.089611	0.118906	0.195608	0.341668
0.419799	0.109043	0.00474102	0.0894273	0.118701	0.19593	0.341656
0.420138	0.108984	0.00470539	0.0892825	0.118544	0.19637	0.341821
0.420478	0.108926	0.0046673	0.0891601	0.118458	0.196827	0.34209
0.420818	0.108779	0.00462724	0.0891716	0.118452	0.197179	0.342488
0.421157	0.108473	0.00459282	0.0892038	0.118513	0.197335	0.34299
0.421497	0.108067	0.00455692	0.0891019	0.118613	0.197257	0.343336
0.421836	0.10769	0.00452275	0.0889571	0.11872	0.196917	0.343509
0.422176	0.107463	0.00449251	0.0889049	0.118797	0.196448	0.343392
0.422516	0.107406	0.00446361	0.088939	0.11881	0.195929	0.342864
0.422855	0.107435	0.00443606	0.0889766	0.118743	0.195515	0.342207
0.423195	0.107426	0.0044103	0.0889894	0.118595	0.195285	0.341249
0.423535	0.107327	0.00438588	0.0889566	0.118376	0.195309	0.340333
0.423874	0.107145	0.00436289	0.0887939	0.118107	0.195548	0.339454
0.424214	0.106954	0.00434283	0.0885493	0.117817	0.196018	0.338844
0.424554	0.106802	0.00432451	0.0881459	0.117538	0.196602	0.33852
0.424893	0.106686	0.00430792	0.0878163	0.117298	0.19715	0.338477
0.425233	0.106578	0.00429303	0.087697	0.117123	0.197507	0.338529
0.425573	0.106468	0.00427971	0.0876978	0.117027	0.197571	0.338659
0.425912	0.106397	0.00426792	0.0877099	0.117002	0.1973	0.33865
0.426252	0.106427	0.00425767	0.0877122	0.117031	0.196712	0.338382
0.426591	0.106576	0.00424901	0.0876721	0.117089	0.195845	0.337822
0.426931	0.106777	0.00424188	0.087522	0.11714	0.194837	0.337104
0.427271	0.106897	0.0042361	0.0873677	0.11715	0.193845	0.336201
0.42761	0.106835	0.00423148	0.0872752	0.117094	0.192982	0.335157
0.42795	0.106588	0.00422786	0.0872649	0.116962	0.192377	0.334283
0.42829	0.106239	0.00422514	0.0871521	0.11676	0.192115	0.333593
0.428629	0.105925	0.00422322	0.086943	0.116511	0.192132	0.333078
0.428969	0.105736	0.00422196	0.0867568	0.116249	0.192364	0.33275
0.429309	0.105642	0.00422123	0.0867224	0.116013	0.192735	0.332537
0.429648	0.105528	0.00422088	0.0867726	0.115835	0.193072	0.332395
0.429988	0.105299	0.00422078	0.086856	0.115732	0.19323	0.332245
0.430327	0.104956	0.00422079	0.0869219	0.115705	0.193159	0.332174
0.430667	0.104601	0.00422075	0.0868839	0.115737	0.192795	0.332161
0.431007	0.104358	0.00422055	0.0867797	0.115796	0.192153	0.332224
0.431346	0.104295	0.00422005	0.0865487	0.115847	0.191339	0.332428
0.431686	0.104369	0.00421914	0.0862248	0.115856	0.190446	0.332775
0.432026	0.104468	0.00421769	0.085887	0.115802	0.18962	0.333242
0.432365	0.104485	0.00421557	0.085664	0.115678	0.188964	0.333815
0.432705	0.104383	0.00421268	0.0856013	0.1155	0.188552	0.334406
0.433045	0.104196	0.00420893	0.0856108	0.115288	0.188427	0.334881
0.433384	0.103994	0.00420425	0.0856576	0.115077	0.188545	0.335077
0.433724	0.103806	0.00419853	0.0856127	0.1149	0.188834	0.334986
0.434064	0.103658	0.00419153	0.0852985	0.114783	0.189191	0.334489
0.434403	0.103549	0.00418136	0.0847356	0.114742	0.189508	0.333706
0.434743	0.103438	0.00416734	0.0840948	0.114772	0.189704	0.332811
0.435082	0.103331	0.00415361	0.0837204	0.114853	0.189732	0.331731
0.435422	0.10324	0.00414232	0.0836523	0.114954	0.189589	0.330607
0.435762	0.103152	0.0041297	0.083619	0.115037	0.189321	0.32971
0.436101	0.10303	0.004114	0.08358	0.115071	0.18899	0.328935
0.436441	0.102835	0.00409395	0.0834514	0.115034	0.188707	0.328499
0.436781	0.102574	0.00407271	0.0832357	0.114921	0.188485	0.328239
0.43712	0.102303	0.00405475	0.0830235	0.114741	0.188475	0.328124
0.43746	0.102121	0.00403558	0.0829222	0.114521	0.188686	0.328004
0.4378	0.10209	0.00401505	0.0829058	0.114287	0.189072	0.327785
0.438139	0.1022	0.00399228	0.0829044	0.114075	0.189532	0.327559
0.438479	0.10237	0.00396577	0.0828637	0.113914	0.18999	0.326974
0.438819	0.102489	0.00393811	0.0827727	0.113817	0.190333	0.326358
0.439158	0.102514	0.00390967	0.0826987	0.113784	0.190479	0.325777
0.439498	0.102455	0.0038799	0.0827102	0.113803	0.190379	0.325105
0.439837	0.102349	0.00385325	0.0827229	0.113853	0.190017	0.324581
0.440177	0.102232	0.00382064	0.0827076	0.113906	0.189465	0.324192
0.440517	0.102112	0.00379271	0.0826907	0.113936	0.188767	0.324044
0.440856	0.101978	0.00376175	0.082671	0.113921	0.188078	0.324073
0.441196	0.101822	0.00373205	0.0825942	0.113846	0.187499	0.324076
0.441536	0.101662	0.00370086	0.0822889	0.113708	0.187095	0.324036
0.441875	0.101532	0.00366726	0.0818723	0.113516	0.186909	0.323889
0.442215	0.101443	0.00363376	0.0815284	0.113292	0.186956	0.323675
0.442555	0.101387	0.00360185	0.0813801	0.113065	0.187166	0.323447
0.442894	0.101328	0.00357359	0.0813662	0.112861	0.187454	0.32328
0.443234	0.101232	0.00354553	0.0813282	0.112706	0.187743	0.323226
0.443574	0.101083	0.00351225	0.0812427	0.112616	0.187904	0.323408
0.443913	0.100914	0.00348373	0.0810697	0.112593	0.187832	0.323673
0.444253	0.100774	0.00345239	0.0807477	0.11262	0.187533	0.324013
0.444593	0.100696	0.00342517	0.0803017	0.11267	0.186978	0.324324
0.444932	0.10068	0.00339612	0.0798949	0.112708	0.186267	0.324532
0.445272	0.100692	0.00336818	0.0796921	0.112705	0.185474	0.324495
0.445611	0.100691	0.00334129	0.0795769	0.112639	0.184673	0.324187
0.445951	0.100651	0.00331598	0.0794648	0.112509	0.184052	0.323623
0.446291	0.100563	0.00329284	0.0793658	0.112329	0.183627	0.322754
0.44663	0.10043	0.00327069	0.0792391	0.112119	0.183435	0.321643
0.44697	0.10026	0.00324956	0.0790208	0.111906	0.183487	0.32055
0.44731	0.100049	0.00322928	0.0787286	0.111725	0.18374	0.319499
0.447649	0.0998197	0.00320972	0.0784044	0.111609	0.184121	0.318669
0.447989	0.099604	0.00319099	0.0782074	0.111556	0.184525	0.318087
0.448329	0.0994683	0.00317342	0.0781416	0.111563	0.184826	0.317699
0.448668	0.0994224	0.00315723	0.0781267	0.111611	0.184933	0.317487
0.449008	0.0994263	0.00314236	0.0780689	0.111669	0.184828	0.317428
0.449348	0.0994098	0.00312847	0.0780072	0.111709	0.184518	0.317404
0.449687	0.0993167	0.00311536	0.0779192	0.111703	0.18405	0.317313
0.450027	0.0991437	0.00310419	0.0778477	0.111635	0.183552	0.317195
0.450366	0.0989497	0.00309483	0.0778123	0.111506	0.183104	0.317051
0.450706	0.0988047	0.00308682	0.0778054	0.111328	0.182807	0.31682
0.451046	0.0987636	0.00307928	0.0778053	0.111128	0.182694	0.316686
0.451385	0.0988358	0.00307221	0.0776867	0.11093	0.182817	0.316656
0.451725	0.0989817	0.00306783	0.0772914	0.110769	0.183065	0.316673
0.452065	0.0991388	0.0030637	0.076825	0.110664	0.183431	0.316928
0.452404	0.0992504	0.00306005	0.0766071	0.110623	0.183803	0.317181
0.452744	0.0992759	0.00305525	0.0765243	0.110647	0.184059	0.317312
0.453084	0.0991992	0.00305263	0.076477	0.110713	0.184108	0.317348
0.453423	0.0989969	0.00304976	0.0764673	0.110793	0.183947	0.317148
0.453763	0.0986711	0.00304635	0.0763712	0.110858	0.183536	0.316726
0.454103	0.0982529	0.00304358	0.0760556	0.110883	0.182974	0.316197
0.454442	0.0978293	0.00304139	0.0756617	0.110853	0.18236	0.315666
0.454782	0.097501	0.00303965	0.0752423	0.110762	0.181771	0.315254
0.455121	0.0973351	0.00303832	0.074973	0.110619	0.181334	0.3149
0.455461	0.097305	0.00303739	0.0748742	0.110439	0.181124	0.314811
0.455801	0.0973081	0.0030367	0.0748533	0.110245	0.181201	0.314907
0.45614	0.0972297	0.00303624	0.0747971	0.110061	0.181476	0.315021
0.45648	0.0970181	0.00303596	0.0747155	0.109909	0.181935	0.315172
0.45682	0.0967141	0.00303582	0.0745832	0.109805	0.182393	0.315263
0.457159	0.0964313	0.00303577	0.0743907	0.109757	0.182746	0.315166
0.457499	0.0962619	0.00303577	0.0741709	0.109761	0.182928	0.31489
0.457839	0.096234	0.00303578	0.0740224	0.109801	0.18286	0.314406
0.458178	0.0963076	0.00303577	0.0739347	0.109851	0.182479	0.313869
0.458518	0.0964151	0.00303571	0.0738845	0.109882	0.181887	0.313275
0.458857	0.0965102	0.00303558	0.0737891	0.109865	0.181115	0.312727
0.459197	0.0965762	0.00303536	0.0736899	0.109782	0.180317	0.312339
0.459537	0.0966243	0.00303501	0.0736206	0.10963	0.179675	0.312063
0.459876	0.0966371	0.00303471	0.0736152	0.109422	0.179239	0.31191
0.460216	0.0965653	0.00303424	0.0735798	0.109184	0.179073	0.311862
0.460556	0.0963631	0.00303357	0.0735058	0.108954	0.179187	0.311855
0.460895	0.0960393	0.00303267	0.0734943	0.10877	0.179527	0.311823
0.461235	0.0956752	0.00303118	0.0734207	0.108655	0.180002	0.31171
0.461575	0.095393	0.00302889	0.073137	0.108619	0.180456	0.311523
0.461914	0.0952676	0.00302657	0.0727594	0.108651	0.180771	0.311252
0.462254	0.0952692	0.00302422	0.0725222	0.108725	0.180861	0.311008
0.462594	0.0952997	0.00302208	0.0724455	0.108803	0.180686	0.310877
0.462933	0.0952514	0.00301809	0.0724295	0.10885	0.180262	0.310841
0.463273	0.0950871	0.00301333	0.0723772	0.108836	0.179642	0.310925
0.463612	0.0948629	0.00300868	0.0722092	0.108746	0.178957	0.311113
0.463952	0.0946808	0.00300409	0.0718572	0.108585	0.17832	0.31143
0.464292	0.0946062	0.00299926	0.0713683	0.108374	0.177853	0.311675
0.464631	0.0946254	0.00299412	0.0708397	0.108144	0.17763	0.311763
0.464971	0.094667	0.00299005	0.070376	0.107933	0.17769	0.311609
0.465311	0.0946698	0.00298581	0.0699765	0.107773	0.178012	0.311178
0.46565	0.0946349	0.00298135	0.0696838	0.107686	0.178474	0.31052
0.46599	0.0946107	0.00297628	0.0694792	0.107679	0.178943	0.309722
0.46633	0.0946374	0.00297063	0.0693558	0.107739	0.179295	0.308923
0.466669	0.0946926	0.00296459	0.069281	0.10784	0.179434	0.308269
0.467009	0.0946951	0.00295848	0.0691605	0.107947	0.179284	0.307832
0.467349	0.0945665	0.0029524	0.0689441	0.108025	0.178854	0.307636
0.467688	0.0943073	0.00294659	0.0686643	0.108046	0.178251	0.307637
0.468028	0.0940065	0.00294137	0.0684829	0.107993	0.177559	0.30774
0.468367	0.0937853	0.00293599	0.0684179	0.10787	0.176884	0.307833
0.468707	0.0937109	0.00293002	0.0683219	0.107693	0.176401	0.307811
0.469047	0.0937476	0.00292314	0.0681149	0.10749	0.176157	0.307613
0.469386	0.0937867	0.00291715	0.0679137	0.107297	0.176216	0.30724
0.469726	0.0937328	0.00291261	0.0678467	0.107144	0.176521	0.306761
0.470066	0.0935749	0.0029079	0.0678645	0.107049	0.176999	0.306279
0.470405	0.093377	0.002902	0.0679038	0.107022	0.17751	0.305907
0.470745	0.0932561	0.00289585	0.0678872	0.107053	0.177953	0.305732
0.471085	0.0932494	0.00288897	0.0677217	0.107121	0.178191	0.305741
0.471424	0.0932978	0.00288109	0.0672892	0.107202	0.178164	0.305897
0.471764	0.0932945	0.00287297	0.0667801	0.10727	0.17787	0.306092
0.472104	0.093178	0.0028646	0.0662943	0.107298	0.177323	0.306251
0.472443	0.0929898	0.00285712	0.0659274	0.107267	0.176651	0.306284
0.472783	0.0928368	0.00285177	0.0657295	0.107167	0.175936	0.306136
0.473123	0.0928012	0.00284312	0.0655219	0.107001	0.175373	0.305808
0.473462	0.0928673	0.00283556	0.0653197	0.106783	0.175031	0.30535
0.473802	0.0929275	0.00282879	0.0650786	0.10654	0.175006	0.304853
0.474141	0.0928678	0.00282262	0.0647415	0.106305	0.175256	0.304408
0.474481	0.0926578	0.0028168	0.0642423	0.106112	0.17568	0.304113
0.474821	0.0923736	0.00281096	0.0636792	0.105982	0.176201	0.304006
0.47516	0.0921457	0.00280488	0.0631427	0.10593	0.176672	0.304082
0.4755	0.0920608	0.00279618	0.0627677	0.105947	0.176971	0.304276
0.47584	0.0920933	0.00278886	0.0625789	0.10601	0.177031	0.304483
0.476179	0.0921398	0.00278052	0.0624838	0.106082	0.176806	0.304591
0.476519	0.0921113	0.00277207	0.0623831	0.106124	0.176368	0.304511
0.476859	0.0920065	0.00276366	0.0622649	0.106104	0.175757	0.304196
0.477198	0.0919061	0.00275528	0.0621142	0.106003	0.175123	0.303663
0.477538	0.0918927	0.00274879	0.0619165	0.105828	0.174563	0.302991
0.477878	0.0919748	0.00273986	0.0618633	0.105598	0.174195	0.302303
0.478217	0.0920607	0.00273456	0.0618601	0.105347	0.17405	0.301741
0.478557	0.092024	0.00272732	0.0617711	0.105113	0.174163	0.301398
0.478896	0.0918096	0.0027196	0.0614909	0.104942	0.174511	0.301298
0.479236	0.0914847	0.00271221	0.061199	0.104856	0.174987	0.301401
0.479576	0.0911979	0.00270524	0.0610848	0.10486	0.175466	0.301601
0.479915	0.0910629	0.00269861	0.0610474	0.104938	0.175806	0.30176
0.480255	0.0910803	0.00269216	0.0610165	0.10506	0.175915	0.301791
0.480595	0.091146	0.00268586	0.0609729	0.105185	0.175763	0.301631
0.480934	0.0911375	0.00268077	0.0608622	0.10527	0.175328	0.301287
0.481274	0.0910129	0.00267619	0.0606177	0.105285	0.174693	0.300784
0.481614	0.0908406	0.00267137	0.0602504	0.105212	0.173975	0.300255
0.481953	0.090729	0.00266674	0.0597822	0.105054	0.173257	0.299829
0.482293	0.0907433	0.00266288	0.0593322	0.104836	0.172701	0.299627
0.482633	0.0908301	0.0026588	0.059014	0.104597	0.172397	0.299656
0.482972	0.0908742	0.0026552	0.0587952	0.104378	0.172349	0.299878
0.483312	0.0907799	0.00265212	0.0586771	0.10422	0.172572	0.300194
0.483651	0.0905737	0.00264952	0.0585392	0.10415	0.172993	0.300475
0.483991	0.0903478	0.00264734	0.0583181	0.104169	0.173484	0.30059
0.484331	0.0902317	0.00264559	0.0578948	0.104265	0.173922	0.300472
0.48467	0.0902566	0.0026443	0.0572608	0.104403	0.174202	0.300132
0.48501	0.0903388	0.00264353	0.0566667	0.104541	0.174265	0.299625
0.48535	0.0903443	0.00264329	0.056245	0.104634	0.17409	0.299058
0.485689	0.090192	0.00264353	0.0559996	0.104651	0.1737	0.298573
0.486029	0.0899195	0.0026442	0.0558243	0.104575	0.173174	0.298244
0.486369	0.0896523	0.00264527	0.0557215	0.104409	0.172623	0.298094
0.486708	0.0895058	0.00264675	0.0556394	0.104176	0.17217	0.298174
0.487048	0.0895009	0.00264864	0.055472	0.103909	0.171897	0.29842
0.487387	0.0895571	0.00265093	0.0552066	0.103652	0.171866	0.298688
0.487727	0.0895637	0.00265355	0.0549466	0.103441	0.172083	0.298865
0.488067	0.0894746	0.00265647	0.0548462	0.103306	0.172483	0.298877
0.488406	0.0893394	0.00265966	0.05482	0.103262	0.172973	0.298653
0.488746	0.0892559	0.00266312	0.0547371	0.103303	0.173438	0.298209
0.489086	0.0892802	0.00266687	0.0545784	0.103405	0.17377	0.297624
0.489425	0.08937	0.00267086	0.054409	0.103532	0.173887	0.296992
0.489765	0.0894121	0.00267501	0.0543072	0.103642	0.173743	0.296451
0.490105	0.0893107	0.00267925	0.0542695	0.103693	0.17335	0.29613
0.490444	0.089065	0.00268354	0.0542244	0.103659	0.172796	0.296035
0.490784	0.0887752	0.00268786	0.0541815	0.103527	0.172144	0.296153
0.491124	0.088571	0.00269218	0.0540265	0.10331	0.171544	0.296396
0.491463	0.0885169	0.00269648	0.0537016	0.103038	0.171059	0.296634
0.491803	0.0885683	0.0027007	0.0531548	0.102758	0.170817	0.29674
0.492142	0.0886122	0.00270485	0.0524475	0.102519	0.170842	0.296624
0.492482	0.0885579	0.00270891	0.051802	0.102359	0.171082	0.296265
0.492822	0.0884055	0.00271335	0.0513511	0.102303	0.17147	0.295722
0.493161	0.0882392	0.00271817	0.0510824	0.102351	0.171934	0.29512
0.493501	0.0881526	0.00272147	0.0509408	0.102475	0.172334	0.294581
0.493841	0.0881714	0.00272434	0.0508367	0.102632	0.172565	0.294257
0.49418	0.0882326	0.00272898	0.0505871	0.10277	0.172556	0.294208
0.49452	0.088233	0.00273345	0.050028	0.102844	0.172289	0.294406
0.49486	0.0881146	0.00273766	0.0493199	0.102822	0.171792	0.29475
0.495199	0.087911	0.00274114	0.0487849	0.102695	0.171139	0.295069
0.495539	0.0877221	0.00274276	0.0485499	0.102477	0.170445	0.295231
0.495879	0.087637	0.00274391	0.0484982	0.102201	0.169844	0.295133
0.496218	0.087662	0.00274465	0.0484615	0.101916	0.169423	0.294749
0.496558	0.0877179	0.00274687	0.0484213	0.101673	0.169258	0.294136
0.496897	0.0877008	0.00274734	0.0483501	0.101515	0.169377	0.293391
0.497237	0.0875616	0.00274902	0.0482342	0.101463	0.169718	0.29272
0.497577	0.0873439	0.00275013	0.0480882	0.101521	0.17019	0.292272
0.497916	0.0871507	0.00274866	0.0480174	0.101666	0.17068	0.292143
0.498256	0.0870652	0.00274665	0.0480222	0.101855	0.17107	0.292292
0.498596	0.0870898	0.00274587	0.0480051	0.102034	0.171273	0.292627
0.498935	0.0871458	0.00274165	0.0478883	0.102154	0.171233	0.293016
0.499275	0.087135	0.00273678	0.0477062	0.102176	0.170951	0.29333
0.499615	0.0870158	0.00273145	0.047578	0.102083	0.170478	0.293435
0.499954	0.0868328	0.00272619	0.0474857	0.101885	0.169917	0.293238
0.500294	0.0866775	0.0027205	0.0474214	0.101612	0.169375	0.292769
0.500634	0.0866167	0.00271433	0.0473873	0.101313	0.168967	0.292103
0.500973	0.0866407	0.00270768	0.0474065	0.101042	0.168792	0.291384
0.501313	0.0866704	0.00270059	0.0473772	0.100846	0.168895	0.290764
0.501652	0.0866193	0.0026931	0.0471458	0.100756	0.169234	0.290356
0.501992	0.0864637	0.00268522	0.0466911	0.10078	0.169717	0.290274
0.502332	0.0862623	0.00267696	0.0462395	0.1009	0.170232	0.290458
0.502671	0.0861131	0.00266832	0.0460151	0.101078	0.170683	0.2908
0.503011	0.086077	0.00266193	0.0459687	0.101265	0.170934	0.291136
0.503351	0.0861297	0.00265527	0.0459396	0.101412	0.170902	0.291308
0.50369	0.0861785	0.00264817	0.0458826	0.101477	0.170556	0.291199
0.50403	0.0861324	0.00264065	0.0457642	0.101435	0.16997	0.290776
0.50437	0.0859707	0.00263282	0.0455006	0.101281	0.169235	0.290094
0.504709	0.0857606	0.00262481	0.0451569	0.101035	0.168483	0.289284
0.505049	0.0856068	0.00261672	0.0448816	0.100736	0.167845	0.288519
0.505389	0.0855719	0.00260856	0.0448057	0.100435	0.167415	0.28796
0.505728	0.0856255	0.00260035	0.0447756	0.100183	0.167289	0.287713
0.506068	0.0856676	0.0025921	0.0446708	0.100025	0.16746	0.28778
0.506408	0.0856068	0.00258388	0.0444955	0.0999827	0.167867	0.288088
0.506747	0.0854315	0.00257549	0.0443859	0.100053	0.168407	0.288504
0.507087	0.0852205	0.00256667	0.0443531	0.100207	0.168947	0.288855
0.507426	0.0850835	0.00255821	0.0443052	0.100393	0.169363	0.288995
0.507766	0.0850692	0.00255001	0.0442064	0.100551	0.169545	0.28885
0.508106	0.0851413	0.00254214	0.0441405	0.100628	0.169436	0.28844
0.508445	0.0851833	0.00253474	0.044124	0.100585	0.169047	0.287874
0.508785	0.0850993	0.00252788	0.0441225	0.100414	0.168455	0.287316
0.509125	0.0848949	0.0025217	0.0440554	0.100134	0.167762	0.286921
0.509464	0.0846687	0.00251588	0.0439409	0.0997883	0.167108	0.286787
0.509804	0.0845417	0.00251074	0.0438892	0.0994357	0.166608	0.286942
0.510144	0.0845596	0.00250637	0.0438763	0.0991356	0.166365	0.287345
0.510483	0.0846548	0.00250275	0.0438118	0.0989437	0.166419	0.287851
0.510823	0.0846966	0.00249981	0.0437464	0.0988807	0.166739	0.288273
0.511162	0.0845926	0.00249728	0.0437523	0.0989452	0.167231	0.28846
0.511502	0.0843625	0.00249529	0.0437342	0.0991061	0.167778	0.288321
0.511842	0.084126	0.00249423	0.0435573	0.0993124	0.168253	0.287861
0.512181	0.0840109	0.00249359	0.0433852	0.0995043	0.168522	0.28719
0.512521	0.0840514	0.00249358	0.0433248	0.0996263	0.168528	0.286448
0.512861	0.0841584	0.00249424	0.0433424	0.0996389	0.168244	0.28582
0.5132	0.0841894	0.0024955	0.0432952	0.0995271	0.167722	0.285451
0.51354	0.084062	0.00249736	0.0431944	0.0993032	0.167075	0.285423
0.51388	0.0838208	0.00249991	0.0431401	0.0990047	0.166435	0.285701
0.514219	0.0836049	0.00250317	0.0430661	0.0986866	0.165933	0.286172
0.514559	0.0835377	0.00250712	0.0429553	0.0984087	0.165679	0.28666
0.514899	0.0836238	0.00251165	0.0427411	0.0982261	0.165702	0.286976
0.515238	0.0837409	0.00251671	0.0426231	0.0981691	0.165997	0.286974
0.515578	0.0837349	0.00252226	0.0425914	0.0982428	0.166491	0.286588
0.515918	0.0835435	0.00252831	0.0425588	0.0984225	0.167073	0.285861
0.516257	0.0832488	0.00253484	0.0425045	0.09866	0.167592	0.284939
0.516597	0.083018	0.00254176	0.0424264	0.0988968	0.167918	0.283998
0.516936	0.0829734	0.00254894	0.0423642	0.099072	0.167967	0.283227
0.517276	0.0830914	0.0025563	0.0423192	0.099141	0.167713	0.282785
0.517616	0.0832208	0.00256385	0.0422247	0.0990822	0.167178	0.282734
0.517955	0.0832027	0.0025716	0.0420574	0.0989008	0.16644	0.283039
0.518295	0.0829977	0.00257946	0.0420063	0.0986269	0.165645	0.283503
0.518635	0.0827182	0.00258644	0.0420809	0.0983094	0.164914	0.283965
0.518974	0.0825405	0.00259326	0.0420614	0.0980054	0.16439	0.284233
0.519314	0.0825592	0.00260006	0.0419023	0.0977691	0.164167	0.284179
0.519654	0.082709	0.00260627	0.0417592	0.09764	0.16426	0.283799
0.519993	0.0828136	0.00261244	0.041742	0.0976318	0.164617	0.283177
0.520333	0.0827277	0.00261832	0.0417227	0.0977378	0.165154	0.282489
0.520672	0.082455	0.0026238	0.041687	0.0979242	0.165727	0.281926
0.521012	0.0821391	0.00262879	0.0417316	0.0981395	0.166193	0.281648
0.521352	0.0819828	0.00263326	0.041767	0.0983213	0.166449	0.281728
0.521691	0.0820418	0.00263728	0.0416324	0.0984145	0.166433	0.282114
0.522031	0.0822127	0.00264225	0.0413365	0.0983811	0.166136	0.282681
0.522371	0.0822984	0.00264484	0.0410646	0.0982089	0.1656	0.283214
0.52271	0.0821701	0.00264823	0.0409299	0.0979151	0.164954	0.283528
0.52305	0.0818688	0.00265111	0.0408894	0.0975446	0.164328	0.283481
0.52339	0.0815769	0.00265219	0.0408127	0.097156	0.163824	0.283025
0.523729	0.0814723	0.00265233	0.0406889	0.0968244	0.163548	0.2822
0.524069	0.0815831	0.00265172	0.0405874	0.096603	0.163548	0.281186
0.524409	0.0817631	0.00265032	0.040511	0.0965268	0.163808	0.280256
0.524748	0.0818092	0.00264819	0.0403915	0.0965972	0.164259	0.279597
0.525088	0.0816265	0.0026454	0.0402677	0.0967802	0.164787	0.279332
0.525428	0.0813041	0.00264337	0.0402063	0.0970183	0.165269	0.27944
0.525767	0.0810456	0.00264088	0.0402154	0.0972437	0.165583	0.279848
0.526107	0.0810058	0.00263708	0.0401184	0.0973887	0.165644	0.280402
0.526446	0.0811625	0.00263316	0.0398819	0.0974058	0.165432	0.280885
0.526786	0.0813331	0.00262821	0.0395651	0.0972817	0.164979	0.281101
0.527126	0.0813229	0.00262147	0.0393564	0.097028	0.164364	0.280939
0.527465	0.0810766	0.00261409	0.0392735	0.0966839	0.163703	0.280362
0.527805	0.0807273	0.00260615	0.039247	0.0963106	0.163129	0.279526
0.528145	0.080501	0.00259775	0.0392736	0.0959773	0.162751	0.27862
0.528484	0.08052	0.00258899	0.0393283	0.0957473	0.162637	0.277871
0.528824	0.0807053	0.00257994	0.0391368	0.0956592	0.162795	0.277413
0.529164	0.0808508	0.00257062	0.0385213	0.0957244	0.163184	0.277371
0.529503	0.0807838	0.00256177	0.0378757	0.0959198	0.163669	0.277665
0.529843	0.0805027	0.00255315	0.0374448	0.0961929	0.164168	0.278199
0.530183	0.0801781	0.00254421	0.0372834	0.0964735	0.164569	0.278768
0.530522	0.0800169	0.00253465	0.0372484	0.0966903	0.164739	0.279162
0.530862	0.0800937	0.00252538	0.0371746	0.0967859	0.164637	0.279233
0.531201	0.0802914	0.00251598	0.0370984	0.0967298	0.164266	0.27891
0.531541	0.0803949	0.0025064	0.0370313	0.0965256	0.163675	0.27824
0.531881	0.0802649	0.00249669	0.0369333	0.0962076	0.162967	0.277419
0.53222	0.0799456	0.00248696	0.0367935	0.0958317	0.16227	0.276638
0.53256	0.0796338	0.00247738	0.0367128	0.0954752	0.161713	0.27611
0.5329	0.0795249	0.00246806	0.0366989	0.0952063	0.161372	0.275984
0.533239	0.0796527	0.00245905	0.0366247	0.0950739	0.161294	0.276267
0.533579	0.0798441	0.00245034	0.0364428	0.0950948	0.161488	0.276867
0.533919	0.0798912	0.00244195	0.0362386	0.0952529	0.161884	0.277554
0.534258	0.0796988	0.00243392	0.0361075	0.0955019	0.162386	0.278102
0.534598	0.0793633	0.0024263	0.0360888	0.0957776	0.162863	0.278334
0.534937	0.0790993	0.00241918	0.0360914	0.0960083	0.163201	0.278118
0.535277	0.0790553	0.00241266	0.0360795	0.0961331	0.163336	0.277463
0.535617	0.0792073	0.00240682	0.0361137	0.0961122	0.163222	0.276522
0.535956	0.0793731	0.00240168	0.0360612	0.0959346	0.162877	0.275446
0.536296	0.0793632	0.00239722	0.0356852	0.0956224	0.162348	0.274549
0.536636	0.0791291	0.00239346	0.0351021	0.0952228	0.161787	0.274099
0.536975	0.0788015	0.00239044	0.0346658	0.0948049	0.161259	0.274028
0.537315	0.0785854	0.00238862	0.0344708	0.0944436	0.160878	0.274324
0.537655	0.078596	0.00238723	0.0344231	0.094201	0.160714	0.27489
0.537994	0.0787629	0.00238662	0.0343663	0.0941144	0.160799	0.275501
0.538334	0.078893	0.00238674	0.0342724	0.0941871	0.1611	0.275917
0.538674	0.078828	0.00238762	0.0340865	0.0943872	0.16154	0.275972
0.539013	0.0785702	0.00238932	0.0337451	0.0946552	0.162002	0.275646
0.539353	0.0782747	0.00239228	0.033309	0.0949155	0.162376	0.274977
0.539693	0.0781196	0.00239603	0.0329108	0.0950959	0.162573	0.274177
0.540032	0.0781708	0.00240042	0.0326836	0.0951443	0.162531	0.273444
0.540372	0.0783264	0.00240537	0.0325541	0.0950371	0.162242	0.272952
0.540711	0.0783978	0.00241086	0.0324011	0.0947858	0.161742	0.272837
0.541051	0.0782678	0.00241682	0.0322546	0.0944338	0.161123	0.273125
0.541391	0.0779818	0.00242322	0.0322113	0.0940469	0.160501	0.2737
0.54173	0.0777101	0.00243003	0.0322104	0.093699	0.159969	0.27436
0.54207	0.0776045	0.00243717	0.0321124	0.0934535	0.159612	0.274875
0.54241	0.0776867	0.00244459	0.0319159	0.0933532	0.159526	0.275048
0.542749	0.0778283	0.00245218	0.0317298	0.0934092	0.15969	0.274774
0.543089	0.0778591	0.00245985	0.0316837	0.0935979	0.160049	0.274073
0.543429	0.0777031	0.00246755	0.031651	0.0938679	0.160512	0.273087
0.543768	0.0774435	0.00247523	0.0315171	0.0941494	0.160961	0.272048
0.544108	0.077237	0.00248338	0.0313994	0.0943724	0.16129	0.271202
0.544447	0.0771952	0.00249173	0.0314265	0.0944805	0.161419	0.270745
0.544787	0.0772953	0.00249989	0.0314654	0.0944391	0.161291	0.270798
0.545127	0.0774009	0.00250783	0.0313747	0.094246	0.160922	0.271264
0.545466	0.0773749	0.00251566	0.0312957	0.093931	0.160377	0.271962
0.545806	0.077188	0.00252312	0.031311	0.0935502	0.159746	0.272645
0.546146	0.0769372	0.00253038	0.0312568	0.0931738	0.15914	0.273063
0.546485	0.0767617	0.00253726	0.0310617	0.0928756	0.158666	0.273048
0.546825	0.0767389	0.00254369	0.0308271	0.0927124	0.15841	0.272542
0.547165	0.0768265	0.00254959	0.030701	0.0927117	0.158417	0.271652
0.547504	0.076893	0.00255492	0.0306924	0.0928634	0.158661	0.270608
0.547844	0.0768316	0.00255909	0.0306861	0.0931285	0.159075	0.269579
0.548184	0.0766425	0.00256194	0.0306342	0.0934385	0.159558	0.268836
0.548523	0.076427	0.00256408	0.0305826	0.0937158	0.159999	0.268553
0.548863	0.0763029	0.00256547	0.030536	0.0938875	0.160294	0.268747
0.549203	0.0763105	0.00256609	0.0303791	0.0939121	0.160365	0.269283
0.549542	0.076383	0.0025659	0.0300756	0.0937728	0.160177	0.26994
0.549882	0.0764056	0.00256494	0.0297621	0.0934884	0.15978	0.270474
0.550221	0.0763079	0.00256351	0.0295793	0.0931092	0.15924	0.270718
0.550561	0.0761158	0.00256127	0.0295234	0.092699	0.158652	0.27055
0.550901	0.0759264	0.00255836	0.0294831	0.0923282	0.158138	0.269936
0.55124	0.075829	0.00255474	0.0294128	0.0920649	0.157793	0.269056
0.55158	0.0758363	0.00255072	0.0294041	0.0919515	0.157686	0.268139
0.55192	0.0758798	0.00254708	0.0293593	0.092001	0.157827	0.267429
0.552259	0.0758687	0.00254284	0.0291612	0.0921876	0.158169	0.267104
0.552599	0.0757622	0.00253799	0.0288365	0.0924553	0.158623	0.267273
0.552939	0.0755959	0.00253249	0.0286468	0.0927291	0.159079	0.267796
0.553278	0.0754486	0.00252623	0.0286411	0.0929384	0.159423	0.268515
0.553618	0.0753776	0.00251925	0.028618	0.0930257	0.159564	0.269198
0.553957	0.0753767	0.00251169	0.0285285	0.0929517	0.159451	0.269612
0.554297	0.0753866	0.00250353	0.0284802	0.0927236	0.159093	0.269594
0.554637	0.0753456	0.00249426	0.0285101	0.0923807	0.158533	0.26913
0.554976	0.0752369	0.00248459	0.0284682	0.0919837	0.157868	0.268296
0.555316	0.0750963	0.00247455	0.0283501	0.0916034	0.15723	0.267252
0.555656	0.0749802	0.00246425	0.0282935	0.0913113	0.156713	0.266294
0.555995	0.0749205	0.00245387	0.0282847	0.0911667	0.156412	0.265606
0.556335	0.0749035	0.00244352	0.0282439	0.0911854	0.156365	0.265383
0.556675	0.0748864	0.00243319	0.0281188	0.0913496	0.156571	0.265638
0.557014	0.0748323	0.00242283	0.0279452	0.0916044	0.156969	0.266254
0.557354	0.0747362	0.00241249	0.027879	0.0918816	0.15745	0.267007
0.557694	0.0746228	0.00240229	0.0278961	0.0921084	0.157886	0.267634
0.558033	0.0745239	0.00239238	0.0279061	0.0922243	0.158165	0.26792
0.558373	0.0744555	0.00238282	0.0278792	0.0921923	0.158226	0.26774
0.558712	0.0744103	0.00237363	0.0278773	0.0920066	0.158028	0.267099
0.559052	0.0743683	0.00236481	0.0278838	0.0916931	0.157606	0.266148
0.559392	0.0743129	0.00235646	0.0277774	0.0913045	0.157037	0.265111
0.559731	0.0742397	0.00234868	0.0274945	0.0909105	0.156424	0.264258
0.560071	0.0741546	0.00234156	0.0272289	0.0905843	0.155877	0.263797
0.560411	0.074067	0.00233508	0.0271155	0.0903828	0.155499	0.263814
0.56075	0.0739853	0.00232925	0.027129	0.0903375	0.155355	0.264273
0.56109	0.0739161	0.00232409	0.0271056	0.0904468	0.155459	0.264987
0.56143	0.0738616	0.00231965	0.0270739	0.0906807	0.155771	0.265697
0.561769	0.0738167	0.00231603	0.0270916	0.0909789	0.15621	0.266189
0.562109	0.0737676	0.00231325	0.0270199	0.0912675	0.156661	0.266257
0.562449	0.0736992	0.00231132	0.0267754	0.0914747	0.15702	0.265841
0.562788	0.0736069	0.0023102	0.0265371	0.0915467	0.157202	0.265033
0.563128	0.0735038	0.00230987	0.0264697	0.0914584	0.157159	0.264029
0.563468	0.0734161	0.00231032	0.0264842	0.0912159	0.156876	0.263087
0.563807	0.0733638	0.00231156	0.0264286	0.0908588	0.156389	0.26245
0.564147	0.0733414	0.00231329	0.0262992	0.0904515	0.1558	0.262276
0.564486	0.0733174	0.00231564	0.0262265	0.0900691	0.15522	0.262587
0.564826	0.0732554	0.00231875	0.0262194	0.0897815	0.154764	0.263261
0.565166	0.0731448	0.00232256	0.0262221	0.0896386	0.154509	0.264068
0.565505	0.0730136	0.00232704	0.0261956	0.0896585	0.154494	0.264744
0.565845	0.0729106	0.00233219	0.0261696	0.0898243	0.15471	0.265071
0.566185	0.0728667	0.00233797	0.026165	0.0900881	0.155095	0.264917
0.566524	0.0728675	0.00234433	0.0260931	0.0903821	0.155551	0.264294
0.566864	0.0728601	0.00235116	0.025895	0.0906333	0.155966	0.263346
0.567204	0.0727934	0.00235837	0.0256493	0.0907792	0.15624	0.262302
0.567543	0.0726614	0.00236592	0.0255004	0.0907791	0.156299	0.261426
0.567883	0.0725125	0.00237378	0.0254727	0.0906225	0.156117	0.260938
0.568222	0.0724144	0.00238191	0.0254834	0.0903318	0.155712	0.260941
0.568562	0.0723983	0.00239026	0.0254628	0.0899581	0.155148	0.261389
0.568902	0.0724299	0.00239872	0.0254681	0.0895711	0.154535	0.262108
0.569241	0.0724331	0.00240721	0.0254791	0.0892443	0.153983	0.262841
0.569581	0.0723497	0.00241561	0.0253308	0.0890399	0.153577	0.263329
0.569921	0.0721882	0.00242387	0.0250685	0.088992	0.153388	0.263372
0.57026	0.0720215	0.00243192	0.0249294	0.0890993	0.153426	0.262916
0.5706	0.0719306	0.00243969	0.024951	0.0893258	0.153664	0.262053
0.57094	0.0719384	0.00244665	0.0249471	0.0896084	0.154039	0.260947
0.571279	0.0719868	0.00245322	0.0248471	0.0898713	0.154443	0.259863
0.571619	0.0719813	0.00245931	0.0247724	0.0900423	0.154775	0.259102
0.571959	0.0718674	0.00246487	0.024762	0.0900696	0.154956	0.258819
0.572298	0.0716772	0.00246988	0.0247526	0.0899323	0.15493	0.259039
0.572638	0.0715077	0.00247433	0.0247126	0.0896441	0.154682	0.259643
0.572978	0.0714444	0.00247821	0.0246743	0.0892501	0.154264	0.260416
0.573317	0.0714901	0.00248147	0.0246616	0.0888183	0.153746	0.26108
0.573657	0.0715595	0.002484	0.0246326	0.0884247	0.153225	0.261398
0.573996	0.0715452	0.00248575	0.0245159	0.0881391	0.152793	0.261255
0.574336	0.0714045	0.00248672	0.0243477	0.0880066	0.15254	0.260643
0.574676	0.071196	0.00248697	0.0242464	0.0880417	0.152494	0.2597
0.575015	0.0710353	0.0024866	0.0242432	0.0882214	0.152647	0.258668
0.575355	0.0710019	0.00248612	0.0242516	0.088496	0.152944	0.257816
0.575695	0.0710721	0.0024848	0.0242353	0.088796	0.153318	0.257365
0.576034	0.071136	0.00248266	0.0242274	0.0890467	0.153673	0.25741
0.576374	0.0710853	0.00247978	0.0242381	0.0891855	0.153919	0.257903
0.576714	0.0709015	0.00247622	0.0241517	0.0891733	0.153995	0.258661
0.577053	0.0706739	0.00247201	0.0239412	0.0890027	0.153849	0.259427
0.577393	0.0705309	0.00246711	0.023688	0.088698	0.15351	0.259943
0.577732	0.0705366	0.00246149	0.0235906	0.0883134	0.153057	0.260021
0.578072	0.0706365	0.00245452	0.0236068	0.0879215	0.152535	0.259599
0.578412	0.0706974	0.00244702	0.0236044	0.0875964	0.152043	0.258754
0.578751	0.0706135	0.00243893	0.0235633	0.0873991	0.151653	0.257682
0.579091	0.0703998	0.00243036	0.0235513	0.0873627	0.151437	0.256638
0.579431	0.0701724	0.00242131	0.0234997	0.087485	0.151416	0.255878
0.57977	0.0700604	0.00241183	0.0233555	0.0877276	0.151581	0.255581
0.58011	0.0701008	0.00240195	0.0232079	0.0880284	0.151874	0.255779
0.58045	0.0702059	0.00239177	0.0231442	0.0883093	0.152228	0.25638
0.580789	0.0702334	0.00238139	0.0231342	0.0885024	0.152546	0.257139
0.581129	0.0701014	0.00237092	0.0230906	0.0885591	0.152744	0.257807
0.581469	0.0698553	0.00236042	0.0230084	0.088458	0.15277	0.258162
0.581808	0.0696379	0.00234993	0.0229511	0.0882112	0.152602	0.258056
0.582148	0.0695672	0.00233945	0.0229531	0.0878607	0.152281	0.257446
0.582488	0.0696454	0.00232901	0.0229543	0.087471	0.15184	0.256467
0.582827	0.069759	0.00231871	0.022901	0.0871143	0.151361	0.255355
0.583167	0.06977	0.00230868	0.0228477	0.0868563	0.150932	0.254381
0.583506	0.0696151	0.00229903	0.0228433	0.0867421	0.150625	0.253783
0.583846	0.0693688	0.0022898	0.0228429	0.0867853	0.15049	0.253693
0.584186	0.0691798	0.00228102	0.0227715	0.0869645	0.150539	0.254095
0.584525	0.0691524	0.00227273	0.0226231	0.0872283	0.150744	0.254836
0.584865	0.0692598	0.00226501	0.0225198	0.0875059	0.151046	0.255664
0.585205	0.0693594	0.00225794	0.0225186	0.0877236	0.151371	0.256312
0.585544	0.0693152	0.00225154	0.022545	0.0878204	0.151634	0.256566
0.585884	0.0691094	0.00224583	0.0225156	0.0877604	0.151766	0.256336
0.586224	0.0688509	0.00224082	0.0224931	0.0875443	0.151727	0.255659
0.586563	0.0686923	0.00223659	0.0225084	0.0872014	0.151509	0.254734
0.586903	0.0687074	0.00223322	0.0224106	0.0867882	0.151141	0.253795
0.587243	0.0688287	0.00223073	0.0221733	0.0863739	0.150693	0.253096
0.587582	0.0689055	0.00222911	0.0219867	0.0860341	0.150243	0.252846
0.587922	0.0688236	0.00222829	0.0219434	0.0858259	0.149869	0.253084
0.588261	0.0685959	0.00222827	0.0219517	0.0857764	0.149626	0.253715
0.588601	0.068353	0.00222904	0.0219354	0.0858751	0.149562	0.25454
0.588941	0.068238	0.00223055	0.0219166	0.0860869	0.149668	0.25526
0.58928	0.068291	0.00223262	0.021898	0.0863512	0.149902	0.255662
0.58962	0.0684146	0.00223547	0.0218234	0.0865972	0.1502	0.25558
0.58996	0.0684542	0.00223905	0.0216567	0.0867621	0.15048	0.254971
0.590299	0.0683237	0.00224333	0.0214551	0.0868014	0.150678	0.25397
0.590639	0.068079	0.00224828	0.0213261	0.0866976	0.15073	0.252803
0.590979	0.0678609	0.00225387	0.021307	0.0864625	0.150597	0.251759
0.591318	0.0677924	0.00226005	0.0213082	0.0861349	0.150304	0.251073
0.591658	0.067877	0.00226675	0.0212836	0.085773	0.149893	0.250906
0.591997	0.0679869	0.00227388	0.0212516	0.0854432	0.14942	0.251255
0.592337	0.0679872	0.00228135	0.0212241	0.0852029	0.148963	0.25197
0.592677	0.0678202	0.00228912	0.0211591	0.0851004	0.148607	0.252798
0.593016	0.0675674	0.00229713	0.0210178	0.0851505	0.148397	0.253461
0.593356	0.0673779	0.00230536	0.0208468	0.0853297	0.148358	0.253731
0.593696	0.0673524	0.00231373	0.0207769	0.0855952	0.148481	0.253492
0.594035	0.067457	0.00232214	0.0207789	0.0858809	0.14873	0.252775
0.594375	0.0675519	0.0023305	0.0207311	0.0861188	0.149038	0.25175
0.594715	0.0675082	0.00233872	0.0206342	0.0862502	0.149324	0.250672
0.595054	0.067308	0.00234674	0.0206105	0.0862391	0.149515	0.249815
0.595394	0.0670568	0.00235454	0.020613	0.086081	0.149559	0.249402
0.595734	0.0669071	0.00236205	0.0205572	0.085798	0.149437	0.249501
0.596073	0.0669237	0.00236924	0.0204616	0.0854414	0.14917	0.250049
0.596413	0.0670353	0.00237603	0.020423	0.0850785	0.148795	0.250845
0.596753	0.0670944	0.00238226	0.0204138	0.0847782	0.148367	0.251618
0.597092	0.0669981	0.00238759	0.0203253	0.0845963	0.147987	0.252108
0.597432	0.0667771	0.00239236	0.0201728	0.0845627	0.147707	0.252147
0.597771	0.0665485	0.00239654	0.0200604	0.0846745	0.147572	0.251657
0.598111	0.0664425	0.0024001	0.0200361	0.084897	0.147601	0.250763
0.598451	0.0664915	0.00240298	0.0200588	0.085171	0.147777	0.249692
0.59879	0.0665999	0.00240513	0.0200611	0.0854264	0.148042	0.248714
0.59913	0.0666258	0.0024065	0.0200332	0.0855971	0.148325	0.248076
0.59947	0.0664969	0.00240709	0.0200063	0.0856363	0.148548	0.247925
0.599809	0.0662646	0.00240692	0.0199397	0.0855207	0.148651	0.248263
0.600149	0.0660653	0.00240606	0.019776	0.0852612	0.148592	0.248944
0.600489	0.0660073	0.0024045	0.0195377	0.0848984	0.148368	0.24974
0.600828	0.0660816	0.0024022	0.01936	0.0844942	0.148008	0.250358
0.601168	0.0661716	0.00239913	0.0192824	0.084117	0.147571	0.250572
0.601507	0.06615	0.00239527	0.0192787	0.0838373	0.147123	0.250288
0.601847	0.0659804	0.00239068	0.0192865	0.0836984	0.146746	0.249521
0.602187	0.0657449	0.00238542	0.0192784	0.0837152	0.146499	0.248434
0.602526	0.0655784	0.00237951	0.0192506	0.083866	0.146416	0.247277
0.602866	0.0655591	0.00237297	0.0190961	0.0841007	0.146497	0.246321
0.603206	0.0656438	0.00236583	0.0187773	0.0843534	0.146707	0.245799
0.603545	0.0657097	0.00235816	0.0184797	0.0845561	0.146982	0.245803
0.603885	0.0656517	0.00235003	0.0183669	0.084654	0.147246	0.246278
0.604225	0.0654703	0.00234147	0.0183745	0.0846168	0.147438	0.247041
0.604564	0.0652607	0.00233248	0.0183558	0.0844415	0.147499	0.247826
0.604904	0.0651411	0.00232335	0.0183198	0.0841534	0.1474	0.248371
0.605244	0.0651563	0.00231388	0.0182766	0.0838003	0.14715	0.248485
0.605583	0.0652402	0.00230417	0.0181886	0.0834437	0.146788	0.248101
0.605923	0.0652717	0.00229427	0.0180459	0.0831463	0.14638	0.247303
0.606263	0.0651682	0.00228425	0.0179061	0.0829581	0.145989	0.246299
0.606602	0.0649581	0.00227416	0.0178361	0.0829062	0.14568	0.245346
0.606942	0.0647577	0.00226406	0.0178242	0.0829898	0.145501	0.24467
0.607281	0.0646721	0.00225405	0.0178042	0.08318	0.145475	0.244433
0.607621	0.0647115	0.0022442	0.0177381	0.0834264	0.145591	0.244693
0.607961	0.0647858	0.00223459	0.0176944	0.0836671	0.145809	0.24533
0.6083	0.0647797	0.00222528	0.0176871	0.0838419	0.146062	0.246123
0.60864	0.064646	0.0022163	0.0176864	0.0839036	0.146286	0.246809
0.60898	0.0644417	0.00220772	0.0176613	0.0838282	0.146425	0.247166
0.609319	0.0642805	0.00219961	0.0176292	0.0836198	0.146437	0.247016
0.609659	0.0642391	0.00219202	0.0176185	0.0833101	0.146298	0.246408
0.609999	0.0642953	0.00218503	0.017609	0.0829529	0.146032	0.245463
0.610338	0.0643472	0.0021787	0.0175177	0.0826139	0.145672	0.244398
0.610678	0.0642982	0.00217308	0.0173287	0.0823559	0.145277	0.243479
0.611017	0.0641362	0.00216823	0.0171869	0.0822218	0.144923	0.242937
0.611357	0.0639371	0.00216427	0.0171771	0.0822342	0.144666	0.2429
0.611697	0.0638069	0.00216111	0.0171985	0.0823809	0.144542	0.243338
0.612036	0.0637944	0.00215879	0.0171907	0.0826207	0.144562	0.244088
0.612376	0.0638525	0.00215733	0.0171846	0.082892	0.144705	0.244896
0.612716	0.0638783	0.00215672	0.0171403	0.0831288	0.144922	0.245499
0.613055	0.0637978	0.0021569	0.0169936	0.0832722	0.145154	0.245709
0.613395	0.0636244	0.00215785	0.0167535	0.0832825	0.145335	0.24541
0.613735	0.0634464	0.00215959	0.0166028	0.0831469	0.145409	0.24465
0.614074	0.0633543	0.00216213	0.0165662	0.0828821	0.145348	0.243619
0.614414	0.063367	0.00216546	0.0165741	0.082533	0.14514	0.242577
0.614754	0.0634179	0.00216953	0.0165657	0.0821608	0.144816	0.241801
0.615093	0.0634108	0.00217428	0.0165388	0.0818319	0.144418	0.241464
0.615433	0.0632989	0.00217963	0.0165089	0.0816039	0.144017	0.241633
0.615772	0.0631208	0.00218553	0.0164559	0.0815128	0.143678	0.242232
0.616112	0.0629685	0.00219194	0.0163427	0.0815646	0.14345	0.243052
0.616452	0.0629117	0.00219881	0.0161979	0.0817338	0.143362	0.243826
0.616791	0.0629413	0.0022061	0.016097	0.0819694	0.143415	0.2443
0.617131	0.0629778	0.00221374	0.0160647	0.0822064	0.143581	0.244294
0.617471	0.0629381	0.00222167	0.0160687	0.0823799	0.14381	0.243799
0.61781	0.0628014	0.00222979	0.0160623	0.0824393	0.144037	0.242908
0.61815	0.0626253	0.00223802	0.0160381	0.0823597	0.144202	0.241841
0.61849	0.0625008	0.0022463	0.0160219	0.0821451	0.144253	0.24086
0.618829	0.0624688	0.00225457	0.0159924	0.0818285	0.144173	0.240211
0.619169	0.0624998	0.00226278	0.0158939	0.0814619	0.143968	0.240049
0.619509	0.0625121	0.00227086	0.0157675	0.0811127	0.143669	0.240379
0.619848	0.0624429	0.00227875	0.0157235	0.0808422	0.143327	0.241063
0.620188	0.0622954	0.00228638	0.0157363	0.0806931	0.142996	0.241863
0.620528	0.0621391	0.0022937	0.0156833	0.0806834	0.142731	0.242494
0.620867	0.06205	0.00230064	0.015597	0.0808001	0.142566	0.242742
0.621207	0.0620468	0.00230714	0.0155727	0.0810048	0.142521	0.242496
0.621546	0.0620784	0.00231315	0.0155733	0.0812435	0.142588	0.241782
0.621886	0.0620663	0.0023186	0.0155301	0.0814527	0.142732	0.240741
0.622226	0.061968	0.00232349	0.0154645	0.0815814	0.142902	0.239645
0.622565	0.0618106	0.00232781	0.0154289	0.0815927	0.143045	0.238778
0.622905	0.0616675	0.00233152	0.0154149	0.0814751	0.143131	0.238341
0.623245	0.0615983	0.00233459	0.0153784	0.0812408	0.143115	0.238421
0.623584	0.0616012	0.00233695	0.0153073	0.0809286	0.142983	0.238939
0.623924	0.0616161	0.00233861	0.0152421	0.0805919	0.142745	0.239714
0.624264	0.0615743	0.00233981	0.0152281	0.0802883	0.142434	0.240479
0.624603	0.061459	0.00234028	0.0152335	0.0800722	0.142103	0.240971
0.624943	0.0613125	0.00234001	0.0152138	0.0799822	0.141799	0.241013
0.625282	0.0612034	0.00233899	0.0151889	0.080027	0.141566	0.240546
0.625622	0.0611691	0.00233722	0.0151862	0.0801853	0.141438	0.239668
0.625962	0.0611851	0.00233472	0.0151778	0.0804184	0.141428	0.238592
0.626301	0.061186	0.0023315	0.0151316	0.0806692	0.141522	0.237583
0.626641	0.0611193	0.00232758	0.0150369	0.0808745	0.141688	0.236904
0.626981	0.0609874	0.00232299	0.0149382	0.0809735	0.141878	0.236685
0.62732	0.0608445	0.00231777	0.0149168	0.0809429	0.142041	0.236962
0.62766	0.0607516	0.00231194	0.0149279	0.0807785	0.142127	0.237604
0.628	0.0607292	0.00230551	0.0148981	0.0805049	0.142106	0.238381
0.628339	0.0607349	0.00229852	0.0148609	0.0801714	0.141966	0.239031
0.628679	0.0607077	0.00229099	0.0148637	0.0798408	0.141721	0.239312
0.629019	0.0606164	0.00228301	0.0148189	0.0795691	0.141405	0.239121
0.629358	0.0604851	0.00227465	0.0146819	0.0794042	0.14107	0.238459
0.629698	0.0603675	0.00226598	0.0145584	0.0793712	0.140767	0.237466
0.630038	0.0603083	0.00225702	0.0145352	0.0794662	0.14054	0.236373
0.630377	0.0603034	0.00224781	0.0145354	0.0796571	0.140424	0.235446
0.630717	0.0603041	0.00223841	0.0145102	0.079891	0.14042	0.234908
0.631056	0.0602578	0.00222891	0.0144784	0.0801055	0.140516	0.234863
0.631396	0.0601511	0.00221938	0.0144541	0.0802423	0.140669	0.235273
0.631736	0.0600192	0.00220989	0.0144294	0.0802615	0.140833	0.235984
0.632075	0.0599165	0.00220049	0.0143805	0.080152	0.140964	0.236753
0.632415	0.059871	0.00219123	0.0143169	0.0799139	0.141014	0.237321
0.632755	0.0598643	0.00218222	0.0142803	0.0795883	0.140954	0.237496
0.633094	0.0598428	0.00217354	0.0142791	0.079228	0.140792	0.2372
0.633434	0.0597724	0.00216523	0.0142718	0.078895	0.140538	0.236473
0.633774	0.0596574	0.00215734	0.0142357	0.0786487	0.140228	0.235496
0.634113	0.0595402	0.00214991	0.0141999	0.0785275	0.139916	0.234516
0.634453	0.0594653	0.002143	0.0141874	0.078541	0.13965	0.233782
0.634792	0.0594412	0.0021367	0.0141874	0.0786681	0.139464	0.233474
0.635132	0.0594338	0.00213106	0.0141641	0.0788643	0.139385	0.233658
0.635472	0.0593918	0.00212613	0.0141057	0.0790732	0.139409	0.234242
0.635811	0.0593055	0.00212193	0.0140667	0.0792376	0.139505	0.235026
0.636151	0.059187	0.00211848	0.014068	0.0793115	0.13964	0.23575
0.636491	0.0590834	0.0021158	0.0140318	0.079269	0.139769	0.23617
0.63683	0.0590282	0.00211392	0.0139331	0.0791081	0.13985	0.236143
0.63717	0.059011	0.00211284	0.0138742	0.0788507	0.139849	0.235644
0.63751	0.0589933	0.00211259	0.0138784	0.0785379	0.139745	0.23476
0.637849	0.0589342	0.00211316	0.0138542	0.0782221	0.139543	0.23372
0.638189	0.0588318	0.00211456	0.0137932	0.0779569	0.139267	0.232771
0.638529	0.0587192	0.00211675	0.0137642	0.0777861	0.138962	0.232166
0.638868	0.0586378	0.00211971	0.0137573	0.077734	0.138669	0.23203
0.639208	0.0586018	0.0021234	0.0137163	0.0778055	0.13843	0.23237
0.639548	0.0585867	0.00212779	0.0136459	0.0779749	0.138277	0.23305
0.639887	0.0585506	0.00213286	0.0135888	0.0781985	0.138229	0.233832
0.640227	0.0584695	0.00213854	0.0135696	0.0784225	0.138279	0.23448
0.640566	0.0583577	0.00214479	0.0135714	0.0785909	0.138407	0.234754
0.640906	0.0582559	0.00215156	0.0135514	0.0786608	0.138573	0.234552
0.641246	0.0581967	0.00215879	0.0135185	0.0786096	0.138729	0.233883
0.641585	0.0581769	0.00216643	0.01351	0.07844	0.138837	0.232917
0.641925	0.0581602	0.00217439	0.0135126	0.0781776	0.138844	0.231881
0.642265	0.0581083	0.00218261	0.0134944	0.0778706	0.138748	0.231045
0.642604	0.0580135	0.00219102	0.0134492	0.0775737	0.138551	0.230605
0.642944	0.0579026	0.00219956	0.0134031	0.0773426	0.138287	0.230659
0.643284	0.0578181	0.00220817	0.013385	0.0772191	0.137989	0.231159
0.643623	0.057778	0.00221678	0.0133826	0.0772221	0.137705	0.231912
0.643963	0.0577627	0.00222532	0.0133485	0.0773437	0.13748	0.232672
0.644303	0.0577316	0.00223374	0.0132921	0.0775478	0.137347	0.233198
0.644642	0.0576551	0.00224195	0.0132742	0.0777821	0.137318	0.233302
0.644982	0.0575424	0.0022499	0.0132743	0.0779873	0.137383	0.232924
0.645321	0.0574348	0.00225752	0.0132214	0.0781102	0.137511	0.232131
0.645661	0.057371	0.00226475	0.013141	0.0781148	0.13766	0.231124
0.646001	0.0573537	0.00227156	0.0131166	0.0779871	0.137781	0.230167
0.64634	0.0573473	0.00227793	0.0131174	0.0777442	0.137837	0.229475
0.64668	0.0573072	0.00228378	0.013066	0.0774256	0.137801	0.229232
0.64702	0.057214	0.00228907	0.0129948	0.077085	0.137652	0.229474
0.647359	0.0570976	0.00229374	0.0129652	0.0767809	0.13742	0.230091
0.647699	0.0570047	0.00229776	0.0129576	0.0765694	0.137126	0.230864
0.648039	0.0569625	0.00230113	0.0129348	0.0764802	0.136817	0.231526
0.648378	0.056955	0.00230383	0.0128959	0.076517	0.136552	0.231841
0.648718	0.0569335	0.00230583	0.012869	0.0766582	0.136355	0.231679
0.649057	0.0568605	0.00230711	0.0128653	0.0768584	0.136258	0.231049
0.649397	0.0567399	0.00230766	0.0128539	0.0770608	0.136259	0.230067
0.649737	0.0566164	0.00230747	0.0128169	0.0772098	0.136339	0.228971
0.650076	0.0565398	0.00230657	0.012775	0.0772628	0.136461	0.228037
0.650416	0.0565206	0.00230495	0.0127618	0.0771967	0.13658	0.227467
0.650756	0.0565263	0.00230259	0.0127608	0.0770155	0.136659	0.227397
0.651095	0.0565014	0.00229951	0.0127456	0.0767451	0.136662	0.22779
0.651435	0.0564164	0.00229574	0.0127144	0.0764284	0.136573	0.228487
0.651775	0.0562916	0.00229133	0.0126853	0.0761162	0.136395	0.229241
0.652114	0.0561804	0.0022863	0.0126777	0.0758626	0.136149	0.229789
0.652454	0.0561259	0.00228069	0.0126634	0.075705	0.135869	0.229953
0.652794	0.0561248	0.0022745	0.0126017	0.0756622	0.135596	0.229627
0.653133	0.0561278	0.00226778	0.0125388	0.0757299	0.135365	0.22889
0.653473	0.0560803	0.00226057	0.0125299	0.075882	0.135208	0.227902
0.653813	0.0559672	0.00225292	0.0125234	0.0760773	0.135141	0.226907
0.654152	0.0558276	0.0022449	0.0124622	0.0762629	0.135164	0.226153
0.654492	0.0557238	0.00223657	0.0124061	0.0763913	0.135257	0.225817
0.654831	0.0556914	0.002228	0.0124015	0.0764281	0.135387	0.225956
0.655171	0.0557085	0.00221923	0.0123844	0.0763562	0.135514	0.226488
0.655511	0.0557128	0.00221032	0.0123269	0.0761801	0.135597	0.227218
0.65585	0.0556509	0.00220132	0.0122725	0.0759251	0.135608	0.227891
0.65619	0.0555246	0.0021923	0.0122483	0.0756321	0.135533	0.22829
0.65653	0.0553856	0.00218334	0.0122393	0.0753535	0.135375	0.228256
0.656869	0.0553015	0.00217452	0.012216	0.07514	0.135142	0.22776
0.657209	0.0552934	0.0021659	0.0121781	0.0750293	0.134879	0.226902
0.657549	0.0553189	0.00215754	0.0121596	0.0750378	0.13463	0.225881
0.657888	0.0553074	0.0021495	0.0121612	0.0751562	0.134429	0.224954
0.658228	0.0552172	0.00214186	0.0121466	0.0753516	0.134299	0.224336
0.658567	0.0550695	0.00213469	0.0121124	0.0755748	0.134257	0.224162
0.658907	0.0549334	0.00212803	0.0120817	0.0757701	0.134294	0.224443
0.659247	0.0548703	0.00212192	0.0120728	0.0758866	0.134388	0.225059
0.659586	0.0548836	0.00211641	0.0120688	0.0758867	0.1345	0.225796
0.659926	0.0549142	0.00211155	0.0120493	0.0757668	0.134596	0.226409
0.660266	0.054891	0.00210742	0.0120066	0.07554	0.134638	0.226693
0.660605	0.0547811	0.00210405	0.0119737	0.0752427	0.134604	0.226529
0.660945	0.0546218	0.00210147	0.0119723	0.0749245	0.134483	0.225929
0.661285	0.0544952	0.00209966	0.0119519	0.0746425	0.134285	0.225022
0.661624	0.0544555	0.00209864	0.0118864	0.0744443	0.134038	0.224024
0.661964	0.0544872	0.00209843	0.0118435	0.0743602	0.133767	0.223195
0.662304	0.0545174	0.00209905	0.0118446	0.0743951	0.133518	0.222736
0.662643	0.0544784	0.00210048	0.0118167	0.0745283	0.133329	0.222746
0.662983	0.0543468	0.00210273	0.0117439	0.0747178	0.13322	0.223188
0.663323	0.0541787	0.00210576	0.0117015	0.0749101	0.133194	0.223903
0.663662	0.0540702	0.00210956	0.0116978	0.0750512	0.133239	0.224654
0.664002	0.0540551	0.00211408	0.0116766	0.0750992	0.133329	0.225197
0.664341	0.0541006	0.00211929	0.0116312	0.0750321	0.133427	0.225349
0.664681	0.0541243	0.00212514	0.0115962	0.0748512	0.133498	0.225039
0.665021	0.0540602	0.00213159	0.011586	0.0745813	0.133508	0.224326
0.66536	0.0539097	0.00213859	0.0115787	0.074271	0.133444	0.223388
0.6657	0.0537423	0.00214608	0.0115499	0.0739724	0.133302	0.222447
0.66604	0.0536482	0.002154	0.0115114	0.0737357	0.133098	0.221758
0.666379	0.0536544	0.0021623	0.0114988	0.0735966	0.132858	0.221481
0.666719	0.053708	0.0021709	0.0115018	0.0735722	0.132615	0.221668
0.667059	0.0537182	0.00217974	0.01149	0.073653	0.132403	0.222232
0.667398	0.0536287	0.00218874	0.0114648	0.0738083	0.132249	0.22298
0.667738	0.0534681	0.00219784	0.0114437	0.0739911	0.132164	0.223666
0.668077	0.0533168	0.00220696	0.0114355	0.074154	0.132149	0.224071
0.668417	0.0532506	0.00221606	0.0114288	0.0742538	0.13219	0.224026
0.668757	0.0532794	0.00222506	0.0113948	0.074263	0.132266	0.223522
0.669096	0.0533365	0.00223391	0.0113417	0.0741735	0.132349	0.222664
0.669436	0.0533318	0.00224253	0.0113147	0.0739877	0.132409	0.221646
0.669776	0.0532236	0.00225086	0.0113177	0.0737346	0.13242	0.220727
0.670115	0.0530519	0.00225883	0.0112837	0.0734584	0.132368	0.220125
0.670455	0.0528984	0.0022664	0.0112243	0.0732062	0.132246	0.219983
0.670795	0.0528473	0.00227352	0.0112046	0.073021	0.132067	0.220308
0.671134	0.0528917	0.00228014	0.0112053	0.0729329	0.131855	0.220955
0.671474	0.0529468	0.00228622	0.0111596	0.0729521	0.131644	0.221708
0.671814	0.0529203	0.00229174	0.0110921	0.0730669	0.131457	0.222298
0.672153	0.0527866	0.00229663	0.0110604	0.0732452	0.131321	0.222529
0.672493	0.052605	0.00230087	0.0110541	0.0734356	0.131252	0.222306
0.672832	0.0524824	0.00230441	0.0110325	0.073606	0.13125	0.221656
0.673172	0.0524634	0.00230725	0.011	0.0737047	0.131301	0.220729
0.673512	0.0525209	0.00230938	0.0109804	0.073693	0.131378	0.219748
0.673851	0.0525668	0.00231079	0.0109783	0.073575	0.13145	0.21896
0.674191	0.0525214	0.00231147	0.0109705	0.0733619	0.131491	0.218562
0.674531	0.0523767	0.00231141	0.0109362	0.0730912	0.131482	0.218634
0.67487	0.0522024	0.0023106	0.0108996	0.0728135	0.131409	0.219116
0.67521	0.052091	0.00230906	0.0108903	0.0725748	0.131268	0.219832
0.67555	0.0520861	0.0023068	0.0108922	0.0724165	0.131075	0.220535
0.675889	0.0521473	0.00230385	0.0108806	0.0723638	0.130856	0.220979
0.676229	0.0521792	0.0023002	0.0108502	0.0724189	0.130639	0.221003
0.676569	0.0521129	0.00229588	0.0108278	0.0725605	0.130461	0.220557
0.676908	0.0519534	0.00229093	0.0108186	0.0727482	0.130339	0.219731
0.677248	0.0517855	0.00228542	0.0108073	0.0729315	0.130285	0.218718
0.677588	0.0516995	0.00227937	0.0107638	0.0730614	0.130295	0.217762
0.677927	0.0517206	0.00227281	0.0107165	0.0731029	0.130349	0.217095
0.678267	0.0517885	0.00226578	0.010704	0.0730347	0.130421	0.216863
0.678606	0.0518057	0.00225831	0.010698	0.0728559	0.130477	0.217089
[truncated: 14,342 more rows]

## Sheet: Figure 4b - velocity amplitude
Time (s)	Case 3 Amplitude (m/s)	Case 8 Amplitude (m/s)	Case 9 Amplitude (m/s)	Case 11 Amplitude (m/s)	Case 12 Amplitude (m/s)	Case 16 Amplitude (m/s)
0	0	0	0	0	0	0
0.000339643	0	0	0	0	0	0
0.000679286	0	0	0	0	0	0
0.00101893	0	0	0	0	0	0
0.00135857	0	0	0	0	0	0
0.00169821	0	0	0	0	0	0
0.00203786	0	0	0	0	0	0
0.0023775	0	0	0	0	0	0
0.00271714	0	0	0	0	0	0
0.00305679	0	0	0	0	0	0
0.00339643	0	0	0	0	0	0
0.00373607	0	0	0	0	0	0
0.00407571	0	0	0	0	0	0
0.00441536	0	0	0	0	0	0
0.004755	0	0	0	0	0	0
0.00509464	0	0	0	0	0	0
0.00543429	0	0	0	0	0	0
0.00577393	0	0	0	0	0	0
0.00611357	0	0	0	0	0	0
0.00645321	0	0	0	0	0	0
0.00679286	0	0	0	0	0	0
0.0071325	0	0	0	0	0	0
0.00747214	0	0	0	0	0	0
0.00781179	0	0	0	0	0	0
0.00815143	0	0	0	0	0	0
0.00849107	0	0	0	0	0	0
0.00883071	0	0	0	0	0	0
0.00917036	0	0	0	0	0	0
0.00951	0	0	0	0	0	0
0.00984964	0	0	0	0	0	0
0.0101893	0	0	0	0	0	0
0.0105289	0	0	0	0	0	0
0.0108686	0	0	0	0	0	0
0.0112082	0	0	0	0	0	0
0.0115479	0	0	0	0	0	0
0.0118875	0	0	0	0	0	0
0.0122271	0	0	0	0	0	0
0.0125668	0	0	0	0	0	0
0.0129064	0	0	0	0	0	0
0.0132461	0	0	0	0	0	0
0.0135857	0	0	0	0	0	0
0.0139254	0	0	0	0	0	0
0.014265	0	0	0	0	0	0
0.0146046	0	0	0	0	0	0
0.0149443	0	0	0	0	0	0
0.0152839	0	0	0	0	0	0
0.0156236	0	0	0	0	0	0
0.0159632	0	0	0	0	0	0
0.0163029	0	0	0	0	0	0
0.0166425	0	0	0	0	0	0
0.0169821	0	0	0	0	0	0
0.0173218	0	0	0	0	0	0
0.0176614	0	0	0	0	0	0
0.0180011	0	0	0	0	0	0
0.0183407	0	0	0	0	0	0
0.0186804	0	0	0	0	0	0
0.01902	0	0	0	0	0	0
0.0193596	0	0	0	0	0	0
0.0196993	0	0	0	0	0	0
0.0200389	0	0	0	0	0	0
0.0203786	0	0	0	0	0	0
0.0207182	0	0	0	0	0	0
0.0210579	0	0	0	0	0	0
0.0213975	0	0	0	0	0	0
0.0217371	0	0	0	0	0	0
0.0220768	0	0	0	0	0	0
0.0224164	0	0	0	0	0	0
0.0227561	0	0	0	0	0	0
0.0230957	0	0	0	0	0	0
0.0234354	0	0	0	0	0	0
0.023775	0	0	0	0	0	0
0.0241146	0	0	0	0	0	0
0.0244543	0	0	0	0	0	0
0.0247939	0	0	0	0	0	0
0.0251336	0	0	0	0	0	0
0.0254732	0	0	0	0	0	0
0.0258129	0	0	0	0	0	0
0.0261525	0	0	0	0	0	0
0.0264921	0	0	0	0	0	0
0.0268318	0	0	0	0	0	0
0.0271714	0	0	0	0	0	0
0.0275111	0	0	0	0	0	0
0.0278507	0	0	0	0	0	0
0.0281904	0	0	0	0	0	0
0.02853	0	0	0	0	0	0
0.0288696	0	0	0	0	0	0
0.0292093	0	0	0	0	0	0
0.0295489	0	0	0	0	0	0
0.0298886	0	0	0	0	0	0
0.0302282	0	0	0	0	0	0
0.0305679	0	0	0	0	0	0
0.0309075	0	0	0	0	0	0
0.0312471	0	0	0	0	0	0
0.0315868	0	0	0	0	0	0
0.0319264	0	0	0	0	0	0
0.0322661	0	0	0	0	0	0
0.0326057	0	0	0	0	0	0
0.0329454	0	0	0	0	0	0
0.033285	0	0	0	0	0	0
0.0336246	0	0	0	0	0	0
0.0339643	0	0	0	0	0	0
0.0343039	0	0	0	0	0	0
0.0346436	0	0	0	0	0	0
0.0349832	0	0	0	0	0	0
0.0353229	0	0	0	0	0	0
0.0356625	0	0	0	0	0	0
0.0360021	0	0	0	0	0	0
0.0363418	0	0	0	0	0	0
0.0366814	0	0	0	0	0	0
0.0370211	0	0	0	0	0	0
0.0373607	0	0	0	0	0	0
0.0377004	0	0	0	0	0	0
0.03804	0	0	0	0	0	0
0.0383796	0	0	0	0	0	0
0.0387193	0	0	0	0	0	0
0.0390589	0	0	0	0	0	0
0.0393986	0	0	0	0	0	0
0.0397382	0	0	0	0	0	0
0.0400779	0	0	0	0	0	0
0.0404175	0	0	0	0	0	0
0.0407571	0	0	0	0	0	0
0.0410968	0	0	0	0	0	0
0.0414364	0	0	0	0	0	0
0.0417761	0	0	0	0	0	0
0.0421157	0.00317211	0.000740706	0.00211944	0.0161299	0.016347	0.0218426
0.0424554	0.00321876	0.000750768	0.00215819	0.0161259	0.0163549	0.0218356
0.042795	0.00326735	0.00076068	0.00220178	0.016123	0.0163555	0.0218319
0.0431346	0.0033042	0.000771414	0.00224598	0.0161212	0.0163664	0.021829
0.0434743	0.00333912	0.000783854	0.00228422	0.0161211	0.0163807	0.0218272
0.0438139	0.00338687	0.000792244	0.00232332	0.0161238	0.0163975	0.0218264
0.0441536	0.0034407	0.00080347	0.00236156	0.0161276	0.016418	0.0218272
0.0444932	0.00349307	0.000813883	0.00239964	0.0161314	0.0164398	0.0218297
0.0448329	0.00354202	0.000824935	0.00244168	0.0161378	0.0164611	0.0218343
0.0451725	0.00359767	0.000838924	0.00248794	0.016146	0.0164824	0.0218409
0.0455121	0.00364673	0.000849795	0.00252809	0.0161553	0.0165032	0.0218496
0.0458518	0.00369155	0.000861369	0.00256682	0.0161597	0.016523	0.0218602
0.0461914	0.00375265	0.00087081	0.00259221	0.016169	0.0165414	0.0218724
0.0465311	0.00380109	0.000876543	0.00262789	0.016179	0.0165579	0.0218862
0.0468707	0.00385185	0.000888083	0.00266906	0.0161891	0.0165779	0.0219016
0.0472104	0.0039247	0.00089936	0.00271362	0.0161997	0.0165976	0.0219174
0.04755	0.00398538	0.000911228	0.0027543	0.0162093	0.0166121	0.0219333
0.0478896	0.00405067	0.000921136	0.00278933	0.0162168	0.0166244	0.0219484
0.0482293	0.00412994	0.000930113	0.00281834	0.0162203	0.0166355	0.0219611
0.0485689	0.00419162	0.000941105	0.00283927	0.0162228	0.0166435	0.0219722
0.0489086	0.00424553	0.000953734	0.00287303	0.0162227	0.0166484	0.0219792
0.0492482	0.00432777	0.000965193	0.00291534	0.016219	0.01665	0.02198
0.0495879	0.00441042	0.000973004	0.00295191	0.0162121	0.0166467	0.0219805
0.0499275	0.0044885	0.00098411	0.00299009	0.016202	0.0166362	0.0219795
0.0502671	0.00455099	0.000994421	0.00301903	0.0161885	0.0166268	0.0219747
0.0506068	0.00462062	0.00100465	0.00304651	0.0161703	0.0166146	0.0219656
0.0509464	0.00468637	0.00101829	0.0030806	0.0161494	0.0165992	0.0219509
0.0512861	0.00475878	0.00103137	0.00312989	0.0161259	0.0165808	0.0219308
0.0516257	0.00483577	0.00104268	0.00317953	0.0160965	0.0165548	0.0219066
0.0519654	0.00492204	0.0010534	0.0032161	0.0160701	0.016526	0.0218786
0.052305	0.00497802	0.00106492	0.00324542	0.0160392	0.0165	0.0218474
0.0526446	0.00504106	0.00107697	0.00328917	0.0160063	0.016473	0.0218133
0.0529843	0.00511021	0.00108809	0.00333285	0.0159712	0.0164446	0.0217745
0.0533239	0.00518255	0.00110098	0.00337489	0.0159331	0.016415	0.0217232
0.0536636	0.00525811	0.00111124	0.00342622	0.0158946	0.0163845	0.0216758
0.0540032	0.00531101	0.00111892	0.00347278	0.0158567	0.0163534	0.0216361
0.0543429	0.00540183	0.00113328	0.00352068	0.0158211	0.0163242	0.021599
0.0546825	0.00548797	0.00114427	0.00356154	0.015793	0.0163003	0.0215637
0.0550221	0.00556483	0.00115169	0.0036013	0.0157618	0.0162752	0.0215189
0.0553618	0.00564671	0.00116552	0.0036352	0.0157385	0.0162503	0.0214866
0.0557014	0.00574844	0.00117904	0.003688	0.0157132	0.0162239	0.0214587
0.0560411	0.00583673	0.00119319	0.00373683	0.0156989	0.0162018	0.0214347
0.0563807	0.00592115	0.00120192	0.00377805	0.0156789	0.0161796	0.0214166
0.0567204	0.00601012	0.00121782	0.00384228	0.0156641	0.0161547	0.0214027
0.05706	0.00609741	0.00123223	0.003914	0.0156639	0.016133	0.0213929
0.0573996	0.00619868	0.00124667	0.00397299	0.0156626	0.0161111	0.0213872
0.0577393	0.00627687	0.0012622	0.00404783	0.0156696	0.0160922	0.0213704
0.0580789	0.00635865	0.00127497	0.0041228	0.0156826	0.0160697	0.0213601
0.0584186	0.00644108	0.00128787	0.00419795	0.015697	0.0160563	0.0213391
0.0587582	0.00653914	0.00130034	0.00427709	0.0157128	0.0160404	0.0213361
0.0590979	0.00665638	0.00131194	0.00434381	0.0157321	0.0160262	0.0213448
0.0594375	0.00676636	0.00133089	0.0044332	0.0157509	0.0160186	0.0213436
0.0597771	0.00684745	0.00134293	0.0045032	0.0157701	0.0160052	0.0213445
0.0601168	0.00693456	0.00135649	0.004587	0.015787	0.0159934	0.0213545
0.0604564	0.00701455	0.00137443	0.00465729	0.0158003	0.0159819	0.0213565
0.0607961	0.0070901	0.00138577	0.00473877	0.0158145	0.0159738	0.0213725
0.0611357	0.00718047	0.00140161	0.00481741	0.0158245	0.0159687	0.0213878
0.0614754	0.00729145	0.00141785	0.00488721	0.0158286	0.0159647	0.0213969
0.061815	0.00736796	0.00143379	0.00496766	0.0158259	0.0159596	0.0214062
0.0621546	0.0074562	0.00145047	0.0050518	0.0158265	0.0159565	0.021413
0.0624943	0.00751843	0.00146427	0.00512631	0.0158209	0.0159557	0.0214168
0.0628339	0.00763215	0.00147559	0.00519462	0.0158137	0.0159546	0.021418
0.0631736	0.00772472	0.00149166	0.00527201	0.0158018	0.0159528	0.0214148
0.0635132	0.00780329	0.00150843	0.0053373	0.0157738	0.0159519	0.0214079
0.0638529	0.00786852	0.00152686	0.00539134	0.0157501	0.0159517	0.0213973
0.0641925	0.00793244	0.00154467	0.0054641	0.0157176	0.015952	0.0213831
0.0645321	0.00800741	0.00155746	0.00550817	0.0156791	0.0159528	0.0213692
0.0648718	0.00808623	0.00157604	0.00557957	0.0156364	0.0159613	0.0213406
0.0652114	0.00817442	0.00159159	0.00563404	0.0155892	0.0159615	0.0213128
0.0655511	0.00822937	0.00160731	0.00569204	0.0155372	0.015968	0.0212804
0.0658907	0.00827499	0.00162083	0.00574868	0.01548	0.0159678	0.0212433
0.0662304	0.00835567	0.00163935	0.00581631	0.0154119	0.0159856	0.0212022
0.06657	0.0084287	0.00166124	0.00587701	0.0153475	0.015989	0.0211576
0.0669096	0.0085475	0.00168269	0.00595569	0.0152784	0.0160245	0.0211108
0.0672493	0.00859098	0.00169699	0.00601751	0.0152031	0.0160223	0.0210747
0.0675889	0.00866244	0.00171319	0.00607149	0.0151266	0.016013	0.0210316
0.0679286	0.00872671	0.00173549	0.00613128	0.0150469	0.0160027	0.0209766
0.0682682	0.00879226	0.00174819	0.00618708	0.0149731	0.0160178	0.0209425
0.0686079	0.00886522	0.00175388	0.00621988	0.0149058	0.0160393	0.020895
0.0689475	0.00892289	0.0017685	0.00625533	0.014845	0.016014	0.0208438
0.0692871	0.00897896	0.00177831	0.00632676	0.0147814	0.0160248	0.0208087
0.0696268	0.00904699	0.00179702	0.0063835	0.0147072	0.016018	0.02076
0.0699664	0.00912265	0.00181767	0.00644094	0.0146565	0.0160543	0.0207125
0.0703061	0.00918664	0.00183606	0.00649087	0.0146095	0.016017	0.0206552
0.0706457	0.00922593	0.00184586	0.00654595	0.0145699	0.0160042	0.0206165
0.0709854	0.00927845	0.00185341	0.00659311	0.0145433	0.0159621	0.0205478
0.071325	0.00933505	0.00187091	0.00665924	0.0145354	0.0159637	0.0205083
0.0716646	0.00940157	0.0018895	0.00673941	0.0145286	0.0159296	0.0204683
0.0720043	0.00946826	0.00191164	0.00679457	0.0145336	0.0158855	0.0204632
0.0723439	0.0095239	0.00192987	0.00685648	0.0145397	0.0158733	0.0204543
0.0726836	0.00958598	0.00195139	0.00691273	0.0145532	0.0158355	0.0204552
0.0730232	0.00963519	0.00197083	0.00696687	0.0145913	0.0158322	0.0204224
0.0733629	0.00969429	0.00199874	0.00702886	0.0146035	0.0157725	0.02039
0.0737025	0.00973064	0.00201738	0.00711491	0.0146298	0.0157153	0.020415
0.0740421	0.00978311	0.00204198	0.00719454	0.0146865	0.0156978	0.0204814
0.0743818	0.00985133	0.0020647	0.00728032	0.0147271	0.0156358	0.0205645
0.0747214	0.0099091	0.00209256	0.00736376	0.0147533	0.0155892	0.0206106
0.0750611	0.009959	0.00212551	0.00743674	0.0148089	0.0155467	0.0206715
0.0754007	0.0100183	0.00214898	0.00750628	0.0148352	0.0155281	0.0207084
0.0757404	0.0100723	0.00217445	0.00759221	0.0148849	0.0154994	0.0207203
0.07608	0.0101045	0.00219348	0.00768107	0.0149469	0.015491	0.0207759
0.0764196	0.0101558	0.00220891	0.00776761	0.0149622	0.0155764	0.0208991
0.0767593	0.0101984	0.00224212	0.00786314	0.0150079	0.0156826	0.0209433
0.0770989	0.0102504	0.00226563	0.00795589	0.0150536	0.0157679	0.0210211
0.0774386	0.0103057	0.00228168	0.00804572	0.0150961	0.0158184	0.0211071
0.0777782	0.0103721	0.00231066	0.00814477	0.0151412	0.015996	0.0211946
0.0781179	0.0104129	0.0023388	0.00822171	0.0151938	0.0161075	0.021301
0.0784575	0.0104698	0.00235345	0.00832787	0.0152887	0.0162248	0.0213901
0.0787971	0.0105165	0.00238684	0.00840377	0.0154004	0.0163612	0.0214718
0.0791368	0.0105775	0.00239712	0.00850144	0.0154612	0.0165232	0.0215571
0.0794764	0.0106369	0.00241157	0.00860334	0.0156252	0.0167615	0.0217048
0.0798161	0.0106716	0.00244164	0.00866118	0.0158034	0.0169163	0.0218214
0.0801557	0.0107094	0.00247103	0.00875496	0.0159741	0.0170219	0.021918
0.0804954	0.0107535	0.00249082	0.00882885	0.0162358	0.0172181	0.0221404
0.080835	0.0107765	0.00250974	0.00890103	0.0164263	0.017403	0.0223116
0.0811746	0.0108105	0.00252969	0.00897294	0.0165824	0.0176483	0.0224391
0.0815143	0.010848	0.00255272	0.0090428	0.0168824	0.0178922	0.0226589
0.0818539	0.0109025	0.00256477	0.00912569	0.0171101	0.0181017	0.0228679
0.0821936	0.0109262	0.00258714	0.00919011	0.0173423	0.0182682	0.022984
0.0825332	0.0110192	0.00260593	0.00924047	0.0175529	0.0183993	0.0231158
0.0828729	0.0110778	0.00261891	0.00932164	0.0177926	0.018609	0.0232402
0.0832125	0.0111234	0.00263383	0.00940907	0.0180995	0.0189025	0.0234223
0.0835521	0.0111659	0.00268008	0.00947368	0.0183209	0.0191013	0.023619
0.0838918	0.0111997	0.00272657	0.00957331	0.0186052	0.0193513	0.023914
0.0842314	0.0112463	0.00274128	0.00965784	0.0188537	0.0196236	0.0241431
0.0845711	0.0113046	0.00276772	0.00970721	0.0191682	0.0198945	0.0243327
0.0849107	0.0113531	0.00278735	0.00975208	0.0195293	0.0200537	0.0245441
0.0852504	0.011389	0.00280473	0.00983753	0.0197257	0.0203796	0.0248238
0.08559	0.0114151	0.00283438	0.00991726	0.0200413	0.0206988	0.0250301
0.0859296	0.0114552	0.00285202	0.0100168	0.0202889	0.0210258	0.0251687
0.0862693	0.0114801	0.00286483	0.0100878	0.0205364	0.0213512	0.025436
0.0866089	0.011523	0.00287137	0.01015	0.0208215	0.0215736	0.0256676
0.0869486	0.0115592	0.00288754	0.010215	0.0210663	0.0218144	0.0258132
0.0872882	0.0116016	0.00290887	0.0103099	0.021329	0.0220067	0.0260159
0.0876279	0.0116355	0.00293179	0.0104045	0.0215381	0.0223264	0.0262205
0.0879675	0.0116748	0.00295747	0.0104775	0.0218187	0.0226773	0.0263427
0.0883071	0.0116929	0.00298574	0.0105393	0.022025	0.0228541	0.0265144
0.0886468	0.0117255	0.00299947	0.0105847	0.0222566	0.0231829	0.0267599
0.0889864	0.0117648	0.00303098	0.0106479	0.0225604	0.0234782	0.0268831
0.0893261	0.0117936	0.00306113	0.0107006	0.0226924	0.0237301	0.0269932
0.0896657	0.0118359	0.00309324	0.0107604	0.023026	0.0240195	0.0271462
0.0900054	0.0118504	0.0031259	0.0108295	0.0232589	0.0242598	0.0273182
0.090345	0.0118687	0.00314258	0.0108898	0.0236001	0.0246825	0.0274672
0.0906846	0.0119021	0.00316762	0.0109571	0.0238704	0.0249958	0.0275928
0.0910243	0.0119262	0.00319699	0.0110206	0.0240649	0.0252664	0.0277264
0.0913639	0.0119531	0.00322063	0.0111119	0.0242708	0.0255783	0.027875
0.0917036	0.0119809	0.00324124	0.0112077	0.0245068	0.0258437	0.028098
0.0920432	0.0120077	0.00324693	0.0112851	0.0247108	0.0259672	0.0282977
0.0923829	0.012032	0.00325945	0.0113416	0.0250694	0.0262596	0.028523
0.0927225	0.0120568	0.00329267	0.0113992	0.0252525	0.0264018	0.0286658
0.0930621	0.0120805	0.0033221	0.011455	0.0254741	0.026637	0.0288751
0.0934018	0.0120993	0.00333636	0.0115227	0.0257533	0.0269352	0.0290356
0.0937414	0.0121367	0.00335852	0.011597	0.0259628	0.0272917	0.029273
0.0940811	0.0121591	0.0033644	0.011657	0.0261688	0.0276381	0.0295018
0.0944207	0.0121888	0.00337692	0.0116893	0.0264551	0.028025	0.029612
0.0947604	0.0122071	0.00341413	0.0117423	0.0266866	0.0282568	0.0297771
0.0951	0.0122435	0.00344207	0.0118473	0.0269655	0.0284539	0.0299003
0.0954396	0.0122717	0.00348087	0.0118825	0.0271819	0.0288637	0.029968
0.0957793	0.0122959	0.0035288	0.0119181	0.0274685	0.0291401	0.0301637
0.0961189	0.0123277	0.00355855	0.0119504	0.027787	0.0294368	0.0303593
0.0964586	0.0123587	0.00358323	0.0120073	0.0280633	0.0297803	0.0306283
0.0967982	0.0123961	0.00361454	0.0120509	0.0281894	0.030117	0.0308103
0.0971379	0.012425	0.00364022	0.0121148	0.0284358	0.0302856	0.0309343
0.0974775	0.012465	0.0036607	0.0121463	0.0286312	0.0306755	0.0310034
0.0978171	0.0124859	0.00367287	0.0122009	0.0288345	0.0309473	0.0311036
0.0981568	0.0125101	0.00370716	0.0122684	0.0290155	0.0313044	0.0313277
0.0984964	0.0125261	0.00374537	0.0122993	0.029212	0.0316311	0.0314783
0.0988361	0.0125487	0.00375777	0.0123563	0.0294773	0.031854	0.0317233
0.0991757	0.0125646	0.00377679	0.0123792	0.0296547	0.0321695	0.0317444
0.0995154	0.0125924	0.00380004	0.0124178	0.0299091	0.0325629	0.0318597
0.099855	0.012621	0.00382269	0.0124734	0.0300533	0.0328628	0.031978
0.100195	0.0126507	0.00383957	0.0125166	0.0301643	0.0331981	0.0321236
0.100534	0.0126752	0.00386857	0.0125518	0.0302974	0.0336899	0.0322603
0.100874	0.0127002	0.0039328	0.012606	0.0304653	0.03415	0.032321
0.101214	0.0127203	0.00395345	0.012672	0.0307464	0.0342864	0.0324405
0.101553	0.0127312	0.00395845	0.0127203	0.0310491	0.034777	0.03258
0.101893	0.0127533	0.00398095	0.0127472	0.0312818	0.0352905	0.0326495
0.102233	0.0127795	0.00398468	0.0127851	0.0314268	0.0356863	0.032763
0.102572	0.0128064	0.00399542	0.0128115	0.0315844	0.0359072	0.0329058
0.102912	0.0128139	0.00402564	0.012848	0.0317653	0.0363009	0.0329521
0.103251	0.0128298	0.00404203	0.0128962	0.0320287	0.0366462	0.0329827
0.103591	0.0128563	0.00405879	0.0129217	0.03208	0.0368355	0.0331192
0.103931	0.0128689	0.00409972	0.0129375	0.0322408	0.0371811	0.0332313
0.10427	0.0128794	0.00413218	0.0129733	0.0324657	0.0374852	0.0332615
0.10461	0.0128943	0.00416003	0.0129959	0.0325479	0.0378644	0.0333498
0.10495	0.012914	0.0041787	0.0130402	0.0327317	0.0381303	0.0334242
0.105289	0.0129381	0.00419695	0.013061	0.0328565	0.038345	0.033484
0.105629	0.0129561	0.00422557	0.0131045	0.0329641	0.0386213	0.033593
0.105969	0.0129641	0.00425093	0.0131248	0.0331101	0.0389165	0.0336457
0.106308	0.0129812	0.00428895	0.0131726	0.0332713	0.039134	0.0337559
0.106648	0.0129892	0.00429261	0.0132142	0.0334038	0.0392225	0.0338201
0.106987	0.0129963	0.00434302	0.0132594	0.033444	0.0394911	0.0338996
0.107327	0.0130098	0.00437926	0.0133193	0.0335599	0.0398061	0.0339792
0.107667	0.0130437	0.00439792	0.0133363	0.0337123	0.0401789	0.0340495
0.108006	0.01307	0.00440788	0.0133729	0.0338123	0.0402339	0.03412
0.108346	0.0130916	0.00441108	0.013404	0.03398	0.0405572	0.0341909
0.108686	0.0131	0.00443564	0.0134427	0.0340574	0.0406938	0.0342826
0.109025	0.0131159	0.00446095	0.0134741	0.0341964	0.0408004	0.0343591
0.109365	0.0131424	0.0044811	0.0135111	0.0342662	0.0410372	0.0343937
0.109705	0.0131846	0.0045071	0.0135449	0.0343644	0.041227	0.0344641
0.110044	0.01321	0.00452826	0.0135812	0.03441	0.0413301	0.0344977
0.110384	0.0132381	0.00455802	0.0136154	0.0345395	0.0415929	0.0345527
0.110724	0.0132654	0.00456248	0.0136307	0.0346105	0.041983	0.0346125
0.111063	0.0132771	0.00459141	0.0136555	0.0346951	0.0420487	0.0346778
0.111403	0.0132868	0.00460247	0.0136758	0.0348161	0.0422728	0.0347129
0.111742	0.0132928	0.00461747	0.0136945	0.0348562	0.0423633	0.0347706
0.112082	0.0133081	0.00462455	0.0137283	0.0349256	0.0426023	0.0348514
0.112422	0.0133296	0.00465116	0.0138141	0.0349825	0.0427397	0.0349466
0.112761	0.0133432	0.00467759	0.0138615	0.0350342	0.042872	0.0350138
0.113101	0.0133468	0.00470404	0.0139552	0.0351055	0.0432	0.035068
0.113441	0.0133622	0.00471242	0.0140148	0.0351616	0.043626	0.0350885
0.11378	0.0133711	0.0047178	0.0140681	0.0353176	0.0437915	0.0351098
0.11412	0.0133785	0.00472776	0.0141121	0.0353447	0.0439469	0.0351716
0.11446	0.0133978	0.00473459	0.0141467	0.0353687	0.0440618	0.0352081
0.114799	0.0134213	0.00476254	0.0141823	0.0354106	0.0441156	0.0352204
0.115139	0.0134287	0.00480144	0.0142477	0.0355031	0.0442912	0.0352476
0.115479	0.0134634	0.00480793	0.0142772	0.0356065	0.0443355	0.0353174
0.115818	0.0134814	0.00480961	0.0143162	0.0356609	0.0443692	0.0353666
0.116158	0.013491	0.00482555	0.0143617	0.0357299	0.0444516	0.0354014
0.116498	0.0134921	0.00483412	0.014408	0.0357468	0.0444626	0.0354266
0.116837	0.0135214	0.00483926	0.0144475	0.0357935	0.0444815	0.0354862
0.117177	0.0135312	0.00484404	0.0145034	0.0358208	0.044558	0.0355073
0.117516	0.013539	0.0048448	0.0145212	0.0358431	0.0445842	0.0355481
0.117856	0.0135469	0.0048618	0.0145561	0.0358676	0.0446388	0.0355701
0.118196	0.0135642	0.00487268	0.0145644	0.0359004	0.0447668	0.0355933
0.118535	0.0135738	0.00488313	0.0146285	0.0359628	0.0448366	0.0355982
0.118875	0.0135795	0.00489348	0.014651	0.0360211	0.0448958	0.035625
0.119215	0.0136048	0.00489851	0.0147024	0.0360778	0.0449408	0.0356416
0.119554	0.0136237	0.00490168	0.0147669	0.0361087	0.0449908	0.035658
0.119894	0.0136304	0.00490476	0.0147833	0.0361299	0.0450516	0.0356911
0.120234	0.0136473	0.00490773	0.0148239	0.0361692	0.0450953	0.0356893
0.120573	0.0136705	0.00491069	0.014861	0.0362078	0.0451385	0.035696
0.120913	0.0136888	0.0049201	0.0148859	0.0362575	0.0451883	0.0357071
0.121252	0.0137101	0.00492252	0.0149403	0.0362959	0.0452342	0.0357572
0.121592	0.0137293	0.00493548	0.0149768	0.0363136	0.0452771	0.0358176
0.121932	0.0137557	0.00494398	0.0150138	0.0363408	0.0453331	0.0358281
0.122271	0.0137828	0.00495034	0.015019	0.0364332	0.0453604	0.0358341
0.122611	0.013798	0.0049721	0.015041	0.0364702	0.0454069	0.0358392
0.122951	0.0138082	0.00498029	0.015089	0.0365245	0.0454165	0.0358435
0.12329	0.0138105	0.00498513	0.0151001	0.0365477	0.0454588	0.0358471
0.12363	0.013822	0.00498975	0.0151123	0.0365594	0.0454796	0.0358515
0.12397	0.0138349	0.00499421	0.015149	0.0365719	0.0455006	0.0358691
0.124309	0.0138851	0.00499854	0.0151979	0.0366459	0.045523	0.0358758
0.124649	0.0138949	0.0050047	0.0152236	0.0366969	0.0455357	0.0358746
0.124989	0.0139155	0.00501652	0.0152443	0.0367062	0.0455655	0.0358736
0.125328	0.013924	0.00502029	0.0152753	0.0367271	0.0455744	0.0358727
0.125668	0.0139385	0.00503148	0.0152909	0.0367331	0.0455933	0.0358725
0.126007	0.0139455	0.00503559	0.0153351	0.0367434	0.04561	0.0359044
0.126347	0.0139515	0.00504714	0.0153585	0.0367554	0.045632	0.0359188
0.126687	0.0139592	0.00506344	0.015372	0.0367654	0.0456551	0.0359301
0.127026	0.0139732	0.0050661	0.0154139	0.0367807	0.0456765	0.0359383
0.127366	0.0139999	0.00507433	0.0154345	0.0368122	0.0456964	0.0359404
0.127706	0.014009	0.00508047	0.0154467	0.0368403	0.045715	0.0359428
0.128045	0.0140202	0.00508971	0.0154745	0.0368588	0.0457325	0.0359454
0.128385	0.0140278	0.00509893	0.0155015	0.0368654	0.0457492	0.0359483
0.128725	0.0140453	0.00510812	0.0155283	0.0368799	0.045765	0.0359515
0.129064	0.0140608	0.00511717	0.0155436	0.0368876	0.0457803	0.0359551
0.129404	0.0140871	0.00512229	0.0155708	0.0368976	0.045795	0.035959
0.129744	0.0140892	0.00512646	0.0156036	0.0369387	0.0458093	0.0359654
0.130083	0.0140955	0.00512905	0.015634	0.0369585	0.0458232	0.0359818
0.130423	0.0141074	0.0051326	0.0156548	0.0369652	0.0458628	0.035996
0.130763	0.0141122	0.00513564	0.0156544	0.03697	0.0458958	0.036013
0.131102	0.0141088	0.00514634	0.0156524	0.0369826	0.0459105	0.0360169
0.131442	0.0141055	0.0051601	0.0156495	0.0369891	0.0459339	0.0360208
0.131781	0.014104	0.00517389	0.0156696	0.036998	0.0459475	0.0360251
0.132121	0.0141133	0.00517652	0.0157064	0.0370065	0.0459712	0.0360292
0.132461	0.0141093	0.00517856	0.0157363	0.0370158	0.0460113	0.036033
0.1328	0.0141179	0.00518303	0.015754	0.0370259	0.0460192	0.0360365
0.13314	0.014124	0.00518353	0.015763	0.0370361	0.0460261	0.03604
0.13348	0.0141331	0.00518289	0.015775	0.0370608	0.0460326	0.0360455
0.133819	0.0141547	0.00518344	0.0157903	0.0370756	0.0460388	0.0360628
0.134159	0.0141597	0.00518933	0.0158279	0.0370854	0.0460448	0.0360755
0.134499	0.0141592	0.00519762	0.0158403	0.0370911	0.0460504	0.036078
0.134838	0.014163	0.00520538	0.0158631	0.0370975	0.0460557	0.0360879
0.135178	0.0141662	0.00521258	0.0158808	0.0370981	0.0460607	0.0361055
0.135518	0.01417	0.00521417	0.0159078	0.0370985	0.0460681	0.0361202
0.135857	0.0141759	0.0052157	0.0159145	0.0370987	0.0460768	0.0361238
0.136197	0.0141934	0.00522543	0.015928	0.0370987	0.0460853	0.0361284
0.136536	0.0142042	0.00522733	0.0159455	0.0370986	0.0460894	0.0361357
0.136876	0.0142049	0.00522805	0.0159621	0.0370985	0.0460933	0.0361393
0.137216	0.014201	0.00522864	0.0159641	0.0370982	0.0460968	0.0361421
0.137555	0.0142076	0.00522909	0.0159617	0.0370979	0.046106	0.0361457
0.137895	0.0142253	0.0052296	0.0159642	0.0370976	0.0461216	0.0361492
0.138235	0.0142475	0.00523055	0.0159848	0.0370972	0.0461266	0.0361506
0.138574	0.014263	0.00523441	0.0160047	0.0370968	0.0461272	0.0361499
0.138914	0.0142838	0.00523881	0.0160254	0.0370963	0.0461276	0.0361473
0.139254	0.0143052	0.00523425	0.0160381	0.0370959	0.0461279	0.0361447
0.139593	0.0143029	0.00523477	0.0160472	0.0370955	0.0461281	0.0361491
0.139933	0.0143168	0.00523527	0.0160508	0.0370951	0.0461281	0.0361542
0.140272	0.0143429	0.00523576	0.0160758	0.0370947	0.0461282	0.0361542
0.140612	0.0143501	0.00523626	0.0160765	0.0370943	0.0461282	0.0361542
0.140952	0.0143692	0.00523673	0.0160867	0.0370915	0.046129	0.0361546
0.141291	0.0143762	0.00523569	0.0161152	0.037087	0.0461324	0.0361551
0.141631	0.0143895	0.00523745	0.0161438	0.0370901	0.0461357	0.0361565
0.141971	0.0144036	0.00523781	0.0161449	0.0370912	0.0461388	0.0361741
0.14231	0.014406	0.00523813	0.0161579	0.0370886	0.0461418	0.0361951
0.14265	0.0144145	0.00523841	0.0161779	0.0370863	0.0461447	0.0361964
0.14299	0.0144173	0.00523864	0.0162213	0.0370883	0.0461476	0.0362206
0.143329	0.0144212	0.00523883	0.0162452	0.0370861	0.0461503	0.0362245
0.143669	0.014426	0.00523897	0.0162692	0.0370838	0.046153	0.0362513
0.144009	0.014433	0.00522869	0.0162972	0.0370815	0.0461556	0.0362614
0.144348	0.0144436	0.00522927	0.0163055	0.0370738	0.0461581	0.0362604
0.144688	0.0144547	0.00523057	0.0162997	0.0370648	0.0461572	0.0362567
0.145028	0.014465	0.00523434	0.0163095	0.037057	0.0461541	0.0362574
0.145367	0.0144807	0.00523893	0.0163303	0.037057	0.0461511	0.0362612
0.145707	0.0144832	0.00523878	0.0163692	0.0370584	0.0461481	0.0362579
0.146046	0.0144905	0.0052386	0.0164097	0.0370543	0.0461452	0.0362609
0.146386	0.0144957	0.00523838	0.016433	0.0370489	0.0461424	0.036239
0.146726	0.0145002	0.0052389	0.0164628	0.0370472	0.0461398	0.036212
0.147065	0.0145038	0.00523983	0.0164866	0.0370488	0.0461374	0.0362298
0.147405	0.0145021	0.00524063	0.0164995	0.0370496	0.0461354	0.0362058
0.147745	0.0145093	0.00523857	0.0165584	0.0370622	0.0461336	0.0362055
0.148084	0.0145021	0.00523697	0.0165996	0.0370595	0.0461323	0.0362078
0.148424	0.0145191	0.00523671	0.0166448	0.0370564	0.0461314	0.0361992
0.148764	0.0145126	0.00523665	0.016731	0.0370463	0.0461309	0.0361848
0.149103	0.0145223	0.00523697	0.0167506	0.0370336	0.0461325	0.0361701
0.149443	0.0145107	0.00523843	0.0167989	0.0370284	0.0461415	0.0361653
0.149783	0.0145141	0.0052401	0.0168397	0.0370258	0.0461509	0.0361763
0.150122	0.0145438	0.00524165	0.0168741	0.0370072	0.0461605	0.0361869
0.150462	0.0145658	0.00524307	0.0168977	0.0370049	0.0461703	0.036187
0.150801	0.0145801	0.00524415	0.0169768	0.0370056	0.0461801	0.0361807
0.151141	0.0145795	0.00524425	0.0170135	0.0370092	0.0461899	0.0361427
0.151481	0.0145968	0.00524433	0.017124	0.0370084	0.0461997	0.0361349
0.15182	0.0146202	0.00524439	0.0171941	0.0370085	0.0462022	0.0361424
0.15216	0.0146173	0.00524517	0.0172522	0.0370079	0.0462033	0.0361533
0.1525	0.0146061	0.00524676	0.0173799	0.0370027	0.0461835	0.0361602
0.152839	0.0146009	0.00524822	0.0174871	0.0370012	0.046163	0.0361752
0.153179	0.0145937	0.00524953	0.0175484	0.0369984	0.0461423	0.0361926
0.153519	0.0145858	0.0052503	0.0176682	0.0369933	0.0461266	0.0361789
0.153858	0.0145911	0.00525045	0.0177417	0.03699	0.0461223	0.0361488
0.154198	0.0145865	0.00524542	0.0178078	0.0369704	0.0461083	0.0361695
0.154537	0.0146079	0.00524425	0.0178949	0.0369232	0.0460899	0.0361611
0.154877	0.014601	0.00524414	0.0180609	0.0368933	0.046089	0.0361696
0.155217	0.0146007	0.005244	0.0182729	0.0368686	0.0460799	0.0361914
0.155556	0.0145923	0.00524381	0.0184818	0.0368782	0.046068	0.0361195
0.155896	0.0145836	0.00523817	0.0185954	0.0368707	0.046056	0.0361745
0.156236	0.014575	0.00523789	0.0187142	0.0368628	0.04605	0.0361788
0.156575	0.0145782	0.00523743	0.0189317	0.0368603	0.0460456	0.0361961
0.156915	0.0145823	0.00523011	0.0191254	0.0368135	0.0460411	0.0362097
0.157255	0.0145899	0.00522949	0.0195308	0.0368082	0.0460347	0.0362069
0.157594	0.0145701	0.00522888	0.019723	0.0368036	0.0460134	0.0362475
0.157934	0.0145697	0.00520137	0.0199805	0.0367618	0.045993	0.0362572
0.158274	0.0146059	0.00520163	0.0203534	0.0367374	0.0459735	0.0362336
0.158613	0.0146158	0.00520196	0.0205667	0.0367287	0.0459496	0.0362196
0.158953	0.0146083	0.00520227	0.0207365	0.0367314	0.0459324	0.0362143
0.159293	0.0145957	0.00516821	0.0209274	0.0366996	0.0459253	0.036246
0.159632	0.0145788	0.00514911	0.0212219	0.0366763	0.0459185	0.0362695
0.159972	0.0145682	0.00513325	0.0216856	0.0366534	0.0459117	0.0363195
0.160311	0.0145575	0.00512615	0.0219916	0.0366038	0.0459049	0.0363304
0.160651	0.0145348	0.00510507	0.0224269	0.0365762	0.0458982	0.0363269
0.160991	0.0145334	0.00509971	0.0227367	0.0365315	0.045882	0.036351
0.16133	0.0144971	0.00509382	0.0230192	0.0365122	0.0458504	0.0363444
0.16167	0.0144452	0.00508277	0.0233864	0.0364309	0.0458286	0.0363433
0.16201	0.0144215	0.00508059	0.0239868	0.0364019	0.0457451	0.0363535
0.162349	0.0143847	0.00507098	0.0244983	0.0363641	0.0456967	0.0363194
0.162689	0.0143994	0.00506003	0.0249167	0.036304	0.0456831	0.0363604
0.163029	0.0144101	0.00504595	0.0255209	0.0362615	0.0456703	0.0363814
0.163368	0.0143964	0.00500148	0.0260199	0.0362251	0.0456396	0.0363519
0.163708	0.014376	0.00493439	0.0267523	0.0361987	0.0456307	0.0364436
0.164048	0.0143409	0.00493196	0.0271754	0.0361654	0.0455758	0.0364429
0.164387	0.0142865	0.00492583	0.0274047	0.0361028	0.0454741	0.0364314
0.164727	0.0142707	0.00492513	0.0281117	0.0360406	0.0453511	0.0364165
0.165066	0.0142652	0.00492387	0.0284259	0.0360068	0.0453339	0.0364211
0.165406	0.0142489	0.00489149	0.02908	0.0359553	0.0453125	0.0364095
0.165746	0.0142408	0.00488469	0.0298075	0.0359079	0.0452287	0.0363972
0.166085	0.0142222	0.00487946	0.0306466	0.035886	0.0451578	0.0364365
0.166425	0.0141987	0.00487107	0.0312677	0.0358628	0.0451261	0.0363759
0.166765	0.0142023	0.00485607	0.0319973	0.0358318	0.0451211	0.0364295
0.167104	0.0141536	0.00484206	0.0327376	0.0357359	0.0451151	0.0365044
0.167444	0.0141064	0.00483509	0.0334726	0.0356516	0.0450556	0.0364736
0.167784	0.0140603	0.00483244	0.0343055	0.0356174	0.0449967	0.0365258
0.168123	0.0140232	0.00483074	0.0351213	0.0354575	0.0449452	0.0365602
0.168463	0.0139898	0.00480978	0.0361087	0.0354282	0.0448511	0.0365525
0.168802	0.0139597	0.00478286	0.0369343	0.0353866	0.0447898	0.0366332
0.169142	0.0139362	0.00476971	0.0376001	0.0353617	0.0447525	0.0368136
0.169482	0.0139436	0.00474084	0.0385383	0.035313	0.0447242	0.0367136
0.169821	0.0139329	0.00472422	0.0394243	0.0352858	0.0446641	0.0368739
0.170161	0.0139018	0.00469096	0.0399787	0.0352276	0.044586	0.0369687
0.170501	0.0138724	0.00468571	0.0407854	0.0351586	0.0445315	0.037068
0.17084	0.0138728	0.00468382	0.041378	0.035138	0.0444656	0.0370745
0.17118	0.013844	0.00465479	0.0419686	0.035114	0.0443089	0.0371843
0.17152	0.013824	0.00464286	0.0427231	0.0350264	0.0442024	0.0372449
0.171859	0.0138243	0.00462355	0.0436411	0.0349398	0.0441811	0.0372351
0.172199	0.0138178	0.00459841	0.0445055	0.0348655	0.0441278	0.0373227
0.172539	0.0138031	0.00459686	0.0454854	0.0347725	0.0440646	0.0373979
0.172878	0.0137927	0.00458361	0.0461618	0.0347128	0.0439642	0.0374889
0.173218	0.0137823	0.00455926	0.0469904	0.0345728	0.0438638	0.0375523
0.173558	0.0137875	0.00454656	0.0477723	0.0344604	0.0437768	0.0376666
0.173897	0.0138324	0.00454301	0.0490186	0.034403	0.0437385	0.03776
0.174237	0.0138157	0.00453936	0.050186	0.0343166	0.0434731	0.0380531
0.174576	0.0138118	0.00449301	0.0516426	0.0342411	0.0433446	0.0381153
0.174916	0.0137927	0.00447476	0.0528434	0.0342081	0.0431688	0.0382563
0.175256	0.0137962	0.00446002	0.0538822	0.0341177	0.0430096	0.0385079
0.175595	0.0137974	0.00440267	0.0548577	0.0339946	0.0429242	0.0387735
0.175935	0.0137923	0.00436195	0.055907	0.0339187	0.0428207	0.038936
0.176275	0.0138122	0.00431312	0.0573165	0.0337881	0.042751	0.0391342
0.176614	0.0138346	0.00429589	0.0582286	0.0337267	0.0426881	0.0391071
0.176954	0.0138542	0.00429341	0.0592943	0.0337046	0.042537	0.0393631
0.177294	0.0138667	0.00427911	0.0602792	0.0336382	0.0422847	0.0395108
0.177633	0.0138824	0.00427068	0.0611888	0.0335549	0.0421102	0.0395339
0.177973	0.0139024	0.0042695	0.0627599	0.0335027	0.041921	0.0397621
0.178313	0.013898	0.00426836	0.0641058	0.033471	0.0418797	0.0398965
0.178652	0.0139279	0.00423585	0.0651852	0.0334039	0.041671	0.0400672
0.178992	0.0139947	0.00420712	0.0660405	0.0332659	0.0415509	0.0402206
0.179331	0.0140099	0.00417063	0.0678497	0.0331478	0.0414963	0.0403021
0.179671	0.0140451	0.00413937	0.0689218	0.0330711	0.0413758	0.0404391
0.180011	0.0141027	0.00410856	0.0706099	0.0329991	0.041196	0.0405587
0.18035	0.0141766	0.00410615	0.071564	0.032918	0.0410507	0.0408976
0.18069	0.0142865	0.00408644	0.0724242	0.0328045	0.0407965	0.0410911
0.18103	0.0143095	0.00405479	0.0738947	0.032796	0.0406872	0.0413112
0.181369	0.0143667	0.00402089	0.0750436	0.0327407	0.0404741	0.0415118
0.181709	0.0144281	0.00399111	0.0761566	0.0326883	0.0401171	0.0416556
0.182049	0.0144489	0.00395441	0.0775078	0.0326066	0.0399489	0.0420179
0.182388	0.0145162	0.00392871	0.078004	0.0324763	0.0397703	0.042545
0.182728	0.0145844	0.00389696	0.0789095	0.0323959	0.0396199	0.0427572
0.183067	0.0146071	0.00386495	0.0799661	0.0322997	0.039361	0.043096
0.183407	0.0146882	0.00382644	0.0809984	0.0322626	0.0390468	0.043301
0.183747	0.0147147	0.00379007	0.081938	0.032164	0.0387582	0.043651
0.184086	0.0147536	0.0037602	0.0824476	0.0319804	0.0385854	0.0438313
0.184426	0.014853	0.00372466	0.0827888	0.0319639	0.0383102	0.0441105
0.184766	0.0148927	0.00370576	0.0833745	0.0318737	0.0379113	0.044485
0.185105	0.0149285	0.0036928	0.0842495	0.0318015	0.0377234	0.04474
0.185445	0.0150429	0.0036432	0.0847885	0.0317071	0.0376964	0.0451291
0.185785	0.0151541	0.00363547	0.0852809	0.0315777	0.037218	0.0454202
0.186124	0.0152152	0.00358809	0.0859674	0.0314639	0.0369962	0.0457585
0.186464	0.0152645	0.00358174	0.0866476	0.0313531	0.0367814	0.0460595
0.186804	0.0154529	0.00355067	0.087325	0.0312988	0.0365427	0.0464776
0.187143	0.0155463	0.00353812	0.0878142	0.0312365	0.0361864	0.0467158
0.187483	0.0156744	0.00351282	0.0884986	0.0312063	0.0358918	0.0468727
0.187823	0.0157672	0.00348856	0.0890461	0.0311231	0.0355926	0.0470304
0.188162	0.0158835	0.00346648	0.0898134	0.0309724	0.035421	0.0472187
0.188502	0.0159568	0.00344104	0.0903116	0.0308901	0.0352624	0.0476202
0.188841	0.0160653	0.00343668	0.0908604	0.0308546	0.0348697	0.0478545
0.189181	0.0162291	0.00342695	0.0911455	0.0307522	0.0345131	0.048138
0.189521	0.0164002	0.00342014	0.0917695	0.0307127	0.03415	0.0484998
0.18986	0.016517	0.00339723	0.0924893	0.0305779	0.0338389	0.0487001
0.1902	0.0166286	0.00335831	0.0931974	0.0305647	0.0336992	0.0490397
0.19054	0.0168427	0.00329474	0.0937332	0.0304501	0.0334035	0.049329
0.190879	0.0170298	0.00326968	0.0942267	0.0302414	0.0331235	0.0495507
0.191219	0.0171556	0.00325244	0.094612	0.03015	0.0327527	0.0496664
0.191559	0.0173226	0.0032247	0.094974	0.0301084	0.0325075	0.0498578
0.191898	0.0174206	0.00318829	0.0957175	0.0300655	0.0321514	0.0500625
0.192238	0.0175246	0.00315302	0.0963761	0.0299811	0.0317929	0.0503605
0.192578	0.0176404	0.00312941	0.097113	0.0299691	0.0312903	0.0505511
0.192917	0.0177246	0.00311145	0.0976323	0.029898	0.0307396	0.0507829
0.193257	0.0178347	0.00309595	0.0981117	0.0298232	0.0305642	0.0509857
0.193596	0.0179713	0.00306567	0.0984493	0.0297322	0.0303601	0.0510599
0.193936	0.0180948	0.00304303	0.0989249	0.0296987	0.0300639	0.0513926
0.194276	0.0182326	0.0030272	0.0993445	0.0296256	0.0296768	0.0517434
0.194615	0.0182997	0.00301268	0.0997005	0.0295658	0.0294394	0.0520246
0.194955	0.0183768	0.00298844	0.100004	0.0294723	0.0291043	0.0522234
0.195295	0.0185727	0.00296832	0.100272	0.0293763	0.0287298	0.0524534
0.195634	0.0186487	0.00292393	0.10073	0.0292909	0.0284971	0.0525822
0.195974	0.0187591	0.00289618	0.101004	0.029227	0.0282928	0.0527215
0.196314	0.0188342	0.00287422	0.101364	0.0291632	0.0280727	0.0530046
0.196653	0.0189311	0.00286396	0.101655	0.0291067	0.0277691	0.0534602
0.196993	0.0191376	0.00284627	0.102098	0.0290451	0.0274654	0.0537404
0.197332	0.019276	0.00281644	0.102322	0.0289647	0.0271319	0.0538389
0.197672	0.0194464	0.00279686	0.102592	0.028933	0.0268554	0.0540561
0.198012	0.0195558	0.00275921	0.102861	0.0289279	0.0267315	0.0545185
0.198351	0.0197224	0.00273302	0.102982	0.028893	0.0266191	0.0548394
0.198691	0.0198869	0.00271977	0.103219	0.028861	0.026474	0.0550375
0.199031	0.0199561	0.00270037	0.103362	0.0288582	0.0263484	0.0552084
0.19937	0.0201646	0.00266993	0.103732	0.0288411	0.0262491	0.0554205
0.19971	0.0203938	0.00264314	0.10385	0.028715	0.0260758	0.0555501
0.20005	0.0205791	0.00262326	0.104031	0.0287479	0.026035	0.0556664
0.200389	0.0208178	0.0025904	0.104627	0.0286959	0.0259792	0.0559238
0.200729	0.0210115	0.0025737	0.104815	0.0286396	0.0257654	0.0562127
0.201069	0.0212258	0.00254718	0.105029	0.0285043	0.02569	0.0566831
0.201408	0.0214767	0.00252319	0.105318	0.0285175	0.0256141	0.0571242
0.201748	0.021636	0.00250499	0.105572	0.0285062	0.0255642	0.0574305
0.202088	0.0218024	0.0024918	0.105804	0.0285085	0.0254832	0.057655
0.202427	0.0218848	0.00248291	0.106071	0.0284909	0.0254497	0.0577964
0.202767	0.0220727	0.00245481	0.106263	0.0284921	0.025366	0.0581161
0.203106	0.022308	0.00242589	0.106502	0.028474	0.0253174	0.0585203
0.203446	0.0226076	0.00239593	0.106698	0.0284457	0.0253298	0.0589464
0.203786	0.0228923	0.00237878	0.107078	0.0284163	0.0253414	0.0592717
0.204125	0.0230654	0.00234463	0.107326	0.0283706	0.0253846	0.059731
0.204465	0.0233004	0.00232088	0.107658	0.0283559	0.0254973	0.0598602
0.204805	0.0235108	0.00229668	0.107728	0.0283068	0.0255104	0.0603927
0.205144	0.0237683	0.00227058	0.107859	0.0281902	0.0254725	0.0606228
0.205484	0.024023	0.00225003	0.10838	0.0280983	0.0254636	0.0609617
0.205824	0.0242751	0.00222468	0.108624	0.0280545	0.0254074	0.0614033
0.206163	0.0245398	0.00221679	0.108665	0.0280359	0.0253838	0.0615967
0.206503	0.0248241	0.00219869	0.108983	0.0279155	0.0254148	0.0621201
0.206843	0.0251208	0.00217682	0.109174	0.0278731	0.025466	0.0628034
0.207182	0.0254314	0.00215445	0.109438	0.0278176	0.0255179	0.0632769
0.207522	0.0256545	0.00214265	0.109621	0.0276984	0.0255441	0.0634434
0.207861	0.0258451	0.00211403	0.109835	0.0276304	0.0256234	0.0637733
0.208201	0.0260482	0.00211133	0.110241	0.0276229	0.025645	0.0641983
0.208541	0.0263011	0.00210343	0.110435	0.0275946	0.0257989	0.0645813
0.20888	0.0265151	0.00209084	0.110577	0.0275681	0.0257209	0.0649763
0.20922	0.0267434	0.00208313	0.110636	0.0276072	0.0258229	0.0653995
0.20956	0.0270051	0.00207539	0.110792	0.0276166	0.0258854	0.0656849
0.209899	0.0271957	0.0020616	0.111001	0.0276197	0.0259743	0.0659408
0.210239	0.0274396	0.00203965	0.111306	0.0275647	0.0260499	0.0662792
0.210579	0.0276807	0.00202842	0.111414	0.0275668	0.0261071	0.0667704
0.210918	0.0277957	0.00200642	0.111582	0.0275469	0.0262885	0.0671163
0.211258	0.0279936	0.00199649	0.111869	0.0275224	0.026441	0.0674084
0.211597	0.0283177	0.00198512	0.112066	0.0275133	0.026616	0.0678346
0.211937	0.0286389	0.00198359	0.11238	0.027519	0.0267618	0.068265
0.212277	0.02887	0.00197576	0.112551	0.0275209	0.0269212	0.0687104
0.212616	0.0289618	0.00194711	0.112669	0.0275092	0.0270223	0.0691946
0.212956	0.0291158	0.00191897	0.11275	0.0275079	0.0272011	0.0695981
0.213296	0.0292752	0.0019086	0.113075	0.0274965	0.0272833	0.0698851
0.213635	0.0294627	0.0019013	0.113251	0.0275165	0.0274587	0.070269
0.213975	0.0297598	0.0018836	0.113422	0.0274968	0.0275667	0.070586
0.214315	0.0299335	0.001866	0.113699	0.0274749	0.0275822	0.0708971
0.214654	0.0301286	0.00184807	0.113776	0.027426	0.0276521	0.0714393
0.214994	0.0303612	0.00183281	0.113814	0.0274067	0.027883	0.0716243
0.215334	0.0305321	0.00182293	0.114349	0.027435	0.0280701	0.0719112
0.215673	0.0307727	0.00181432	0.114554	0.0274547	0.0282259	0.0720565
0.216013	0.0309759	0.0018008	0.114723	0.0274635	0.0282794	0.0722134
0.216353	0.0311969	0.00178648	0.115254	0.0274727	0.0284464	0.0725331
0.216692	0.0314688	0.00177534	0.115736	0.027407	0.0286325	0.0726289
0.217032	0.0316276	0.00175628	0.116007	0.0273648	0.0287602	0.0728692
0.217371	0.0318968	0.0017398	0.116382	0.0274095	0.0289339	0.0730724
0.217711	0.0322064	0.00172976	0.116604	0.0274163	0.0290992	0.0734748
0.218051	0.0323977	0.00171277	0.117056	0.0274031	0.0293586	0.07364
0.21839	0.0326718	0.00170315	0.117342	0.0273803	0.029487	0.073925
0.21873	0.0328573	0.00168689	0.117519	0.0273867	0.0296242	0.0741035
0.21907	0.0330901	0.00167058	0.117586	0.0273707	0.0297607	0.0743536
0.219409	0.0332355	0.00164937	0.117781	0.0273426	0.030062	0.0745709
0.219749	0.0334537	0.00164079	0.118142	0.0273396	0.0302107	0.0747332
0.220089	0.0336423	0.00162264	0.118313	0.0273509	0.0303691	0.0749624
0.220428	0.0338182	0.00161666	0.11858	0.0273615	0.0305088	0.0753979
0.220768	0.0339295	0.00160084	0.118929	0.0273686	0.0306721	0.0756313
0.221108	0.0341864	0.00159325	0.119268	0.0273727	0.0308614	0.0758889
0.221447	0.0343296	0.00158894	0.1194	0.0273796	0.0311338	0.0760028
0.221787	0.0344197	0.00157364	0.119663	0.0273899	0.0313247	0.0762523
0.222126	0.0345912	0.00155655	0.119833	0.0274296	0.0315605	0.0764207
0.222466	0.034683	0.00153663	0.120091	0.0274241	0.0318502	0.0766218
0.222806	0.0347623	0.0015193	0.120379	0.0274326	0.032101	0.0767978
0.223145	0.034868	0.00150756	0.120851	0.0274402	0.0323971	0.0769795
0.223485	0.0348825	0.00149408	0.121197	0.0274601	0.0327472	0.07707
0.223825	0.0349527	0.00148438	0.121796	0.0274955	0.0329634	0.0773817
0.224164	0.0350224	0.00147437	0.122344	0.0275304	0.0331964	0.0777021
0.224504	0.0351295	0.00146165	0.122653	0.0275317	0.0333877	0.0778111
0.224844	0.0351998	0.00145335	0.122778	0.0275795	0.0335706	0.0779276
0.225183	0.0352542	0.0014458	0.122873	0.0275655	0.0338854	0.0782857
0.225523	0.0353328	0.0014318	0.123057	0.0276001	0.0341398	0.0784838
0.225862	0.0354165	0.00141357	0.12335	0.0275855	0.0344165	0.0785958
0.226202	0.0354849	0.00140756	0.123567	0.027584	0.0346035	0.0787134
0.226542	0.0356368	0.00139474	0.123899	0.0276226	0.0348044	0.0789553
0.226881	0.035801	0.00137928	0.124201	0.0276018	0.0350148	0.079144
0.227221	0.0359303	0.00137177	0.124555	0.0276231	0.0352091	0.0795725
0.227561	0.036039	0.00135878	0.125004	0.0276467	0.0354865	0.079688
0.2279	0.036245	0.0013488	0.125352	0.0276797	0.0357451	0.0798928
0.22824	0.0363541	0.00133899	0.12562	0.027682	0.0359513	0.080041
0.22858	0.0364268	0.00133034	0.125883	0.0276842	0.0362367	0.0801811
0.228919	0.0364339	0.00132444	0.126197	0.02766	0.0364639	0.0803149
0.229259	0.0365501	0.00131377	0.12643	0.0276847	0.0367377	0.0807498
0.229599	0.0366812	0.00130387	0.126868	0.0276715	0.0370314	0.0809959
0.229938	0.0368045	0.00129948	0.12716	0.0276826	0.0374078	0.0811223
0.230278	0.0368199	0.00129468	0.12741	0.0276857	0.0377397	0.0812039
0.230618	0.0368744	0.00129195	0.127611	0.0276593	0.0380498	0.0812965
0.230957	0.0369464	0.00128951	0.128117	0.0276602	0.0384725	0.0814978
0.231297	0.0369708	0.00128223	0.128678	0.0277016	0.0388569	0.0816276
0.231636	0.0370648	0.00127654	0.129054	0.0277017	0.0392058	0.0818459
0.231976	0.0371958	0.0012707	0.129186	0.0277101	0.0395804	0.0820704
0.232316	0.0372785	0.00126826	0.129601	0.0277079	0.039996	0.0823666
0.232655	0.0373973	0.0012639	0.130282	0.0277193	0.0403207	0.0826723
0.232995	0.0374782	0.00125797	0.130944	0.0277299	0.0406446	0.0830692
0.233335	0.0375178	0.00124822	0.131235	0.0277432	0.0409219	0.0833363
0.233674	0.0376003	0.00123972	0.131529	0.0277278	0.0413449	0.0836941
0.234014	0.0376572	0.00123116	0.131933	0.0277941	0.041697	0.0839687
0.234354	0.037674	0.00122059	0.132485	0.0278291	0.0420372	0.0848122
0.234693	0.0376804	0.00121522	0.132606	0.0278196	0.0423541	0.0850032
0.235033	0.0377268	0.00121076	0.132798	0.0278342	0.0427287	0.0850653
0.235373	0.0378085	0.00120301	0.133061	0.0278216	0.0429568	0.08534
0.235712	0.0378819	0.00119096	0.133379	0.0278182	0.0432445	0.0857285
0.236052	0.0380814	0.00118107	0.133666	0.0278371	0.0436749	0.0858797
0.236391	0.0380959	0.00117455	0.133937	0.0278388	0.044008	0.0860199
0.236731	0.0381396	0.00116321	0.134316	0.027832	0.0443428	0.0862088
0.237071	0.0381956	0.00115565	0.13495	0.0278044	0.0447325	0.086425
0.23741	0.0382658	0.00114846	0.135355	0.027785	0.045064	0.0869163
0.23775	0.038343	0.00114071	0.135588	0.0277765	0.0453161	0.0872292
0.23809	0.0384896	0.00113188	0.136009	0.0277913	0.0456757	0.087488
0.238429	0.0386044	0.00112623	0.136106	0.027762	0.0459468	0.0877576
0.238769	0.0386411	0.00111922	0.136168	0.0277415	0.0462406	0.0881139
0.239109	0.0386942	0.00110859	0.1363	0.0277692	0.0464506	0.0883816
0.239448	0.0387378	0.00110258	0.13653	0.0278019	0.0467146	0.0886695
0.239788	0.0388501	0.00109815	0.136993	0.0278266	0.0470346	0.0890116
0.240127	0.0388958	0.00109374	0.13778	0.0277671	0.0472718	0.0893045
0.240467	0.0390275	0.00108474	0.137869	0.0277548	0.0475405	0.0897555
0.240807	0.0391122	0.00107976	0.137921	0.0277874	0.0478253	0.0901136
0.241146	0.0391865	0.00107359	0.138317	0.0278116	0.0481438	0.0905355
0.241486	0.0392513	0.00106775	0.138739	0.0278072	0.048597	0.0909243
0.241826	0.0393604	0.00106117	0.139113	0.0278072	0.0489265	0.0912793
0.242165	0.0394426	0.001053	0.139369	0.0278406	0.0492844	0.0915768
0.242505	0.0395054	0.00104719	0.139493	0.0278145	0.0495462	0.0917978
0.242845	0.0395724	0.00104488	0.139551	0.0278281	0.0498312	0.0922845
0.243184	0.0396964	0.00103435	0.139695	0.0278386	0.0499803	0.0925165
0.243524	0.0397145	0.00102697	0.139831	0.0278247	0.0502204	0.0932038
0.243864	0.0398989	0.00102181	0.139899	0.0278048	0.050531	0.0933419
0.244203	0.0399368	0.0010175	0.140275	0.027841	0.0507207	0.0935902
0.244543	0.039964	0.00101028	0.140265	0.0278045	0.0509191	0.0937487
0.244883	0.0399906	0.00100315	0.140649	0.0277952	0.051201	0.0941608
0.245222	0.0400021	0.000998682	0.140731	0.0277945	0.0513719	0.0944403
0.245562	0.040046	0.000991572	0.140957	0.0277594	0.051573	0.0945728
0.245901	0.0400578	0.000986182	0.141349	0.0277785	0.0518366	0.0950485
0.246241	0.0401063	0.000981365	0.141545	0.0278224	0.0519998	0.0955777
0.246581	0.0401223	0.000976334	0.141604	0.0278298	0.052172	0.0961271
0.24692	0.0402642	0.000968765	0.141646	0.0278478	0.0523169	0.0963632
0.24726	0.0405584	0.000964875	0.141696	0.0278569	0.0525209	0.0964537
0.2476	0.0407827	0.000956584	0.141745	0.0278494	0.0527272	0.0968568
0.247939	0.0410673	0.000949476	0.141592	0.0278551	0.0528809	0.0972529
0.248279	0.0412234	0.000938387	0.141771	0.0277908	0.0530623	0.0975633
0.248619	0.041396	0.000931973	0.141707	0.0277708	0.0532925	0.0982129
0.248958	0.0416714	0.000922089	0.141917	0.0277956	0.0534133	0.098367
0.249298	0.0420684	0.000917874	0.142012	0.0277721	0.0536578	0.0989899
0.249638	0.0424099	0.000909716	0.142142	0.0277674	0.0538419	0.0992703
0.249977	0.0429187	0.000904449	0.142241	0.0277482	0.054009	0.0995463
0.250317	0.0432321	0.00089914	0.142582	0.027768	0.0542051	0.0996291
0.250656	0.0434739	0.000893626	0.142545	0.0277268	0.0543832	0.0999802
0.250996	0.0437956	0.000888527	0.142569	0.0277253	0.0544688	0.10027
0.251336	0.0439798	0.000880787	0.142501	0.0277102	0.0545241	0.100306
0.251675	0.0441972	0.000871874	0.141806	0.0276966	0.0546253	0.100823
0.252015	0.0443688	0.000864925	0.141812	0.0276484	0.0546682	0.101068
0.252355	0.0445968	0.000855255	0.141971	0.0276264	0.0547393	0.101227
0.252694	0.0451947	0.000846829	0.142158	0.027607	0.0548795	0.101625
0.253034	0.0454642	0.000840255	0.142359	0.0275334	0.0549611	0.10184
0.253374	0.0459958	0.000828356	0.142413	0.0275001	0.0550034	0.102055
0.253713	0.0462474	0.000818326	0.142611	0.027482	0.0550571	0.102386
0.254053	0.0467724	0.000810608	0.142604	0.0274853	0.0551898	0.102706
0.254393	0.0472005	0.000802082	0.142586	0.0274989	0.0552293	0.103065
0.254732	0.0475911	0.000793781	0.142774	0.027494	0.0552502	0.103052
0.255072	0.0480801	0.000784012	0.142741	0.0274989	0.0553086	0.103364
0.255411	0.0485219	0.000774115	0.142462	0.0274888	0.0553911	0.103876
0.255751	0.048905	0.000770577	0.142441	0.0274906	0.0554935	0.104075
0.256091	0.0491129	0.00075862	0.142703	0.0274704	0.0556275	0.104521
0.25643	0.0496604	0.000749969	0.142681	0.0274018	0.0556735	0.104804
0.25677	0.0499475	0.000743157	0.142144	0.0274039	0.0557402	0.104947
0.25711	0.0500932	0.000731516	0.142285	0.0273688	0.0557427	0.105003
0.257449	0.0506236	0.000724731	0.142408	0.0273073	0.0558652	0.105161
0.257789	0.0508647	0.000713906	0.142442	0.0272646	0.0558459	0.105405
0.258129	0.0512833	0.000709629	0.142087	0.0272301	0.0558932	0.105612
0.258468	0.051872	0.000703283	0.142126	0.0272245	0.0559922	0.105829
0.258808	0.0521316	0.000695933	0.142393	0.027236	0.0561038	0.105826
0.259147	0.0525148	0.000683763	0.141803	0.0272245	0.0563577	0.105921
0.259487	0.052795	0.000675409	0.141621	0.0272	0.0566648	0.105938
0.259827	0.0533667	0.000672098	0.141489	0.0271903	0.0568009	0.106024
0.260166	0.0538118	0.000665382	0.141169	0.0270977	0.056814	0.106037
0.260506	0.0543185	0.000656757	0.140933	0.0271065	0.0568732	0.106058
0.260846	0.0545727	0.000648066	0.140525	0.0271075	0.0569742	0.106384
0.261185	0.05492	0.000641123	0.140074	0.0270919	0.0570282	0.106304
0.261525	0.0554049	0.000636512	0.139775	0.027063	0.0571485	0.106615
0.261865	0.0556806	0.000629256	0.139044	0.0270515	0.0572137	0.106727
0.262204	0.0559166	0.000621784	0.138947	0.027032	0.0573757	0.106761
0.262544	0.0562293	0.00061466	0.138629	0.0269769	0.0574949	0.106888
0.262884	0.0565532	0.000605541	0.138304	0.0269077	0.0577002	0.107107
0.263223	0.0567247	0.000596947	0.138366	0.0268877	0.057759	0.107204
0.263563	0.0571082	0.000590695	0.137791	0.0267865	0.0578594	0.107363
0.263902	0.0574235	0.000582272	0.137737	0.0267078	0.0580122	0.10741
0.264242	0.0578556	0.00057505	0.13722	0.0266706	0.0581013	0.107439
0.264582	0.0583591	0.000570277	0.136801	0.0266639	0.0581776	0.107513
0.264921	0.0588248	0.000563187	0.136466	0.0266514	0.0582782	0.107557
0.265261	0.0593522	0.000558632	0.135659	0.0266224	0.0583848	0.107581
0.265601	0.0599407	0.000553001	0.135431	0.0265559	0.0583958	0.107629
0.26594	0.0604691	0.000545764	0.135129	0.0264968	0.0586315	0.107714
0.26628	0.061189	0.000540624	0.134605	0.0264259	0.0586535	0.107821
0.26662	0.0620082	0.000536405	0.13387	0.0263878	0.0587267	0.107841
0.266959	0.0624274	0.000529768	0.133771	0.0263104	0.0588829	0.107851
0.267299	0.0631427	0.000521069	0.133588	0.0262523	0.0589151	0.107892
0.267639	0.0637703	0.000515864	0.133479	0.0262082	0.0589712	0.108143
0.267978	0.0646466	0.000509992	0.133364	0.0261693	0.0589915	0.108221
0.268318	0.0649917	0.000502103	0.133151	0.0261235	0.0591524	0.108252
0.268657	0.0656646	0.000497342	0.13363	0.026091	0.0591782	0.108362
0.268997	0.0662765	0.000490568	0.133687	0.0260769	0.0592257	0.108483
0.269337	0.0667945	0.000485369	0.13372	0.0260619	0.0593313	0.108508
0.269676	0.0672833	0.000479823	0.133726	0.0260391	0.0593946	0.108368
0.270016	0.0677019	0.000473673	0.133752	0.0259932	0.0595561	0.108406
0.270356	0.0681011	0.000467329	0.133729	0.0259495	0.0597316	0.108493
0.270695	0.0684712	0.000463377	0.133413	0.0259119	0.0598682	0.108647
0.271035	0.0689062	0.00045808	0.132953	0.0258798	0.0598958	0.108794
0.271375	0.0694148	0.000451991	0.133215	0.0258456	0.0600633	0.108895
0.271714	0.0698692	0.000446776	0.133545	0.0257917	0.060124	0.108939
0.272054	0.0703367	0.00044034	0.13348	0.0257074	0.060146	0.108953
0.272394	0.0708519	0.00043318	0.133604	0.0256361	0.0602457	0.10887
0.272733	0.071318	0.00042815	0.133665	0.0256029	0.0603802	0.108991
0.273073	0.0718186	0.000423355	0.133702	0.0254528	0.0605862	0.109108
0.273413	0.0723221	0.000417853	0.133942	0.02532	0.0607745	0.109234
0.273752	0.0727589	0.000412418	0.133745	0.0252225	0.0608861	0.109315
0.274092	0.0732992	0.000407779	0.133665	0.0250927	0.061007	0.109407
0.274431	0.0735922	0.000403735	0.133443	0.0250161	0.0611228	0.109717
0.274771	0.0738906	0.00039598	0.133381	0.0249462	0.0612763	0.109869
0.275111	0.0743355	0.000390174	0.133373	0.0248127	0.0613285	0.109987
0.27545	0.0747876	0.000385146	0.133317	0.0247356	0.0613651	0.110064
0.27579	0.0752036	0.00037949	0.133148	0.0246884	0.061436	0.110321
0.27613	0.075672	0.00037396	0.132548	0.0246092	0.061594	0.110454
0.276469	0.0761028	0.000370583	0.132229	0.0245431	0.0616587	0.110539
0.276809	0.0764816	0.000365626	0.132162	0.0244405	0.0617077	0.110769
0.277149	0.0767928	0.000360888	0.131834	0.0243539	0.0619266	0.111024
0.277488	0.0772894	0.000355906	0.131684	0.024223	0.0620599	0.111365
0.277828	0.077873	0.0003512	0.131558	0.0241448	0.0620294	0.111732
0.278168	0.0785482	0.000345997	0.131478	0.0241218	0.062092	0.111767
0.278507	0.078841	0.000341301	0.131334	0.0240219	0.0621509	0.112241
0.278847	0.0792808	0.000336159	0.130986	0.0238936	0.0622287	0.112244
0.279186	0.079508	0.000330942	0.130788	0.023808	0.0623662	0.112665
0.279526	0.0797119	0.000326467	0.130608	0.0236762	0.0623849	0.112605
0.279866	0.0798857	0.000322048	0.130117	0.0236158	0.062474	0.112791
0.280205	0.0801017	0.000318295	0.129732	0.0235924	0.0624954	0.112961
0.280545	0.0804617	0.000314719	0.129706	0.0235376	0.0625324	0.11303
0.280885	0.0807714	0.00030963	0.129655	0.023412	0.0625957	0.113003
0.281224	0.0811583	0.000306481	0.129474	0.0233563	0.0626817	0.112967
0.281564	0.0815251	0.000303021	0.129375	0.0232454	0.0627477	0.113023
0.281904	0.0817178	0.000299597	0.129243	0.0231857	0.0628091	0.11311
0.282243	0.081928	0.000296539	0.129088	0.0231416	0.0628703	0.113249
0.282583	0.0822018	0.000294241	0.129454	0.0230421	0.0628601	0.113147
0.282923	0.0824397	0.000291784	0.129355	0.0229244	0.0628629	0.113459
0.283262	0.0829472	0.000288158	0.129187	0.0228368	0.0629291	0.113777
0.283602	0.0835346	0.000285006	0.129036	0.0227308	0.0630134	0.113836
0.283941	0.0841861	0.000283083	0.12898	0.022617	0.0630296	0.114033
0.284281	0.0846995	0.000279451	0.129027	0.0225715	0.0631031	0.114272
0.284621	0.0851829	0.00027557	0.12896	0.0225611	0.0630945	0.114414
0.28496	0.0857652	0.000272186	0.128784	0.0224418	0.0631343	0.114662
0.2853	0.0862921	0.000268397	0.128816	0.02236	0.0631564	0.114704
0.28564	0.0866058	0.00026565	0.128769	0.0222466	0.0630779	0.114751
0.285979	0.0870689	0.000263371	0.128684	0.0221948	0.0630787	0.114748
0.286319	0.087344	0.000261374	0.128622	0.0221119	0.0631253	0.114771
0.286659	0.0877615	0.000258246	0.128435	0.0220396	0.0630946	0.114804
0.286998	0.0881894	0.000255896	0.128465	0.0219784	0.0630577	0.114843
0.287338	0.0885644	0.000253606	0.128546	0.021881	0.0630939	0.114822
0.287677	0.0888728	0.000250614	0.128579	0.0218308	0.0630875	0.114811
0.288017	0.0893099	0.000248113	0.128699	0.0217306	0.0630581	0.114866
0.288357	0.0897393	0.000245479	0.128672	0.0217114	0.063077	0.114767
0.288696	0.0900194	0.000242864	0.128689	0.0216179	0.0630867	0.114561
0.289036	0.0903207	0.000240754	0.12862	0.0215904	0.0630475	0.114622
0.289376	0.090638	0.000237997	0.128558	0.021543	0.0630401	0.114651
0.289715	0.090885	0.000235404	0.128578	0.0214698	0.0630341	0.114411
0.290055	0.0911004	0.000233017	0.128729	0.0214303	0.0630321	0.114402
0.290395	0.09147	0.000230814	0.128506	0.0213188	0.0630513	0.114321
0.290734	0.0918122	0.000228714	0.128641	0.0212153	0.0630595	0.114294
0.291074	0.0919487	0.000226403	0.128633	0.0211181	0.0630636	0.114012
0.291414	0.0921345	0.000223947	0.128442	0.0210493	0.0630514	0.113592
0.291753	0.0923463	0.000221803	0.128224	0.0209684	0.0630196	0.113338
0.292093	0.092687	0.000218855	0.128222	0.0208817	0.0630554	0.113527
0.292432	0.0930684	0.000216293	0.128132	0.0208428	0.0630789	0.113356
0.292772	0.093466	0.000213817	0.128211	0.0207729	0.0630719	0.112897
0.293112	0.0938252	0.000211643	0.128437	0.0207198	0.0630591	0.112476
0.293451	0.0941692	0.000210569	0.128412	0.0206245	0.0630442	0.112197
0.293791	0.0943989	0.000208844	0.128116	0.0205118	0.063011	0.112021
0.294131	0.0945009	0.000205749	0.128319	0.0204869	0.0629664	0.111958
0.29447	0.0946461	0.000203081	0.1281	0.020383	0.0629071	0.111688
0.29481	0.0949013	0.000199397	0.128251	0.0203029	0.0628342	0.111559
0.29515	0.0952992	0.000196595	0.128117	0.0202288	0.0627926	0.11144
0.295489	0.0956217	0.000193741	0.127952	0.0201292	0.0626352	0.111118
0.295829	0.0957661	0.000190286	0.127818	0.0200553	0.0625742	0.110805
0.296169	0.0958429	0.000187112	0.128001	0.0199447	0.0625932	0.110706
0.296508	0.0960328	0.000183686	0.128254	0.0198602	0.0625108	0.110515
0.296848	0.096395	0.000180658	0.128096	0.0198311	0.0624338	0.110525
0.297187	0.0966826	0.000177716	0.128067	0.0197349	0.0623559	0.110635
0.297527	0.0969456	0.000173952	0.127869	0.0197015	0.0623423	0.11072
0.297867	0.0973574	0.000171148	0.127644	0.0196257	0.062304	0.11079
0.298206	0.0976741	0.00016801	0.127456	0.0195355	0.0622246	0.110547
0.298546	0.0979379	0.000165035	0.127261	0.0194993	0.0621615	0.11063
0.298886	0.0982613	0.000162257	0.127139	0.0194447	0.0621194	0.110456
0.299225	0.0985607	0.00015983	0.12705	0.0193852	0.0620375	0.110298
0.299565	0.0987719	0.000157645	0.126873	0.0193256	0.0618971	0.110348
0.299905	0.0990676	0.000155584	0.126807	0.0192579	0.0617897	0.110175
0.300244	0.0991776	0.000153553	0.126633	0.0191737	0.0617814	0.11018
0.300584	0.0993204	0.000150803	0.126735	0.0190726	0.0617808	0.110149
0.300924	0.0993453	0.000148619	0.126688	0.0190144	0.0617711	0.11008
0.301263	0.0995989	0.000145925	0.12666	0.0189512	0.061732	0.109974
0.301603	0.0996341	0.00014446	0.12652	0.018875	0.0617009	0.109969
0.301943	0.0998018	0.000142434	0.126345	0.0188279	0.0616261	0.110092
0.302282	0.0999101	0.000140576	0.126168	0.0187482	0.0616046	0.11025
0.302622	0.100072	0.000138183	0.126134	0.0186726	0.061539	0.110274
0.302961	0.100255	0.000136166	0.125915	0.0185898	0.0614676	0.110224
0.303301	0.100407	0.000134669	0.125832	0.0185238	0.0614539	0.109944
0.303641	0.100507	0.000133396	0.125718	0.0184443	0.0614311	0.109883
0.30398	0.100677	0.00013165	0.125741	0.018425	0.0613935	0.109539
0.30432	0.100801	0.000129974	0.125744	0.01839	0.0613275	0.109295
0.30466	0.100906	0.000129004	0.125751	0.0183385	0.0612624	0.109282
0.304999	0.101097	0.000127521	0.125707	0.0182986	0.0611865	0.109254
0.305339	0.101293	0.000126054	0.125678	0.0182596	0.0611358	0.109276
0.305679	0.101401	0.000125066	0.125638	0.0181561	0.0611059	0.109279
0.306018	0.101593	0.000123904	0.12548	0.0180834	0.0610237	0.109203
0.306358	0.101868	0.000122618	0.125559	0.0180153	0.060888	0.109207
0.306698	0.102121	0.000121354	0.125711	0.0179192	0.0607831	0.1092
0.307037	0.10232	0.000119838	0.125402	0.0178601	0.0606745	0.109101
0.307377	0.10263	0.00011864	0.125365	0.0177443	0.0605484	0.108993
0.307716	0.102846	0.000117632	0.125155	0.0177049	0.0604523	0.108826
0.308056	0.103097	0.000116397	0.124693	0.0176192	0.0603728	0.108728
0.308396	0.103302	0.000115197	0.124366	0.0174841	0.0602716	0.1087
0.308735	0.103424	0.000114023	0.124204	0.017357	0.0602172	0.108679
0.309075	0.103653	0.000112616	0.124015	0.0172927	0.0601293	0.108541
0.309415	0.103778	0.000111516	0.123614	0.0172162	0.0600242	0.108414
0.309754	0.103915	0.000109885	0.123493	0.017178	0.0599331	0.108476
0.310094	0.104093	0.000108639	0.123368	0.0171013	0.0598535	0.108359
0.310434	0.10426	0.000106725	0.122947	0.017007	0.0597124	0.108061
0.310773	0.104411	0.000105115	0.122757	0.0169359	0.0595515	0.10792
0.311113	0.10454	0.00010368	0.122679	0.0168976	0.0594941	0.107931
0.311453	0.104719	0.000102417	0.122623	0.0168069	0.0593443	0.107844
0.311792	0.104826	0.000101534	0.12236	0.0167448	0.0592136	0.107875
0.312132	0.10491	0.000100146	0.121966	0.0166972	0.0591527	0.107754
0.312471	0.104996	9.83997e-05	0.12145	0.01662	0.0590497	0.107488
0.312811	0.105151	9.6896e-05	0.121342	0.0165208	0.0590149	0.107492
0.313151	0.105328	9.56511e-05	0.121353	0.0164599	0.0588918	0.107454
0.31349	0.105512	9.43954e-05	0.121153	0.0163944	0.0588263	0.10737
0.31383	0.105592	9.33256e-05	0.120742	0.0162805	0.0587277	0.107254
0.31417	0.105625	9.19174e-05	0.120199	0.0161809	0.0585526	0.107203
0.314509	0.105712	9.06309e-05	0.120001	0.0160431	0.0584082	0.107089
0.314849	0.105932	8.92346e-05	0.11987	0.0159231	0.0583176	0.106747
0.315189	0.106047	8.80362e-05	0.1196	0.0158626	0.0581802	0.106526
0.315528	0.106145	8.65427e-05	0.119343	0.0157899	0.0580165	0.106085
0.315868	0.106144	8.54846e-05	0.118652	0.015734	0.057961	0.106191
0.316207	0.106168	8.46207e-05	0.118194	0.0156952	0.0577959	0.106063
0.316547	0.106262	8.35006e-05	0.117613	0.0156179	0.0575779	0.106102
0.316887	0.106338	8.22142e-05	0.117174	0.0155642	0.0574798	0.106039
0.317226	0.106471	8.09643e-05	0.116754	0.0154551	0.0573201	0.105892
0.317566	0.106638	7.99983e-05	0.116536	0.0154112	0.0572191	0.105698
0.317906	0.106838	7.88296e-05	0.1161	0.0153632	0.0568708	0.105617
0.318245	0.106858	7.7799e-05	0.115545	0.0152899	0.0567215	0.105422
0.318585	0.106876	7.68146e-05	0.115357	0.0152134	0.0565818	0.105245
0.318925	0.106998	7.60486e-05	0.114851	0.0151339	0.0563545	0.105052
0.319264	0.107071	7.53333e-05	0.114712	0.0150767	0.0561139	0.10494
0.319604	0.107173	7.43919e-05	0.114582	0.0150032	0.0558576	0.104924
0.319944	0.107326	7.35964e-05	0.114344	0.0149461	0.0556899	0.104799
0.320283	0.107457	7.26867e-05	0.114034	0.0148707	0.0555197	0.104514
0.320623	0.107534	7.20008e-05	0.113604	0.0147704	0.0552705	0.104287
0.320962	0.10754	7.15755e-05	0.113389	0.0146836	0.0552298	0.104168
0.321302	0.107582	7.11181e-05	0.112729	0.0146138	0.0551008	0.104058
0.321642	0.107662	7.04623e-05	0.112191	0.0145765	0.0549388	0.103826
0.321981	0.107719	7.00914e-05	0.111894	0.0144956	0.0547535	0.103669
0.322321	0.107804	6.97216e-05	0.111623	0.0144433	0.0545604	0.103353
0.322661	0.107838	6.91327e-05	0.111488	0.0143731	0.0541525	0.10325
0.323	0.107989	6.8734e-05	0.111311	0.014305	0.0537153	0.103132
0.32334	0.108035	6.85056e-05	0.111084	0.0142331	0.0533809	0.10296
0.32368	0.108093	6.7867e-05	0.110887	0.0141693	0.0532843	0.102708
0.324019	0.108138	6.73502e-05	0.110703	0.0141277	0.052985	0.102572
0.324359	0.108153	6.68935e-05	0.110482	0.0140378	0.0527542	0.102487
0.324699	0.108234	6.66086e-05	0.110154	0.0139695	0.0524656	0.10226
0.325038	0.108355	6.59737e-05	0.109955	0.0139293	0.0522112	0.101971
0.325378	0.108411	6.56323e-05	0.109542	0.0138642	0.0519381	0.101757
0.325717	0.108427	6.52313e-05	0.10923	0.0138027	0.0517377	0.101445
0.326057	0.108456	6.48286e-05	0.108884	0.0137053	0.051517	0.101278
0.326397	0.108483	6.43445e-05	0.108816	0.0136301	0.0513557	0.101109
0.326736	0.108508	6.41945e-05	0.108755	0.0135688	0.0511393	0.10105
0.327076	0.10849	6.37681e-05	0.108383	0.0135195	0.0509759	0.100677
0.327416	0.108519	6.33418e-05	0.108078	0.0134387	0.0507726	0.100524
0.327755	0.108528	6.27278e-05	0.10797	0.0133797	0.0505988	0.100318
0.328095	0.108418	6.22351e-05	0.107766	0.0133187	0.0504073	0.0999771
0.328435	0.108476	6.1688e-05	0.107526	0.0132389	0.0501748	0.0995746
0.328774	0.108497	6.1265e-05	0.107189	0.0131259	0.0500053	0.0995024
0.329114	0.108421	6.07932e-05	0.106619	0.0130465	0.0498437	0.0993317
0.329454	0.10841	6.04992e-05	0.106336	0.0129374	0.0497457	0.0989685
0.329793	0.1084	6.03015e-05	0.105936	0.0128611	0.0496618	0.098726
0.330133	0.108379	6.00339e-05	0.105369	0.0128028	0.0495233	0.0984721
0.330473	0.108349	5.97888e-05	0.104998	0.0127614	0.0493661	0.0981864
0.330812	0.108333	5.95531e-05	0.10454	0.0126682	0.0492071	0.0978265
0.331152	0.108309	5.91146e-05	0.104239	0.0125605	0.0491015	0.0975298
0.331491	0.108283	5.8913e-05	0.10409	0.0124913	0.0490645	0.0973799
0.331831	0.108242	5.86111e-05	0.103617	0.0124391	0.0489762	0.0969958
0.332171	0.108173	5.82058e-05	0.103294	0.0123355	0.0488141	0.0966056
0.33251	0.108167	5.8015e-05	0.10303	0.0122332	0.048723	0.0963275
0.33285	0.108067	5.79206e-05	0.102559	0.0121625	0.048647	0.0959628
0.33319	0.107949	5.78553e-05	0.102412	0.0120679	0.0486113	0.0954862
0.333529	0.1079	5.76321e-05	0.102079	0.0119868	0.0484634	0.0953753
0.333869	0.107862	5.7508e-05	0.101673	0.0119129	0.0482876	0.0951348
0.334209	0.107853	5.7408e-05	0.101233	0.0118526	0.048069	0.094836
0.334548	0.107755	5.72879e-05	0.100552	0.0117544	0.0478558	0.0946697
0.334888	0.107693	5.72566e-05	0.100298	0.0116796	0.0476856	0.0944429
0.335228	0.10767	5.71015e-05	0.0998293	0.0115742	0.0475528	0.0941538
0.335567	0.107489	5.70478e-05	0.0997632	0.011487	0.0474563	0.0939925
0.335907	0.107465	5.70202e-05	0.0996521	0.0114061	0.0473389	0.093604
0.336246	0.107389	5.69699e-05	0.0994163	0.0113343	0.0471933	0.0934342
0.336586	0.107292	5.70426e-05	0.0990813	0.0112667	0.0470668	0.093174
0.336926	0.107245	5.70469e-05	0.0985893	0.0112076	0.0469174	0.092663
0.337265	0.107141	5.71258e-05	0.098167	0.0111447	0.0468397	0.0924536
0.337605	0.107086	5.72168e-05	0.0976817	0.0110791	0.0467675	0.0922441
0.337945	0.106921	5.70851e-05	0.0974814	0.0110273	0.0466837	0.0920282
0.338284	0.106742	5.71437e-05	0.0973455	0.010965	0.0465911	0.0918971
0.338624	0.10663	5.7246e-05	0.0971863	0.0108666	0.0465648	0.0917879
0.338964	0.106471	5.73351e-05	0.0970391	0.0107821	0.046447	0.091686
0.339303	0.106282	5.74405e-05	0.0968691	0.0107257	0.0463847	0.0912469
0.339643	0.106205	5.75343e-05	0.0966951	0.0106645	0.0463435	0.0909107
0.339983	0.10599	5.76215e-05	0.0963627	0.0105689	0.0462202	0.0905237
0.340322	0.105584	5.77137e-05	0.0961264	0.0104943	0.0460621	0.0901885
0.340662	0.105348	5.7901e-05	0.0957313	0.0104106	0.0459501	0.0897609
0.341001	0.105091	5.80508e-05	0.0954567	0.0103742	0.0458753	0.0896687
0.341341	0.10486	5.82053e-05	0.0950569	0.0102724	0.0458344	0.0894213
0.341681	0.10461	5.82082e-05	0.0946289	0.0101686	0.0457482	0.0891043
0.34202	0.104452	5.83139e-05	0.0944258	0.0100796	0.045621	0.0885877
0.34236	0.104315	5.84375e-05	0.0942451	0.0100294	0.0455269	0.0883069
0.3427	0.104192	5.85291e-05	0.0940223	0.00995624	0.0454445	0.0881363
0.343039	0.103857	5.86137e-05	0.0938544	0.00990497	0.0453884	0.0880518
0.343379	0.10341	5.86673e-05	0.0935936	0.00983964	0.0453518	0.0877197
0.343719	0.103321	5.87517e-05	0.0933498	0.0097858	0.0452543	0.0873662
0.344058	0.103151	5.88728e-05	0.0931137	0.0097005	0.0451685	0.0872014
0.344398	0.103008	5.90114e-05	0.0923383	0.00965882	0.0450251	0.0870476
0.344737	0.102734	5.91112e-05	0.0917941	0.00959834	0.0447327	0.0866859
0.345077	0.102405	5.91877e-05	0.0915459	0.00953493	0.0446191	0.0865387
0.345417	0.102223	5.9175e-05	0.0911318	0.00947224	0.0444254	0.0861638
0.345756	0.102049	5.92009e-05	0.0908469	0.00940487	0.0443782	0.0859184
0.346096	0.101854	5.93068e-05	0.0905831	0.0093681	0.0442315	0.0855023
0.346436	0.10166	5.93781e-05	0.0901954	0.00931975	0.0441471	0.085181
0.346775	0.1015	5.93579e-05	0.0898476	0.00926398	0.0439123	0.0848535
0.347115	0.101329	5.93177e-05	0.0895857	0.00919049	0.0438317	0.0844051
0.347455	0.101101	5.92723e-05	0.0894064	0.00911431	0.043791	0.0842094
0.347794	0.100931	5.92435e-05	0.0892294	0.00905423	0.0436312	0.0840783
0.348134	0.100741	5.91996e-05	0.0891624	0.00898949	0.043467	0.083878
0.348474	0.100517	5.92548e-05	0.0890201	0.00894055	0.0433092	0.0832767
0.348813	0.100481	5.92388e-05	0.0887604	0.0089011	0.043226	0.0830315
0.349153	0.100373	5.92007e-05	0.0881996	0.00885095	0.0431584	0.0827348
0.349492	0.100134	5.92019e-05	0.087608	0.00878521	0.0431045	0.0826125
0.349832	0.0999096	5.91104e-05	0.0870232	0.00873379	0.0428811	0.0821845
0.350172	0.0994683	5.90619e-05	0.0864935	0.00870397	0.0427554	0.0817341
0.350511	0.0990517	5.90101e-05	0.0862736	0.00863335	0.0426679	0.0814948
0.350851	0.0986877	5.89152e-05	0.0853352	0.00861885	0.0426339	0.0812881
0.351191	0.0983737	5.88453e-05	0.0847615	0.00859355	0.0425325	0.0810155
0.35153	0.0981551	5.88302e-05	0.0842202	0.00855839	0.0424381	0.08069
0.35187	0.0978042	5.87925e-05	0.0839855	0.00853891	0.0422199	0.0804626
0.35221	0.0975426	5.87712e-05	0.0834192	0.0085132	0.0420178	0.0804061
0.352549	0.0973661	5.87597e-05	0.0832288	0.00846412	0.0419342	0.0800085
0.352889	0.0968704	5.87495e-05	0.0826822	0.00841452	0.0417413	0.0797671
0.353229	0.0964547	5.88375e-05	0.0820966	0.00835709	0.0417252	0.0795706
0.353568	0.0959347	5.88353e-05	0.0817525	0.00830527	0.0416248	0.0793476
0.353908	0.0955658	5.89089e-05	0.0812073	0.00827504	0.0415189	0.0792294
0.354247	0.0953464	5.89116e-05	0.0803476	0.00822986	0.04137	0.0791205
0.354587	0.0951006	5.89087e-05	0.0796901	0.00817249	0.0411314	0.0789236
0.354927	0.0946672	5.90803e-05	0.0789787	0.00814358	0.0410278	0.0786891
0.355266	0.0944407	5.91149e-05	0.0783587	0.0081271	0.0407624	0.0783409
0.355606	0.0941022	5.92698e-05	0.077847	0.0080953	0.0406445	0.0780854
0.355946	0.0938223	5.94066e-05	0.0774057	0.00803181	0.0405868	0.077998
0.356285	0.0933881	5.96132e-05	0.0769078	0.00799369	0.0404277	0.0777968
0.356625	0.0929458	5.98068e-05	0.0764792	0.00795158	0.0400522	0.077573
0.356965	0.0925124	5.99604e-05	0.0758817	0.00793996	0.0398841	0.0773809
0.357304	0.0921812	6.01382e-05	0.0754495	0.00791146	0.039649	0.0770793
0.357644	0.0917457	6.03626e-05	0.0748948	0.00789839	0.0394506	0.0768468
0.357984	0.0913121	6.06237e-05	0.0744987	0.00786824	0.0392325	0.0767077
0.358323	0.0907164	6.09369e-05	0.074022	0.00784577	0.0390425	0.0764918
0.358663	0.0902747	6.12029e-05	0.073614	0.00781133	0.0387576	0.0762617
0.359003	0.0899833	6.15764e-05	0.0732745	0.00777791	0.0384968	0.0760492
0.359342	0.089491	6.19948e-05	0.0730192	0.00775913	0.0383555	0.0757845
0.359682	0.0889427	6.23542e-05	0.0727072	0.00773211	0.0381791	0.0755908
0.360021	0.0884167	6.26696e-05	0.072369	0.00770291	0.0378709	0.0752163
0.360361	0.0880042	6.29331e-05	0.0719657	0.00767043	0.0376442	0.0749223
0.360701	0.0875183	6.32952e-05	0.0716969	0.00762677	0.0375437	0.0745431
0.36104	0.0873052	6.35715e-05	0.0712005	0.00759803	0.0373763	0.074259
0.36138	0.0869931	6.39044e-05	0.0709038	0.0075698	0.0371946	0.0741619
0.36172	0.08664	6.42661e-05	0.0707265	0.00753736	0.037014	0.0739893
0.362059	0.0862928	6.45516e-05	0.0704553	0.00750971	0.0367972	0.073591
0.362399	0.0858352	6.48485e-05	0.0702247	0.00748489	0.0364858	0.0732803
0.362739	0.0854258	6.51616e-05	0.0700116	0.00745899	0.0363748	0.0731435
0.363078	0.0850896	6.55283e-05	0.0698241	0.00743232	0.0361875	0.0726894
0.363418	0.0845894	6.58282e-05	0.0696526	0.00740418	0.0360307	0.0723274
0.363758	0.0842488	6.61069e-05	0.0694125	0.00737916	0.0357536	0.0721688
0.364097	0.0838922	6.63002e-05	0.0689719	0.00735834	0.0355441	0.0721172
0.364437	0.0835355	6.65489e-05	0.068816	0.0073312	0.0354582	0.0719133
0.364776	0.083085	6.67388e-05	0.0686955	0.00731838	0.0352998	0.071744
0.365116	0.0828383	6.70004e-05	0.0685258	0.00729758	0.0352079	0.0716643
0.365456	0.0826638	6.73286e-05	0.0680605	0.00727449	0.0349142	0.0715028
0.365795	0.0824147	6.74418e-05	0.0678333	0.00724981	0.034693	0.0712112
0.366135	0.0821536	6.75701e-05	0.0674848	0.00721874	0.0345837	0.0709466
0.366475	0.0819456	6.78919e-05	0.0673868	0.00718254	0.0344733	0.0706312
0.366814	0.0815566	6.78881e-05	0.0672509	0.00714928	0.0341952	0.0703627
0.367154	0.0811857	6.80815e-05	0.0670645	0.00713391	0.0339482	0.0699772
0.367494	0.0808952	6.81698e-05	0.0668624	0.00712178	0.0337115	0.0697232
0.367833	0.080424	6.82055e-05	0.0665292	0.00710958	0.0336057	0.0696527
0.368173	0.0800344	6.82583e-05	0.0661575	0.00709245	0.0334549	0.0694719
0.368513	0.0797169	6.83664e-05	0.0661249	0.00707907	0.0332453	0.0691736
0.368852	0.0791799	6.84036e-05	0.0661019	0.0070493	0.033048	0.0691138
0.369192	0.078644	6.83643e-05	0.0659797	0.007045	0.0329218	0.0690023
0.369531	0.0781431	6.83803e-05	0.0656494	0.00701609	0.032749	0.0688464
0.369871	0.0777236	6.83861e-05	0.0653248	0.00699951	0.0325467	0.0686676
0.370211	0.0771562	6.8372e-05	0.0651085	0.00698368	0.0323438	0.0685214
0.37055	0.0765248	6.83461e-05	0.0649864	0.00696402	0.0321202	0.0684339
0.37089	0.0761985	6.82723e-05	0.0648014	0.00694223	0.0320198	0.0681718
0.37123	0.075694	6.8256e-05	0.0646363	0.00691344	0.0318794	0.0680172
0.371569	0.0754045	6.82532e-05	0.0644171	0.00688672	0.031587	0.0678497
0.371909	0.074906	6.81967e-05	0.0641833	0.00686575	0.0315182	0.0675202
0.372249	0.0744138	6.81464e-05	0.0637307	0.00684704	0.0313492	0.0672469
0.372588	0.0740211	6.80941e-05	0.0636224	0.00682006	0.0312021	0.0670861
0.372928	0.073638	6.81398e-05	0.0631893	0.0068015	0.0310388	0.0667274
0.373267	0.0733954	6.81419e-05	0.0624955	0.00676918	0.030972	0.0665189
0.373607	0.072764	6.81468e-05	0.0623739	0.00672715	0.0307133	0.0664205
0.373947	0.0723096	6.80948e-05	0.0619788	0.00670403	0.0306228	0.0661687
0.374286	0.072059	6.80326e-05	0.0615445	0.00669027	0.0305442	0.0658533
0.374626	0.071613	6.791e-05	0.0612052	0.00666646	0.0303956	0.0657659
0.374966	0.0711191	6.79908e-05	0.0609273	0.00664543	0.0302839	0.0653581
0.375305	0.0707251	6.80677e-05	0.0606407	0.00661232	0.030134	0.0651252
0.375645	0.0703754	6.79972e-05	0.0603485	0.00658099	0.0300385	0.0649216
0.375985	0.0696736	6.803e-05	0.0598975	0.00654967	0.0298317	0.0647887
0.376324	0.069165	6.80035e-05	0.0594169	0.00652833	0.0296984	0.0645353
0.376664	0.0686504	6.80866e-05	0.0591034	0.00650594	0.0294918	0.0642303
0.377004	0.0682764	6.80948e-05	0.0589696	0.00648523	0.0293112	0.0640928
0.377343	0.067556	6.81528e-05	0.0586098	0.0064455	0.0291005	0.0639221
0.377683	0.0669645	6.82047e-05	0.0584061	0.00641883	0.0290169	0.0636533
0.378022	0.0664403	6.82508e-05	0.0578844	0.00639885	0.0289505	0.0634132
0.378362	0.0659126	6.83368e-05	0.0575072	0.00637071	0.0287712	0.0630821
0.378702	0.0654184	6.84789e-05	0.0572751	0.0063517	0.028712	0.0627483
0.379041	0.0647423	6.87173e-05	0.0569392	0.00632759	0.0285267	0.0624195
0.379381	0.0641756	6.88861e-05	0.0563766	0.00630199	0.028308	0.0622312
0.379721	0.0637466	6.90163e-05	0.0559836	0.0062841	0.0282135	0.0621226
0.38006	0.0631966	6.91099e-05	0.0557712	0.00626218	0.028077	0.061964
0.3804	0.0627095	6.91977e-05	0.0555992	0.00623758	0.0280223	0.0615771
0.38074	0.0622216	6.93671e-05	0.0553059	0.00620301	0.0278769	0.0615021
0.381079	0.0616984	6.95027e-05	0.0551135	0.00618543	0.0277012	0.0613822
0.381419	0.0612616	6.96574e-05	0.0546729	0.00615783	0.0275825	0.0611189
0.381759	0.0608305	6.98061e-05	0.0542301	0.00613373	0.0274901	0.0608269
0.382098	0.0603646	6.99703e-05	0.053509	0.00611408	0.0274366	0.0606004
0.382438	0.0597935	7.01225e-05	0.0531647	0.00608323	0.0273482	0.0605068
0.382777	0.0593472	7.04169e-05	0.0526698	0.00604145	0.0271835	0.0604033
0.383117	0.0588468	7.06829e-05	0.0522971	0.00601575	0.0270873	0.0601411
0.383457	0.0583857	7.09129e-05	0.051997	0.00597697	0.0270068	0.0600626
0.383796	0.0579374	7.10682e-05	0.0518294	0.00594452	0.0268718	0.0599263
0.384136	0.0574447	7.12518e-05	0.0515997	0.0059325	0.0267566	0.059676
0.384476	0.0571249	7.14093e-05	0.0511834	0.00591282	0.0266165	0.0594529
0.384815	0.0567731	7.16886e-05	0.0508951	0.00587347	0.0265781	0.0592392
0.385155	0.0563709	7.1909e-05	0.0505537	0.00585503	0.0264614	0.0589766
0.385495	0.0559868	7.20763e-05	0.0501767	0.00582576	0.0263403	0.0588063
0.385834	0.0557879	7.22728e-05	0.0499149	0.00580415	0.02628	0.0585842
0.386174	0.0553596	7.24485e-05	0.0496667	0.00577991	0.0262253	0.0584163
0.386514	0.0550121	7.26702e-05	0.0494988	0.00576031	0.0261313	0.0582309
0.386853	0.0546752	7.2782e-05	0.0490354	0.00574594	0.0260133	0.058034
0.387193	0.0543803	7.30691e-05	0.0486528	0.00571623	0.025999	0.057757
0.387533	0.0539938	7.32103e-05	0.0481738	0.00567654	0.0259145	0.0574991
0.387872	0.0536096	7.33742e-05	0.0477999	0.00565875	0.0258301	0.0573532
0.388212	0.0532066	7.35959e-05	0.0471156	0.00563535	0.0258513	0.0571264
0.388551	0.0527645	7.3733e-05	0.046786	0.00560728	0.0258057	0.057028
0.388891	0.0524118	7.38968e-05	0.0465361	0.00557547	0.0257939	0.0566258
0.389231	0.0519607	7.39512e-05	0.0464021	0.00555134	0.0257746	0.0563475
0.38957	0.0515692	7.409e-05	0.0462185	0.00552906	0.0257767	0.0561079
0.38991	0.0512713	7.42471e-05	0.0458188	0.00550805	0.0257178	0.0560044
0.39025	0.0509646	7.43596e-05	0.0453356	0.00547194	0.0257176	0.0557717
0.390589	0.0505139	7.44728e-05	0.0448946	0.00544177	0.0257697	0.0554535
0.390929	0.0501127	7.46238e-05	0.0444022	0.00542734	0.0257862	0.0551076
0.391269	0.0496051	7.47251e-05	0.0439768	0.00539509	0.0258827	0.0548589
0.391608	0.0491052	7.47302e-05	0.0437562	0.00535909	0.0258803	0.0548158
0.391948	0.0486563	7.48913e-05	0.0432516	0.00534431	0.0257927	0.0544177
0.392288	0.0482206	7.48958e-05	0.0428515	0.00532741	0.0258561	0.05415
0.392627	0.0477105	7.49595e-05	0.0423729	0.00530091	0.0258364	0.0537144
0.392967	0.0474407	7.49812e-05	0.0422065	0.00528804	0.0258136	0.0534792
0.393306	0.0469855	7.49205e-05	0.0418572	0.00525923	0.0257719	0.0531791
0.393646	0.0463937	7.4894e-05	0.0416074	0.00522908	0.0257791	0.052875
0.393986	0.0459479	7.48182e-05	0.0411724	0.00521661	0.0257513	0.0525234
0.394325	0.0455087	7.47921e-05	0.0408607	0.00518523	0.0257322	0.052417
0.394665	0.045044	7.46507e-05	0.0404836	0.00516045	0.025744	0.0521188
0.395005	0.0445926	7.45744e-05	0.0402612	0.00514172	0.0256525	0.0520143
0.395344	0.0443235	7.46052e-05	0.0399342	0.0051258	0.0257512	0.0517786
0.395684	0.0439428	7.44366e-05	0.0396942	0.00511216	0.0257848	0.0515361
0.396024	0.0435974	7.43919e-05	0.0392929	0.00508613	0.0258218	0.0513069
0.396363	0.0431981	7.41595e-05	0.0387774	0.00506555	0.0258106	0.0509213
0.396703	0.0428927	7.4048e-05	0.0383175	0.00504679	0.0258086	0.0505095
0.397043	0.0425516	7.39126e-05	0.0378222	0.00502303	0.025866	0.0503446
0.397382	0.0421933	7.37886e-05	0.0373905	0.00500931	0.0258974	0.0498477
0.397722	0.0418611	7.36539e-05	0.0371076	0.00499605	0.0258889	0.049595
0.398061	0.0415734	7.35379e-05	0.0368894	0.00498206	0.0258898	0.0494233
0.398401	0.0412496	7.3419e-05	0.0361766	0.00495622	0.0258764	0.0490867
0.398741	0.0409313	7.33087e-05	0.0357112	0.0049354	0.0258653	0.0488221
0.39908	0.0405248	7.31362e-05	0.0352341	0.00491481	0.0258864	0.0486262
0.39942	0.0401466	7.30658e-05	0.0351175	0.00490103	0.0258562	0.0483927
0.39976	0.0396947	7.29495e-05	0.03497	0.00487427	0.0258812	0.0481185
0.400099	0.0392642	7.28844e-05	0.0345578	0.00485604	0.0258315	0.0478612
0.400439	0.0389495	7.27647e-05	0.0342877	0.00483258	0.0258454	0.047631
0.400779	0.0385146	7.26723e-05	0.0340228	0.00482098	0.0258451	0.0473622
0.401118	0.038131	7.26783e-05	0.0336461	0.00480666	0.0259131	0.0470828
0.401458	0.0376983	7.25852e-05	0.0332754	0.00478873	0.0258569	0.0468608
0.401797	0.0374588	7.26017e-05	0.0330263	0.00476235	0.0258842	0.0466176
0.402137	0.0371025	7.25632e-05	0.0328107	0.00474336	0.0258827	0.046258
0.402477	0.0366969	7.25047e-05	0.0325722	0.00472056	0.0258904	0.0460658
0.402816	0.0363561	7.25393e-05	0.0323782	0.0046963	0.0259428	0.0458075
0.403156	0.0360382	7.25152e-05	0.0321328	0.00469181	0.0259666	0.0454492
0.403496	0.0357649	7.25887e-05	0.0320322	0.00468856	0.0259872	0.0450575
0.403835	0.0354485	7.26885e-05	0.0318901	0.00466676	0.0260699	0.044875
0.404175	0.0351658	7.27927e-05	0.0316662	0.00463304	0.0260807	0.0446661
0.404515	0.0348535	7.27703e-05	0.0314877	0.00460904	0.0260707	0.0445159
0.404854	0.0345804	7.27797e-05	0.0314145	0.00460492	0.0260879	0.0442986
0.405194	0.0342687	7.27134e-05	0.0313476	0.00458416	0.0260991	0.0440449
0.405534	0.0338671	7.28826e-05	0.0311363	0.00455693	0.0261754	0.043818
0.405873	0.0335157	7.30016e-05	0.0310345	0.0045329	0.0261421	0.0435743
0.406213	0.0331995	7.31297e-05	0.0309434	0.00450247	0.0261919	0.0432923
0.406552	0.032839	7.3256e-05	0.0308652	0.00449212	0.0261675	0.0430572
0.406892	0.0324799	7.33798e-05	0.0306719	0.00447441	0.0261639	0.042727
0.407232	0.0321739	7.34995e-05	0.0305525	0.0044602	0.0261915	0.0425513
0.407571	0.031905	7.3598e-05	0.0304444	0.00442696	0.0261902	0.0423671
0.407911	0.0316939	7.36745e-05	0.0302974	0.00440051	0.0261788	0.0421484
0.408251	0.0313432	7.3825e-05	0.0301797	0.00435955	0.0261835	0.0419593
0.40859	0.0311178	7.39716e-05	0.0300929	0.00433246	0.0261798	0.0416753
0.40893	0.030853	7.40096e-05	0.0299844	0.00431725	0.0261776	0.0412878
0.40927	0.030691	7.42009e-05	0.0298796	0.00429851	0.0261734	0.0411057
0.409609	0.0303547	7.43929e-05	0.0298459	0.00427315	0.0261674	0.0408458
0.409949	0.0301345	7.45663e-05	0.0298214	0.00426194	0.0262101	0.0406552
0.410289	0.0298173	7.46797e-05	0.0298053	0.00424762	0.0263137	0.040481
0.410628	0.0295934	7.48121e-05	0.0297498	0.00423321	0.0263656	0.0401898
0.410968	0.0293708	7.49178e-05	0.0297171	0.00422093	0.0264082	0.039817
0.411307	0.0291548	7.50491e-05	0.0297256	0.00419901	0.0264326	0.03945
0.411647	0.0289998	7.51252e-05	0.0296007	0.00417927	0.0265314	0.0390992
0.411987	0.0287992	7.51149e-05	0.0295207	0.004154	0.02656	0.0388006
0.412326	0.0285003	7.51726e-05	0.0294907	0.00413188	0.0266151	0.0385302
0.412666	0.0282561	7.5099e-05	0.0294261	0.00411807	0.0266284	0.038321
0.413006	0.0280247	7.5169e-05	0.0292784	0.00409685	0.0266628	0.0380512
0.413345	0.0278345	7.52061e-05	0.0292723	0.00408422	0.0267222	0.0378891
0.413685	0.0275871	7.51613e-05	0.0292555	0.00406379	0.0267118	0.0376522
0.414025	0.0274352	7.52146e-05	0.0292588	0.00404525	0.0266924	0.0372922
0.414364	0.0272748	7.51917e-05	0.029275	0.00403395	0.0266885	0.0371777
0.414704	0.0270449	7.51766e-05	0.0292395	0.00402283	0.0267132	0.0368064
0.415044	0.0268839	7.51659e-05	0.0291093	0.0039946	0.0266611	0.0365582
0.415383	0.0267277	7.50907e-05	0.0290865	0.00399121	0.0266434	0.0363884
0.415723	0.0265736	7.51297e-05	0.0290758	0.00397182	0.0266454	0.0361029
0.416063	0.0263935	7.49171e-05	0.029088	0.00396394	0.0266337	0.0358393
0.416402	0.0262144	7.47907e-05	0.0290848	0.00394456	0.0266313	0.0355415
0.416742	0.0260445	7.47374e-05	0.0290773	0.00393197	0.0266741	0.0353894
0.417081	0.0259369	7.45791e-05	0.0290762	0.00392968	0.0266292	0.0350872
0.417421	0.0257675	7.453e-05	0.0290498	0.00393123	0.0266657	0.034837
0.417761	0.0255421	7.4272e-05	0.0290237	0.00392657	0.0266716	0.0345663
0.4181	0.0253054	7.41163e-05	0.0290381	0.00391381	0.0267102	0.0343399
0.41844	0.025183	7.39768e-05	0.0290541	0.00389846	0.026708	0.0340749
0.41878	0.0249768	7.38228e-05	0.0290621	0.00388492	0.0267344	0.033817
0.419119	0.0248107	7.35663e-05	0.029067	0.00387038	0.0267207	0.0335994
0.419459	0.0246604	7.34701e-05	0.0290604	0.00386154	0.026747	0.0333294
0.419799	0.0244842	7.33813e-05	0.0289481	0.00385716	0.0266999	0.0330825
0.420138	0.0243221	7.31836e-05	0.0288141	0.00384181	0.0266907	0.0329237
0.420478	0.024154	7.3045e-05	0.0287659	0.00384265	0.0266877	0.0328171
0.420818	0.0239832	7.2829e-05	0.0286949	0.00384165	0.0267284	0.0325887
0.421157	0.023863	7.26602e-05	0.0285803	0.00383533	0.0267208	0.0324048
0.421497	0.0237147	7.24084e-05	0.0285321	0.00383189	0.026748	0.0322298
0.421836	0.0235459	7.22359e-05	0.0283721	0.00382472	0.026733	0.0320128
0.422176	0.0234035	7.20334e-05	0.0283095	0.00381542	0.0267229	0.0317546
0.422516	0.0232428	7.18483e-05	0.0282159	0.00380153	0.0266993	0.0315244
0.422855	0.0231347	7.1662e-05	0.0282298	0.0037946	0.026643	0.0313504
0.423195	0.0229841	7.13739e-05	0.0281547	0.00378841	0.0266584	0.0311816
0.423535	0.022797	7.1233e-05	0.0281092	0.00378402	0.0266103	0.0310176
0.423874	0.0226356	7.10964e-05	0.0280681	0.00378061	0.0265975	0.0308171
0.424214	0.0225483	7.10138e-05	0.0280577	0.00377505	0.0265989	0.0306703
0.424554	0.0224244	7.09398e-05	0.0280319	0.00376651	0.0266127	0.0305853
0.424893	0.0221688	7.07589e-05	0.027998	0.00375682	0.0265923	0.0303174
0.425233	0.0220225	7.06707e-05	0.0279881	0.00374798	0.02661	0.0301633
0.425573	0.0218779	7.06058e-05	0.0279522	0.00373191	0.0265486	0.0300321
0.425912	0.0217256	7.04847e-05	0.0278777	0.00372787	0.0265583	0.0299237
0.426252	0.0215736	7.03671e-05	0.0277582	0.00371393	0.0265238	0.0298027
0.426591	0.0214078	7.03064e-05	0.0277059	0.00370481	0.0264853	0.0295721
0.426931	0.021256	7.0217e-05	0.0276462	0.00369519	0.0264676	0.0294286
0.427271	0.0210846	7.01109e-05	0.0275768	0.00369106	0.0264585	0.0292607
0.42761	0.0208351	7.00552e-05	0.0275055	0.003684	0.026437	0.0290718
0.42795	0.020564	6.99556e-05	0.0274238	0.00367521	0.0264252	0.0289473
0.42829	0.0204163	6.98651e-05	0.0273614	0.00366882	0.0263859	0.028813
0.428629	0.0201602	6.97031e-05	0.0273108	0.00366167	0.0263641	0.0286022
0.428969	0.0199342	6.96558e-05	0.0271664	0.0036607	0.0263465	0.0283801
0.429309	0.0196837	6.96438e-05	0.0270739	0.00365757	0.0263224	0.0281961
0.429648	0.0194817	6.95958e-05	0.0270242	0.00364046	0.0263235	0.0279665
0.429988	0.0192997	6.96076e-05	0.0270203	0.00363895	0.0262853	0.0277913
0.430327	0.0191572	6.95645e-05	0.027	0.00363001	0.02625	0.0276803
0.430667	0.018974	6.95535e-05	0.0270067	0.00362561	0.0261964	0.0275072
0.431007	0.0187346	6.95809e-05	0.0269274	0.00362381	0.026169	0.0273047
0.431346	0.018502	6.94701e-05	0.0268706	0.00361272	0.0261326	0.0271248
0.431686	0.0183398	6.94877e-05	0.0268422	0.00360555	0.0261261	0.0269736
0.432026	0.0181722	6.94754e-05	0.02677	0.00359512	0.026065	0.0268865
0.432365	0.0179783	6.94756e-05	0.0266555	0.00358895	0.0260131	0.0268133
0.432705	0.0178522	6.94263e-05	0.0266447	0.00358428	0.0259407	0.0267701
0.433045	0.0177814	6.94258e-05	0.026625	0.00357161	0.0259253	0.0266746
0.433384	0.0175756	6.94257e-05	0.0266094	0.00356412	0.0259048	0.0266255
0.433724	0.0174041	6.93653e-05	0.0266053	0.00355059	0.0258539	0.0265232
0.434064	0.0172758	6.9332e-05	0.0266055	0.00354024	0.0257948	0.0264089
0.434403	0.0171308	6.93626e-05	0.0266144	0.00353081	0.0257202	0.0262404
0.434743	0.0169983	6.93294e-05	0.0265843	0.00352161	0.0256799	0.0261846
0.435082	0.0168777	6.9296e-05	0.0265438	0.003511	0.0256393	0.0260591
0.435422	0.0167436	6.93692e-05	0.0264864	0.00351117	0.0255918	0.025969
0.435762	0.0165915	6.93739e-05	0.0264484	0.00351193	0.0255744	0.0258961
0.436101	0.0163806	6.9389e-05	0.0264165	0.00350639	0.0255379	0.0258577
0.436441	0.0162123	6.94374e-05	0.0264238	0.00349971	0.0255196	0.0257766
0.436781	0.0160171	6.9376e-05	0.0263731	0.0035025	0.0254973	0.0256147
0.43712	0.0158589	6.93285e-05	0.0262949	0.00350104	0.0254551	0.0255192
0.43746	0.0156411	6.93889e-05	0.0262417	0.00349816	0.0254545	0.0252321
0.4378	0.0154684	6.93504e-05	0.0262876	0.00349656	0.0254246	0.0251626
0.438139	0.0153146	6.9273e-05	0.0262541	0.00348713	0.0253265	0.0250504
0.438479	0.0151513	6.9199e-05	0.0261908	0.00347924	0.0252748	0.0250149
0.438819	0.0149314	6.91437e-05	0.026165	0.00347509	0.0252366	0.0248725
0.439158	0.0147665	6.90534e-05	0.0261162	0.00346874	0.0252097	0.0247416
0.439498	0.0146342	6.89695e-05	0.0260799	0.00347618	0.0251927	0.024662
0.439837	0.0144575	6.88254e-05	0.0260604	0.00346782	0.0251253	0.0245544
0.440177	0.0143111	6.87158e-05	0.0260973	0.00346764	0.025061	0.024363
0.440517	0.014161	6.85733e-05	0.0261446	0.00346109	0.0250447	0.0242569
0.440856	0.0140662	6.8343e-05	0.0261787	0.00346304	0.025025	0.0241608
0.441196	0.0139483	6.81143e-05	0.0262023	0.00345862	0.0249496	0.024089
0.441536	0.0138352	6.79255e-05	0.0261189	0.00345664	0.0249123	0.0239627
0.441875	0.0136637	6.77051e-05	0.0260201	0.00345329	0.0248868	0.0238352
0.442215	0.0135372	6.7458e-05	0.0260329	0.00345412	0.0248526	0.0236872
0.442555	0.0133563	6.72577e-05	0.0260378	0.00345295	0.0247813	0.0235156
0.442894	0.0131699	6.7094e-05	0.025982	0.00345747	0.0247435	0.023349
0.443234	0.0130404	6.67904e-05	0.0259309	0.00345653	0.0247198	0.0231265
0.443574	0.0127944	6.65947e-05	0.0259026	0.00345626	0.0246946	0.0230266
0.443913	0.0126331	6.63609e-05	0.0258785	0.00345739	0.0246372	0.0228952
0.444253	0.0125012	6.60833e-05	0.0258543	0.00346168	0.0245849	0.0227755
0.444593	0.0123022	6.57571e-05	0.0258315	0.00346413	0.0245215	0.0226184
0.444932	0.012224	6.55237e-05	0.0258113	0.0034677	0.0245186	0.0224787
0.445272	0.0121156	6.5283e-05	0.0257808	0.00347287	0.024496	0.0223666
0.445611	0.0119663	6.51677e-05	0.0257669	0.0034748	0.0244732	0.0222738
0.445951	0.0118499	6.49076e-05	0.0257698	0.00346695	0.0244412	0.0220862
0.446291	0.0116648	6.4498e-05	0.0257952	0.00346908	0.0244142	0.0219249
0.44663	0.0115283	6.41726e-05	0.0258054	0.0034689	0.0243959	0.0217992
0.44697	0.0114211	6.39334e-05	0.0257903	0.00346713	0.0243585	0.021668
0.44731	0.0112599	6.3567e-05	0.0258413	0.00346602	0.0243363	0.0214957
0.447649	0.0111483	6.32642e-05	0.0258288	0.00346352	0.0243352	0.0213958
0.447989	0.0110525	6.29807e-05	0.0258611	0.00346393	0.0243431	0.0212258
0.448329	0.0109356	6.27509e-05	0.0258796	0.00346812	0.0243265	0.0210722
0.448668	0.0107704	6.25145e-05	0.0258792	0.00346892	0.0242642	0.0209997
0.449008	0.0106175	6.22507e-05	0.0258601	0.00347246	0.0242289	0.0209314
0.449348	0.0104803	6.20259e-05	0.0258239	0.00347598	0.0241694	0.0207564
0.449687	0.0103586	6.17785e-05	0.0257581	0.00347774	0.0241193	0.0206112
0.450027	0.010208	6.14886e-05	0.0257342	0.00347574	0.0240621	0.0204928
0.450366	0.0100835	6.12309e-05	0.0257392	0.00347857	0.024019	0.0203555
0.450706	0.0100008	6.1009e-05	0.0256598	0.00347448	0.0239639	0.0201763
0.451046	0.00991644	6.08443e-05	0.0256297	0.00347071	0.0239075	0.0199428
0.451385	0.00982443	6.06766e-05	0.0255699	0.00346653	0.0238786	0.0197943
0.451725	0.00974659	6.057e-05	0.0255729	0.00347136	0.0238452	0.0197194
0.452065	0.00964171	6.03563e-05	0.0256196	0.00347346	0.0237609	0.0196374
0.452404	0.00957278	6.02471e-05	0.0256618	0.00347081	0.0237053	0.0195044
0.452744	0.00946094	5.99655e-05	0.0256453	0.00346888	0.023666	0.0194653
0.453084	0.00940318	5.97823e-05	0.0256228	0.00346548	0.0236193	0.0194114
0.453423	0.00930845	5.95525e-05	0.0255889	0.00346805	0.0235851	0.0193049
0.453763	0.00919874	5.94029e-05	0.0255848	0.00346791	0.0235457	0.0191683
0.454103	0.00908245	5.93076e-05	0.0256004	0.00346467	0.0234971	0.0191358
0.454442	0.00902063	5.9084e-05	0.0254401	0.00346343	0.0234322	0.0190475
0.454782	0.00891839	5.90498e-05	0.0253474	0.00346084	0.0233663	0.0189605
0.455121	0.00879699	5.90373e-05	0.0252955	0.0034547	0.0232919	0.0188941
0.455461	0.00869446	5.89485e-05	0.0252991	0.00345126	0.0232367	0.0188759
0.455801	0.00850719	5.88888e-05	0.0253032	0.00344612	0.0231377	0.0187514
0.45614	0.00839026	5.89061e-05	0.0252677	0.00344378	0.0230688	0.0186462
0.45648	0.00824406	5.88733e-05	0.0252283	0.00344087	0.0229972	0.018594
0.45682	0.00816391	5.87532e-05	0.0251324	0.00343966	0.0229651	0.0184985
0.457159	0.00805911	5.86623e-05	0.0250571	0.00344179	0.022947	0.0184581
0.457499	0.00793742	5.87216e-05	0.02501	0.00343427	0.0228802	0.0183999
0.457839	0.00788498	5.87589e-05	0.025001	0.00343266	0.0228251	0.0183107
0.458178	0.00780694	5.86892e-05	0.0250012	0.00343076	0.0227877	0.018264
0.458518	0.00772732	5.86925e-05	0.0250015	0.00342981	0.0227236	0.0181865
0.458857	0.00760454	5.87627e-05	0.024974	0.00341831	0.0227056	0.018216
0.459197	0.00749991	5.87893e-05	0.0249673	0.00341519	0.0226639	0.0181879
0.459537	0.00741222	5.87859e-05	0.0249295	0.0034083	0.0225418	0.0181668
0.459876	0.00730497	5.87972e-05	0.0248964	0.00340556	0.0225095	0.0181446
0.460216	0.00725822	5.87276e-05	0.0248309	0.00340353	0.0224497	0.0181255
0.460556	0.00718382	5.87567e-05	0.0247914	0.00340251	0.0223443	0.0181226
0.460895	0.00711902	5.8721e-05	0.024726	0.00340164	0.0223213	0.0180929
0.461235	0.00704745	5.85822e-05	0.0246518	0.00339641	0.0222942	0.0180697
0.461575	0.00694078	5.85238e-05	0.0245761	0.00339497	0.0222934	0.0180639
0.461914	0.00688571	5.8523e-05	0.0245337	0.00339421	0.0222748	0.0180582
0.462254	0.00680414	5.84803e-05	0.0244885	0.00339383	0.0222519	0.0180273
0.462594	0.00671566	5.83413e-05	0.0244259	0.00339522	0.0221938	0.0179964
0.462933	0.00664353	5.82854e-05	0.0243974	0.00339808	0.0221528	0.0179801
0.463273	0.00656038	5.8134e-05	0.0243623	0.00339553	0.0220855	0.0179491
0.463612	0.00648548	5.79032e-05	0.024286	0.00339622	0.0220713	0.017894
0.463952	0.00641284	5.78234e-05	0.0242558	0.00339358	0.0219603	0.0178874
0.464292	0.00632578	5.77399e-05	0.0241696	0.003394	0.0219243	0.0178557
0.464631	0.006252	5.76211e-05	0.0241435	0.00339288	0.0218628	0.0178458
0.464971	0.00619097	5.73964e-05	0.0241442	0.00339263	0.0217637	0.0178096
0.465311	0.00613328	5.7216e-05	0.0241121	0.00338839	0.0217314	0.0177726
0.46565	0.00607599	5.70482e-05	0.0240684	0.00338439	0.0216499	0.017724
0.46599	0.00600302	5.67759e-05	0.024022	0.00338519	0.0216119	0.0177441
0.46633	0.00592762	5.64855e-05	0.0239618	0.00338335	0.0215215	0.0176782
0.466669	0.0058533	5.63013e-05	0.0238668	0.00337978	0.0213818	0.0176649
0.467009	0.00576483	5.60766e-05	0.0238411	0.00336745	0.0213562	0.017568
0.467349	0.00568765	5.58669e-05	0.0238054	0.00336153	0.0212903	0.0174951
0.467688	0.00562933	5.57183e-05	0.0237352	0.00335716	0.0212685	0.0174473
0.468028	0.0055743	5.54824e-05	0.0237035	0.00335269	0.0212273	0.0173698
0.468367	0.00551908	5.52548e-05	0.0236456	0.00335203	0.0211609	0.0173425
0.468707	0.00545734	5.49232e-05	0.0236131	0.00335099	0.0210637	0.0173421
0.469047	0.00541722	5.46368e-05	0.0235534	0.0033485	0.0210018	0.0172708
0.469386	0.00536398	5.43609e-05	0.0234118	0.00334672	0.0209625	0.0172492
0.469726	0.00531611	5.40264e-05	0.0232756	0.00334083	0.0208766	0.0171661
0.470066	0.00528073	5.37816e-05	0.0232058	0.00333235	0.0208246	0.0171035
0.470405	0.00523255	5.34559e-05	0.0231731	0.00333104	0.0207552	0.017025
0.470745	0.00518929	5.31205e-05	0.0230238	0.00333174	0.0206956	0.0169782
0.471085	0.00513685	5.28625e-05	0.0229191	0.00332935	0.0206574	0.0169547
0.471424	0.00509389	5.25658e-05	0.0228222	0.00331591	0.0206088	0.0169022
0.471764	0.00505883	5.22163e-05	0.0226895	0.00331496	0.0205931	0.0168494
0.472104	0.00501758	5.18999e-05	0.0226568	0.00330915	0.0205307	0.0168053
0.472443	0.00495562	5.15713e-05	0.0225677	0.00329785	0.0204665	0.0167536
0.472783	0.00491584	5.12747e-05	0.0225076	0.00329109	0.0204315	0.0167021
0.473123	0.00489541	5.09431e-05	0.022493	0.00328765	0.0203811	0.0166424
0.473462	0.00486839	5.06286e-05	0.0224027	0.00328437	0.020318	0.0166299
0.473802	0.00484719	5.03588e-05	0.0222871	0.00327707	0.0203059	0.0166225
0.474141	0.00481035	5.00816e-05	0.02213	0.00327313	0.0202385	0.0166504
0.474481	0.00476862	4.9794e-05	0.0220688	0.00326191	0.0201106	0.0165891
0.474821	0.00473699	4.95097e-05	0.0220633	0.00325998	0.0200851	0.016572
0.47516	0.0046977	4.92174e-05	0.0220549	0.00325585	0.0200376	0.0165516
0.4755	0.00466787	4.89464e-05	0.0219991	0.00324497	0.0199872	0.016523
0.47584	0.00462317	4.87329e-05	0.0219832	0.00323899	0.0199562	0.0165009
0.476179	0.00459391	4.84239e-05	0.0219125	0.0032373	0.0198399	0.0165299
0.476519	0.00455573	4.82473e-05	0.0218414	0.0032338	0.0198236	0.0164769
0.476859	0.00450571	4.80757e-05	0.0217999	0.00323241	0.0197698	0.0165073
0.477198	0.00444904	4.79569e-05	0.0217341	0.00323004	0.0197582	0.0164686
0.477538	0.00440041	4.77515e-05	0.0215956	0.00322656	0.0197346	0.0163983
0.477878	0.0043547	4.76006e-05	0.0214839	0.00321965	0.0196263	0.0163881
0.478217	0.00432177	4.74965e-05	0.0213318	0.00321594	0.0195736	0.0163781
0.478557	0.00428124	4.74614e-05	0.0212477	0.0032042	0.0195647	0.0163642
0.478896	0.00425717	4.73883e-05	0.021172	0.0032005	0.0195264	0.0163391
0.479236	0.00420787	4.73156e-05	0.0211017	0.00319665	0.019417	0.0162998
0.479576	0.0041632	4.73414e-05	0.0209533	0.00319024	0.0193535	0.0162865
0.479915	0.00410606	4.73102e-05	0.0208441	0.00317862	0.0193092	0.0162428
0.480255	0.00405645	4.7248e-05	0.0207029	0.00317246	0.0192665	0.0162432
0.480595	0.00401494	4.72824e-05	0.0205565	0.00316345	0.0192032	0.0162212
0.480934	0.00398234	4.73417e-05	0.0204716	0.00315399	0.0191192	0.0162147
0.481274	0.00394677	4.73476e-05	0.0203798	0.00314548	0.0190686	0.0161877
0.481614	0.00392505	4.73517e-05	0.0202558	0.0031377	0.018999	0.0161671
0.481953	0.0038877	4.73778e-05	0.0201563	0.00313199	0.0189804	0.0161871
0.482293	0.00383781	4.73702e-05	0.0200593	0.00312615	0.0188542	0.0162021
0.482633	0.00380186	4.73444e-05	0.0199763	0.00311981	0.0187575	0.0161811
0.482972	0.0037805	4.73324e-05	0.0199053	0.00311549	0.0186791	0.0161718
0.483312	0.00373386	4.73498e-05	0.0198207	0.0031101	0.0185959	0.0161548
0.483651	0.00369187	4.73669e-05	0.0197159	0.00310199	0.0184929	0.0161562
0.483991	0.00364392	4.7424e-05	0.0196647	0.00309796	0.0184333	0.0161481
0.484331	0.00360382	4.7463e-05	0.0196024	0.00309077	0.0183871	0.0161416
0.48467	0.00356175	4.74487e-05	0.0194918	0.00308337	0.0182802	0.0161238
0.48501	0.00352569	4.74322e-05	0.0193708	0.00307768	0.0182241	0.0161175
0.48535	0.00349381	4.74014e-05	0.0193064	0.00307558	0.0181122	0.0161131
0.485689	0.00345054	4.74291e-05	0.0192545	0.00306712	0.018081	0.016109
0.486029	0.00339884	4.73615e-05	0.0191427	0.00306236	0.0180415	0.0160817
0.486369	0.00335002	4.72622e-05	0.0190664	0.00306097	0.018016	0.0160588
0.486708	0.00332341	4.72234e-05	0.0189862	0.00305627	0.0179192	0.0160417
0.487048	0.00328862	4.71789e-05	0.0189129	0.00305331	0.0178936	0.0160223
0.487387	0.00322863	4.7101e-05	0.0187971	0.00303771	0.0178357	0.0159868
0.487727	0.00318482	4.7064e-05	0.0186988	0.0030265	0.0177628	0.0159566
0.488067	0.00315592	4.69844e-05	0.0186262	0.00302231	0.0176322	0.0159309
0.488406	0.00310068	4.69321e-05	0.0184986	0.00301251	0.0175209	0.0159314
0.488746	0.00305663	4.68817e-05	0.0184291	0.00300329	0.0174556	0.0159067
0.489086	0.00301407	4.67958e-05	0.0183752	0.00299665	0.0173859	0.0159435
0.489425	0.00295913	4.66002e-05	0.0182417	0.00298433	0.0173616	0.0159613
0.489765	0.00292591	4.64679e-05	0.0181911	0.00297467	0.0173108	0.0159328
0.490105	0.0028865	4.63243e-05	0.0181013	0.00297315	0.0172284	0.0159139
0.490444	0.00285253	4.6165e-05	0.0180785	0.00296944	0.017119	0.0158971
0.490784	0.0027918	4.59916e-05	0.0179946	0.0029638	0.0170824	0.0159019
0.491124	0.00276138	4.58665e-05	0.0179367	0.00295749	0.017018	0.0159047
0.491463	0.00273707	4.56988e-05	0.017906	0.00294775	0.0169004	0.0159254
0.491803	0.0027059	4.5497e-05	0.017873	0.00293678	0.0168466	0.0159242
0.492142	0.00267567	4.52729e-05	0.0178004	0.00293149	0.0167907	0.0159451
0.492482	0.00264924	4.50144e-05	0.017712	0.00292229	0.0167137	0.0159359
0.492822	0.00262028	4.47655e-05	0.0176524	0.00291713	0.0166367	0.0159792
0.493161	0.00258758	4.45124e-05	0.0175503	0.00290132	0.0165531	0.0159871
0.493501	0.00254447	4.42766e-05	0.0174677	0.00288325	0.0164979	0.0160077
0.493841	0.0025304	4.40569e-05	0.0174354	0.00287289	0.0164369	0.0160172
0.49418	0.00250319	4.37957e-05	0.0173497	0.002863	0.0163736	0.0160263
0.49452	0.00246537	4.35566e-05	0.0172536	0.00285209	0.0162783	0.0160485
0.49486	0.00242208	4.32872e-05	0.0171767	0.00284362	0.0162192	0.0160414
0.495199	0.00239955	4.30193e-05	0.0170997	0.00283485	0.0161589	0.0160387
0.495539	0.00238051	4.27416e-05	0.0170795	0.00282697	0.0160584	0.0160434
0.495879	0.00235139	4.24819e-05	0.0170398	0.00282348	0.015984	0.0160486
0.496218	0.00231594	4.2274e-05	0.0169464	0.00281309	0.0159349	0.0160605
0.496558	0.00229053	4.20079e-05	0.0168503	0.002805	0.0158859	0.0161092
0.496897	0.00227078	4.17427e-05	0.0168056	0.00279405	0.015803	0.0161219
0.497237	0.00223337	4.15036e-05	0.0167759	0.00278323	0.0157344	0.0161233
0.497577	0.00220274	4.12857e-05	0.0167206	0.00276595	0.0156631	0.0161192
0.497916	0.00216118	4.11348e-05	0.016618	0.00275398	0.0155594	0.0161187
0.498256	0.00212372	4.09374e-05	0.0165913	0.00274361	0.015479	0.0161206
0.498596	0.00209512	4.07293e-05	0.0165123	0.00273672	0.015439	0.0161502
0.498935	0.00206756	4.0541e-05	0.0164825	0.0027281	0.0153833	0.016151
0.499275	0.00204191	4.03894e-05	0.0163686	0.00272214	0.015309	0.016151
0.499615	0.00201688	4.01552e-05	0.0162816	0.00271069	0.0152448	0.0161512
0.499954	0.00199112	4.00053e-05	0.016252	0.0026945	0.0151289	0.0161517
0.500294	0.0019571	3.98174e-05	0.0161626	0.00268415	0.0149925	0.0161638
0.500634	0.00192704	3.9693e-05	0.0161016	0.00267365	0.0148811	0.0161946
0.500973	0.00189865	3.96377e-05	0.0160298	0.00266932	0.0148115	0.0161964
0.501313	0.00187194	3.95801e-05	0.0159914	0.00265839	0.0147553	0.0162104
0.501652	0.00184742	3.94937e-05	0.0159867	0.00263955	0.0146219	0.0162149
0.501992	0.00182306	3.93477e-05	0.0159634	0.00262625	0.0145513	0.0162214
0.502332	0.00178913	3.93526e-05	0.0159707	0.00262346	0.0144792	0.0162214
0.502671	0.0017701	3.92877e-05	0.0159655	0.00261997	0.0144026	0.0162219
0.503011	0.00173954	3.92614e-05	0.015926	0.00260665	0.0142388	0.0162233
0.503351	0.00171262	3.92453e-05	0.0158544	0.00259739	0.014183	0.0162191
0.50369	0.0016898	3.92845e-05	0.0158113	0.00258105	0.0140729	0.0162138
0.50403	0.00167108	3.92729e-05	0.0157914	0.00257597	0.0139953	0.0162172
0.50437	0.00164386	3.926e-05	0.0157684	0.00257147	0.013894	0.0162147
0.504709	0.00161441	3.92814e-05	0.0157474	0.00255651	0.0137927	0.0162116
0.505049	0.00160345	3.93411e-05	0.0157265	0.00254802	0.0136983	0.0162103
0.505389	0.0015823	3.94297e-05	0.0156953	0.00254392	0.0136266	0.0162089
0.505728	0.00156101	3.94812e-05	0.0156965	0.00253459	0.0135377	0.0162063
0.506068	0.00153928	3.95392e-05	0.0156751	0.00251531	0.0134431	0.0162008
0.506408	0.00151555	3.96025e-05	0.0156386	0.00250613	0.0133549	0.0161976
0.506747	0.00148956	3.96527e-05	0.0156052	0.00249975	0.0132698	0.0161893
0.507087	0.00146539	3.97227e-05	0.0155472	0.00248146	0.0131082	0.0161935
0.507426	0.00143195	3.98139e-05	0.015536	0.00246606	0.0130574	0.0161908
0.507766	0.00140524	3.99006e-05	0.0155435	0.0024491	0.0129738	0.0161869
0.508106	0.00137281	3.99683e-05	0.0155496	0.00244073	0.0129103	0.0161833
0.508445	0.00134353	4.00565e-05	0.0155077	0.00242634	0.0128465	0.0161805
0.508785	0.00131593	4.00899e-05	0.0154905	0.00240809	0.0127042	0.0161724
0.509125	0.00128988	4.01772e-05	0.0154924	0.00239415	0.0126294	0.0161671
0.509464	0.00126371	4.02063e-05	0.0154945	0.00238413	0.0125805	0.0161566
0.509804	0.00124232	4.02482e-05	0.0154927	0.00237098	0.0124804	0.016142
0.510144	0.00121672	4.02548e-05	0.0154667	0.00236032	0.0123955	0.0160575
0.510483	0.00118973	4.0291e-05	0.0154669	0.00234877	0.0123037	0.0159613
0.510823	0.00116622	4.02737e-05	0.0154389	0.00232121	0.0122064	0.0159502
0.511162	0.00114681	4.02904e-05	0.015404	0.00230818	0.0121141	0.0159087
0.511502	0.00112054	4.02785e-05	0.0153823	0.0022993	0.0120138	0.0159039
0.511842	0.00110232	4.02343e-05	0.0153714	0.00229435	0.0119161	0.0158851
0.512181	0.00107866	4.01649e-05	0.015373	0.00227759	0.0118197	0.0158465
0.512521	0.00106347	4.01055e-05	0.0153628	0.00226899	0.0117471	0.0157628
0.512861	0.00104266	4.00324e-05	0.0153266	0.00225646	0.0116825	0.015752
0.5132	0.00103235	3.99591e-05	0.0152982	0.0022486	0.0116164	0.0157062
0.51354	0.00101981	3.98579e-05	0.0152743	0.00223752	0.0115538	0.0156766
0.51388	0.00100578	3.9766e-05	0.0152614	0.00222617	0.0114666	0.0156195
0.514219	0.000985311	3.96765e-05	0.0152602	0.00221376	0.0113842	0.0155098
0.514559	0.000976738	3.95103e-05	0.015198	0.00219724	0.011243	0.0154259
0.514899	0.000966414	3.93486e-05	0.0151842	0.00218504	0.0111665	0.0153704
0.515238	0.00094832	3.92114e-05	0.0151619	0.00217528	0.0111247	0.0153151
0.515578	0.000936503	3.90681e-05	0.0151423	0.00216085	0.0110645	0.0152439
0.515918	0.000925295	3.8931e-05	0.0151091	0.00215233	0.0109612	0.0151735
0.516257	0.000910346	3.8774e-05	0.0150821	0.00214007	0.0108547	0.0150409
0.516597	0.000898685	3.85908e-05	0.0150465	0.00212355	0.0107393	0.0149381
0.516936	0.000885799	3.83969e-05	0.0150266	0.00211445	0.0106932	0.014915
0.517276	0.00087263	3.82063e-05	0.0150239	0.00209909	0.0106533	0.014861
0.517616	0.000861049	3.80021e-05	0.0150143	0.00209118	0.010605	0.0147954
0.517955	0.000846539	3.7788e-05	0.0149609	0.00208673	0.0104788	0.0146917
0.518295	0.000834644	3.76079e-05	0.0148565	0.00207019	0.0103899	0.014643
0.518635	0.000821689	3.73889e-05	0.0148467	0.00206218	0.0103521	0.0144722
0.518974	0.000809652	3.72018e-05	0.014833	0.00205481	0.0102585	0.0144298
0.519314	0.000799211	3.69859e-05	0.0147777	0.00204558	0.0101246	0.0143633
0.519654	0.000790757	3.6786e-05	0.01473	0.00204195	0.0100417	0.0143018
0.519993	0.000778343	3.66166e-05	0.0146451	0.00202897	0.00993849	0.0142557
0.520333	0.000764302	3.64269e-05	0.0146032	0.00202291	0.00986852	0.0142275
0.520672	0.000750491	3.62166e-05	0.0145784	0.00201694	0.00975484	0.0141333
0.521012	0.000740017	3.60282e-05	0.0145396	0.00200016	0.00964255	0.0140409
0.521352	0.000732922	3.58484e-05	0.0144849	0.00198653	0.00954678	0.0139374
0.521691	0.000724426	3.56693e-05	0.0144761	0.00197274	0.00946407	0.0138191
0.522031	0.000711978	3.5492e-05	0.0144221	0.00195724	0.00935	0.0137333
0.522371	0.000701394	3.53039e-05	0.0143197	0.00194893	0.00928936	0.0136746
0.52271	0.000689526	3.51377e-05	0.0142758	0.00194075	0.00923093	0.0135947
0.52305	0.000679806	3.50069e-05	0.0142517	0.00193075	0.00914951	0.0134626
0.52339	0.000670298	3.49155e-05	0.0142133	0.00192033	0.00908321	0.013403
0.523729	0.000661364	3.48337e-05	0.0141745	0.00191028	0.00901151	0.0133228
0.524069	0.000651149	3.47336e-05	0.0140671	0.00189794	0.00893641	0.0132325
0.524409	0.000645184	3.46664e-05	0.0139714	0.00188984	0.0088615	0.0131913
0.524748	0.000636325	3.4624e-05	0.0138966	0.00188295	0.0087899	0.0131658
0.525088	0.000630753	3.45764e-05	0.0138149	0.00187961	0.00871006	0.0130943
0.525428	0.000623754	3.45691e-05	0.0137405	0.00186713	0.00862974	0.0129911
0.525767	0.000618223	3.45208e-05	0.0136559	0.00185605	0.00857639	0.0128844
0.526107	0.000612755	3.45024e-05	0.0135684	0.00184877	0.00849726	0.0128247
0.526446	0.000604657	3.44939e-05	0.0135353	0.00183981	0.00843466	0.0127172
0.526786	0.000597837	3.45308e-05	0.013463	0.00182082	0.00836555	0.0126621
0.527126	0.000594641	3.45897e-05	0.0134311	0.00181641	0.00832025	0.0125972
0.527465	0.000587753	3.46524e-05	0.0133406	0.00180804	0.00823471	0.012515
0.527805	0.00058562	3.46789e-05	0.013216	0.00179847	0.00818957	0.0123999
0.528145	0.000578667	3.47171e-05	0.0131357	0.00179337	0.00810492	0.0122755
0.528484	0.000574869	3.47608e-05	0.0130401	0.00177349	0.00804599	0.0122039
0.528824	0.000570639	3.48176e-05	0.0129505	0.00176465	0.0079553	0.0120889
0.529164	0.000566353	3.48868e-05	0.0128654	0.00175619	0.00789038	0.0120373
0.529503	0.000563299	3.49556e-05	0.0127863	0.0017474	0.00785823	0.0119338
0.529843	0.00055897	3.50312e-05	0.0127211	0.00173016	0.00779542	0.0118893
0.530183	0.00055375	3.51124e-05	0.0126552	0.00172281	0.00773197	0.0118
0.530522	0.000549395	3.51978e-05	0.0126	0.00171258	0.00766583	0.0117368
0.530862	0.000544886	3.52863e-05	0.0125396	0.00170012	0.0075733	0.0117158
0.531201	0.000540561	3.53506e-05	0.0124774	0.00168902	0.00750678	0.0116545
0.531541	0.000535152	3.53923e-05	0.0124143	0.001677	0.00743677	0.011598
0.531881	0.000527577	3.54292e-05	0.0123332	0.00166357	0.00735501	0.0115762
0.53222	0.000521411	3.54983e-05	0.0122216	0.00165568	0.00725694	0.0114957
0.53256	0.000514002	3.55562e-05	0.0121523	0.00164433	0.00720109	0.011454
0.5329	0.000508257	3.56228e-05	0.0120701	0.00163104	0.00713799	0.0114046
0.533239	0.000501546	3.56849e-05	0.011924	0.00161674	0.00706398	0.0113099
0.533579	0.000494533	3.57413e-05	0.0117858	0.00160412	0.0070265	0.0112772
0.533919	0.000490704	3.5801e-05	0.0117309	0.00159745	0.00697409	0.0112222
0.534258	0.000483317	3.5836e-05	0.011597	0.00158863	0.00690426	0.011132
0.534598	0.000480035	3.58608e-05	0.0114788	0.00157888	0.00684925	0.0110883
0.534937	0.000472164	3.58719e-05	0.011408	0.00156469	0.006778	0.0110392
0.535277	0.000464211	3.58714e-05	0.0112613	0.00155493	0.00675476	0.0109704
0.535617	0.000456921	3.58413e-05	0.0111749	0.00154577	0.00668685	0.010909
0.535956	0.000449428	3.57943e-05	0.0110696	0.00153667	0.00659784	0.0108723
0.536296	0.000443636	3.57645e-05	0.0109471	0.00152978	0.0065247	0.0108513
0.536636	0.000439192	3.57269e-05	0.0108925	0.00152306	0.00650728	0.0108093
0.536975	0.000432908	3.56635e-05	0.0108218	0.00150978	0.0064622	0.0107762
0.537315	0.000426342	3.5594e-05	0.0107101	0.00149844	0.00639952	0.0107383
0.537655	0.000421263	3.55136e-05	0.0105557	0.00148355	0.00636192	0.0106925
0.537994	0.000417624	3.54194e-05	0.0104488	0.00147189	0.00630169	0.0106646
0.538334	0.000413672	3.53352e-05	0.0103842	0.00146226	0.00626737	0.0105842
0.538674	0.000408082	3.52062e-05	0.010254	0.00145744	0.006189	0.0105588
0.539013	0.000404819	3.50796e-05	0.0101765	0.00145001	0.00615423	0.0104748
0.539353	0.000399497	3.49507e-05	0.0100982	0.00143901	0.00609924	0.0104332
0.539693	0.000395998	3.48178e-05	0.0100574	0.00142895	0.0060588	0.0103964
0.540032	0.000391585	3.46689e-05	0.00997319	0.00142294	0.00601374	0.0103746
0.540372	0.000387388	3.45124e-05	0.00992121	0.00141493	0.00593575	0.0103236
0.540711	0.000384103	3.43517e-05	0.00984143	0.00140313	0.00589057	0.0102248
0.541051	0.000377909	3.41987e-05	0.00977252	0.00139457	0.00583511	0.0101794
0.541391	0.00037228	3.40287e-05	0.00969717	0.00138	0.00578703	0.0101166
0.54173	0.000367722	3.38547e-05	0.00957044	0.00136454	0.0057537	0.010075
0.54207	0.000362288	3.36855e-05	0.00950084	0.00135153	0.00570079	0.0100242
0.54241	0.000356977	3.3522e-05	0.00944355	0.00134386	0.0056551	0.00993542
0.542749	0.000352934	3.33418e-05	0.00939852	0.00133695	0.00561793	0.00990697
0.543089	0.000349004	3.31627e-05	0.00935298	0.0013303	0.00556839	0.00986795
0.543429	0.000342907	3.30025e-05	0.00930787	0.00131724	0.00554828	0.00984165
0.543768	0.000338834	3.28433e-05	0.00925496	0.00130979	0.00550932	0.00980898
0.544108	0.000336213	3.27131e-05	0.00923503	0.00130603	0.00546155	0.00975426
0.544447	0.000330935	3.25666e-05	0.00920079	0.00130342	0.0054284	0.00972598
0.544787	0.000324532	3.23939e-05	0.00914549	0.00129249	0.00538471	0.00967951
0.545127	0.00031828	3.22272e-05	0.00910874	0.00128613	0.00533539	0.00961897
0.545466	0.000314399	3.20794e-05	0.00906674	0.00128285	0.00526626	0.00958143
0.545806	0.000309014	3.1937e-05	0.0090433	0.00127009	0.00521266	0.0095269
0.546146	0.000305524	3.18511e-05	0.00901364	0.00126403	0.0051945	0.0094973
0.546485	0.00030124	3.17635e-05	0.00896299	0.00125383	0.0051209	0.00944557
0.546825	0.000296567	3.16964e-05	0.00891218	0.00124138	0.00508927	0.00943018
0.547165	0.000291152	3.16392e-05	0.00884506	0.00122858	0.00503931	0.00941647
0.547504	0.000287328	3.16056e-05	0.00876541	0.00122016	0.00498184	0.0093928
0.547844	0.000284348	3.15791e-05	0.00870803	0.00121448	0.00494361	0.00933509
0.548184	0.000278805	3.15419e-05	0.00866376	0.00120165	0.00488854	0.00928729
0.548523	0.000274774	3.15032e-05	0.00862732	0.00119072	0.00483664	0.0092513
0.548863	0.000271259	3.15008e-05	0.00860889	0.00118216	0.00480869	0.00919372
0.549203	0.000268233	3.15138e-05	0.00858912	0.00117496	0.00476107	0.00915464
0.549542	0.000265861	3.15336e-05	0.00852812	0.00116657	0.00472532	0.00913579
0.549882	0.000262671	3.15482e-05	0.00849676	0.00115836	0.00468416	0.00907709
0.550221	0.000260612	3.15973e-05	0.00845953	0.00115064	0.00465909	0.00901376
0.550561	0.00025679	3.16696e-05	0.00842204	0.001147	0.00462216	0.00896969
0.550901	0.000254018	3.17058e-05	0.00839711	0.00113651	0.00458528	0.00889915
0.55124	0.000251354	3.17815e-05	0.00838667	0.0011259	0.00455698	0.00886764
0.55158	0.000248087	3.18693e-05	0.00833547	0.00111507	0.00452853	0.00885109
0.55192	0.000245816	3.19435e-05	0.00828379	0.00110362	0.00449437	0.00879839
0.552259	0.000243259	3.20148e-05	0.00823779	0.00109217	0.0044592	0.00876367
0.552599	0.000241403	3.20919e-05	0.0081954	0.00108977	0.00442845	0.00873136
0.552939	0.000238645	3.21742e-05	0.00815924	0.00108216	0.00438876	0.00872416
0.553278	0.000236316	3.22527e-05	0.00811838	0.00107381	0.00436132	0.00868648
0.553618	0.000234096	3.2335e-05	0.00808562	0.00106963	0.00434279	0.00868171
0.553957	0.000230742	3.24239e-05	0.00806154	0.00106425	0.00431804	0.00866733
0.554297	0.000227813	3.24741e-05	0.00803191	0.00106116	0.00429563	0.0086431
0.554637	0.000224915	3.25527e-05	0.00799986	0.00105726	0.00426354	0.00861337
0.554976	0.000223007	3.26434e-05	0.00796556	0.00105036	0.00423587	0.00856517
0.555316	0.000219284	3.2709e-05	0.00794266	0.00104417	0.00421703	0.00851789
0.555656	0.000216796	3.27646e-05	0.00792394	0.00103865	0.00418763	0.00846204
0.555995	0.000213915	3.28096e-05	0.00789804	0.00103282	0.00416389	0.00840417
0.556335	0.000210426	3.28288e-05	0.00783719	0.00102474	0.00414613	0.0083256
0.556675	0.000207995	3.28946e-05	0.0077894	0.0010204	0.00412331	0.00828012
0.557014	0.000205669	3.29275e-05	0.0077711	0.00101567	0.00409844	0.00824545
0.557354	0.000203072	3.29868e-05	0.00776803	0.00100764	0.00406683	0.00822249
0.557694	0.000201265	3.29954e-05	0.00775827	0.000999985	0.00403728	0.00818433
0.558033	0.000199004	3.2994e-05	0.00774525	0.00099662	0.00399819	0.0081551
0.558373	0.000198163	3.29823e-05	0.00769011	0.000990039	0.00398073	0.00814204
0.558712	0.000196349	3.29601e-05	0.00765822	0.000986033	0.00395702	0.00809339
0.559052	0.000194515	3.29416e-05	0.00762286	0.000977516	0.00393019	0.00804318
0.559392	0.00019207	3.29137e-05	0.00760095	0.000970412	0.00390358	0.00800951
0.559731	0.000189943	3.28997e-05	0.00755463	0.000962846	0.00388183	0.00798291
0.560071	0.00018845	3.28262e-05	0.00752245	0.000957669	0.003846	0.00794631
0.560411	0.000186821	3.27667e-05	0.00747405	0.000954715	0.0038322	0.00789582
0.56075	0.000184609	3.26975e-05	0.00744856	0.000950846	0.00381641	0.00787044
0.56109	0.000182191	3.264e-05	0.00741261	0.00094844	0.00378723	0.00783268
0.56143	0.000180345	3.25687e-05	0.00738607	0.000945774	0.00374944	0.00780762
0.561769	0.000178471	3.24611e-05	0.00735972	0.000941424	0.0037218	0.00777565
0.562109	0.000177144	3.23594e-05	0.00732724	0.000935514	0.00369714	0.00774707
0.562449	0.000175597	3.2256e-05	0.00729264	0.000928037	0.00368036	0.00774271
0.562788	0.000173677	3.21433e-05	0.00726207	0.000923915	0.00366962	0.00771657
0.563128	0.00017254	3.20263e-05	0.00724706	0.000918145	0.0036384	0.00769864
0.563468	0.000170132	3.19038e-05	0.00722287	0.000911549	0.00363229	0.00767568
0.563807	0.000168763	3.17876e-05	0.0071915	0.000905948	0.00361667	0.00764961
0.564147	0.000167197	3.16824e-05	0.00714554	0.000900753	0.00360701	0.00764161
0.564486	0.000165741	3.15614e-05	0.00711161	0.00089673	0.00357841	0.00760579
0.564826	0.000164239	3.14249e-05	0.00707608	0.000892407	0.00354209	0.00756957
0.565166	0.000162252	3.12769e-05	0.00705287	0.000888048	0.00351466	0.0075529
0.565505	0.000160948	3.1135e-05	0.00703554	0.000883767	0.00349489	0.00750918
0.565845	0.000159072	3.1015e-05	0.0070088	0.000878022	0.00348003	0.00748448
0.566185	0.000157271	3.08969e-05	0.00700266	0.00087387	0.00346584	0.00745254
0.566524	0.000155732	3.07475e-05	0.0069932	0.000868904	0.00344661	0.00742615
0.566864	0.000154109	3.05991e-05	0.00697761	0.00086423	0.00342945	0.00741364
0.567204	0.000153179	3.04538e-05	0.00696269	0.000861605	0.0034143	0.00738429
0.567543	0.000151903	3.03674e-05	0.00693124	0.000857559	0.00339789	0.00734922
0.567883	0.000151158	3.02974e-05	0.0068994	0.000853821	0.00338326	0.00727892
0.568222	0.000150293	3.01854e-05	0.00687609	0.000848389	0.00336927	0.00726127
0.568562	0.000148707	3.00792e-05	0.00685241	0.000847142	0.00336166	0.00724159
0.568902	0.000147601	3.00058e-05	0.00682532	0.000843109	0.00334841	0.00723125
0.569241	0.000145877	2.99382e-05	0.00678283	0.000837833	0.00333944	0.00722575
0.569581	0.000144563	2.9892e-05	0.00675529	0.000832681	0.00332632	0.00720717
0.569921	0.000143399	2.98574e-05	0.00672578	0.000829736	0.00331206	0.00718308
0.57026	0.000141966	2.98277e-05	0.00671094	0.00082558	0.00330082	0.00714704
0.5706	0.000140608	2.97993e-05	0.00666597	0.000822747	0.00328003	0.00713386
0.57094	0.000139911	2.97756e-05	0.00663134	0.000817355	0.00326041	0.0071167
0.571279	0.00013872	2.9763e-05	0.00658363	0.000813611	0.00324466	0.00710407
0.571619	0.000137857	2.97623e-05	0.00655495	0.00081148	0.00322494	0.0070791
0.571959	0.000136429	2.97707e-05	0.00652798	0.000807054	0.00320995	0.00703923
0.572298	0.000134994	2.97434e-05	0.0064899	0.000802505	0.00318279	0.00700246
0.572638	0.000134011	2.97441e-05	0.00645637	0.000800913	0.00317359	0.00696779
0.572978	0.000132573	2.98437e-05	0.00640885	0.000798951	0.00315757	0.00694597
0.573317	0.000131749	2.98533e-05	0.00638888	0.000797155	0.00315098	0.00690638
0.573657	0.00013049	2.98555e-05	0.00635729	0.000794547	0.00314786	0.00686584
0.573996	0.000129177	2.98873e-05	0.00634496	0.00078896	0.0031342	0.006823
0.574336	0.000128229	2.99564e-05	0.00632263	0.000785108	0.00312146	0.00678591
0.574676	0.00012716	3.00209e-05	0.00630386	0.00078297	0.00310591	0.00674822
0.575015	0.000125227	3.00958e-05	0.00627147	0.00077938	0.00308889	0.00671298
0.575355	0.000124311	3.01732e-05	0.0062506	0.00077641	0.00307577	0.0066928
0.575695	0.000123782	3.02611e-05	0.0062235	0.000773237	0.00306531	0.00664356
0.576034	0.000122869	3.03514e-05	0.00619803	0.000768798	0.00305457	0.00659213
0.576374	0.0001219	3.04363e-05	0.00618137	0.000764538	0.00304558	0.00655022
0.576714	0.000120716	3.05015e-05	0.00615093	0.00076052	0.00303601	0.00651799
0.577053	0.000119529	3.0594e-05	0.00612828	0.000756665	0.00302658	0.00648745
0.577393	0.000118035	3.06896e-05	0.00612377	0.000753113	0.00301842	0.00643421
0.577732	0.000117069	3.07809e-05	0.00609069	0.00074968	0.00300497	0.00639392
0.578072	0.000116191	3.08623e-05	0.00606732	0.000746559	0.00299275	0.00635779
0.578412	0.000114801	3.09367e-05	0.00605198	0.000743587	0.00298125	0.00633866
0.578751	0.000113896	3.10034e-05	0.00602927	0.000738514	0.00296978	0.00629855
0.579091	0.000112627	3.10813e-05	0.00599856	0.000736382	0.00295134	0.00624945
0.579431	0.000111802	3.11185e-05	0.00595259	0.000731398	0.00293817	0.00623867
0.57977	0.000110578	3.11794e-05	0.00590749	0.000727229	0.0029306	0.00621262
0.58011	0.000109794	3.1227e-05	0.00586148	0.000724658	0.00291585	0.00619398
0.58045	0.000109252	3.1288e-05	0.00584179	0.000720991	0.0029094	0.00618429
0.580789	0.000108391	3.13189e-05	0.00582128	0.00071673	0.00290372	0.00617292
0.581129	0.000107542	3.1334e-05	0.00579823	0.000712664	0.00288789	0.00612851
0.581469	0.000106864	3.13567e-05	0.00574424	0.000708425	0.00288302	0.00609646
0.581808	0.000105923	3.13425e-05	0.00569501	0.000702611	0.00286874	0.00606065
0.582148	0.000104995	3.13328e-05	0.00563667	0.000699795	0.00286068	0.00603576
0.582488	0.000104318	3.13135e-05	0.00559846	0.00069661	0.00284397	0.00599438
0.582827	0.000103487	3.12563e-05	0.00554538	0.000692453	0.00283597	0.00595963
0.583167	0.000102807	3.12249e-05	0.00547046	0.000689075	0.00282874	0.00592886
0.583506	0.000102495	3.12257e-05	0.00542902	0.000685575	0.00281362	0.00589695
0.583846	0.000102262	3.11925e-05	0.00538814	0.000684099	0.00280341	0.00586687
0.584186	0.000101956	3.11419e-05	0.00534715	0.000681468	0.00279678	0.0058198
0.584525	0.000101435	3.10845e-05	0.00531748	0.000678029	0.00279016	0.00578529
0.584865	0.000100852	3.10049e-05	0.00525736	0.000676295	0.00278341	0.0057645
0.585205	0.000100185	3.09016e-05	0.00523349	0.000672779	0.00277676	0.00575581
0.585544	9.98637e-05	3.08047e-05	0.00520623	0.00066986	0.00277503	0.00572542
0.585884	9.96616e-05	3.06951e-05	0.005161	0.000663972	0.00277393	0.00569452
0.586224	9.95692e-05	3.05945e-05	0.0051173	0.00066285	0.0027719	0.00566803
0.586563	9.94773e-05	3.05043e-05	0.00506374	0.000659488	0.00276473	0.00564138
0.586903	9.92041e-05	3.04065e-05	0.00502508	0.000654129	0.00275477	0.00561702
0.587243	9.87526e-05	3.03023e-05	0.00500515	0.000650886	0.00274888	0.00559495
0.587582	9.84181e-05	3.01845e-05	0.00495998	0.000646794	0.00274376	0.00556269
0.587922	9.81685e-05	3.0072e-05	0.00492229	0.000641746	0.00273673	0.00553983
0.588261	9.81823e-05	2.99591e-05	0.00488444	0.000639734	0.0027305	0.00550646
0.588601	9.82261e-05	2.98597e-05	0.00483023	0.00063362	0.00272546	0.00549079
0.588941	9.80757e-05	2.97506e-05	0.00477237	0.000632128	0.00272191	0.00544566
0.58928	9.7642e-05	2.96804e-05	0.0047301	0.000627137	0.00272029	0.00540977
0.58962	9.71578e-05	2.95652e-05	0.00469114	0.000625163	0.00271595	0.00537651
0.58996	9.68083e-05	2.94692e-05	0.0046509	0.000621991	0.0027104	0.00536179
0.590299	9.67128e-05	2.94216e-05	0.00459516	0.00061765	0.00270186	0.00533009
0.590639	9.67667e-05	2.93099e-05	0.00454501	0.000613857	0.00269606	0.00529788
0.590979	9.67638e-05	2.92354e-05	0.00449746	0.000610773	0.00268905	0.00525801
0.591318	9.66091e-05	2.91671e-05	0.00444475	0.000608498	0.0026878	0.00520215
0.591658	9.60854e-05	2.9088e-05	0.00441747	0.000603187	0.00268739	0.00515323
0.591997	9.55958e-05	2.90242e-05	0.00438226	0.000599031	0.00268667	0.00511749
0.592337	9.52566e-05	2.89875e-05	0.00434725	0.000597321	0.0026776	0.00510262
0.592677	9.5169e-05	2.89229e-05	0.00431128	0.000593456	0.0026681	0.00507786
0.593016	9.5277e-05	2.8875e-05	0.0042494	0.000590295	0.00265852	0.00505011
0.593356	9.53015e-05	2.88293e-05	0.00419664	0.000588165	0.00265119	0.00502916
0.593696	9.49563e-05	2.88195e-05	0.00411969	0.000584474	0.00264802	0.00499157
0.594035	9.45223e-05	2.87965e-05	0.00408563	0.000580863	0.00264132	0.00496348
0.594375	9.41909e-05	2.87536e-05	0.00403994	0.000576867	0.00263524	0.0049232
0.594715	9.40352e-05	2.87482e-05	0.0039966	0.000572832	0.00262787	0.00490107
0.595054	9.40286e-05	2.87714e-05	0.00393649	0.000569588	0.00262183	0.00486574
0.595394	9.40574e-05	2.87798e-05	0.00389755	0.000567096	0.00261974	0.00483045
0.595734	9.40068e-05	2.87937e-05	0.00386486	0.000563751	0.0026159	0.00479217
0.596073	9.37352e-05	2.88444e-05	0.0038293	0.000560022	0.00261098	0.00475073
0.596413	9.33874e-05	2.88952e-05	0.00379345	0.000558448	0.00260335	0.00472146
0.596753	9.31238e-05	2.89462e-05	0.00375635	0.000554637	0.0026036	0.0046988
0.597092	9.30322e-05	2.90088e-05	0.00369568	0.00055195	0.00259981	0.00467467
0.597432	9.29793e-05	2.90787e-05	0.0036447	0.000547923	0.00259284	0.00465273
0.597771	9.30467e-05	2.91547e-05	0.00359275	0.000544709	0.00258668	0.00462351
0.598111	9.29732e-05	2.9222e-05	0.00353994	0.000541698	0.00258081	0.00458167
0.598451	9.27133e-05	2.92945e-05	0.00349988	0.000537583	0.00257313	0.00457092
0.59879	9.24182e-05	2.93705e-05	0.00345881	0.000535168	0.00256504	0.00454832
0.59913	9.22309e-05	2.94404e-05	0.00342317	0.000531908	0.00255803	0.00451785
0.59947	9.22172e-05	2.95226e-05	0.00339383	0.000529469	0.0025479	0.0045122
0.599809	9.23443e-05	2.96143e-05	0.00335314	0.000525878	0.00254424	0.00448376
0.600149	9.23365e-05	2.97005e-05	0.00330637	0.000522066	0.00254447	0.0044707
0.600489	9.22176e-05	2.97913e-05	0.00326356	0.000519359	0.00253773	0.00442814
0.600828	9.19262e-05	2.98751e-05	0.00322062	0.00051595	0.00252892	0.00440112
0.601168	9.16089e-05	2.99544e-05	0.00318056	0.00051405	0.00252345	0.00438063
0.601507	9.14601e-05	3.00288e-05	0.003141	0.000513082	0.00251855	0.00435208
0.601847	9.1491e-05	3.00972e-05	0.00311554	0.000511356	0.00251232	0.00432991
0.602187	9.16203e-05	3.01591e-05	0.00309436	0.00050737	0.00250646	0.00429422
0.602526	9.16576e-05	3.02094e-05	0.00305377	0.000504076	0.00250223	0.00428408
0.602866	9.14849e-05	3.02708e-05	0.00300828	0.000501355	0.00249141	0.00425758
0.603206	9.11936e-05	3.03427e-05	0.00295963	0.000497883	0.00248819	0.00423599
0.603545	9.09123e-05	3.03574e-05	0.00290671	0.00049362	0.00247952	0.00421972
0.603885	9.07898e-05	3.04188e-05	0.00285994	0.000490196	0.00247417	0.00418917
0.604225	9.08681e-05	3.04447e-05	0.0028104	0.000486621	0.00246987	0.00417004
0.604564	9.09236e-05	3.04441e-05	0.00277177	0.000482214	0.00246	0.00415468
0.604904	9.08404e-05	3.0475e-05	0.00274265	0.00047897	0.0024477	0.00413276
0.605244	9.05315e-05	3.04411e-05	0.00268709	0.000476453	0.00244172	0.00410214
0.605583	9.03403e-05	3.04532e-05	0.00263298	0.000472906	0.00243556	0.00407288
0.605923	9.01628e-05	3.0472e-05	0.00259673	0.000471244	0.00242974	0.00404922
0.606263	9.01226e-05	3.04662e-05	0.00255561	0.000468829	0.00242407	0.00402996
0.606602	9.01563e-05	3.04155e-05	0.00252392	0.000464921	0.00241454	0.0039986
0.606942	9.01605e-05	3.03809e-05	0.00249368	0.000462343	0.00240614	0.00398317
0.607281	9.00396e-05	3.03483e-05	0.00246275	0.00046033	0.00239378	0.00395825
0.607621	8.9914e-05	3.03274e-05	0.00242832	0.000458027	0.00239001	0.00394392
0.607961	8.9723e-05	3.02669e-05	0.00239276	0.000455654	0.00238294	0.00392053
0.6083	8.95317e-05	3.01778e-05	0.00236011	0.000452152	0.00237881	0.00390211
0.60864	8.95137e-05	3.00747e-05	0.00231987	0.000448921	0.00236953	0.00388339
0.60898	8.96132e-05	2.99823e-05	0.00228228	0.000445134	0.00236377	0.00386058
0.609319	8.96509e-05	2.98905e-05	0.00224765	0.000442655	0.00236049	0.00383197
0.609659	8.95249e-05	2.98106e-05	0.00221843	0.00043909	0.00235612	0.00380048
0.609999	8.93248e-05	2.97269e-05	0.00219414	0.000436764	0.00234903	0.00376974
0.610338	8.90615e-05	2.96289e-05	0.00217219	0.000434706	0.00234045	0.00375519
0.610678	8.89417e-05	2.95278e-05	0.00214356	0.000431063	0.00234351	0.00373571
0.611017	8.89849e-05	2.94525e-05	0.00211765	0.0004292	0.0023416	0.00370242
0.611357	8.90283e-05	2.93483e-05	0.00209029	0.000426844	0.00233581	0.00367741
0.611697	8.89861e-05	2.92325e-05	0.00206572	0.000423602	0.00233125	0.00366197
0.612036	8.87932e-05	2.91168e-05	0.00203678	0.000420828	0.00232343	0.00363698
0.612376	8.85184e-05	2.90415e-05	0.00200078	0.00041906	0.00231965	0.00362175
0.612716	8.82174e-05	2.89418e-05	0.00198121	0.000415989	0.00231935	0.00359516
0.613055	8.80294e-05	2.8871e-05	0.00195653	0.000413229	0.00231881	0.00357341
0.613395	8.80889e-05	2.88016e-05	0.00193156	0.000410478	0.00231884	0.0035434
0.613735	8.81514e-05	2.86988e-05	0.00190493	0.000407458	0.00231759	0.00352183
0.614074	8.80626e-05	2.86113e-05	0.00187396	0.000405139	0.00230884	0.00351018
0.614414	8.78582e-05	2.8559e-05	0.00184755	0.000402209	0.00230369	0.00349808
0.614754	8.76304e-05	2.84826e-05	0.0018296	0.0003996	0.00230294	0.00347966
0.615093	8.74565e-05	2.84205e-05	0.00180378	0.000395707	0.00229857	0.00346637
0.615433	8.73861e-05	2.8402e-05	0.00178387	0.000393698	0.00229015	0.0034429
0.615772	8.74069e-05	2.83507e-05	0.00176372	0.000390983	0.00228501	0.00341028
0.616112	8.74338e-05	2.82838e-05	0.00173584	0.000387905	0.00228194	0.00338511
0.616452	8.73142e-05	2.82101e-05	0.00171099	0.000385668	0.00227964	0.00335868
0.616791	8.70802e-05	2.82027e-05	0.00168802	0.00038208	0.00227318	0.00334314
0.617131	8.68392e-05	2.8218e-05	0.00167354	0.00038055	0.00227236	0.00332882
0.617471	8.67098e-05	2.82056e-05	0.00165677	0.000378099	0.0022666	0.00331005
0.61781	8.66855e-05	2.82032e-05	0.00162776	0.000375699	0.00226141	0.00328444
0.61815	8.67274e-05	2.82283e-05	0.0016136	0.000373802	0.00225576	0.00326764
0.61849	8.66465e-05	2.83119e-05	0.00159083	0.000371846	0.00225121	0.00324735
0.618829	8.64901e-05	2.83209e-05	0.00157267	0.000368604	0.00224754	0.00322814
0.619169	8.61912e-05	2.8339e-05	0.00154706	0.000366081	0.00224159	0.00319529
0.619509	8.59881e-05	2.83664e-05	0.00152875	0.000363727	0.00223823	0.00318336
0.619848	8.58961e-05	2.84034e-05	0.00151317	0.000361274	0.0022367	0.00315754
0.620188	8.59072e-05	2.84849e-05	0.0014844	0.000359288	0.00222828	0.0031296
0.620528	8.59404e-05	2.8541e-05	0.00146674	0.000356627	0.0022195	0.00310372
0.620867	8.58678e-05	2.86172e-05	0.00144335	0.000354161	0.00221514	0.00308467
0.621207	8.56723e-05	2.86875e-05	0.00142454	0.000353713	0.00221676	0.00306858
0.621546	8.54333e-05	2.87699e-05	0.00140393	0.000352124	0.00221098	0.00305378
0.621886	8.52621e-05	2.88559e-05	0.00138314	0.000349206	0.00220892	0.00302716
0.622226	8.51437e-05	2.89487e-05	0.00136106	0.000346223	0.00220629	0.00299411
0.622565	8.51834e-05	2.90406e-05	0.00134084	0.000344978	0.00220453	0.00297732
0.622905	8.51947e-05	2.91175e-05	0.0013233	0.00034265	0.00220008	0.00296117
0.623245	8.50925e-05	2.92134e-05	0.00129108	0.000340302	0.00219717	0.002944
0.623584	8.48859e-05	2.93106e-05	0.00127164	0.000338279	0.00219406	0.00291764
0.623924	8.46764e-05	2.93947e-05	0.00125175	0.000336347	0.00219256	0.00289515
0.624264	8.45351e-05	2.94877e-05	0.00123225	0.000333463	0.0021875	0.00286109
0.624603	8.45201e-05	2.95714e-05	0.00121055	0.000331363	0.0021864	0.00284466
0.624943	8.44572e-05	2.96216e-05	0.00119221	0.000329305	0.00218542	0.00282024
0.625282	8.4432e-05	2.96517e-05	0.00118006	0.000326748	0.0021805	0.00279932
0.625622	8.42973e-05	2.9669e-05	0.00116331	0.000324637	0.00217984	0.00277425
0.625962	8.40895e-05	2.97245e-05	0.00114786	0.000322374	0.00217789	0.00274678
0.626301	8.39057e-05	2.97834e-05	0.00113169	0.000320361	0.00217597	0.00272119
0.626641	8.382e-05	2.98232e-05	0.00111748	0.000317759	0.00217222	0.00270291
0.626981	8.38174e-05	2.98645e-05	0.00109871	0.000315477	0.00217004	0.00268118
0.62732	8.38261e-05	2.98991e-05	0.00108132	0.000312738	0.00216818	0.00265883
0.62766	8.37588e-05	2.99296e-05	0.0010664	0.000309699	0.00216826	0.00264224
0.628	8.35917e-05	2.99756e-05	0.00105133	0.00030693	0.00216633	0.00262607
0.628339	8.33921e-05	2.99682e-05	0.00103249	0.000305404	0.00216499	0.00260652
0.628679	8.32054e-05	2.99683e-05	0.00102196	0.000303033	0.00216499	0.00258772
0.629019	8.31492e-05	2.99574e-05	0.00100978	0.000300173	0.00216135	0.00257716
0.629358	8.31412e-05	2.99411e-05	0.00100155	0.000298218	0.00215908	0.00256362
0.629698	8.3094e-05	2.9921e-05	0.000991131	0.000296321	0.00215693	0.00255704
0.630038	8.29411e-05	2.9891e-05	0.000980716	0.000293695	0.00215426	0.00253175
0.630377	8.28018e-05	2.98632e-05	0.000965122	0.000290399	0.00214968	0.0025171
0.630717	8.25085e-05	2.98107e-05	0.000951187	0.0002885	0.00214984	0.00250341
0.631056	8.23881e-05	2.97384e-05	0.000937453	0.000285137	0.00214857	0.0024845
0.631396	8.22805e-05	2.96624e-05	0.000926877	0.000283109	0.00214495	0.00246165
0.631736	8.22937e-05	2.96085e-05	0.000917342	0.000281991	0.00213965	0.00244458
0.632075	8.22126e-05	2.95488e-05	0.000908714	0.000280402	0.00213596	0.00243071
0.632415	8.20876e-05	2.94726e-05	0.000900016	0.00027916	0.00213414	0.00241579
0.632755	8.1915e-05	2.93847e-05	0.00088811	0.000277792	0.00213471	0.00240166
0.633094	8.17492e-05	2.93052e-05	0.000871669	0.000276607	0.00213367	0.00237698
0.633434	8.16644e-05	2.92278e-05	0.000860346	0.000273394	0.00213129	0.00235588
0.633774	8.16458e-05	2.914e-05	0.000848642	0.000271383	0.00212676	0.00234329
0.634113	8.1632e-05	2.9082e-05	0.000836523	0.000270352	0.00211655	0.00232641
0.634453	8.15523e-05	2.89864e-05	0.000824118	0.0002686	0.00211113	0.00230538
0.634792	8.13831e-05	2.8876e-05	0.000814794	0.000266125	0.0021021	0.00229165
0.635132	8.12123e-05	2.87745e-05	0.000803465	0.000264186	0.00209828	0.0022814
0.635472	8.10198e-05	2.86653e-05	0.00079387	0.000262483	0.00209337	0.00226993
0.635811	8.09478e-05	2.85884e-05	0.000782808	0.00026067	0.00208738	0.00225371
0.636151	8.09373e-05	2.84929e-05	0.000771647	0.000258245	0.00207903	0.00224431
0.636491	8.0899e-05	2.83902e-05	0.000758828	0.00025644	0.0020703	0.00223285
0.63683	8.07884e-05	2.83127e-05	0.000746552	0.000255362	0.00206377	0.00221075
0.63717	8.06279e-05	2.82523e-05	0.000734944	0.000254177	0.00206177	0.00218549
0.63751	8.04726e-05	2.81882e-05	0.000724282	0.000251147	0.00205904	0.00215947
0.637849	8.0378e-05	2.8144e-05	0.000715678	0.000248501	0.00205677	0.00213321
0.638189	8.03476e-05	2.80604e-05	0.000704406	0.000246721	0.00205141	0.00211137
0.638529	8.03221e-05	2.79876e-05	0.000689328	0.000245276	0.00204138	0.00209324
0.638868	8.02482e-05	2.79439e-05	0.000675572	0.000242231	0.00203923	0.00207591
0.639208	8.01112e-05	2.79278e-05	0.000664479	0.000240482	0.0020368	0.00205361
0.639548	7.99493e-05	2.78706e-05	0.000652727	0.000238513	0.00203219	0.00203686
0.639887	7.98217e-05	2.78726e-05	0.000644684	0.000236106	0.00202319	0.00201821
0.640227	7.96808e-05	2.78535e-05	0.00063268	0.000234453	0.00201939	0.0020011
0.640566	7.96625e-05	2.78717e-05	0.000624693	0.00023256	0.0020176	0.00199318
0.640906	7.96166e-05	2.78997e-05	0.000615063	0.000230581	0.00201215	0.00197714
0.641246	7.9517e-05	2.79369e-05	0.000606837	0.000229357	0.00201102	0.00195565
0.641585	7.93637e-05	2.79364e-05	0.00059708	0.000227845	0.00200892	0.00194503
0.641925	7.92065e-05	2.7961e-05	0.000590621	0.000226349	0.00200735	0.00192561
0.642265	7.91038e-05	2.8e-05	0.000580729	0.000225021	0.00200473	0.00191117
0.642604	7.90693e-05	2.80554e-05	0.000574062	0.000223695	0.00200359	0.00189474
0.642944	7.90172e-05	2.81197e-05	0.000567125	0.000222086	0.00200047	0.00188677
0.643284	7.89675e-05	2.81659e-05	0.000561577	0.000220616	0.00199814	0.00187873
0.643623	7.87757e-05	2.82143e-05	0.00055511	0.000219595	0.00199782	0.00186785
0.643963	7.85411e-05	2.82822e-05	0.000546344	0.000217628	0.00199304	0.00185724
0.644303	7.84052e-05	2.83566e-05	0.000539728	0.000216112	0.00198468	0.0018385
0.644642	7.83346e-05	2.84292e-05	0.000535073	0.000214283	0.00197505	0.00182916
0.644982	7.83081e-05	2.85182e-05	0.000526702	0.00021308	0.00197146	0.00182106
0.645321	7.82848e-05	2.86013e-05	0.000518872	0.000211858	0.0019643	0.00181308
0.645661	7.81842e-05	2.86673e-05	0.000513349	0.000210578	0.00195886	0.00180644
0.646001	7.80166e-05	2.8756e-05	0.000508848	0.000209742	0.00195005	0.00180106
0.64634	7.7856e-05	2.88549e-05	0.000505241	0.000208606	0.00194154	0.00179839
0.64668	7.77104e-05	2.89543e-05	0.000497832	0.000207257	0.00193723	0.00178548
0.64702	7.76701e-05	2.9047e-05	0.00048924	0.000205888	0.0019333	0.00177166
0.647359	7.76679e-05	2.9146e-05	0.000484764	0.000204001	0.00193016	0.00176052
0.647699	7.76382e-05	2.92435e-05	0.000478971	0.000203379	0.00192409	0.00175375
0.648039	7.74679e-05	2.93376e-05	0.000472809	0.000201279	0.00191979	0.00174724
0.648378	7.73051e-05	2.94015e-05	0.000467266	0.000199911	0.00191045	0.00173886
0.648718	7.71015e-05	2.94294e-05	0.000460567	0.00019801	0.0019022	0.00173503
0.649057	7.69776e-05	2.95039e-05	0.000456029	0.000196834	0.00189891	0.00172002
0.649397	7.69675e-05	2.95891e-05	0.000450847	0.000195376	0.00189379	0.00170726
0.649737	7.69656e-05	2.96214e-05	0.00044364	0.000193878	0.00188966	0.00169774
0.650076	7.68983e-05	2.96696e-05	0.000437624	0.000192874	0.0018849	0.00168926
0.650416	7.67449e-05	2.97066e-05	0.000432932	0.000191644	0.00188167	0.00168333
0.650756	7.65586e-05	2.96693e-05	0.000426421	0.000190762	0.00187542	0.00167811
0.651095	7.64155e-05	2.96884e-05	0.000422355	0.000189543	0.00187221	0.00167025
0.651435	7.63655e-05	2.96603e-05	0.000416663	0.000188631	0.00186284	0.00166295
0.651775	7.63755e-05	2.96502e-05	0.000413025	0.000187347	0.00185939	0.00164971
0.652114	7.63567e-05	2.96438e-05	0.000406756	0.000186139	0.00185602	0.00164284
0.652454	7.62522e-05	2.96386e-05	0.000401217	0.000185546	0.00185128	0.00163197
0.652794	7.60658e-05	2.96382e-05	0.000394863	0.000184159	0.00184655	0.00162145
0.653133	7.58837e-05	2.96384e-05	0.000390189	0.000182272	0.00184568	0.00160943
0.653473	7.57773e-05	2.95936e-05	0.000387471	0.000181177	0.00184295	0.00160432
0.653813	7.576e-05	2.95544e-05	0.000383944	0.000180019	0.00183758	0.00159306
0.654152	7.5774e-05	2.95115e-05	0.000379994	0.00017871	0.00183297	0.00158399
0.654492	7.57477e-05	2.94735e-05	0.000374138	0.000177382	0.00182744	0.00157542
0.654831	7.56169e-05	2.94017e-05	0.00037076	0.000176287	0.00182501	0.00155925
0.655171	7.54124e-05	2.93523e-05	0.000365501	0.000174657	0.00182256	0.00155405
0.655511	7.5277e-05	2.92965e-05	0.00036052	0.000173192	0.00181875	0.00154785
0.65585	7.51983e-05	2.92029e-05	0.00035597	0.000171476	0.00181644	0.00153865
0.65619	7.52096e-05	2.91187e-05	0.000351394	0.000170342	0.00181194	0.00153192
0.65653	7.52088e-05	2.90408e-05	0.000347008	0.000168945	0.00180604	0.00152381
0.656869	7.51882e-05	2.89432e-05	0.000343907	0.000168184	0.00180149	0.00151881
0.657209	7.50366e-05	2.88495e-05	0.000339926	0.000166937	0.00179803	0.00150748
0.657549	7.48307e-05	2.87605e-05	0.000337169	0.000165983	0.00179412	0.0015038
0.657888	7.46707e-05	2.86627e-05	0.000333668	0.000164883	0.00179046	0.00149984
0.658228	7.46463e-05	2.85708e-05	0.00032862	0.000164409	0.00179006	0.00149122
0.658567	7.46811e-05	2.84828e-05	0.000324318	0.000163298	0.00178773	0.00148523
0.658907	7.46701e-05	2.83835e-05	0.000320179	0.000162252	0.00178332	0.00147765
0.659247	7.45893e-05	2.83101e-05	0.000316659	0.000161788	0.00177868	0.00146892
0.659586	7.43928e-05	2.82603e-05	0.000313223	0.000160482	0.00177545	0.00145999
0.659926	7.41709e-05	2.81736e-05	0.000309426	0.000159615	0.00177221	0.00145798
0.660266	7.40302e-05	2.80882e-05	0.000305521	0.000159223	0.00177026	0.00145144
0.660605	7.40151e-05	2.80102e-05	0.000301781	0.000158491	0.00176634	0.00144194
0.660945	7.40431e-05	2.79873e-05	0.000298696	0.000157303	0.0017631	0.00143781
0.661285	7.40122e-05	2.79076e-05	0.000294748	0.000156262	0.00175834	0.00143017
0.661624	7.39143e-05	2.78456e-05	0.000292484	0.000155254	0.00175591	0.00142511
0.661964	7.37021e-05	2.77992e-05	0.000289375	0.000154589	0.00175068	0.00141813
0.662304	7.34881e-05	2.7742e-05	0.000285865	0.000153637	0.00174496	0.00140983
0.662643	7.3379e-05	2.77315e-05	0.000280878	0.000152464	0.00173963	0.00140119
0.662983	7.33964e-05	2.77105e-05	0.000277562	0.000151863	0.00173324	0.00139806
0.663323	7.34593e-05	2.77139e-05	0.000273907	0.000150821	0.00172609	0.00139149
0.663662	7.34491e-05	2.77315e-05	0.000269801	0.000149632	0.00171809	0.00138762
0.664002	7.33048e-05	2.7712e-05	0.000267707	0.000148258	0.00170957	0.00138101
0.664341	7.30726e-05	2.77393e-05	0.000265465	0.000147566	0.00170042	0.00137276
0.664681	7.28711e-05	2.7777e-05	0.000262213	0.000146689	0.00168927	0.00136532
0.665021	7.27777e-05	2.77943e-05	0.000260038	0.00014603	0.00168358	0.0013588
0.66536	7.28158e-05	2.7856e-05	0.00025729	0.000145083	0.00167922	0.00135307
0.6657	7.28794e-05	2.79051e-05	0.000255342	0.000144568	0.00167296	0.00134235
0.66604	7.28506e-05	2.80068e-05	0.00025247	0.00014371	0.00166611	0.0013294
0.666379	7.26899e-05	2.80933e-05	0.000247985	0.000142795	0.00165537	0.00132076
0.666719	7.24421e-05	2.81652e-05	0.000244778	0.000142327	0.00165006	0.00131852
0.667059	7.22568e-05	2.82275e-05	0.00024157	0.000141665	0.00164315	0.00130947
0.667398	7.2215e-05	2.82975e-05	0.000239724	0.0001411	0.00164314	0.00130099
0.667738	7.22831e-05	2.83742e-05	0.000236435	0.000140221	0.00164211	0.00129213
0.668077	7.22361e-05	2.84515e-05	0.000234003	0.000139599	0.00164179	0.00128419
0.668417	7.21717e-05	2.85408e-05	0.000230772	0.000138814	0.0016367	0.00127615
0.668757	7.19789e-05	2.86252e-05	0.000227921	0.000137927	0.00163338	0.00127054
0.669096	7.1725e-05	2.87035e-05	0.000225773	0.00013715	0.00163211	0.00126438
0.669436	7.15662e-05	2.87934e-05	0.000223622	0.000136392	0.00162539	0.00125898
0.669776	7.15577e-05	2.88889e-05	0.000219606	0.000135633	0.0016234	0.00125139
0.670115	7.16401e-05	2.898e-05	0.000217606	0.000134925	0.00162101	0.00124133
0.670455	7.16558e-05	2.90442e-05	0.000215695	0.000134231	0.00162009	0.00123214
0.670795	7.15597e-05	2.91403e-05	0.000213554	0.000133619	0.00161821	0.00122697
0.671134	7.13453e-05	2.92433e-05	0.000210913	0.000132616	0.00161326	0.00121711
0.671474	7.11185e-05	2.92831e-05	0.000207859	0.00013202	0.0016052	0.00121359
0.671814	7.09972e-05	2.93497e-05	0.000205744	0.000131127	0.0016025	0.00120729
0.672153	7.09767e-05	2.94304e-05	0.000202565	0.000130556	0.00160476	0.00120191
0.672493	7.0971e-05	2.95051e-05	0.000200674	0.000129806	0.00159786	0.00119704
0.672832	7.09703e-05	2.9573e-05	0.00019763	0.000128977	0.00159408	0.00118827
0.673172	7.08438e-05	2.96457e-05	0.000195303	0.000128504	0.00158883	0.00118041
0.673512	7.05763e-05	2.96832e-05	0.000193246	0.000128046	0.00158162	0.00117489
0.673851	7.03581e-05	2.973e-05	0.000190273	0.000127426	0.00157687	0.00116668
0.674191	7.02667e-05	2.97456e-05	0.000188	0.00012667	0.00157605	0.00115675
0.674531	7.03131e-05	2.97496e-05	0.000185688	0.000125537	0.00157478	0.00115281
0.67487	7.03987e-05	2.96976e-05	0.000183681	0.000124681	0.0015699	0.00115027
0.67521	7.03939e-05	2.96819e-05	0.000181491	0.000124231	0.00156467	0.00113903
0.67555	7.02415e-05	2.97214e-05	0.000180084	0.000123763	0.0015609	0.00113133
0.675889	6.99979e-05	2.96814e-05	0.000178459	0.000123126	0.00155554	0.00112636
0.676229	6.9799e-05	2.96302e-05	0.000177143	0.000122415	0.00155028	0.00112146
0.676569	6.97385e-05	2.95982e-05	0.000175592	0.00012184	0.00154602	0.00111365
0.676908	6.97862e-05	2.95469e-05	0.000174142	0.000121082	0.00154065	0.00110905
0.677248	6.98662e-05	2.94953e-05	0.000172297	0.000120628	0.00153818	0.00110195
0.677588	6.98125e-05	2.94626e-05	0.000170796	0.000120046	0.00153562	0.00109726
0.677927	6.96426e-05	2.93923e-05	0.000169708	0.000119535	0.00152539	0.00108878
0.678267	6.93895e-05	2.93153e-05	0.000168381	0.000118998	0.00152024	0.00107991
0.678606	6.92067e-05	2.92617e-05	0.00016626	0.000118595	0.00151923	0.00107364
[truncated: 14,342 more rows]
