# Supplementary material for: Understanding intracranial aneurysm sounds via high-fidelity fluid-structure-interaction modelling
Source: Commun Med (Lond). 2023 Nov 9;3:163. doi: 10.1038/s43856-023-00396-5 (PMC10636010; doi:10.1038/s43856-023-00396-5)
Supplement: Supplementary file 7 — Supplementary Data 5 [file 43856_2023_396_MOESM7_ESM.xlsx]

## Sheet: Figure 5a - displacement point 
Time (s)	Case 3 Displacement (μm)	Case 8 Displacement (μm)	Case 9 Displacement (μm)	Case 11 Displacement (μm)	Case 12 Displacement (μm)	Case 16 Displacement (μm)
2.8513	0	0	0	0	0	0
2.85164	0.0255436	0.392807	0.176863	0.642958	0.33286	0.573988
2.85198	0.0455146	0.787982	0.35514	1.29055	0.667343	1.15313
2.85232	0.0803144	1.18548	0.534979	1.94269	1.0035	1.73659
2.85266	0.147461	1.58524	0.71637	2.59928	1.34144	2.32345
2.853	0.25805	1.98721	0.899123	3.26022	1.68128	2.91284
2.85334	0.414516	2.39135	1.08293	3.92542	2.0232	3.504
2.85368	0.610162	2.7976	1.26752	4.59481	2.36736	4.0964
2.85402	0.830538	3.2059	1.45279	5.26829	2.71393	4.68976
2.85436	1.05639	3.61621	1.63889	5.9458	3.06307	5.28413
2.8547	1.26756	4.02848	1.82613	6.62724	3.41494	5.87988
2.85504	1.44708	4.44265	2.01479	7.31254	3.76969	6.47761
2.85538	1.58458	4.85867	2.20494	8.00163	4.12743	7.07813
2.85572	1.67842	5.27649	2.39639	8.69442	4.48829	7.68233
2.85606	1.736	5.69606	2.58879	9.39084	4.85233	8.29105
2.8564	1.77228	6.11732	2.78182	10.0908	5.21961	8.90497
2.85674	1.80665	6.54022	2.97539	10.7942	5.59013	9.52451
2.85708	1.85897	6.96471	3.16959	11.501	5.96384	10.1497
2.85742	1.94551	7.39075	3.36469	12.2111	6.34063	10.7803
2.85776	2.0756	7.81827	3.56091	12.9244	6.72033	11.4157
2.85809	2.24982	8.24723	3.75833	13.6408	7.10271	12.0549
2.85843	2.4599	8.67759	3.95688	14.3603	7.48747	12.6968
2.85877	2.69041	9.10928	4.15634	15.0827	7.87427	13.3403
2.85911	2.92192	9.54226	4.35651	15.808	8.26274	13.9845
2.85945	3.13492	9.97647	4.55719	16.5361	8.65249	14.6286
2.85979	3.31382	10.4119	4.75831	17.267	9.04317	15.2721
2.86013	3.45019	10.8484	4.95994	18.0006	9.43446	15.9149
2.86047	3.54445	11.2861	5.16226	18.7367	9.82613	16.5574
2.86081	3.60582	11.7248	5.36551	19.4754	10.218	17.2003
2.86115	3.65039	12.1645	5.5698	20.2165	10.6101	17.8445
2.86149	3.6977	12.6051	5.77508	20.9601	11.0025	18.4909
2.86183	3.76676	13.0467	5.9811	21.7059	11.3953	19.1407
2.86217	3.87215	13.4891	6.18753	22.454	11.7889	19.7945
2.86251	4.02104	13.9324	6.39413	23.2041	12.1836	20.4529
2.86285	4.21177	14.3764	6.60092	23.9564	12.5798	21.1161
2.86319	4.43419	14.8211	6.80815	24.7105	12.9779	21.7838
2.86353	4.67173	15.2665	7.01611	25.4666	13.3784	22.4552
2.86387	4.90479	15.7126	7.22501	26.2245	13.7815	23.1293
2.86421	5.11483	16.1593	7.4348	26.9841	14.1873	23.8051
2.86455	5.28818	16.6065	7.6452	27.7453	14.5961	24.4812
2.86489	5.41888	17.0543	7.85592	28.5081	15.0077	25.1567
2.86523	5.50989	17.5025	8.06674	29.2725	15.4221	25.8307
2.86557	5.57246	17.9512	8.27765	30.0384	15.8388	26.5027
2.86591	5.62377	18.4003	8.4888	30.8057	16.2576	27.1728
2.86625	5.68335	18.8497	8.70042	31.5744	16.6781	27.8415
2.86659	5.76902	19.2995	8.91267	32.3444	17.0997	28.5094
2.86693	5.89322	19.7496	9.12559	33.1157	17.522	29.1776
2.86727	6.06043	20.1999	9.33908	33.8882	17.9447	29.8472
2.8676	6.26627	20.6504	9.55295	34.662	18.3675	30.5193
2.86794	6.49845	21.1012	9.76699	35.4369	18.79	31.1947
2.86828	6.73928	21.552	9.98102	36.2129	19.2122	31.874
2.86862	6.96937	22.003	10.195	36.9899	19.6341	32.5574
2.86896	7.17167	22.4541	10.4092	37.7679	20.0557	33.2444
2.8693	7.33495	22.9052	10.6236	38.5467	20.4771	33.9344
2.86964	7.45622	23.3563	10.8386	39.3265	20.8985	34.6263
2.86998	7.54131	23.8074	11.0543	40.107	21.3203	35.319
2.87032	7.60368	24.2585	11.2703	40.8882	21.7426	36.0112
2.87066	7.66153	24.7095	11.4865	41.6702	22.1657	36.7018
2.871	7.73399	25.1604	11.7026	42.4527	22.5897	37.3901
2.87134	7.83711	25.6112	11.9184	43.2359	23.015	38.0756
2.87168	7.9805	26.0618	12.1341	44.0196	23.4416	38.7583
2.87202	8.1654	26.5122	12.35	44.8038	23.8697	39.4385
2.87236	8.38446	26.9624	12.5663	45.5885	24.2993	40.1171
2.8727	8.62324	27.4124	12.7832	46.3736	24.7305	40.7949
2.87304	8.86321	27.8621	13.0004	47.1591	25.1632	41.4731
2.87338	9.08565	28.3115	13.2176	47.9449	25.5975	42.1527
2.87372	9.27555	28.7606	13.4348	48.7311	26.0332	42.8346
2.87406	9.42481	29.2094	13.6516	49.5175	26.4702	43.5193
2.8744	9.53395	29.6578	13.8683	50.3041	26.9084	44.2071
2.87474	9.612	30.1058	14.0849	51.0908	27.3476	44.8978
2.87508	9.67452	30.5534	14.3018	51.8777	27.7877	45.5908
2.87542	9.7403	31.0006	14.5189	52.6647	28.2283	46.2853
2.87576	9.82738	31.4473	14.7363	53.4518	28.6693	46.9805
2.8761	9.94932	31.8936	14.9539	54.2389	29.1104	47.6751
2.87644	10.1123	32.3394	15.1714	55.026	29.5513	48.3683
2.87677	10.314	32.7846	15.3887	55.8131	29.9918	49.0593
2.87711	10.5438	33.2293	15.6056	56.6002	30.4317	49.7477
2.87745	10.7853	33.6735	15.8223	57.3873	30.8708	50.4333
2.87779	11.0196	34.1171	16.0389	58.1742	31.3092	51.1163
2.87813	11.2294	34.5601	16.2556	58.9612	31.7467	51.7971
2.87847	11.4026	35.0026	16.4726	59.748	32.1837	52.4763
2.87881	11.535	35.4444	16.6899	60.5347	32.6202	53.1548
2.87915	11.6309	35.8855	16.9071	61.3212	33.0566	53.8333
2.87949	11.7026	36.326	17.1241	62.1076	33.4933	54.5125
2.87983	11.7673	36.7658	17.3405	62.8937	33.9306	55.193
2.88017	11.8437	37.205	17.5566	63.6795	34.3689	55.875
2.88051	11.948	37.6434	17.7724	64.4651	34.8085	56.5586
2.88085	12.0905	38.0811	17.9883	65.2502	35.2498	57.2436
2.88119	12.2732	38.5181	18.2044	66.035	35.6929	57.9297
2.88153	12.4898	38.9543	18.4207	66.8194	36.1378	58.6162
2.88187	12.7266	39.3898	18.6369	67.6033	36.5845	59.3025
2.88221	12.9659	39.8245	18.8529	68.3867	37.0328	59.988
2.88255	13.1891	40.2584	19.0683	69.1697	37.4825	60.6721
2.88289	13.3815	40.6915	19.2833	69.9521	37.9331	61.3544
2.88323	13.5347	41.1238	19.498	70.7341	38.3841	62.0345
2.88357	13.6488	41.5553	19.7126	71.5155	38.8353	62.7125
2.88391	13.7323	41.9859	19.9272	72.2963	39.286	63.3884
2.88425	13.8001	42.4157	20.1419	73.0767	39.736	64.0624
2.88459	13.8707	42.8446	20.3566	73.8564	40.185	64.7348
2.88493	13.9616	43.2726	20.5711	74.6357	40.6328	65.4062
2.88527	14.0861	43.6997	20.7851	75.4143	41.0793	66.0769
2.88561	14.2503	44.126	20.9987	76.1924	41.5246	66.7475
2.88595	14.4516	44.5513	21.2118	76.9698	41.969	67.4181
2.88628	14.6798	44.9757	21.4245	77.7466	42.4125	68.0892
2.88662	14.9186	45.3992	21.6371	78.5228	42.8556	68.7609
2.88696	15.1497	45.8217	21.8498	79.2982	43.2986	69.433
2.8873	15.3563	46.2433	22.0625	80.073	43.7418	70.1053
2.88764	15.527	46.6639	22.2751	80.847	44.1856	70.7777
2.88798	15.658	47.0836	22.4873	81.6203	44.6302	71.4497
2.88832	15.7542	47.5022	22.6989	82.3928	45.0757	72.1207
2.88866	15.828	47.9199	22.9099	83.1646	45.5224	72.7905
2.889	15.8965	48.3366	23.1203	83.9356	45.9703	73.4585
2.88934	15.978	48.7522	23.3307	84.7057	46.4194	74.1245
2.88968	16.0876	49.1669	23.541	85.475	46.8695	74.7882
2.89002	16.2348	49.5805	23.7513	86.2435	47.3206	75.4496
2.89036	16.4205	49.9931	23.9615	87.0112	47.7725	76.1087
2.8907	16.6377	50.4046	24.1713	87.7779	48.2249	76.7659
2.89104	16.8724	50.8151	24.3805	88.5437	48.6779	77.4215
2.89138	17.1067	51.2245	24.589	89.3086	49.131	78.076
2.89172	17.3229	51.6328	24.7971	90.0726	49.5841	78.73
2.89206	17.5074	52.0401	25.0048	90.8355	50.0371	79.384
2.8924	17.6532	52.4463	25.2124	91.5975	50.4897	80.0383
2.89274	17.7618	52.8513	25.4198	92.3585	50.9418	80.6932
2.89308	17.843	53.2553	25.6271	93.1184	51.3933	81.3487
2.89342	17.9122	53.6582	25.8341	93.8774	51.8439	82.0046
2.89376	17.9873	54.0599	26.0406	94.6353	52.2936	82.6606
2.8941	18.0852	54.4606	26.2465	95.3922	52.7423	83.3161
2.89444	18.2175	54.8601	26.4517	96.148	53.1901	83.9703
2.89478	18.3884	55.2584	26.6564	96.9028	53.637	84.6227
2.89512	18.5937	55.6556	26.8608	97.6566	54.083	85.2724
2.89546	18.8216	56.0517	27.065	98.4094	54.5284	85.9191
2.8958	19.0556	56.4465	27.2692	99.1611	54.9734	86.5625
2.89613	19.2776	56.8403	27.4731	99.9117	55.4183	87.2024
2.89647	19.4723	57.2328	27.6765	100.661	55.8633	87.8392
2.89681	19.6303	57.6242	27.8793	101.41	56.3089	88.4735
2.89715	19.7502	58.0144	28.0812	102.157	56.7553	89.1059
2.89749	19.839	58.4033	28.2826	102.903	57.2027	89.7373
2.89783	19.9104	58.7911	28.4835	103.648	57.6513	90.3686
2.89817	19.9817	59.1777	28.6843	104.392	58.1012	91.0006
2.89851	20.0705	59.5631	28.885	105.135	58.5524	91.6337
2.89885	20.1901	59.9472	29.0854	105.876	59.0047	92.2682
2.89919	20.3474	60.3301	29.2853	106.616	59.4578	92.9039
2.89953	20.5407	60.7118	29.4845	107.354	59.9115	93.5404
2.89987	20.7606	61.0923	29.6829	108.092	60.3653	94.1769
2.90021	20.9918	61.4715	29.8807	108.828	60.8187	94.8124
2.90055	21.2164	61.8495	30.078	109.563	61.2713	95.4459
2.90089	21.4182	62.2262	30.275	110.296	61.7229	96.0764
2.90123	21.5857	62.6016	30.4717	111.029	62.1729	96.703
2.90157	21.7151	62.9758	30.6682	111.759	62.6213	97.3253
2.90191	21.811	63.3487	30.8642	112.489	63.0679	97.9432
2.90225	21.8852	63.7204	31.0597	113.217	63.5129	98.5568
2.90259	21.9544	64.0908	31.2544	113.944	63.9563	99.1668
2.90293	22.0362	64.4598	31.4483	114.67	64.3984	99.7741
2.90327	22.1454	64.8276	31.6416	115.394	64.8396	100.38
2.90361	22.2905	65.1941	31.8344	116.117	65.2803	100.985
2.90395	22.4725	65.5593	32.0269	116.839	65.7208	101.591
2.90429	22.6838	65.9232	32.2192	117.559	66.1616	102.199
2.90463	22.9106	66.2857	32.4111	118.277	66.603	102.807
2.90497	23.1355	66.647	32.6025	118.995	67.0452	103.418
2.9053	23.3415	67.0069	32.7931	119.71	67.4882	104.029
2.90564	23.5159	67.3655	32.9828	120.425	67.9323	104.641
2.90598	23.6528	67.7228	33.1717	121.138	68.3773	105.252
2.90632	23.7547	68.0788	33.3601	121.849	68.823	105.861
2.90666	23.8319	68.4333	33.5482	122.559	69.2693	106.467
2.907	23.8999	68.7866	33.736	123.268	69.7158	107.069
2.90734	23.9763	69.1385	33.9235	123.975	70.1624	107.667
2.90768	24.0767	69.489	34.1103	124.681	70.6086	108.26
2.90802	24.2113	69.8382	34.2964	125.385	71.0543	108.848
2.90836	24.3829	70.186	34.4816	126.087	71.4992	109.433
2.9087	24.5857	70.5325	34.666	126.788	71.9432	110.015
2.90904	24.8071	70.8775	34.8498	127.487	72.386	110.595
2.90938	25.0304	71.2212	35.0332	128.185	72.8276	111.174
2.90972	25.2384	71.5635	35.2161	128.881	73.2679	111.753
2.91006	25.4172	71.9044	35.3987	129.576	73.7068	112.333
2.9104	25.5595	72.2439	35.5807	130.269	74.1445	112.914
2.91074	25.6661	72.582	35.7621	130.96	74.581	113.496
2.91108	25.7456	72.9187	35.9426	131.65	75.0163	114.079
2.91142	25.8127	73.254	36.1222	132.338	75.4505	114.661
2.91176	25.8847	73.5878	36.301	133.024	75.8838	115.242
2.9121	25.9778	73.9203	36.4793	133.709	76.3163	115.821
2.91244	26.1034	74.2513	36.6571	134.392	76.7483	116.397
2.91278	26.2656	74.5808	36.8345	135.073	77.1799	116.969
2.91312	26.4601	74.909	37.0115	135.753	77.6113	117.537
2.91346	26.6756	75.2356	37.1878	136.432	78.0428	118.101
2.9138	26.896	75.5608	37.3632	137.108	78.4746	118.661
2.91414	27.104	75.8846	37.5376	137.783	78.9067	119.217
2.91448	27.285	76.2068	37.7111	138.456	79.3394	119.771
2.91481	27.4306	76.5276	37.884	139.127	79.7725	120.323
2.91515	27.5402	76.8469	38.0564	139.797	80.2062	120.875
2.91549	27.621	77.1648	38.2285	140.465	80.6401	121.426
2.91583	27.687	77.4811	38.4	141.131	81.0742	121.977
2.91617	27.7551	77.7959	38.5708	141.795	81.5081	122.529
2.91651	27.8419	78.1092	38.7407	142.457	81.9414	123.081
2.91685	27.9594	78.421	38.9096	143.118	82.3738	123.633
2.91719	28.113	78.7312	39.0776	143.776	82.8048	124.184
2.91753	28.2996	79.0399	39.2448	144.433	83.2341	124.732
2.91787	28.5089	79.347	39.4115	145.088	83.6614	125.278
2.91821	28.7252	79.6526	39.5776	145.74	84.0866	125.821
2.91855	28.9314	79.9567	39.7432	146.391	84.5095	126.36
2.91889	29.1125	80.2591	39.9081	147.04	84.9302	126.895
2.91923	29.2591	80.56	40.0722	147.687	85.3488	127.426
2.91957	29.3695	80.8592	40.2353	148.332	85.7656	127.953
2.91991	29.4502	81.1569	40.3973	148.975	86.181	128.477
2.92025	29.5143	81.4529	40.5585	149.616	86.5953	128.998
2.92059	29.5784	81.7473	40.7189	150.255	87.009	129.518
2.92093	29.6592	82.0401	40.8787	150.892	87.4223	130.037
2.92127	29.7693	82.3312	41.0379	151.526	87.8357	130.555
2.92161	29.9149	82.6206	41.1965	152.159	88.2494	131.072
2.92195	30.0937	82.9084	41.3542	152.789	88.6634	131.59
2.92229	30.2963	83.1944	41.5109	153.417	89.0778	132.107
2.92263	30.5074	83.4788	41.6664	154.043	89.4924	132.623
2.92297	30.71	83.7615	41.8208	154.667	89.9071	133.138
2.92331	30.8889	84.0424	41.9744	155.288	90.3215	133.651
2.92365	31.0341	84.3216	42.1274	155.907	90.7353	134.162
2.92399	31.1431	84.599	42.2797	156.524	91.148	134.669
2.92433	31.2218	84.8746	42.4313	157.138	91.5594	135.172
2.92466	31.2827	85.1485	42.5819	157.75	91.9691	135.672
2.925	31.3421	85.4206	42.7314	158.36	92.3768	136.167
2.92534	31.4166	85.6908	42.8796	158.967	92.7824	136.658
2.92568	31.5194	85.9592	43.0267	159.571	93.1856	137.146
2.92602	31.657	86.2257	43.1728	160.173	93.5864	137.63
2.92636	31.828	86.4904	43.3181	160.772	93.9849	138.111
2.9267	32.0231	86.7532	43.4626	161.369	94.3811	138.589
2.92704	32.2277	87.0141	43.6062	161.963	94.7752	139.066
2.92738	32.4248	87.2731	43.7488	162.554	95.1672	139.541
2.92772	32.5991	87.5301	43.8902	163.142	95.5574	140.015
2.92806	32.7403	87.7852	44.0303	163.727	95.9459	140.488
2.9284	32.8455	88.0383	44.1691	164.309	96.3328	140.96
2.92874	32.9199	88.2894	44.3066	164.889	96.7183	141.431
2.92908	32.9757	88.5385	44.4431	165.466	97.1024	141.9
2.92942	33.0292	88.7855	44.5786	166.039	97.4854	142.367
2.92976	33.0968	89.0305	44.7132	166.61	97.8673	142.831
2.9301	33.1919	89.2735	44.8467	167.177	98.2481	143.293
2.93044	33.3212	89.5143	44.9789	167.742	98.6278	143.75
2.93078	33.4836	89.753	45.1095	168.303	99.0066	144.203
2.93112	33.6703	89.9896	45.2387	168.861	99.3843	144.652
2.93146	33.8668	90.224	45.3663	169.415	99.7608	145.095
2.9318	34.0564	90.4562	45.4928	169.967	100.136	145.534
2.93214	34.2235	90.6862	45.6181	170.515	100.51	145.969
2.93248	34.3578	90.914	45.7423	171.059	100.882	146.399
2.93282	34.4562	91.1395	45.8652	171.6	101.252	146.825
2.93316	34.5238	91.3628	45.9867	172.137	101.62	147.248
2.9335	34.5724	91.5838	46.1064	172.67	101.985	147.668
2.93384	34.6181	91.8024	46.2244	173.2	102.348	148.086
2.93417	34.6774	92.0187	46.3409	173.726	102.707	148.502
2.93451	34.7637	92.2326	46.4558	174.248	103.063	148.917
2.93485	34.8836	92.4441	46.5693	174.766	103.415	149.33
2.93519	35.0363	92.6532	46.6815	175.279	103.764	149.741
2.93553	35.2131	92.8598	46.7922	175.789	104.109	150.15
2.93587	35.3995	93.064	46.9013	176.295	104.451	150.555
2.93621	35.5789	93.2657	47.0086	176.796	104.789	150.957
2.93655	35.7358	93.4648	47.114	177.294	105.125	151.354
2.93689	35.86	93.6614	47.2175	177.786	105.457	151.745
2.93723	35.9484	93.8555	47.3192	178.275	105.788	152.131
2.93757	36.0059	94.0469	47.4192	178.758	106.117	152.511
2.93791	36.0444	94.2356	47.5177	179.237	106.443	152.884
2.93825	36.08	94.4218	47.6145	179.712	106.769	153.252
2.93859	36.129	94.6052	47.7096	180.182	107.092	153.615
2.93893	36.2046	94.7859	47.8028	180.647	107.414	153.973
2.93927	36.3135	94.9639	47.8937	181.107	107.735	154.327
2.93961	36.4546	95.1392	47.9825	181.562	108.053	154.677
2.93995	36.6192	95.3116	48.0693	182.011	108.368	155.025
2.94029	36.7929	95.4812	48.1541	182.456	108.681	155.37
2.94063	36.9592	95.648	48.2373	182.896	108.99	155.713
2.94097	37.1026	95.8118	48.3186	183.33	109.296	156.053
2.94131	37.2131	95.9728	48.398	183.759	109.597	156.39
2.94165	37.2878	96.1309	48.4751	184.183	109.894	156.723
2.94199	37.3319	96.286	48.55	184.601	110.186	157.05
2.94233	37.3572	96.4381	48.6225	185.013	110.474	157.372
2.94267	37.3798	96.5872	48.6927	185.42	110.757	157.687
2.94301	37.416	96.7332	48.7609	185.82	111.035	157.994
2.94334	37.4787	96.8762	48.8271	186.215	111.309	158.295
2.94368	37.5743	97.0161	48.8912	186.604	111.579	158.588
2.94402	37.7016	97.1529	48.9532	186.986	111.844	158.875
2.94436	37.8517	97.2866	49.013	187.363	112.106	159.155
2.9447	38.0101	97.417	49.0703	187.733	112.364	159.43
2.94504	38.1601	97.5443	49.1252	188.097	112.618	159.701
2.94538	38.2867	97.6683	49.1777	188.454	112.87	159.968
2.94572	38.3801	97.7891	49.2278	188.805	113.117	160.231
2.94606	38.4377	97.9067	49.2759	189.149	113.362	160.491
2.9464	38.4649	98.0209	49.3218	189.487	113.603	160.748
2.94674	38.4739	98.1318	49.3657	189.818	113.84	161.001
2.94708	38.4808	98.2393	49.4074	190.143	114.074	161.25
2.94742	38.5016	98.3435	49.4467	190.46	114.304	161.492
2.94776	38.5491	98.4442	49.4835	190.771	114.53	161.728
2.9481	38.6293	98.5416	49.518	191.074	114.752	161.956
2.94844	38.7406	98.6355	49.5503	191.371	114.969	162.176
2.94878	38.8737	98.7259	49.5806	191.66	115.182	162.387
2.94912	39.014	98.8128	49.6091	191.942	115.391	162.59
2.94946	39.145	98.8963	49.6358	192.217	115.594	162.784
2.9498	39.2518	98.9762	49.6606	192.484	115.792	162.971
2.95014	39.3249	99.0525	49.6833	192.744	115.985	163.151
2.95048	39.3621	99.1253	49.7037	192.996	116.173	163.325
2.95082	39.3693	99.1945	49.722	193.24	116.355	163.494
2.95116	39.359	99.26	49.7383	193.477	116.531	163.659
2.9515	39.3473	99.322	49.7526	193.706	116.701	163.821
2.95184	39.3502	99.3803	49.7649	193.927	116.865	163.979
2.95218	39.3799	99.4349	49.7753	194.14	117.024	164.133
2.95252	39.4423	99.4859	49.7834	194.345	117.177	164.283
2.95286	39.535	99.5332	49.7894	194.542	117.325	164.427
2.95319	39.6485	99.5767	49.7931	194.731	117.468	164.565
2.95353	39.768	99.6166	49.7949	194.911	117.606	164.695
2.95387	39.8769	99.6527	49.7952	195.084	117.739	164.817
2.95421	39.9606	99.6851	49.7945	195.248	117.867	164.929
2.95455	40.01	99.7138	49.7932	195.404	117.992	165.032
2.95489	40.0235	99.7387	49.7919	195.551	118.112	165.126
2.95523	40.0074	99.7598	49.7906	195.69	118.229	165.211
2.95557	39.9746	99.7772	49.7894	195.821	118.341	165.287
2.95591	39.9412	99.7908	49.788	195.943	118.448	165.356
2.95625	39.9231	99.8006	49.7862	196.056	118.551	165.419
2.95659	39.9323	99.8066	49.7838	196.161	118.648	165.477
2.95693	39.9739	99.8089	49.7809	196.257	118.741	165.53
2.95727	40.0453	99.8074	49.7773	196.344	118.827	165.578
2.95761	40.1364	99.8021	49.7732	196.423	118.907	165.623
2.95795	40.2321	99.793	49.7688	196.493	118.981	165.663
2.95829	40.316	99.7802	49.7641	196.555	119.048	165.698
2.95863	40.3736	99.7635	49.7595	196.607	119.108	165.728
2.95897	40.3963	99.7432	49.755	196.651	119.162	165.751
2.95931	40.3832	99.719	49.7504	196.686	119.209	165.767
2.95965	40.341	99.6911	49.7451	196.712	119.249	165.776
2.95999	40.283	99.6595	49.7376	196.729	119.284	165.776
2.96033	40.2254	99.6242	49.7258	196.738	119.313	165.768
2.96067	40.1839	99.5851	49.707	196.738	119.336	165.751
2.96101	40.1703	99.5423	49.6779	196.728	119.355	165.725
2.96135	40.1891	99.4958	49.6344	196.71	119.368	165.692
2.96169	40.2372	99.4457	49.5716	196.684	119.377	165.651
2.96203	40.304	99.3919	49.4838	196.648	119.382	165.604
2.96237	40.3744	99.3344	49.3662	196.604	119.382	165.55
2.9627	40.4316	99.2734	49.216	196.551	119.377	165.491
2.96304	40.4618	99.2087	49.0344	196.49	119.368	165.427
2.96338	40.4568	99.1404	48.8262	196.42	119.355	165.357
2.96372	40.4161	99.0686	48.5993	196.341	119.336	165.282
2.96406	40.347	98.9933	48.3634	196.254	119.312	165.202
2.9644	40.263	98.9144	48.1306	196.159	119.283	165.115
2.96474	40.1807	98.832	47.9151	196.055	119.249	165.023
2.96508	40.1155	98.7462	47.7315	195.943	119.209	164.924
2.96542	40.0789	98.6569	47.5933	195.822	119.163	164.818
2.96576	40.0751	98.5642	47.5124	195.693	119.111	164.705
2.9661	40.1002	98.4682	47.4978	195.556	119.054	164.584
2.96644	40.1434	98.3688	47.5536	195.411	118.991	164.456
2.96678	40.1894	98.266	47.6749	195.258	118.923	164.321
2.96712	40.2214	98.16	47.849	195.097	118.848	164.179
2.96746	40.2258	98.0508	48.0612	194.927	118.768	164.031
2.9678	40.1949	97.9383	48.3017	194.75	118.683	163.876
2.96814	40.1286	97.8226	48.5603	194.565	118.592	163.714
2.96848	40.0348	97.7039	48.8224	194.372	118.497	163.547
2.96882	39.9272	97.582	49.0734	194.171	118.396	163.374
2.96916	39.8225	97.457	49.2886	193.963	118.29	163.195
2.9695	39.7363	97.3291	49.428	193.747	118.18	163.01
2.96984	39.6795	97.1981	49.4581	193.523	118.065	162.819
2.97018	39.6558	97.0643	49.3679	193.292	117.946	162.622
2.97052	39.6612	96.9275	49.1716	193.053	117.824	162.419
2.97086	39.6844	96.788	48.9027	192.807	117.697	162.209
2.9712	39.7096	96.6456	48.588	192.553	117.567	161.993
2.97154	39.7205	96.5005	48.229	192.292	117.432	161.77
2.97187	39.7033	96.3527	47.8184	192.024	117.295	161.541
2.97221	39.6506	96.2022	47.3717	191.749	117.153	161.305
2.97255	39.5627	96.0492	46.9307	191.467	117.008	161.063
2.97289	39.4479	95.8937	46.5478	191.178	116.858	160.815
2.97323	39.3201	95.7357	46.2802	190.883	116.705	160.56
2.97357	39.1961	95.5752	46.1731	190.58	116.546	160.3
2.97391	39.0911	95.4124	46.2285	190.272	116.382	160.034
2.97425	39.016	95.2473	46.407	189.957	116.214	159.762
2.97459	38.9741	95.08	46.6672	189.635	116.04	159.485
2.97493	38.961	94.9105	46.9774	189.308	115.861	159.203
2.97527	38.965	94.7388	47.2832	188.974	115.676	158.915
2.97561	38.9704	94.5651	47.5243	188.635	115.487	158.623
2.97595	38.9605	94.3894	47.6827	188.29	115.292	158.327
2.97629	38.9217	94.2118	47.7503	187.939	115.093	158.026
2.97663	38.8468	94.0323	47.673	187.582	114.89	157.722
2.97697	38.7365	93.8511	47.3901	187.221	114.683	157.413
2.97731	38.5991	93.668	46.935	186.854	114.473	157.101
2.97765	38.4489	93.4834	46.4279	186.482	114.26	156.784
2.97799	38.3028	93.2971	45.952	186.106	114.044	156.463
2.97833	38.1762	93.1093	45.5136	185.724	113.826	156.137
2.97867	38.0798	92.9201	45.1149	185.338	113.605	155.806
2.97901	38.0171	92.7294	44.7856	184.948	113.381	155.469
2.97935	37.9834	92.5375	44.5179	184.554	113.155	155.127
2.97969	37.9672	92.3443	44.2602	184.156	112.926	154.78
2.98003	37.9525	92.15	43.9913	183.754	112.693	154.428
2.98037	37.9228	91.9545	43.7364	183.348	112.457	154.073
2.98071	37.8648	91.758	43.566	182.939	112.217	153.714
2.98105	37.7712	91.5606	43.5595	182.527	111.973	153.353
2.98138	37.6432	91.3623	43.7028	182.112	111.725	152.991
2.98172	37.4892	91.1632	43.8922	181.694	111.472	152.627
2.98206	37.3238	90.9633	44.0567	181.273	111.214	152.263
2.9824	37.164	90.7628	44.1936	180.85	110.952	151.898
2.98274	37.0257	90.5617	44.2939	180.424	110.685	151.532
2.98308	36.9195	90.3601	44.338	179.995	110.414	151.165
2.98342	36.8492	90.1581	44.3293	179.565	110.139	150.797
2.98376	36.8102	89.9557	44.2803	179.132	109.859	150.426
2.9841	36.7908	89.753	44.1859	178.697	109.576	150.054
2.98444	36.7752	89.5501	44.0115	178.261	109.289	149.678
2.98478	36.7467	89.3471	43.76	177.822	108.999	149.299
2.98512	36.6918	89.1439	43.5061	177.382	108.706	148.918
2.98546	36.6034	88.9409	43.3014	176.941	108.409	148.535
2.9858	36.4819	88.7378	43.13	176.498	108.111	148.15
2.98614	36.3358	88.535	42.9688	176.055	107.81	147.765
2.98648	36.1795	88.3323	42.8372	175.61	107.507	147.38
2.98682	36.0298	88.13	42.7623	175.165	107.202	146.998
2.98716	35.9023	87.928	42.7004	174.719	106.896	146.618
2.9875	35.8079	87.7265	42.5784	174.273	106.588	146.241
2.98784	35.75	87.5255	42.394	173.827	106.28	145.868
2.98818	35.7239	87.325	42.2151	173.381	105.97	145.499
2.98852	35.718	87.1252	42.1172	172.935	105.66	145.132
2.98886	35.7161	86.9261	42.1255	172.491	105.349	144.768
2.9892	35.701	86.7278	42.24	172.047	105.038	144.407
2.98954	35.6587	86.5304	42.4498	171.604	104.726	144.046
2.98988	35.5812	86.3339	42.6776	171.163	104.414	143.686
2.99022	35.4685	86.1383	42.8255	170.724	104.101	143.327
2.99056	35.3283	85.9438	42.8749	170.287	103.787	142.967
2.9909	35.1746	85.7505	42.8575	169.853	103.474	142.608
2.99123	35.0241	85.5582	42.8082	169.421	103.159	142.251
2.99157	34.8927	85.3673	42.7669	168.992	102.845	141.895
2.99191	34.7918	85.1776	42.7309	168.565	102.531	141.543
2.99225	34.726	84.9893	42.6483	168.143	102.217	141.194
2.99259	34.6919	84.8024	42.5037	167.724	101.905	140.85
2.99293	34.6791	84.6169	42.3162	167.309	101.595	140.512
2.99327	34.6727	84.433	42.0552	166.897	101.287	140.178
2.99361	34.6567	84.2507	41.6893	166.49	100.983	139.851
2.99395	34.6176	84.07	41.284	166.088	100.682	139.527
2.99429	34.5478	83.891	40.9502	165.69	100.386	139.208
2.99463	34.4471	83.7138	40.7388	165.297	100.095	138.893
2.99497	34.3227	83.5383	40.629	164.909	99.8086	138.58
2.99531	34.1878	83.3647	40.5909	164.526	99.5278	138.268
2.99565	34.0582	83.193	40.5778	164.149	99.2525	137.958
2.99599	33.9488	83.0232	40.4998	163.776	98.9825	137.648
2.99633	33.8703	82.8554	40.3236	163.41	98.7175	137.339
2.99667	33.8263	82.6897	40.1108	163.048	98.4573	137.031
2.99701	33.8129	82.526	39.9447	162.692	98.2017	136.725
2.99735	33.8188	82.3644	39.9056	162.342	97.9502	136.422
2.99769	33.8287	82.2049	40.0125	161.998	97.7026	136.122
2.99803	33.8257	82.0477	40.19	161.658	97.4587	135.827
2.99837	33.7958	81.8926	40.3599	161.325	97.2183	135.537
2.99871	33.7309	81.7399	40.4716	160.997	96.9814	135.253
2.99905	33.6303	81.5894	40.4743	160.674	96.7481	134.976
2.99939	33.5014	81.4413	40.3473	160.357	96.5186	134.704
2.99973	33.3576	81.2955	40.1276	160.045	96.293	134.438
3.00007	33.2157	81.1521	39.9139	159.738	96.0717	134.177
3.00041	33.0922	81.0111	39.8053	159.437	95.855	133.921
3.00074	32.9993	80.8726	39.7995	159.141	95.6433	133.669
3.00108	32.9428	80.7366	39.8136	158.85	95.4369	133.42
3.00142	32.9206	80.603	39.77	158.564	95.2362	133.174
3.00176	32.9234	80.472	39.6131	158.283	95.0414	132.931
3.0021	32.9369	80.3435	39.325	158.008	94.8526	132.691
3.00244	32.9452	80.2175	38.9712	157.737	94.67	132.454
3.00278	32.9342	80.0942	38.6751	157.471	94.4935	132.221
3.00312	32.8947	79.9734	38.5264	157.21	94.3227	131.991
3.00346	32.8247	79.8553	38.5153	156.953	94.1574	131.765
3.0038	32.7294	79.7397	38.5506	156.702	93.9972	131.544
3.00414	32.62	79.6269	38.5285	156.455	93.8415	131.328
3.00448	32.5108	79.5166	38.3966	156.213	93.6899	131.117
3.00482	32.416	79.409	38.1783	155.975	93.5418	130.912
3.00516	32.3461	79.3041	37.9306	155.742	93.3968	130.714
3.0055	32.3057	79.2019	37.7014	155.514	93.2542	130.522
3.00584	32.292	79.1023	37.5589	155.29	93.1138	130.337
3.00618	32.2959	79.0054	37.5819	155.07	92.9751	130.159
3.00652	32.3037	78.9112	37.7509	154.855	92.838	129.987
3.00686	32.3003	78.8197	37.9433	154.644	92.7025	129.821
3.0072	32.2729	78.7309	38.0544	154.438	92.5685	129.662
3.00754	32.2142	78.6447	38.05	154.236	92.4362	129.509
3.00788	32.1238	78.5613	37.9489	154.039	92.3057	129.362
3.00822	32.0092	78.4805	37.8219	153.846	92.1772	129.221
3.00856	31.884	78.4024	37.7684	153.657	92.0508	129.086
3.0089	31.7651	78.327	37.8595	153.473	91.9268	128.958
3.00924	31.6691	78.2542	38.0809	153.294	91.8053	128.835
3.00958	31.6083	78.1841	38.3168	153.119	91.6868	128.718
3.00991	31.5885	78.1166	38.437	152.948	91.5715	128.607
3.01025	31.6071	78.0518	38.402	152.783	91.46	128.5
3.01059	31.6542	77.9896	38.2542	152.622	91.3526	128.399
3.01093	31.7138	77.93	38.0601	152.466	91.2498	128.302
3.01127	31.7682	77.873	37.8816	152.315	91.1518	128.21
3.01161	31.8009	77.8186	37.7557	152.169	91.0591	128.124
3.01195	31.8008	77.7667	37.6837	152.028	90.9716	128.045
3.01229	31.7642	77.7174	37.6359	151.892	90.8897	127.973
3.01263	31.6955	77.6706	37.5531	151.762	90.8133	127.91
3.01297	31.6062	77.6264	37.3699	151.636	90.7422	127.855
3.01331	31.512	77.5846	37.0762	151.516	90.6764	127.807
3.01365	31.4295	77.5454	36.7468	151.401	90.6154	127.765
3.01399	31.3721	77.5085	36.495	151.291	90.5585	127.729
3.01433	31.3472	77.4742	36.4103	151.187	90.5052	127.698
3.01467	31.3545	77.4422	36.5243	151.088	90.4547	127.672
3.01501	31.3861	77.4126	36.8017	150.994	90.4065	127.65
3.01535	31.4286	77.3854	37.1375	150.906	90.3602	127.632
3.01569	31.4659	77.3605	37.3896	150.823	90.3156	127.615
3.01603	31.4833	77.338	37.4781	150.745	90.2729	127.599
3.01637	31.4708	77.3177	37.4581	150.672	90.2322	127.583
3.01671	31.4259	77.2997	37.467	150.605	90.1937	127.566
3.01705	31.3537	77.284	37.5861	150.543	90.1579	127.55
3.01739	31.2668	77.2705	37.7955	150.486	90.125	127.535
3.01773	31.1815	77.2591	38.04	150.434	90.0958	127.524
3.01807	31.1151	77.25	38.2587	150.388	90.0709	127.516
3.01841	31.0812	77.2429	38.3798	150.346	90.0509	127.513
3.01875	31.087	77.238	38.35	150.31	90.0364	127.514
3.01909	31.1315	77.2351	38.1704	150.279	90.0276	127.519
3.01943	31.2055	77.2343	37.9027	150.253	90.0243	127.526
3.01976	31.2937	77.2355	37.6421	150.231	90.026	127.537
3.0201	31.3779	77.2387	37.4607	150.215	90.0319	127.549
3.02044	31.4409	77.2439	37.3699	150.204	90.0413	127.564
3.02078	31.4706	77.251	37.3395	150.197	90.0533	127.579
3.02112	31.4622	77.26	37.3074	150.195	90.0672	127.595
3.02146	31.4195	77.2709	37.1828	150.197	90.0824	127.612
3.0218	31.3539	77.2836	36.9166	150.203	90.0985	127.629
3.02214	31.2818	77.2981	36.5697	150.214	90.1152	127.646
3.02248	31.2205	77.3144	36.2879	150.229	90.1319	127.667
3.02282	31.1848	77.3325	36.2067	150.248	90.1485	127.691
3.02316	31.1833	77.3523	36.3597	150.272	90.1648	127.722
3.0235	31.2165	77.3737	36.6654	150.299	90.1808	127.761
3.02384	31.2769	77.3969	36.9899	150.329	90.197	127.81
3.02418	31.3509	77.4216	37.226	150.364	90.2137	127.868
3.02452	31.4215	77.448	37.3341	150.402	90.2315	127.936
3.02486	31.473	77.4759	37.3366	150.444	90.2507	128.013
3.0252	31.4939	77.5054	37.3062	150.49	90.2718	128.095
3.02554	31.4802	77.5364	37.3357	150.538	90.2949	128.182
3.02588	31.4364	77.5689	37.471	150.591	90.3203	128.269
3.02622	31.3743	77.6028	37.6804	150.646	90.3483	128.356
3.02656	31.3107	77.6381	37.8973	150.706	90.3795	128.441
3.0269	31.2633	77.6748	38.0595	150.768	90.4142	128.524
3.02724	31.2471	77.7129	38.1154	150.833	90.4528	128.602
3.02758	31.2708	77.7523	38.0379	150.902	90.4956	128.676
3.02792	31.3348	77.793	37.8483	150.974	90.5424	128.745
3.02826	31.4313	77.835	37.631	151.049	90.5931	128.809
3.0286	31.5457	77.8783	37.5046	151.127	90.6474	128.87
3.02894	31.6596	77.9227	37.5288	151.208	90.7049	128.933
3.02927	31.755	77.9684	37.6548	151.292	90.7649	129.001
3.02961	31.8182	78.0152	37.7829	151.379	90.8269	129.077
3.02995	31.8423	78.0631	37.8343	151.469	90.8902	129.161
3.03029	31.8287	78.1121	37.7847	151.562	90.9542	129.256
3.03063	31.7866	78.1623	37.6628	151.657	91.0181	129.36
3.03097	31.731	78.2134	37.5283	151.754	91.0814	129.474
3.03131	31.6787	78.2656	37.4507	151.855	91.1432	129.596
3.03165	31.6454	78.3188	37.4802	151.958	91.2033	129.722
3.03199	31.6418	78.3729	37.6065	152.063	91.2614	129.848
3.03233	31.6723	78.428	37.7574	152.171	91.3176	129.973
3.03267	31.7336	78.484	37.8633	152.281	91.3723	130.094
3.03301	31.8161	78.5409	37.895	152.394	91.4263	130.212
3.03335	31.9061	78.5987	37.8506	152.508	91.4801	130.326
3.03369	31.9885	78.6573	37.7519	152.626	91.5347	130.437
3.03403	32.05	78.7167	37.6522	152.745	91.5911	130.545
3.03437	32.0822	78.7769	37.6198	152.867	91.6501	130.652
3.03471	32.0828	78.8379	37.6933	152.99	91.7128	130.762
3.03505	32.056	78.8996	37.8504	153.116	91.78	130.878
3.03539	32.0118	78.962	38.0155	153.244	91.8523	131
3.03573	31.9634	79.0251	38.113	153.374	91.9303	131.13
3.03607	31.9243	79.0889	38.129	153.506	92.014	131.269
3.03641	31.9055	79.1534	38.1175	153.639	92.1035	131.413
3.03675	31.9131	79.2184	38.1436	153.774	92.1984	131.56
3.03709	31.9472	79.2841	38.2422	153.911	92.2984	131.703
3.03743	32.0021	79.3503	38.428	154.049	92.4028	131.838
3.03777	32.0675	79.4171	38.6768	154.189	92.5109	131.965
3.03811	32.1311	79.4844	38.9043	154.33	92.622	132.084
3.03844	32.1819	79.5522	39.033	154.472	92.7352	132.195
3.03878	32.2135	79.6206	39.0544	154.615	92.8499	132.297
3.03912	32.2258	79.6893	39.0052	154.759	92.9651	132.39
3.03946	32.2254	79.7586	38.9227	154.904	93.08	132.475
3.0398	32.2237	79.8282	38.8395	155.049	93.1939	132.551
3.04014	32.2343	79.8983	38.7901	155.196	93.3063	132.624
3.04048	32.2683	79.9687	38.7857	155.343	93.4168	132.701
3.04082	32.3311	80.0395	38.7885	155.49	93.5253	132.785
3.04116	32.4205	80.1106	38.7359	155.638	93.632	132.877
3.0415	32.5272	80.182	38.5876	155.786	93.7373	132.978
3.04184	32.6365	80.2538	38.3548	155.935	93.8415	133.088
3.04218	32.7309	80.3258	38.1132	156.084	93.945	133.206
3.04252	32.7937	80.3981	37.9677	156.233	94.0482	133.331
3.04286	32.8133	80.4706	37.9766	156.382	94.1517	133.461
3.0432	32.7857	80.5433	38.1264	156.532	94.256	133.595
3.04354	32.7169	80.6163	38.3585	156.681	94.3619	133.732
3.04388	32.6228	80.6894	38.5976	156.831	94.4699	133.867
3.04422	32.5261	80.7626	38.7881	156.981	94.5805	134.003
3.04456	32.452	80.8361	38.9342	157.131	94.6938	134.137
3.0449	32.4233	80.9096	39.0987	157.281	94.8099	134.269
3.04524	32.4549	80.9832	39.3433	157.431	94.9286	134.399
3.04558	32.5514	81.0569	39.673	157.582	95.0494	134.53
3.04592	32.7052	81.1307	40.0446	157.732	95.1719	134.666
3.04626	32.8985	81.2046	40.4047	157.883	95.2952	134.807
3.0466	33.1069	81.2784	40.7107	158.034	95.4186	134.958
3.04694	33.304	81.3523	40.9318	158.184	95.5413	135.119
3.04728	33.4656	81.4261	41.0472	158.335	95.6621	135.292
3.04762	33.5746	81.5	41.0681	158.487	95.7804	135.476
3.04795	33.6239	81.5737	41.0539	158.638	95.8953	135.665
3.04829	33.6169	81.6474	41.07	158.79	96.0061	135.858
3.04863	33.5666	81.7211	41.1229	158.942	96.1124	136.047
3.04897	33.4935	81.7946	41.1598	159.094	96.2141	136.232
3.04931	33.4217	81.868	41.1136	159.246	96.3114	136.41
3.04965	33.3742	81.9413	40.9226	159.399	96.4048	136.578
3.04999	33.3679	82.0144	40.5458	159.552	96.4947	136.735
3.05033	33.41	82.0874	40.0135	159.705	96.5819	136.879
3.05067	33.4969	82.1602	39.4559	159.858	96.667	137.008
3.05101	33.6153	82.2327	39.0429	160.012	96.7509	137.125
3.05135	33.7446	82.3051	38.8585	160.166	96.8344	137.232
3.05169	33.8613	82.3772	38.8598	160.32	96.9185	137.335
3.05203	33.944	82.449	38.964	160.475	97.0039	137.442
3.05237	33.9786	82.5206	39.1193	160.63	97.0914	137.555
3.05271	33.9628	82.5919	39.3046	160.785	97.1814	137.675
3.05305	33.908	82.6629	39.5265	160.94	97.2742	137.803
3.05339	33.8367	82.7335	39.8102	161.095	97.3698	137.941
3.05373	33.778	82.8038	40.1693	161.251	97.4681	138.088
3.05407	33.7605	82.8738	40.5884	161.407	97.5689	138.239
3.05441	33.8043	82.9434	41.0181	161.563	97.6719	138.391
3.05475	33.9158	83.0125	41.4045	161.719	97.7766	138.541
3.05509	34.0857	83.0813	41.7127	161.875	97.8826	138.689
3.05543	34.2901	83.1497	41.9043	162.032	97.9894	138.835
3.05577	34.4932	83.2176	41.9496	162.188	98.0964	138.976
3.05611	34.6522	83.2851	41.8708	162.344	98.203	139.111
3.05645	34.7254	83.3521	41.7336	162.5	98.3086	139.237
3.05679	34.6823	83.4186	41.5991	162.656	98.4126	139.353
3.05713	34.5137	83.4846	41.4807	162.811	98.5146	139.457
3.05747	34.2374	83.5501	41.3376	162.966	98.6144	139.556
3.0578	33.8988	83.6151	41.1214	163.121	98.7117	139.651
3.05814	33.5629	83.6795	40.8104	163.275	98.8065	139.749
3.05848	33.3001	83.7433	40.4201	163.429	98.8989	139.849
3.05882	33.1688	83.8066	40.0217	163.582	98.9887	139.953
3.05916	33.2015	83.8693	39.7149	163.734	99.0762	140.059
3.0595	33.4002	83.9314	39.5605	163.884	99.1615	140.164
3.05984	33.736	83.9929	39.5659	164.034	99.2448	140.267
3.06018	34.1506	84.0537	39.7178	164.183	99.3266	140.369
3.06052	34.5677	84.1139	39.9762	164.33	99.4071	140.471
3.06086	34.9122	84.1735	40.2642	164.476	99.4866	140.574
3.0612	35.127	84.2323	40.5332	164.621	99.5651	140.68
3.06154	35.1859	84.2905	40.7905	164.764	99.6427	140.785
3.06188	35.1007	84.348	41.0325	164.905	99.7191	140.886
3.06222	34.9176	84.4047	41.2501	165.045	99.794	140.975
3.06256	34.7041	84.4608	41.4927	165.182	99.867	141.05
3.0629	34.5323	84.5161	41.8035	165.318	99.9379	141.111
3.06324	34.4605	84.5706	42.1223	165.452	100.006	141.163
3.06358	34.5162	84.6244	42.3431	165.584	100.071	141.214
3.06392	34.6913	84.6774	42.4052	165.714	100.133	141.266
3.06426	34.9468	84.7297	42.2982	165.842	100.191	141.318
3.0646	35.2192	84.7811	42.067	165.967	100.246	141.37
3.06494	35.432	84.8317	41.7923	166.09	100.297	141.421
3.06528	35.5186	84.8815	41.5378	166.211	100.345	141.475
3.06562	35.4417	84.9305	41.3544	166.329	100.39	141.538
3.06596	35.2028	84.9786	41.2654	166.445	100.433	141.616
3.0663	34.8413	85.0259	41.2132	166.558	100.476	141.713
3.06664	34.4277	85.0724	41.1164	166.669	100.518	141.832
3.06697	34.0505	85.1179	40.961	166.777	100.56	141.972
3.06731	33.7961	85.1626	40.7881	166.883	100.604	142.129
3.06765	33.7269	85.2064	40.6505	166.986	100.65	142.294
3.06799	33.8647	85.2493	40.5938	167.087	100.698	142.461
3.06833	34.1866	85.2913	40.6534	167.185	100.749	142.625
3.06867	34.6296	85.3324	40.8484	167.281	100.802	142.785
3.06901	35.1016	85.3725	41.1353	167.374	100.857	142.938
3.06935	35.5031	85.4118	41.3974	167.465	100.914	143.087
3.06969	35.7509	85.4501	41.5394	167.553	100.972	143.229
3.07003	35.7953	85.4874	41.5715	167.639	101.03	143.363
3.07037	35.6309	85.5239	41.5668	167.723	101.087	143.487
3.07071	35.2983	85.5593	41.5765	167.804	101.143	143.6
3.07105	34.8732	85.5938	41.6328	167.884	101.197	143.703
3.07139	34.4501	85.6273	41.7662	167.96	101.249	143.802
3.07173	34.1243	85.6599	41.9496	168.035	101.298	143.902
3.07207	33.9713	85.6915	42.0859	168.107	101.344	144.003
3.07241	34.0278	85.7221	42.0936	168.177	101.387	144.101
3.07275	34.283	85.7517	41.9637	168.245	101.427	144.19
3.07309	34.6831	85.7803	41.7522	168.311	101.464	144.263
3.07343	35.1422	85.8079	41.5388	168.374	101.499	144.317
3.07377	35.5618	85.8345	41.3753	168.435	101.533	144.35
3.07411	35.8535	85.8601	41.2906	168.493	101.565	144.367
3.07445	35.9586	85.8847	41.3155	168.549	101.596	144.372
3.07479	35.8628	85.9083	41.4389	168.603	101.629	144.369
3.07513	35.5986	85.9309	41.5858	168.654	101.662	144.362
3.07547	35.2365	85.9525	41.6922	168.703	101.697	144.352
3.07581	34.8715	85.9731	41.7562	168.75	101.734	144.34
3.07615	34.6027	85.9926	41.8091	168.794	101.774	144.332
3.07648	34.5084	86.0112	41.8837	168.835	101.816	144.332
3.07682	34.6261	86.0287	42.0018	168.874	101.862	144.344
3.07716	34.9426	86.0452	42.1673	168.911	101.911	144.368
3.0775	35.3981	86.0606	42.3619	168.946	101.963	144.404
3.07784	35.8995	86.0751	42.5376	168.978	102.018	144.451
3.07818	36.3399	86.0885	42.6322	169.007	102.076	144.504
3.07852	36.6203	86.1009	42.6199	169.035	102.135	144.556
3.07886	36.6707	86.1123	42.5393	169.06	102.195	144.598
3.0792	36.4684	86.1227	42.4539	169.083	102.255	144.626
3.07954	36.0474	86.132	42.3908	169.104	102.316	144.639
3.07988	35.488	86.1404	42.3439	169.123	102.375	144.639
3.08022	34.8951	86.1477	42.3157	169.14	102.433	144.621
3.08056	34.379	86.154	42.3007	169.154	102.489	144.587
3.0809	34.0379	86.1593	42.2617	169.167	102.543	144.54
3.08124	33.9376	86.1636	42.1563	169.177	102.596	144.483
3.08158	34.096	86.1669	41.9776	169.186	102.646	144.425
3.08192	34.4796	86.1692	41.7792	169.192	102.694	144.368
3.08226	35.0104	86.1704	41.6421	169.197	102.74	144.313
3.0826	35.5779	86.1707	41.6067	169.199	102.785	144.257
3.08294	36.0628	86.17	41.6626	169.199	102.83	144.202
3.08328	36.369	86.1683	41.7739	169.197	102.875	144.155
3.08362	36.4468	86.1657	41.8926	169.194	102.92	144.117
3.08396	36.3008	86.162	41.9642	169.188	102.966	144.084
3.0843	35.984	86.1574	41.9525	169.18	103.011	144.054
3.08464	35.5848	86.1518	41.8808	169.171	103.057	144.027
3.08498	35.2079	86.1452	41.8237	169.159	103.103	144.007
3.08532	34.9543	86.1377	41.8287	169.145	103.149	143.995
3.08566	34.8976	86.1292	41.8694	169.13	103.194	143.986
3.086	35.0606	86.1198	41.8954	169.113	103.238	143.978
3.08633	35.4045	86.1094	41.8912	169.093	103.28	143.968
3.08667	35.837	86.098	41.8541	169.072	103.32	143.958
3.08701	36.2353	86.0858	41.758	169.049	103.355	143.952
3.08735	36.4764	86.0726	41.5906	169.024	103.385	143.948
3.08769	36.4673	86.0585	41.394	168.997	103.41	143.943
3.08803	36.1676	86.0434	41.2328	168.968	103.428	143.932
3.08837	35.6048	86.0275	41.1459	168.937	103.439	143.914
3.08871	34.8719	86.0106	41.1408	168.905	103.442	143.89
3.08905	34.1084	85.9929	41.2159	168.87	103.438	143.859
3.08939	33.4713	85.9742	41.3545	168.833	103.426	143.822
3.08973	33.0993	85.9547	41.5047	168.795	103.406	143.778
3.09007	33.0785	85.9343	41.6143	168.754	103.379	143.729
3.09041	33.4229	85.913	41.6767	168.711	103.345	143.679
3.09075	34.0699	85.8908	41.7228	168.666	103.306	143.628
3.09109	34.8916	85.8678	41.7747	168.619	103.262	143.58
3.09143	35.7279	85.8439	41.8211	168.57	103.215	143.538
3.09177	36.4197	85.8192	41.8419	168.519	103.166	143.505
3.09211	36.8351	85.7936	41.8279	168.466	103.115	143.482
3.09245	36.9026	85.7672	41.7776	168.411	103.063	143.467
3.09279	36.6339	85.74	41.6983	168.354	103.012	143.457
3.09313	36.115	85.7119	41.6052	168.294	102.961	143.449
3.09347	35.4834	85.6831	41.5163	168.233	102.912	143.446
3.09381	34.8949	85.6534	41.4468	168.169	102.864	143.448
3.09415	34.481	85.6229	41.3971	168.104	102.817	143.453
3.09449	34.3215	85.5916	41.3496	168.036	102.77	143.454
3.09483	34.4397	85.5595	41.2944	167.966	102.723	143.446
3.09517	34.7949	85.5267	41.238	167.895	102.674	143.426
3.09551	35.2868	85.4931	41.1826	167.821	102.623	143.397
3.09584	35.784	85.4587	41.1253	167.745	102.569	143.36
3.09618	36.1513	85.4235	41.0774	167.667	102.51	143.318
3.09652	36.2765	85.3876	41.0676	167.588	102.447	143.271
3.09686	36.1075	85.3509	41.1218	167.506	102.379	143.217
3.0972	35.6691	85.3135	41.238	167.422	102.305	143.159
3.09754	35.0503	85.2753	41.385	167.337	102.226	143.1
3.09788	34.3821	85.2364	41.5302	167.25	102.141	143.041
3.09822	33.8092	85.1968	41.6598	167.161	102.053	142.981
3.09856	33.4557	85.1564	41.7719	167.07	101.961	142.918
3.0989	33.3998	85.1153	41.8576	166.977	101.867	142.85
3.09924	33.659	85.0736	41.9009	166.883	101.772	142.776
3.09958	34.1822	85.0311	41.8925	166.786	101.678	142.693
3.09992	34.8598	84.9879	41.8279	166.688	101.585	142.598
3.10026	35.5455	84.944	41.7001	166.589	101.495	142.493
3.1006	36.0826	84.8994	41.5111	166.487	101.408	142.38
3.10094	36.3456	84.8541	41.287	166.384	101.324	142.261
3.10128	36.2742	84.8082	41.0666	166.279	101.245	142.137
3.10162	35.8767	84.7616	40.874	166.173	101.169	142.006
3.10196	35.2256	84.7142	40.703	166.065	101.098	141.872
3.1023	34.4467	84.6663	40.5464	165.956	101.03	141.741
3.10264	33.6914	84.6176	40.4259	165.846	100.965	141.618
3.10298	33.1031	84.5683	40.3562	165.734	100.903	141.504
3.10332	32.7904	84.5184	40.3178	165.621	100.841	141.396
3.10366	32.8016	84.4677	40.2967	165.506	100.78	141.295
3.104	33.1169	84.4165	40.3096	165.391	100.718	141.202
3.10434	33.6555	84.3645	40.3791	165.274	100.655	141.118
3.10468	34.2917	84.312	40.5202	165.156	100.591	141.038
3.10501	34.8824	84.2588	40.7421	165.037	100.525	140.955
3.10535	35.2977	84.2049	41.0329	164.918	100.457	140.867
3.10569	35.4487	84.1504	41.3482	164.797	100.386	140.775
3.10603	35.3095	84.0953	41.6351	164.675	100.313	140.681
3.10637	34.9229	84.0395	41.8679	164.553	100.238	140.588
3.10671	34.3879	83.9831	42.0574	164.43	100.161	140.499
3.10705	33.8396	83.9261	42.2266	164.306	100.083	140.418
3.10739	33.4197	83.8685	42.3806	164.181	100.004	140.342
3.10773	33.2361	83.8102	42.5048	164.055	99.9252	140.267
3.10807	33.3376	83.7513	42.5891	163.929	99.8471	140.188
3.10841	33.7088	83.6917	42.6266	163.801	99.7705	140.103
3.10875	34.2711	83.6316	42.6027	163.673	99.6958	140.012
3.10909	34.8942	83.5708	42.5068	163.544	99.6234	139.913
3.10943	35.4242	83.5094	42.3179	163.413	99.5536	139.807
3.10977	35.7184	83.4474	42.0074	163.282	99.4869	139.689
3.11011	35.6844	83.3847	41.5911	163.149	99.4232	139.557
3.11045	35.3045	83.3215	41.1268	163.016	99.3623	139.412
3.11079	34.6343	83.2576	40.6624	162.881	99.3036	139.257
3.11113	33.7963	83.1931	40.2435	162.745	99.2463	139.094
3.11147	32.9552	83.1279	39.9266	162.608	99.1892	138.924
3.11181	32.2756	83.0622	39.7241	162.469	99.131	138.751
3.11215	31.888	82.9958	39.5959	162.329	99.0704	138.581
3.11249	31.8659	82.9288	39.5231	162.188	99.0064	138.425
3.11283	32.2068	82.8612	39.5292	162.046	98.9378	138.283
3.11317	32.8307	82.7929	39.642	161.903	98.864	138.155
3.11351	33.5951	82.724	39.8608	161.758	98.7844	138.04
3.11385	34.3216	82.6545	40.1442	161.613	98.6986	137.936
3.11419	34.8402	82.5843	40.4285	161.466	98.6069	137.841
3.11452	35.0356	82.5136	40.6705	161.317	98.5096	137.752
3.11486	34.869	82.4421	40.8708	161.168	98.4075	137.662
3.1152	34.3811	82.3701	41.0231	161.017	98.3017	137.565
3.11554	33.6846	82.2974	41.0962	160.866	98.1936	137.46
3.11588	32.9368	82.224	41.0707	160.713	98.0846	137.348
3.11622	32.3015	82.15	40.9477	160.558	97.976	137.23
3.11656	31.9112	82.0754	40.7569	160.402	97.8687	137.106
3.1169	31.8348	82.0001	40.5397	160.245	97.7635	136.974
3.11724	32.0655	81.9241	40.3135	160.087	97.6606	136.836
3.11758	32.5264	81.8475	40.0787	159.927	97.56	136.695
3.11792	33.0838	81.7703	39.8386	159.765	97.4616	136.553
3.11826	33.5785	81.6924	39.5879	159.602	97.3649	136.416
3.1186	33.8671	81.6138	39.3268	159.437	97.2693	136.291
3.11894	33.8583	81.5345	39.093	159.271	97.1741	136.179
3.11928	33.5354	81.4546	38.9282	159.102	97.0783	136.074
3.11962	32.9584	81.374	38.825	158.933	96.9809	135.969
3.11996	32.249	81.2927	38.7451	158.761	96.8807	135.856
3.1203	31.5647	81.2107	38.6746	158.588	96.7769	135.735
3.12064	31.0657	81.1281	38.6262	158.412	96.669	135.612
3.12098	30.8726	81.0447	38.6088	158.235	96.5569	135.486
3.12132	31.0328	80.9607	38.6213	158.057	96.4408	135.357
3.12166	31.515	80.8759	38.6588	157.876	96.3212	135.219
3.122	32.2226	80.7905	38.7311	157.693	96.1984	135.069
3.12234	33.0128	80.7043	38.8425	157.509	96.0729	134.907
3.12268	33.7232	80.6175	38.9681	157.323	95.9454	134.733
3.12302	34.208	80.5299	39.0916	157.135	95.8164	134.547
3.12336	34.3747	80.4416	39.2128	156.945	95.6868	134.353
3.1237	34.2014	80.3526	39.3118	156.754	95.5577	134.155
3.12404	33.7335	80.2628	39.3482	156.56	95.4299	133.961
3.12437	33.0759	80.1724	39.3018	156.365	95.304	133.773
3.12471	32.3735	80.0812	39.1917	156.168	95.1805	133.589
3.12505	31.775	79.9892	39.0483	155.969	95.0597	133.408
3.12539	31.3964	79.8965	38.8942	155.768	94.9415	133.223
3.12573	31.2908	79.8031	38.7402	155.565	94.8259	133.033
3.12607	31.4433	79.7089	38.585	155.36	94.7127	132.837
3.12641	31.7887	79.6139	38.4309	155.153	94.6016	132.638
3.12675	32.2214	79.5182	38.2872	154.944	94.4923	132.433
3.12709	32.613	79.4217	38.1506	154.733	94.3843	132.22
3.12743	32.8447	79.3245	38.0073	154.52	94.2767	131.991
3.12777	32.8388	79.2265	37.8659	154.305	94.1684	131.743
3.12811	32.5814	79.1277	37.7621	154.089	94.0581	131.481
3.12845	32.1228	79.0281	37.7266	153.87	93.9445	131.212
3.12879	31.5551	78.9277	37.7632	153.649	93.8264	130.942
3.12913	30.9933	78.8266	37.8503	153.427	93.7027	130.672
3.12947	30.5543	78.7246	37.9528	153.202	93.573	130.403
3.12981	30.3269	78.6219	38.0458	152.976	93.4367	130.138
3.13015	30.3493	78.5184	38.1156	152.749	93.2938	129.882
3.13049	30.6057	78.414	38.1491	152.519	93.1444	129.638
3.13083	31.0373	78.3088	38.1685	152.289	92.989	129.406
3.13117	31.5502	78.2029	38.2191	152.056	92.8288	129.181
3.13151	32.0248	78.0961	38.2972	151.822	92.6652	128.963
3.13185	32.3463	77.9885	38.3516	151.587	92.5	128.744
3.13219	32.4403	77.88	38.3522	151.35	92.3352	128.521
3.13253	32.2882	77.7708	38.3028	151.112	92.1728	128.289
3.13287	31.9229	77.6607	38.2069	150.872	92.0143	128.047
3.13321	31.411	77.5498	38.0617	150.631	91.8612	127.8
3.13354	30.8425	77.438	37.8702	150.389	91.7143	127.549
3.13388	30.3224	77.3254	37.6587	150.145	91.5742	127.297
3.13422	29.9463	77.212	37.4682	149.899	91.441	127.046
3.13456	29.7744	77.0977	37.3083	149.652	91.314	126.798
3.1349	29.8172	76.9825	37.1609	149.403	91.1924	126.555
3.13524	30.0411	76.8665	37.0244	149.153	91.0748	126.32
3.13558	30.38	76.7496	36.8986	148.901	90.9593	126.092
3.13592	30.742	76.6319	36.7614	148.648	90.8441	125.874
3.13626	31.0276	76.5133	36.6185	148.393	90.7274	125.669
3.1366	31.1593	76.3939	36.5232	148.137	90.6076	125.481
3.13694	31.0976	76.2736	36.5153	147.879	90.4832	125.314
3.13728	30.8426	76.1524	36.5861	147.619	90.3532	125.17
3.13762	30.4362	76.0304	36.6917	147.358	90.2168	125.049
3.13796	29.9595	75.9074	36.7702	147.095	90.0737	124.946
3.1383	29.5163	75.7836	36.7778	146.831	89.9241	124.857
3.13864	29.2071	75.6589	36.717	146.565	89.7685	124.779
3.13898	29.0988	75.5334	36.6159	146.298	89.6077	124.709
3.13932	29.2089	75.4069	36.4952	146.029	89.4425	124.645
3.13966	29.512	75.2796	36.3627	145.758	89.2741	124.579
3.14	29.9489	75.1514	36.2205	145.486	89.1036	124.499
3.14034	30.4275	75.0223	36.0634	145.212	88.932	124.399
3.14068	30.8365	74.8923	35.8812	144.937	88.7601	124.279
3.14102	31.0732	74.7614	35.6717	144.661	88.5885	124.141
3.14136	31.0707	74.6296	35.4404	144.382	88.4175	123.983
3.1417	30.8142	74.4969	35.2056	144.103	88.2474	123.804
3.14204	30.3441	74.3633	34.9942	143.821	88.0782	123.607
3.14238	29.7461	74.2288	34.8215	143.538	87.91	123.397
3.14272	29.1325	74.0935	34.7159	143.254	87.7427	123.182
3.14305	28.6137	73.9572	34.7157	142.967	87.5759	122.964
3.14339	28.2724	73.82	34.8009	142.679	87.4094	122.743
3.14373	28.1532	73.6819	34.9038	142.39	87.2427	122.522
3.14407	28.2593	73.5429	34.981	142.098	87.0752	122.308
3.14441	28.5518	73.4031	35.0293	141.805	86.9064	122.101
3.14475	28.95	73.2623	35.056	141.51	86.7355	121.899
3.14509	29.3416	73.1206	35.0685	141.214	86.5621	121.694
3.14543	29.6134	72.978	35.0702	140.915	86.3857	121.483
3.14577	29.6858	72.8345	35.0525	140.615	86.2059	121.259
3.14611	29.5328	72.69	35.0032	140.313	86.0223	121.014
3.14645	29.1813	72.5447	34.9123	140.01	85.8344	120.746
3.14679	28.6968	72.3985	34.7732	139.704	85.642	120.458
3.14713	28.1718	72.2513	34.5959	139.397	85.445	120.154
3.14747	27.7116	72.1033	34.4017	139.089	85.2436	119.839
3.14781	27.4075	71.9543	34.1973	138.778	85.0384	119.516
3.14815	27.3164	71.8045	33.9789	138.466	84.8301	119.187
3.14849	27.4466	71.6537	33.7565	138.153	84.62	118.855
3.14883	27.7519	71.502	33.5541	137.837	84.4091	118.521
3.14917	28.1404	71.3494	33.398	137.52	84.1989	118.191
3.14951	28.4955	71.1959	33.2952	137.201	83.9903	117.872
3.14985	28.7079	71.0415	33.2209	136.881	83.7843	117.57
3.15019	28.7056	70.8862	33.1523	136.558	83.5816	117.284
3.15053	28.4667	70.7299	33.1025	136.234	83.3828	117.007
3.15087	28.0173	70.5728	33.0938	135.908	83.1881	116.733
3.15121	27.4247	70.4147	33.1198	135.581	82.9972	116.454
3.15155	26.7929	70.2558	33.1596	135.251	82.8096	116.16
3.15189	26.2474	70.0959	33.2038	134.92	82.624	115.845
3.15223	25.9002	69.9351	33.2456	134.587	82.439	115.509
3.15257	25.8167	69.7734	33.2744	134.252	82.2529	115.159
3.1529	26.0043	69.6108	33.2833	133.915	82.0643	114.802
3.15324	26.4124	69.4473	33.2782	133.576	81.8716	114.445
3.15358	26.9476	69.2829	33.2702	133.235	81.6739	114.09
3.15392	27.4938	69.1176	33.2528	132.892	81.4701	113.735
3.15426	27.9306	68.9514	33.2034	132.547	81.2598	113.379
3.1546	28.1595	68.7842	33.1198	132.2	81.0428	113.028
3.15494	28.1276	68.6162	33.0278	131.851	80.8193	112.693
3.15528	27.8364	68.4472	32.9361	131.501	80.5899	112.383
3.15562	27.3447	68.2774	32.8159	131.148	80.3557	112.103
3.15596	26.7587	68.1066	32.6422	130.793	80.1179	111.85
3.1563	26.2078	67.935	32.423	130.436	79.8778	111.612
3.15664	25.8098	67.7624	32.1751	130.078	79.6369	111.375
3.15698	25.6368	67.5889	31.9161	129.717	79.3964	111.124
3.15732	25.705	67.4145	31.6741	129.355	79.1575	110.853
3.15766	25.981	67.2393	31.4695	128.991	78.9207	110.562
3.158	26.3881	67.0631	31.2988	128.625	78.6866	110.257
3.15834	26.8148	66.886	31.1529	128.257	78.4551	109.942
3.15868	27.1345	66.708	31.0303	127.888	78.2261	109.62
3.15902	27.238	66.5291	30.9359	127.517	77.9991	109.289
3.15936	27.0663	66.3493	30.8806	127.144	77.7736	108.946
3.1597	26.6266	66.1686	30.8718	126.769	77.5487	108.594
3.16004	25.9863	65.987	30.9044	126.393	77.3237	108.239
3.16038	25.2555	65.8044	30.9686	126.014	77.0974	107.891
3.16072	24.5643	65.621	31.056	125.634	76.8689	107.561
3.16106	24.0375	65.4367	31.1565	125.253	76.6375	107.252
3.1614	23.7673	65.2515	31.2546	124.869	76.4025	106.961
3.16174	23.7955	65.0654	31.3216	124.484	76.1634	106.679
3.16208	24.1076	64.8783	31.3318	124.097	75.92	106.4
3.16241	24.631	64.6904	31.3026	123.708	75.6722	106.114
3.16275	25.2418	64.5016	31.2761	123.317	75.42	105.817
3.16309	25.791	64.3118	31.2629	122.925	75.1637	105.506
3.16343	26.1433	64.1212	31.2433	122.531	74.9035	105.184
3.16377	26.2126	63.9296	31.2019	122.135	74.6399	104.852
3.16411	25.978	63.7372	31.1307	121.738	74.3735	104.51
3.16445	25.4805	63.5439	31.0265	121.339	74.1049	104.156
3.16479	24.8105	63.3496	30.8951	120.938	73.8349	103.791
3.16513	24.0951	63.1544	30.7495	120.537	73.5645	103.418
3.16547	23.4754	62.9584	30.6035	120.134	73.2945	103.042
3.16581	23.0723	62.7614	30.4601	119.729	73.0257	102.669
3.16615	22.9552	62.5636	30.3019	119.323	72.7589	102.302
3.16649	23.1268	62.3648	30.113	118.916	72.4947	101.943
3.16683	23.5241	62.1651	29.9075	118.508	72.2334	101.596
3.16717	24.0349	61.9646	29.7057	118.098	71.9752	101.26
3.16751	24.5234	61.7631	29.499	117.687	71.7203	100.933
3.16785	24.8599	61.5607	29.2685	117.275	71.4682	100.614
3.16819	24.9505	61.3574	29.0171	116.862	71.2186	100.299
3.16853	24.7563	61.1532	28.768	116.447	70.9705	99.9834
3.16887	24.298	60.9482	28.5485	116.032	70.723	99.6614
3.16921	23.654	60.7422	28.372	115.615	70.4748	99.3284
3.16955	22.95	60.5353	28.2283	115.196	70.2247	98.9845
3.16989	22.33	60.3275	28.1022	114.777	69.9717	98.6349
3.17023	21.9173	60.1188	27.9929	114.356	69.7149	98.285
3.17057	21.7827	59.9092	27.9083	113.934	69.4538	97.9347
3.17091	21.9318	59.6987	27.8574	113.511	69.188	97.5797
3.17125	22.3118	59.4873	27.8506	113.086	68.9175	97.2166
3.17158	22.8252	59.275	27.8855	112.66	68.6429	96.8471
3.17192	23.3456	59.0619	27.9305	112.232	68.3648	96.4772
3.17226	23.7378	58.8478	27.9478	111.804	68.0842	96.1144
3.1726	23.8893	58.6328	27.9227	111.374	67.8023	95.7635
3.17294	23.7413	58.4169	27.8719	110.942	67.5204	95.4258
3.17328	23.3049	58.2002	27.8254	110.509	67.2399	95.0998
3.17362	22.6578	57.9825	27.7893	110.075	66.9619	94.7829
3.17396	21.9266	57.764	27.7398	109.64	66.6873	94.4715
3.1743	21.2548	57.5445	27.657	109.203	66.4169	94.1606
3.17464	20.7694	57.3242	27.5428	108.766	66.1509	93.8457
3.17498	20.5541	57.103	27.4047	108.326	65.8891	93.5247
3.17532	20.6355	56.8809	27.2436	107.886	65.6311	93.1981
3.17566	20.9824	56.658	27.0625	107.445	65.3761	92.8669
3.176	21.5094	56.4341	26.8675	107.002	65.1232	92.53
3.17634	22.0874	56.2094	26.666	106.558	64.8712	92.1828
3.17668	22.5684	55.9839	26.4692	106.113	64.6193	91.8197
3.17702	22.8228	55.7574	26.2861	105.667	64.3663	91.4379
3.17736	22.7757	55.5301	26.1178	105.219	64.1114	91.0394
3.1777	22.4229	55.302	25.9567	104.77	63.8536	90.6289
3.17804	21.8248	55.073	25.7831	104.32	63.5923	90.2127
3.17838	21.0897	54.8431	25.5789	103.868	63.3274	89.7981
3.17872	20.3516	54.6124	25.3526	103.415	63.0587	89.3915
3.17906	19.7455	54.3808	25.14	102.96	62.7864	88.9946
3.1794	19.3802	54.1485	24.9712	102.505	62.511	88.605
3.17974	19.3133	53.9153	24.8457	102.047	62.2331	88.2196
3.18008	19.5382	53.6812	24.7386	101.589	61.9532	87.8364
3.18042	19.9849	53.4464	24.6244	101.129	61.6719	87.4545
3.18076	20.5339	53.2108	24.4961	100.668	61.39	87.0729
3.1811	21.0425	52.9743	24.3645	100.205	61.108	86.691
3.18143	21.3791	52.7371	24.2403	99.7418	60.8266	86.3071
3.18177	21.4522	52.4991	24.1251	99.277	60.5464	85.9191
3.18211	21.2287	52.2603	24.0238	98.8111	60.2682	85.5242
3.18245	20.7368	52.0207	23.9449	98.344	59.9924	85.1191
3.18279	20.0593	51.7804	23.8855	97.876	59.7194	84.6994
3.18313	19.322	51.5393	23.8326	97.4068	59.4494	84.2621
3.18347	18.6679	51.2975	23.7782	96.9367	59.1825	83.81
3.18381	18.2221	51.055	23.7172	96.4656	58.9184	83.3531
3.18415	18.06	50.8118	23.6393	95.9936	58.657	82.9038
3.18449	18.1914	50.5678	23.5338	95.5206	58.3977	82.4701
3.18483	18.5633	50.3232	23.41	95.0467	58.1401	82.0526
3.18517	19.0744	50.0779	23.2987	94.5719	57.8833	81.6467
3.18551	19.5939	49.832	23.2171	94.0962	57.6263	81.2479
3.18585	19.9852	49.5853	23.1474	93.6196	57.3681	80.8539
3.18619	20.1352	49.3381	23.0587	93.1421	57.1073	80.4649
3.18653	19.981	49.0902	22.9411	92.6638	56.8428	80.0813
3.18687	19.526	48.8418	22.8019	92.1846	56.5738	79.7022
3.18721	18.8411	48.5927	22.6481	91.7046	56.2996	79.3243
3.18755	18.0498	48.3431	22.4898	91.2237	56.0199	78.9417
3.18789	17.2992	48.0929	22.3431	90.7421	55.7346	78.5488
3.18823	16.724	47.8422	22.2145	90.2596	55.444	78.1407
3.18857	16.4183	47.591	22.0959	89.7763	55.1485	77.7152
3.18891	16.4198	47.3393	21.9746	89.2923	54.8491	77.2744
3.18925	16.707	47.0871	21.8411	88.8075	54.5467	76.8253
3.18959	17.2037	46.8345	21.6897	88.322	54.2427	76.378
3.18993	17.7886	46.5814	21.5199	87.8359	53.9384	75.9419
3.19027	18.3161	46.3279	21.3363	87.3492	53.635	75.5226
3.19061	18.6509	46.0741	21.1488	86.8619	53.3336	75.1199
3.19094	18.7033	45.8198	20.9732	86.3742	53.0349	74.7297
3.19128	18.4498	45.5653	20.8206	85.886	52.7393	74.3467
3.19162	17.9358	45.3104	20.6874	85.3975	52.4469	73.9677
3.19196	17.2604	45.0552	20.5562	84.9087	52.1574	73.5915
3.1923	16.5531	44.7998	20.4077	84.4196	51.8699	73.2171
3.19264	15.9478	44.5442	20.2395	83.9304	51.5838	72.8417
3.19298	15.5569	44.2883	20.0708	83.4412	51.298	72.4599
3.19332	15.4485	44.0323	19.9218	82.9518	51.0112	72.0655
3.19366	15.6317	43.7761	19.7965	82.4625	50.7225	71.6519
3.194	16.0521	43.5198	19.6919	81.9732	50.4308	71.215
3.19434	16.6009	43.2634	19.6069	81.484	50.1353	70.7554
3.19468	17.1386	43.007	19.5359	80.995	49.8355	70.2787
3.19502	17.5289	42.7505	19.4662	80.506	49.5312	69.7944
3.19536	17.6704	42.4941	19.3876	80.0173	49.2225	69.3127
3.1957	17.5168	42.2377	19.2992	79.5288	48.91	68.8416
3.19604	17.0831	41.9814	19.2068	79.0405	48.5944	68.3865
3.19638	16.4404	41.7252	19.117	78.5525	48.2765	67.9495
3.19672	15.7032	41.4691	19.035	78.0649	47.9573	67.5292
3.19706	15.0087	41.2133	18.9656	77.5777	47.6381	67.1225
3.1974	14.4859	40.9576	18.9083	77.0909	47.3196	66.7271
3.19774	14.2252	40.7023	18.8464	76.6047	47.003	66.3421
3.19808	14.2572	40.4472	18.754	76.119	46.6891	65.9669
3.19842	14.5479	40.1925	18.6207	75.634	46.3784	65.5984
3.19876	15.0093	39.9382	18.4636	75.1496	46.0714	65.2301
3.1991	15.5186	39.6843	18.3106	74.6661	45.7684	64.8542
3.19944	15.9434	39.4308	18.1768	74.1834	45.4694	64.4636
3.19978	16.1687	39.1779	18.0579	73.7017	45.1745	64.0545
3.20011	16.1202	38.9255	17.9391	73.221	44.8834	63.6276
3.20045	15.7827	38.6737	17.8102	72.7414	44.5958	63.1877
3.20079	15.2059	38.4226	17.6689	72.2629	44.3111	62.7413
3.20113	14.495	38.1722	17.5151	71.7858	44.0289	62.2947
3.20147	13.7873	37.9225	17.3526	71.31	43.7485	61.853
3.20181	13.2183	37.6735	17.1894	70.8356	43.4693	61.4188
3.20215	12.891	37.4254	17.0319	70.3628	43.1906	60.9932
3.20249	12.8563	37.1782	16.8818	69.8917	42.9117	60.577
3.20283	13.1066	36.9318	16.7401	69.4222	42.632	60.171
3.20317	13.5778	36.6865	16.6092	68.9546	42.3507	59.7759
3.20351	14.1594	36.4421	16.487	68.4888	42.0673	59.3912
3.20385	14.7133	36.1989	16.359	68.025	41.7813	59.0143
3.20419	15.1023	35.9567	16.207	67.5633	41.4926	58.6415
3.20453	15.2225	35.7157	16.0305	67.1036	41.2011	58.2685
3.20487	15.0298	35.4759	15.8534	66.6461	40.9074	57.8919
3.20521	14.5494	35.2374	15.7046	66.1909	40.6121	57.5096
3.20555	13.8676	35.0002	15.5917	65.738	40.3159	57.1208
3.20589	13.1102	34.7644	15.4998	65.2874	40.0201	56.7259
3.20623	12.4147	34.53	15.4074	64.8393	39.7258	56.3255
3.20657	11.9046	34.297	15.3004	64.3938	39.4345	55.921
3.20691	11.6667	34.0656	15.179	63.9509	39.1475	55.5152
3.20725	11.734	33.8358	15.0556	63.5106	38.8658	55.1122
3.20759	12.0763	33.6075	14.9462	63.0732	38.5904	54.7161
3.20793	12.6038	33.381	14.8593	62.6388	38.322	54.3301
3.20827	13.1849	33.1562	14.7911	62.2074	38.0605	53.9557
3.20861	13.6769	32.9332	14.7314	61.7792	37.8058	53.5931
3.20895	13.9597	32.712	14.673	61.3543	37.5573	53.2411
3.20929	13.9604	32.4927	14.6133	60.9329	37.3138	52.8973
3.20962	13.6661	32.2753	14.5502	60.515	37.0743	52.5594
3.20996	13.1247	32.0599	14.4784	60.1009	36.8374	52.2269
3.2103	12.4338	31.8466	14.3915	59.6906	36.6017	51.9005
3.21064	11.723	31.6354	14.2908	59.2843	36.366	51.5803
3.21098	11.1277	31.4263	14.1909	58.882	36.1293	51.2644
3.21132	10.7603	31.2194	14.1107	58.484	35.891	50.9486
3.21166	10.6836	31.0148	14.0528	58.0902	35.6506	50.6295
3.212	10.8968	30.8125	13.9975	57.7008	35.4083	50.3057
3.21234	11.3367	30.6125	13.9207	57.3159	35.1643	49.9779
3.21268	11.8941	30.4149	13.8138	56.9355	34.9196	49.6483
3.21302	12.4379	30.2198	13.6876	56.5597	34.6751	49.3203
3.21336	12.8402	30.0271	13.5608	56.1887	34.432	48.9972
3.2137	13.0015	29.837	13.4486	55.8223	34.1917	48.6816
3.21404	12.8711	29.6496	13.3585	55.4608	33.9553	48.3739
3.21438	12.4606	29.4647	13.2857	55.1043	33.7239	48.0732
3.21472	11.8429	29.2825	13.2141	54.7526	33.4984	47.7784
3.21506	11.1378	29.1031	13.1286	54.4061	33.2795	47.4897
3.2154	10.4837	28.9265	13.0298	54.0647	33.0675	47.2087
3.21574	10.0057	28.7526	12.9286	53.7284	32.8627	46.9371
3.21608	9.78902	28.5817	12.8317	53.3975	32.6649	46.6755
3.21642	9.86427	28.4136	12.7383	53.0719	32.474	46.4226
3.21676	10.2036	28.2485	12.6499	52.7517	32.2896	46.1754
3.2171	10.7264	28.0864	12.575	52.4371	32.1111	45.9298
3.21744	11.3141	27.9273	12.5186	52.1281	31.9379	45.6826
3.21778	11.8308	27.7713	12.4724	51.8248	31.7693	45.4319
3.21812	12.1525	27.6183	12.4194	51.5273	31.6047	45.1775
3.21846	12.1969	27.4686	12.3485	51.2357	31.4435	44.9199
3.2188	11.943	27.3219	12.2611	50.95	31.285	44.6605
3.21914	11.4356	27.1785	12.1688	50.6704	31.1288	44.4016
3.21947	10.7729	27.0384	12.0864	50.397	30.9744	44.1468
3.21981	10.0827	26.9015	12.0242	50.1297	30.8213	43.8991
3.22015	9.49637	26.7679	11.9804	49.8687	30.6692	43.6606
3.22049	9.1242	26.6376	11.9421	49.614	30.5177	43.4324
3.22083	9.03517	26.5107	11.8932	49.3657	30.3668	43.2152
3.22117	9.24155	26.3872	11.8256	49.1238	30.2165	43.0106
3.22151	9.69392	26.2671	11.7432	48.8883	30.0672	42.8204
3.22185	10.2899	26.1504	11.6584	48.6593	29.9193	42.6455
3.22219	10.896	26.0371	11.5826	48.4368	29.7737	42.4848
3.22253	11.3777	25.9274	11.5208	48.2208	29.6311	42.3352
3.22287	11.6295	25.8211	11.4717	48.0113	29.4925	42.1921
3.22321	11.5958	25.7183	11.4325	47.8083	29.3591	42.0499
3.22355	11.2807	25.619	11.3989	47.6117	29.2317	41.9033
3.22389	10.7453	25.5233	11.3621	47.4217	29.1115	41.7487
3.22423	10.0959	25.4311	11.3125	47.2382	28.9993	41.5856
3.22457	9.4636	25.3425	11.2489	47.0613	28.8957	41.4164
3.22491	8.97775	25.2574	11.1826	46.8909	28.8011	41.2452
3.22525	8.73715	25.1759	11.13	46.727	28.7152	41.0757
3.22559	8.78707	25.098	11.0992	46.5698	28.6377	40.9109
3.22593	9.10956	25.0237	11.0855	46.4193	28.5676	40.7536
3.22627	9.62953	24.9529	11.0772	46.2754	28.5039	40.6065
3.22661	10.233	24.8857	11.0632	46.1383	28.4453	40.4729
3.22695	10.7905	24.8221	11.0369	46.0079	28.3903	40.3564
3.22729	11.1818	24.7621	10.9983	45.8843	28.3375	40.2598
3.22763	11.3191	24.7056	10.9557	45.7675	28.2857	40.1846
3.22797	11.1665	24.6527	10.9217	45.6575	28.2339	40.1291
3.22831	10.7499	24.6033	10.9036	45.5543	28.1813	40.0882
3.22865	10.1538	24.5575	10.8993	45.4579	28.1276	40.0553
3.22898	9.50241	24.5152	10.9027	45.3683	28.0728	40.0235
3.22932	8.93122	24.4764	10.9091	45.2855	28.0173	39.9876
3.22966	8.55619	24.4412	10.9133	45.2094	27.962	39.9444
3.23	8.4501	24.4094	10.9078	45.14	27.908	39.8929
3.23034	8.6305	24.3811	10.888	45.0772	27.8565	39.8337
3.23068	9.0585	24.3562	10.8598	45.0211	27.8088	39.7688
3.23102	9.64605	24.3347	10.8396	44.9715	27.7662	39.7005
3.23136	10.2713	24.3166	10.8406	44.9285	27.7298	39.6317
3.2317	10.8016	24.3019	10.8626	44.8919	27.7003	39.5667
3.23204	11.1217	24.2906	10.8916	44.8617	27.6784	39.5105
3.23238	11.1613	24.2825	10.9103	44.8378	27.6643	39.4681
3.23272	10.9119	24.2778	10.9099	44.8202	27.6581	39.4433
3.23306	10.428	24.2763	10.8942	44.8088	27.6593	39.4374
3.2334	9.81235	24.278	10.8749	44.8035	27.6675	39.4498
3.23374	9.19242	24.2829	10.8647	44.8044	27.6819	39.4777
3.23408	8.69471	24.2909	10.8708	44.8112	27.7017	39.5168
3.23442	8.42116	24.3021	10.8903	44.824	27.7259	39.5619
3.23476	8.42948	24.3163	10.9124	44.8426	27.7538	39.6078
3.2351	8.72024	24.3336	10.9285	44.8671	27.7846	39.6507
3.23544	9.23506	24.3538	10.9377	44.8973	27.8176	39.6878
3.23578	9.86765	24.377	10.9421	44.9331	27.8522	39.7167
3.23612	10.4868	24.403	10.9408	44.9746	27.8879	39.7364
3.23646	10.9658	24.432	10.933	45.0216	27.9246	39.7481
3.2368	11.2092	24.4637	10.9246	45.0741	27.9621	39.755
3.23714	11.1721	24.4982	10.9278	45.132	28.0001	39.7622
3.23748	10.8679	24.5354	10.9505	45.1952	28.0388	39.7751
3.23782	10.3646	24.5753	10.9878	45.2636	28.0783	39.7982
3.23815	9.77183	24.6178	11.0246	45.3372	28.1188	39.8354
3.23849	9.21898	24.6628	11.0455	45.4158	28.1606	39.8891
3.23883	8.82805	24.7103	11.0457	45.4994	28.2043	39.9597
3.23917	8.68643	24.7603	11.0358	45.5878	28.2505	40.0458
3.23951	8.82726	24.8127	11.0351	45.6809	28.2998	40.1442
3.23985	9.22344	24.8674	11.0568	45.7787	28.3531	40.2511
3.24019	9.79567	24.9244	11.1	45.8809	28.4109	40.3629
3.24053	10.4303	24.9836	11.1522	45.9874	28.4742	40.4758
3.24087	11.0022	25.045	11.1985	46.0981	28.5434	40.5864
3.24121	11.3982	25.1085	11.2304	46.2129	28.6192	40.6915
3.24155	11.5394	25.1741	11.2513	46.3316	28.7018	40.789
3.24189	11.4003	25.2417	11.2723	46.4541	28.7912	40.8782
3.24223	11.0162	25.3111	11.3016	46.5804	28.8872	40.96
3.24257	10.4771	25.3825	11.3393	46.7102	28.9894	41.037
3.24291	9.90646	25.4557	11.3827	46.8434	29.0966	41.1135
3.24325	9.43296	25.5306	11.4331	46.98	29.208	41.1954
3.24359	9.16171	25.6072	11.4937	47.1199	29.3221	41.2881
3.24393	9.15418	25.6855	11.5601	47.2629	29.4377	41.3953
3.24427	9.41818	25.7653	11.6196	47.4089	29.5534	41.5183
3.24461	9.90766	25.8467	11.6633	47.5579	29.668	41.6561
3.24495	10.531	25.9295	11.6943	47.7097	29.7806	41.8061
3.24529	11.1667	26.0136	11.7249	47.8642	29.8905	41.9655
3.24563	11.6874	26.0991	11.7683	48.0214	29.9975	42.1321
3.24597	11.9877	26.1859	11.8315	48.1811	30.1015	42.3044
3.24631	12.0094	26.2739	11.9103	48.3433	30.203	42.4804
3.24665	11.756	26.363	11.9887	48.5077	30.3028	42.6571
3.24699	11.2897	26.4532	12.0499	48.6744	30.402	42.8305
3.24733	10.7158	26.5444	12.0888	48.8433	30.5018	42.9971
3.24767	10.1587	26.6366	12.1161	49.0141	30.6033	43.1546
3.248	9.7375	26.7296	12.1484	49.1869	30.7078	43.3028
3.24834	9.54399	26.8236	12.1947	49.3614	30.8163	43.4439
3.24868	9.62444	26.9183	12.2524	49.5377	30.9295	43.5819
3.24902	9.96865	27.0137	12.3142	49.7155	31.0477	43.7221
3.24936	10.5105	27.1098	12.3736	49.8948	31.1712	43.8684
3.2497	11.1414	27.2065	12.4268	50.0754	31.2996	44.0228
3.25004	11.7341	27.3038	12.4719	50.2572	31.4323	44.1851
3.25038	12.1706	27.4016	12.5079	50.4402	31.5686	44.3539
3.25072	12.3674	27.4998	12.5357	50.6241	31.7075	44.5279
3.25106	12.2922	27.5984	12.5609	50.8089	31.8479	44.7072
3.2514	11.9695	27.6973	12.5924	50.9944	31.9888	44.8924
3.25174	11.4752	27.7965	12.6366	51.1806	32.1292	45.0837
3.25208	10.921	27.896	12.6918	51.3673	32.2681	45.2797
3.25242	10.4322	27.9956	12.7489	51.5544	32.4049	45.477
3.25276	10.1205	28.0953	12.7963	51.7418	32.5391	45.6715
3.2531	10.0597	28.1951	12.826	51.9295	32.6703	45.8593
3.25344	10.2691	28.295	12.8405	52.1173	32.7984	46.038
3.25378	10.7106	28.3948	12.8519	52.3052	32.9236	46.2068
3.25412	11.2988	28.4945	12.8743	52.4931	33.046	46.3669
3.25446	11.9198	28.5942	12.9139	52.6809	33.1659	46.5199
3.2548	12.4525	28.6937	12.9652	52.8687	33.2837	46.6678
3.25514	12.7926	28.7929	13.0163	53.0563	33.3996	46.8125
3.25548	12.8745	28.8919	13.0587	53.2437	33.5143	46.9556
3.25582	12.6876	28.9907	13.0906	53.4307	33.6281	47.0984
3.25616	12.2802	29.0891	13.1141	53.6174	33.7416	47.2423
3.2565	11.749	29.1871	13.1341	53.8037	33.8555	47.3886
3.25684	11.2165	29.2847	13.1575	53.9895	33.9701	47.5389
3.25718	10.8032	29.3818	13.1914	54.1746	34.0861	47.6946
3.25751	10.6019	29.4785	13.2393	54.3591	34.2037	47.8571
3.25785	10.6605	29.5746	13.2976	54.5428	34.3233	48.0264
3.25819	10.9744	29.6702	13.3572	54.7256	34.4452	48.2015
3.25853	11.4876	29.7652	13.4084	54.9074	34.5695	48.38
3.25887	12.1027	29.8596	13.447	55.0881	34.696	48.5586
3.25921	12.6985	29.9533	13.4759	55.2677	34.8246	48.7338
3.25955	13.1547	30.0463	13.5035	55.4461	34.9546	48.9024
3.25989	13.38	30.1386	13.5401	55.6231	35.0854	49.0624
3.26023	13.3337	30.2301	13.5914	55.7988	35.2159	49.2134
3.26057	13.0351	30.3209	13.6543	55.973	35.3453	49.3562
3.26091	12.557	30.4109	13.7182	56.1457	35.4723	49.4921
3.26125	12.0072	30.5001	13.773	56.3168	35.596	49.6229
3.26159	11.5056	30.5884	13.8154	56.4863	35.7155	49.75
3.26193	11.1616	30.6758	13.8487	56.6542	35.8302	49.8748
3.26227	11.0527	30.7624	13.8784	56.8204	35.9396	49.9992
3.26261	11.2087	30.848	13.9095	56.9849	36.0437	50.1251
3.26295	11.6038	30.9327	13.9469	57.1477	36.1427	50.2552
3.26329	12.1606	31.0165	13.9951	57.3087	36.2371	50.392
3.26363	12.7662	31.0992	14.0533	57.468	36.3279	50.5371
3.26397	13.2978	31.181	14.1132	57.6254	36.4161	50.6904
3.26431	13.6492	31.2619	14.1641	57.781	36.503	50.8492
3.26465	13.7537	31.3416	14.2002	57.9348	36.5898	51.0092
3.26499	13.5973	31.4204	14.2242	58.0867	36.6776	51.1655
3.26533	13.2202	31.4981	14.2461	58.2368	36.7673	51.3143
3.26567	12.7083	31.5748	14.2778	58.3849	36.8597	51.4528
3.26601	12.1755	31.6504	14.3263	58.5312	36.955	51.5798
3.26635	11.7415	31.725	14.3879	58.6754	37.0532	51.6956
3.26668	11.5051	31.7985	14.4505	58.8178	37.1539	51.801
3.26702	11.5223	31.8709	14.5015	58.9581	37.2564	51.8977
3.26736	11.794	31.9422	14.537	59.0963	37.3599	51.9879
3.2677	12.2674	32.0124	14.5633	59.2325	37.4632	52.0745
3.26804	12.8486	32.0815	14.5898	59.3665	37.5653	52.1605
3.26838	13.4219	32.1495	14.6223	59.4985	37.6649	52.2492
3.26872	13.8728	32.2164	14.6618	59.6282	37.7612	52.3436
3.26906	14.1106	32.2821	14.7059	59.7557	37.8533	52.4457
3.2694	14.089	32.3468	14.7517	59.881	37.9407	52.5564
3.26974	13.8171	32.4104	14.7966	60.0041	38.0231	52.6748
3.27008	13.3589	32.4728	14.8363	60.1249	38.1005	52.7985
3.27042	12.8183	32.5342	14.8649	60.2435	38.1731	52.9234
3.27076	12.3159	32.5944	14.8797	60.3599	38.2413	53.0445
3.2711	11.9616	32.6536	14.8863	60.4741	38.3058	53.1566
3.27144	11.8327	32.7116	14.896	60.5862	38.3671	53.2551
3.27178	11.9589	32.7685	14.918	60.6961	38.4259	53.3374
3.27212	12.3182	32.8243	14.953	60.8039	38.4829	53.4035
3.27246	12.841	32.8791	14.9921	60.9097	38.5386	53.4555
3.2728	13.4225	32.9327	15.0211	61.0134	38.5936	53.4971
3.27314	13.9432	32.9853	15.0304	61.1152	38.6485	53.5325
3.27348	14.2945	33.0368	15.0216	61.215	38.7034	53.566
3.27382	14.4044	33.0873	15.0078	61.3128	38.7589	53.601
3.27416	14.2545	33.1366	15.0037	61.4088	38.815	53.6405
3.2745	13.8829	33.185	15.014	61.5028	38.8718	53.6873
3.27484	13.3738	33.2323	15.0319	61.5948	38.9294	53.7436
3.27518	12.8377	33.2785	15.0469	61.685	38.9878	53.8114
3.27552	12.3892	33.3237	15.0539	61.7732	39.0467	53.8908
3.27586	12.1248	33.3679	15.0525	61.8596	39.1059	53.9801
3.27619	12.1037	33.4111	15.0453	61.944	39.1651	54.0744
3.27653	12.3348	33.4533	15.0345	62.0264	39.2237	54.1669
3.27687	12.7729	33.4946	15.0231	62.107	39.2813	54.2507
3.27721	13.3279	33.5348	15.0153	62.1856	39.3371	54.3202
3.27755	13.8841	33.5741	15.0159	62.2624	39.3903	54.3732
3.27789	14.3262	33.6124	15.0274	62.3372	39.4404	54.4104
3.27823	14.5645	33.6497	15.0473	62.4102	39.4865	54.4347
3.27857	14.5533	33.6862	15.068	62.4813	39.5283	54.4497
3.27891	14.2998	33.7217	15.0794	62.5506	39.5653	54.4591
3.27925	13.8608	33.7563	15.0772	62.6181	39.5976	54.4661
3.27959	13.3319	33.7899	15.0684	62.6838	39.6252	54.4738
3.27993	12.8282	33.8227	15.0673	62.7477	39.6486	54.485
3.28027	12.4603	33.8546	15.0849	62.8099	39.6686	54.503
3.28061	12.3099	33.8857	15.1209	62.8704	39.6859	54.531
3.28095	12.411	33.9159	15.1641	62.9293	39.7018	54.5716
3.28129	12.7432	33.9452	15.2011	62.9865	39.7173	54.6255
3.28163	13.2376	33.9737	15.2253	63.0421	39.7336	54.6904
3.28197	13.7922	34.0014	15.2399	63.0962	39.7518	54.7617
3.28231	14.2931	34.0283	15.2534	63.1487	39.7726	54.8331
3.28265	14.6367	34.0543	15.2733	63.1998	39.7965	54.8986
3.28299	14.7513	34.0796	15.3024	63.2493	39.8237	54.9538
3.28333	14.6131	34.1041	15.3396	63.2975	39.8539	54.9969
3.28367	14.2526	34.1278	15.3814	63.3442	39.8868	55.0282
3.28401	13.749	34.1508	15.4235	63.3896	39.9214	55.0499
3.28435	13.2119	34.173	15.4612	63.4335	39.9567	55.0647
3.28469	12.7571	34.1944	15.4908	63.4761	39.9916	55.0751
3.28503	12.4808	34.2151	15.511	63.5173	40.0249	55.0832
3.28537	12.4402	34.2351	15.5242	63.5572	40.0555	55.0905
3.28571	12.6438	34.2544	15.5372	63.5957	40.0824	55.0991
3.28604	13.0499	34.273	15.5583	63.6328	40.1051	55.1115
3.28638	13.5755	34.2909	15.5911	63.6686	40.1231	55.1305
3.28672	14.1109	34.3081	15.6297	63.7029	40.1363	55.1586
3.28706	14.5428	34.3246	15.6623	63.7359	40.145	55.1965
3.2874	14.7787	34.3404	15.6792	63.7676	40.1498	55.243
3.28774	14.7693	34.3556	15.6794	63.7978	40.1513	55.2946
3.28808	14.519	34.3701	15.6702	63.8268	40.1504	55.3465
3.28842	14.0843	34.384	15.6618	63.8544	40.1481	55.3941
3.28876	13.5592	34.3972	15.6611	63.8807	40.1452	55.4341
3.2891	13.0552	34.4097	15.6687	63.9058	40.1426	55.4656
3.28944	12.6783	34.4217	15.6798	63.9296	40.1409	55.4892
3.28978	12.5084	34.433	15.6875	63.9522	40.1406	55.5069
3.29012	12.5829	34.4437	15.6856	63.9736	40.1421	55.5202
3.29046	12.8875	34.4537	15.6724	63.9938	40.1456	55.5304
3.2908	13.3587	34.4631	15.6507	64.0129	40.1511	55.5377
3.29114	13.8965	34.472	15.627	64.0309	40.1585	55.5425
3.29148	14.3867	34.4802	15.6087	64.0478	40.1674	55.546
3.29182	14.7259	34.4878	15.6009	64.0636	40.1777	55.5504
3.29216	14.8439	34.4948	15.6046	64.0784	40.1887	55.5586
3.2925	14.7175	34.5012	15.6156	64.0921	40.2002	55.5725
3.29284	14.3745	34.507	15.6256	64.1047	40.2115	55.5929
3.29318	13.8877	34.5122	15.6265	64.1163	40.2222	55.6188
3.29352	13.3603	34.5169	15.6169	64.1268	40.2318	55.6479
3.29386	12.9049	34.5209	15.6033	64.1362	40.2398	55.6771
3.2942	12.6192	34.5243	15.5944	64.1446	40.2456	55.7037
3.29454	12.5641	34.5271	15.5956	64.1518	40.2489	55.7257
3.29488	12.7501	34.5294	15.6063	64.158	40.2492	55.742
3.29521	13.1363	34.531	15.6215	64.1631	40.2462	55.7527
3.29555	13.6402	34.5321	15.6342	64.1671	40.2397	55.7579
3.29589	14.1561	34.5326	15.6379	64.17	40.2298	55.7579
3.29623	14.5756	34.5324	15.6295	64.1717	40.2165	55.7527
3.29657	14.8098	34.5317	15.6106	64.1723	40.2002	55.7424
3.29691	14.8076	34.5304	15.5864	64.1718	40.1815	55.7277
3.29725	14.5678	34.5285	15.5636	64.17	40.161	55.7097
3.29759	14.1412	34.5259	15.5479	64.1672	40.1396	55.6903
3.29793	13.619	34.5228	15.5411	64.1631	40.1183	55.6719
3.29827	13.1131	34.5191	15.5391	64.1579	40.0978	55.6568
3.29861	12.73	34.5147	15.5334	64.1515	40.0792	55.6469
3.29895	12.5486	34.5098	15.5167	64.1439	40.0632	55.6431
3.29929	12.6042	34.5042	15.488	64.1352	40.0503	55.6453
3.29963	12.8834	34.498	15.4547	64.1254	40.0408	55.6523
3.29997	13.3273	34.4912	15.4284	64.1145	40.0346	55.6619
3.30031	13.8428	34.4837	15.4174	64.1025	40.0312	55.6716
3.30065	14.32	34.4757	15.4218	64.0894	40.03	55.679
3.30099	14.6555	34.467	15.434	64.0753	40.0301	55.6822
3.30133	14.7757	34.4576	15.4445	64.0601	40.0304	55.68
3.30167	14.6541	34.4476	15.4486	64.0438	40.0296	55.6715
3.30201	14.3171	34.437	15.4472	64.0265	40.0266	55.6559
3.30235	13.8371	34.4257	15.4442	64.0081	40.0204	55.6324
3.30269	13.3152	34.4138	15.4434	63.9885	40.01	55.6005
3.30303	12.86	34.4012	15.4477	63.9678	39.9949	55.5609
3.30337	12.5653	34.3879	15.4588	63.9459	39.9749	55.5153
3.30371	12.4915	34.374	15.4766	63.9228	39.95	55.4668
3.30405	12.6535	34.3594	15.498	63.8985	39.9207	55.4194
3.30439	13.0163	34.3441	15.5179	63.8728	39.8878	55.3772
3.30472	13.5016	34.3281	15.5298	63.8459	39.8521	55.3432
3.30506	14.0045	34.3115	15.5295	63.8176	39.8147	55.3188
3.3054	14.4164	34.2941	15.5189	63.788	39.7767	55.3035
3.30574	14.6484	34.2761	15.5072	63.757	39.7392	55.2955
3.30608	14.6505	34.2573	15.5051	63.7246	39.703	55.2924
3.30642	14.4215	34.2379	15.5168	63.6909	39.6689	55.2911
3.30676	14.0083	34.2177	15.5362	63.6558	39.6372	55.2888
3.3071	13.4965	34.1968	15.5512	63.6193	39.6083	55.2827
3.30744	12.9927	34.1753	15.5528	63.5814	39.582	55.27
3.30778	12.6022	34.1529	15.5408	63.5423	39.5581	55.2484
3.30812	12.4062	34.1299	15.5231	63.5017	39.5361	55.2157
3.30846	12.4434	34.1061	15.5089	63.4599	39.5154	55.171
3.3088	12.7025	34.0816	15.5036	63.4167	39.4954	55.1146
3.30914	13.1255	34.0564	15.5059	63.3723	39.4753	55.0486
3.30948	13.621	34.0304	15.5102	63.3265	39.4544	54.9766
3.30982	14.0829	34.0037	15.5106	63.2794	39.4322	54.9031
3.31016	14.4118	33.9762	15.5041	63.231	39.4079	54.8326
3.3105	14.535	33.948	15.4892	63.1812	39.3812	54.7694
3.31084	14.4226	33.919	15.4656	63.1302	39.3517	54.7161
3.31118	14.0953	33.8893	15.4339	63.0778	39.3191	54.6737
3.31152	13.6208	33.8588	15.3971	63.024	39.2832	54.6411
3.31186	13.0987	33.8275	15.3611	62.9689	39.2439	54.6156
3.3122	12.6378	33.7955	15.3312	62.9123	39.2013	54.5937
3.31254	12.3322	33.7627	15.3073	62.8544	39.1553	54.5716
3.31288	12.2414	33.7292	15.2825	62.795	39.1064	54.5458
3.31322	12.3798	33.6949	15.2474	62.7342	39.0549	54.5133
3.31356	12.7153	33.6599	15.1978	62.6719	39.0012	54.4718
3.3139	13.1756	33.624	15.1386	62.6081	38.9459	54.4195
3.31424	13.6614	33.5874	15.0817	62.5428	38.8898	54.3551
3.31457	14.0663	33.5501	15.0379	62.4759	38.8335	54.2786
3.31491	14.2994	33.512	15.0108	62.4075	38.7777	54.1917
3.31525	14.307	33.4731	14.9957	62.3376	38.7233	54.0976
3.31559	14.0845	33.4334	14.9838	62.2661	38.6709	54.0011
3.31593	13.6778	33.393	14.9686	62.1931	38.6209	53.9074
3.31627	13.1711	33.3518	14.949	62.1187	38.5736	53.821
3.31661	12.6682	33.3099	14.9291	62.0427	38.5291	53.7448
3.31695	12.2704	33.2672	14.914	61.9653	38.4871	53.6792
3.31729	12.0567	33.2238	14.9067	61.8865	38.4472	53.6224
3.31763	12.0681	33.1796	14.9074	61.8062	38.4085	53.5713
3.31797	12.2993	33.1346	14.9147	61.7246	38.3701	53.5221
3.31831	12.6983	33.0889	14.9257	61.6416	38.331	53.4715
3.31865	13.1767	33.0425	14.936	61.5573	38.29	53.4169
3.31899	13.6286	32.9953	14.9395	61.4716	38.246	53.3557
3.31933	13.9534	32.9474	14.9314	61.3846	38.1981	53.2857
3.31967	14.0784	32.8987	14.9121	61.2963	38.1457	53.2052
3.32001	13.9739	32.8493	14.8875	61.2067	38.0883	53.1132
3.32035	13.6585	32.7992	14.8657	61.1157	38.0259	53.0099
3.32069	13.1948	32.7484	14.8515	61.0234	37.9586	52.8978
3.32103	12.6764	32.6969	14.8429	60.9297	37.8872	52.7809
3.32137	12.2085	32.6446	14.8329	60.8346	37.8124	52.6641
3.32171	11.8858	32.5917	14.8141	60.7381	37.7354	52.5525
3.32205	11.7717	32.538	14.7834	60.6402	37.6574	52.4497
3.32239	11.885	32.4837	14.7438	60.5409	37.5795	52.3574
3.32273	12.1962	32.4286	14.7031	60.4402	37.5029	52.2755
3.32307	12.6348	32.3729	14.6692	60.3382	37.4284	52.2021
3.32341	13.1039	32.3165	14.6452	60.2347	37.3567	52.1346
3.32375	13.5004	32.2595	14.6293	60.1299	37.2882	52.0699
3.32408	13.7356	32.2017	14.6166	60.0238	37.2231	52.0047
3.32442	13.7543	32.1434	14.6016	59.9163	37.161	51.9359
3.32476	13.5467	32.0843	14.5804	59.8076	37.1015	51.8608
3.3251	13.152	32.0247	14.5509	59.6976	37.0439	51.7769
3.32544	12.65	31.9644	14.5153	59.5864	36.9875	51.6827
3.32578	12.1433	31.9035	14.4785	59.474	36.9313	51.5777
3.32612	11.7338	31.8419	14.4463	59.3604	36.8746	51.4628
3.32646	11.5015	31.7798	14.4207	59.2456	36.8163	51.3402
3.3268	11.4883	31.717	14.3989	59.1298	36.7559	51.2134
3.32714	11.691	31.6537	14.3745	59.0128	36.6929	51.0865
3.32748	12.0625	31.5897	14.3409	58.8948	36.6268	50.9634
3.32782	12.5207	31.5252	14.2951	58.7757	36.5574	50.8473
3.32816	12.9639	31.4601	14.2396	58.6556	36.4848	50.7399
3.3285	13.292	31.3945	14.1808	58.5345	36.409	50.6416
3.32884	13.4286	31.3283	14.1254	58.4124	36.3303	50.5515
3.32918	13.3389	31.2615	14.0776	58.2894	36.2489	50.4678
3.32952	13.0375	31.1942	14.037	58.1653	36.1651	50.3881
3.32986	12.5847	31.1264	14.0006	58.0404	36.0796	50.3099
3.3302	12.0712	31.058	13.964	57.9145	35.9928	50.2302
3.33054	11.599	30.9892	13.9238	57.7876	35.9053	50.1465
3.33088	11.2604	30.9198	13.8794	57.6599	35.8177	50.0567
3.33122	11.1198	30.8499	13.8333	57.5312	35.7305	49.9591
3.33156	11.2014	30.7795	13.7909	57.4016	35.6442	49.8526
3.3319	11.4833	30.7087	13.7583	57.2711	35.5595	49.7373
3.33224	11.9006	30.6374	13.7387	57.1396	35.4768	49.6142
3.33258	12.359	30.5656	13.7297	57.0073	35.3964	49.4853
3.33292	12.7546	30.4933	13.7236	56.8741	35.3186	49.3531
3.33325	12.9975	30.4206	13.7111	56.7401	35.2435	49.2204
3.33359	13.0311	30.3475	13.6878	56.6052	35.171	49.0894
3.33393	12.843	30.2739	13.6558	56.4695	35.1006	48.9621
3.33427	12.4678	30.1998	13.6215	56.333	35.0318	48.8396
3.33461	11.9783	30.1254	13.5907	56.1958	34.9639	48.7224
3.33495	11.4714	30.0505	13.5649	56.0579	34.8961	48.6105
3.33529	11.0475	29.9752	13.5407	55.9194	34.8272	48.5033
3.33563	10.7898	29.8996	13.5121	55.7802	34.7564	48.3998
3.33597	10.7462	29.8235	13.4741	55.6404	34.6829	48.2982
3.33631	10.9191	29.747	13.425	55.5	34.6058	48.1967
3.33665	11.2654	29.6701	13.3666	55.3591	34.5246	48.0934
3.33699	11.7056	29.5929	13.3018	55.2176	34.439	47.9864
3.33733	12.1412	29.5153	13.2345	55.0756	34.3492	47.8748
3.33767	12.4744	29.4373	13.1687	54.9332	34.2554	47.7575
3.33801	12.6286	29.359	13.1085	54.7902	34.1584	47.6344
3.33835	12.5644	29.2803	13.0557	54.6466	34.0591	47.5053
3.33869	12.2886	29.2012	13.0075	54.5026	33.9586	47.3707
3.33903	11.8533	29.1218	12.9581	54.3581	33.858	47.2317
3.33937	11.345	29.042	12.9025	54.2131	33.7585	47.0896
3.33971	10.865	28.962	12.8416	54.0675	33.6612	46.9465
3.34005	10.5074	28.8815	12.782	53.9214	33.5668	46.8046
3.34039	10.3395	28.8008	12.7329	53.7748	33.476	46.6658
3.34073	10.3887	28.7197	12.6996	53.6276	33.389	46.5313
3.34107	10.638	28.6383	12.6799	53.48	33.3058	46.4017
3.34141	11.0294	28.5565	12.6655	53.3318	33.226	46.2768
3.34175	11.4749	28.4745	12.6476	53.183	33.1489	46.156
3.34209	11.8741	28.3921	12.6221	53.0338	33.0738	46.038
3.34243	12.1349	28.3094	12.5912	52.884	32.9997	45.9217
3.34276	12.1948	28.2264	12.5603	52.7337	32.9256	45.8057
3.3431	12.0348	28.1431	12.5336	52.5828	32.8505	45.6883
3.34344	11.6833	28.0595	12.5117	52.4315	32.7735	45.5677
3.34378	11.2088	27.9756	12.4924	52.2797	32.694	45.442
3.34412	10.7047	27.8913	12.473	52.1274	32.6115	45.3099
3.34446	10.2689	27.8068	12.4511	51.9746	32.5258	45.1708
3.3448	9.98486	27.722	12.424	51.8213	32.4368	45.0253
3.34514	9.90496	27.6368	12.3889	51.6676	32.3447	44.8748
3.34548	10.0397	27.5514	12.3446	51.5135	32.2497	44.7218
3.34582	10.3548	27.4657	12.2934	51.359	32.1525	44.569
3.34616	10.7769	27.3796	12.2415	51.2041	32.0535	44.419
3.3465	11.2097	27.2933	12.1952	51.0487	31.9533	44.2738
3.34684	11.5545	27.2066	12.1566	50.893	31.8525	44.1349
3.34718	11.7319	27.1197	12.1214	50.7369	31.7517	44.0027
3.34752	11.6984	27.0324	12.0816	50.5803	31.6515	43.877
3.34786	11.4549	26.9449	12.0308	50.4233	31.5522	43.7568
3.3482	11.0459	26.857	11.9688	50.2659	31.4544	43.6402
3.34854	10.5499	26.7689	11.902	50.108	31.3583	43.525
3.34888	10.0636	26.6804	11.8391	49.9496	31.2643	43.4083
3.34922	9.68214	26.5917	11.785	49.7906	31.1725	43.2874
3.34956	9.47854	26.5026	11.7388	49.6311	31.083	43.1597
3.3499	9.48822	26.4132	11.6953	49.471	30.9957	43.0233
3.35024	9.70134	26.3235	11.6489	49.3103	30.9105	42.8775
3.35058	10.0654	26.2335	11.5969	49.149	30.8272	42.7226
3.35092	10.4967	26.1432	11.5404	48.9871	30.7452	42.5604
3.35126	10.8982	26.0525	11.4819	48.8246	30.6641	42.3939
3.3516	11.1788	25.9616	11.4246	48.6614	30.5833	42.2267
3.35194	11.2724	25.8703	11.3719	48.4976	30.5019	42.0629
3.35228	11.1516	25.7787	11.3267	48.3333	30.4192	41.9055
3.35261	10.8342	25.6867	11.2901	48.1683	30.3344	41.7569
3.35295	10.3799	25.5945	11.2599	48.0029	30.2469	41.6181
3.35329	9.87791	25.5019	11.2311	47.8368	30.1561	41.4886
3.35363	9.42651	25.409	11.1988	47.6703	30.0617	41.3669
3.35397	9.11244	25.3157	11.1606	47.5032	29.9637	41.2505
3.35431	8.99278	25.2222	11.1191	47.3356	29.862	41.1363
3.35465	9.08413	25.1282	11.0804	47.1676	29.7572	41.0208
3.35499	9.35994	25.034	11.0501	46.999	29.6499	40.9002
3.35533	9.75587	24.9394	11.0295	46.83	29.541	40.7713
3.35567	10.1822	24.8444	11.0138	46.6604	29.4314	40.6312
3.35601	10.5418	24.7491	10.9957	46.4904	29.3223	40.4788
3.35635	10.7509	24.6535	10.9692	46.3198	29.2146	40.3144
3.35669	10.7575	24.5575	10.9324	46.1486	29.1093	40.14
3.35703	10.5532	24.4612	10.8881	45.9769	29.007	39.9591
3.35737	10.1744	24.3645	10.8408	45.8047	28.9082	39.7762
3.35771	9.69376	24.2674	10.7949	45.6318	28.813	39.5957
3.35805	9.20424	24.17	10.7522	45.4583	28.7213	39.4213
3.35839	8.79963	24.0723	10.7115	45.2843	28.6325	39.2558
3.35873	8.55593	23.9742	10.6694	45.1096	28.5458	39.1008
3.35907	8.5162	23.8757	10.6214	44.9342	28.4605	38.9564
3.35941	8.68141	23.7769	10.5644	44.7582	28.3755	38.8216
3.35975	9.00958	23.6777	10.4984	44.5815	28.2897	38.6939
3.36009	9.42401	23.5781	10.427	44.4042	28.2021	38.57
3.36043	9.82964	23.4782	10.3562	44.2263	28.1119	38.446
3.36077	10.1335	23.3779	10.2913	44.0476	28.0184	38.3178
3.36111	10.2646	23.2772	10.2342	43.8684	27.9212	38.1819
3.36145	10.1882	23.1762	10.1828	43.6885	27.8203	38.0359
3.36178	9.91303	23.0749	10.1326	43.508	27.7158	37.8786
3.36212	9.48864	22.9731	10.0793	43.3269	27.608	37.7102
3.36246	8.99565	22.871	10.0215	43.1452	27.4974	37.5321
3.3628	8.52919	22.7686	9.96157	42.963	27.3847	37.3472
3.36314	8.17901	22.6658	9.90389	42.7802	27.2707	37.1588
3.36348	8.01027	22.5626	9.8525	42.597	27.1561	36.9707
3.36382	8.04963	22.4591	9.80928	42.4132	27.0415	36.7869
3.36416	8.27996	22.3552	9.77341	42.2289	26.9276	36.6102
3.3645	8.6446	22.251	9.74149	42.0442	26.8149	36.4426
3.36484	9.05966	22.1464	9.70848	41.8589	26.7037	36.2845
3.36518	9.43122	22.0414	9.66973	41.6732	26.5944	36.1348
3.36552	9.67408	21.9362	9.62347	41.4869	26.4869	35.9911
3.36586	9.72915	21.8305	9.57209	41.3001	26.3813	35.8505
3.3662	9.57615	21.7246	9.52098	41.1127	26.2776	35.7097
3.36654	9.23873	21.6183	9.47521	40.9248	26.1754	35.566
3.36688	8.77994	21.5117	9.43629	40.7362	26.0745	35.4171
3.36722	8.28846	21.4047	9.40106	40.5471	25.9747	35.2613
3.36756	7.85911	21.2974	9.36347	40.3573	25.8755	35.0976
3.3679	7.57246	21.1898	9.31838	40.1669	25.7766	34.9257
3.36824	7.47859	21.0819	9.2648	39.9758	25.6773	34.7462
3.36858	7.58783	20.9737	9.20636	39.7842	25.5772	34.561
3.36892	7.86931	20.8652	9.14871	39.5918	25.4757	34.3724
3.36926	8.25702	20.7563	9.09611	39.3989	25.3724	34.1838
3.3696	8.66254	20.6472	9.04955	39.2054	25.2666	33.9982
3.36994	8.99279	20.5378	9.00725	39.0112	25.1581	33.8183
3.37028	9.16977	20.4281	8.96628	38.8165	25.0466	33.6454
3.37062	9.14779	20.3182	8.9239	38.6213	24.9318	33.4794
3.37096	8.92361	20.2079	8.87799	38.4255	24.814	33.3193
3.37129	8.53677	20.0974	8.82738	38.2293	24.6934	33.1633
3.37163	8.06039	19.9867	8.77279	38.0325	24.5703	33.009
3.37197	7.58522	19.8757	8.71728	37.8353	24.4455	32.8547
3.37231	7.20095	19.7644	8.66524	37.6376	24.3197	32.6984
3.37265	6.97828	19.653	8.61966	37.4394	24.1938	32.5386
3.37299	6.95484	19.5413	8.57952	37.2408	24.0688	32.3743
3.37333	7.12726	19.4294	8.53951	37.0418	23.9454	32.2044
3.37367	7.4514	19.3172	8.49284	36.8424	23.8245	32.0285
3.37401	7.85126	19.2049	8.43566	36.6425	23.7066	31.8466
3.37435	8.23493	19.0924	8.36978	36.4422	23.592	31.6597
3.37469	8.51411	18.9797	8.30161	36.2416	23.4808	31.4694
3.37503	8.62257	18.8668	8.23791	36.0405	23.3726	31.2781
3.37537	8.52974	18.7538	8.18139	35.8391	23.267	31.0883
3.37571	8.24672	18.6406	8.12946	35.6372	23.1632	30.9022
3.37605	7.82402	18.5272	8.07682	35.435	23.0602	30.7215
3.37639	7.34119	18.4137	8.01932	35.2325	22.9571	30.5465
3.37673	6.89042	18.3001	7.95628	35.0296	22.8528	30.377
3.37707	6.55703	18.1864	7.88998	34.8263	22.7465	30.2117
3.37741	6.40144	18.0725	7.82371	34.6227	22.6372	30.0495
3.37775	6.44659	17.9586	7.76019	34.4188	22.5244	29.889
3.37809	6.67376	17.8446	7.70132	34.2145	22.4079	29.7292
3.37843	7.02718	17.7304	7.64833	34.01	22.2877	29.5689
3.37877	7.42566	17.6162	7.60128	33.8052	22.164	29.407
3.37911	7.77884	17.502	7.55807	33.6003	22.0374	29.2422
3.37945	8.00515	17.3877	7.51463	33.3951	21.9086	29.0729
3.37979	8.04861	17.2734	7.46692	33.1897	21.7784	28.8979
3.38013	7.89113	17.159	7.41378	32.9843	21.6476	28.7166
3.38047	7.55717	17.0446	7.35834	32.7788	21.5172	28.5295
3.38081	7.1087	16.9302	7.30641	32.5733	21.3879	28.3381
3.38114	6.63151	16.8158	7.26267	32.3677	21.2603	28.1446
3.38148	6.21637	16.7014	7.22715	32.1623	21.135	27.9515
3.38182	5.93988	16.587	7.19468	31.9569	21.0122	27.7609
3.38216	5.84941	16.4726	7.1582	31.7517	20.8921	27.5742
3.3825	5.95453	16.3583	7.11341	31.5466	20.7745	27.3923
3.38284	6.22546	16.2441	7.06126	31.3418	20.6593	27.2156
3.38318	6.5987	16.1299	7.00655	31.1371	20.5461	27.0443
3.38352	6.98911	16.0157	6.9544	30.9326	20.4344	26.8784
3.38386	7.30705	15.9017	6.9074	30.7284	20.3239	26.7176
3.3842	7.47743	15.7877	6.86499	30.5244	20.2139	26.5613
3.38454	7.45632	15.6738	6.82463	30.3206	20.1041	26.4078
3.38488	7.2405	15.56	6.78339	30.1171	19.994	26.2548
3.38522	6.86763	15.4464	6.73905	29.9139	19.8831	26.0997
3.38556	6.40751	15.3328	6.69054	29.711	19.771	25.9397
3.3859	5.94697	15.2194	6.63823	29.5083	19.6574	25.7729
3.38624	5.57221	15.1062	6.58411	29.3059	19.542	25.5983
3.38658	5.35168	14.9931	6.5316	29.1039	19.4246	25.4162
3.38692	5.32244	14.8801	6.48416	28.9022	19.3051	25.2279
3.38726	5.48248	14.7673	6.44313	28.7009	19.1833	25.0356
3.3876	5.79065	14.6547	6.40626	28.4999	19.0594	24.8418
3.38794	6.17499	14.5423	6.3685	28.2994	18.9336	24.649
3.38828	6.54769	14.43	6.32495	28.0992	18.8063	24.4595
3.38862	6.82354	14.318	6.27396	27.8995	18.678	24.2752
3.38896	6.93765	14.2061	6.21816	27.7003	18.5491	24.0977
3.3893	6.85869	14.0945	6.16274	27.5016	18.4205	23.928
3.38964	6.59524	13.983	6.11214	27.3034	18.2928	23.7665
3.38998	6.194	13.8719	6.06737	27.1058	18.1669	23.6125
3.39032	5.73019	13.7609	6.02573	26.9087	18.0434	23.4645
3.39065	5.29193	13.6502	5.98269	26.7123	17.9228	23.3202
3.39099	4.96171	13.5397	5.93443	26.5164	17.8057	23.1762
3.39133	4.79917	13.4294	5.87957	26.3212	17.6922	23.0293
3.39167	4.82896	13.3195	5.81946	26.1266	17.5822	22.8763
3.39201	5.03633	13.2097	5.75743	25.9327	17.4755	22.7153
3.39235	5.37069	13.1003	5.69733	25.7395	17.3715	22.5454
3.39269	5.75587	12.9911	5.64187	25.5469	17.2695	22.3674
3.39303	6.10519	12.8822	5.59135	25.355	17.1685	22.1832
3.39337	6.3387	12.7735	5.54353	25.1638	17.0677	21.9957
3.39371	6.39985	12.6652	5.4947	24.9733	16.9659	21.808
3.39405	6.26791	12.5571	5.44157	24.7835	16.8623	21.623
3.39439	5.96288	12.4493	5.38315	24.5942	16.7563	21.4432
3.39473	5.54119	12.3418	5.32154	24.4056	16.6473	21.2706
3.39507	5.08312	12.2346	5.261	24.2177	16.535	21.1064
3.39541	4.67535	12.1277	5.20549	24.0303	16.4196	20.9509
3.39575	4.39312	12.0211	5.15653	23.8435	16.3013	20.8038
3.39609	4.2856	11.9148	5.11248	23.6573	16.1808	20.6633
3.39643	4.36681	11.8089	5.06971	23.4716	16.0589	20.5271
3.39677	4.61296	11.7032	5.02456	23.2866	15.9364	20.3916
3.39711	4.96665	11.5978	4.97491	23.1021	15.8145	20.2534
3.39745	5.34779	11.4928	4.92101	22.9183	15.6939	20.1091
3.39779	5.66986	11.388	4.86533	22.7351	15.5756	19.9565
3.39813	5.85836	11.2836	4.81146	22.5525	15.4602	19.7948
3.39847	5.86703	11.1795	4.76249	22.3706	15.3482	19.6245
3.39881	5.68754	11.0757	4.71935	22.1893	15.2399	19.4478
3.39915	5.35068	10.9722	4.67998	22.0088	15.1351	19.2678
3.39949	4.9191	10.869	4.6401	21.829	15.0339	19.0878
3.39982	4.47402	10.7662	4.59546	21.6499	14.9356	18.9113
3.40016	4.09893	10.6636	4.54435	21.4716	14.8399	18.741
3.4005	3.86302	10.5614	4.4888	21.294	14.746	18.579
3.40084	3.80736	10.4595	4.43352	21.1171	14.6533	18.4263
3.40118	3.9362	10.3579	4.38309	20.9409	14.5612	18.2829
3.40152	4.21584	10.2567	4.33917	20.7655	14.4691	18.1478
3.40186	4.58141	10.1557	4.2997	20.5907	14.3764	18.0191
3.4022	4.95042	10.0551	4.2604	20.4166	14.2826	17.8939
3.40254	5.23999	9.95474	4.21756	20.2432	14.1875	17.7691
3.40288	5.38382	9.85472	4.16996	20.0704	14.0909	17.6411
3.40322	5.34568	9.75501	4.11898	19.8982	13.9926	17.5069
3.40356	5.12667	9.65561	4.06726	19.7266	13.8925	17.3642
3.4039	4.76507	9.55652	4.0174	19.5556	13.7907	17.2116
3.40424	4.32852	9.45773	3.97117	19.3852	13.6874	17.0498
3.40458	3.90003	9.35924	3.92917	19.2153	13.5828	16.8806
3.40492	3.56063	9.26106	3.89056	19.046	13.4772	16.7073
3.40526	3.37249	9.16318	3.85289	18.8772	13.371	16.5336
3.4056	3.36644	9.06559	3.81275	18.709	13.2647	16.3633
3.40594	3.5362	8.9683	3.76742	18.5413	13.1588	16.1994
3.40628	3.84015	8.87131	3.7168	18.3741	13.0538	16.0439
3.40662	4.20966	8.7746	3.66416	18.2075	12.9504	15.8976
3.40696	4.5626	8.67819	3.61451	18.0414	12.8491	15.7603
3.4073	4.81976	8.58206	3.57145	17.8759	12.7504	15.6312
3.40764	4.92121	8.48622	3.53463	17.7109	12.6547	15.5086
3.40798	4.83927	8.39067	3.49975	17.5465	12.5623	15.3905
3.40832	4.58467	8.29539	3.46129	17.3827	12.4732	15.2741
3.40866	4.20405	8.2004	3.41615	17.2195	12.3873	15.1563
3.409	3.76962	8.10568	3.36552	17.0569	12.3043	15.034
3.40934	3.3637	8.01124	3.3137	16.8948	12.2236	14.9044
3.40967	3.06189	7.91708	3.26511	16.7334	12.1445	14.766
3.41001	2.91841	7.82318	3.22168	16.5726	12.0662	14.6187
3.41035	2.95568	7.72956	3.18243	16.4124	11.9876	14.4638
3.41069	3.15989	7.6362	3.14488	16.2527	11.908	14.3038
3.41103	3.48319	7.54311	3.10663	16.0936	11.8265	14.142
3.41137	3.85292	7.45029	3.06608	15.9351	11.7423	13.9812
3.41171	4.18644	7.35773	3.02245	15.7771	11.6549	13.8241
3.41205	4.40863	7.26543	2.9759	15.6195	11.5642	13.6724
3.41239	4.4678	7.17339	2.92784	15.4625	11.4702	13.5271
3.41273	4.3463	7.08161	2.88096	15.3059	11.3731	13.3886
3.41307	4.06357	6.99008	2.83821	15.1497	11.2736	13.2569
3.41341	3.67155	6.89882	2.80102	14.9939	11.1724	13.1313
3.41375	3.24395	6.8078	2.76773	14.8385	11.0706	13.0108
3.41409	2.8615	6.71704	2.73398	14.6835	10.969	12.8937
3.41443	2.59584	6.62654	2.69522	14.5289	10.8686	12.7779
3.41477	2.49491	6.53629	2.64985	14.3747	10.7704	12.661
3.41511	2.57296	6.44629	2.60055	14.2208	10.675	12.5407
3.41545	2.80747	6.35654	2.5525	14.0674	10.583	12.4152
3.41579	3.14394	6.26704	2.51001	13.9143	10.4945	12.2839
3.41613	3.50732	6.17779	2.47378	13.7617	10.4095	12.1468
3.41647	3.81749	6.0888	2.44084	13.6095	10.3278	12.005
3.41681	4.0054	6.00005	2.40668	13.4578	10.2489	11.8601
3.41715	4.02686	5.91156	2.36814	13.3065	10.1721	11.7139
3.41749	3.87155	5.82332	2.32483	13.1557	10.0968	11.5683
3.41783	3.56528	5.73532	2.27868	13.0053	10.0221	11.4244
3.41817	3.165	5.64759	2.23245	12.8555	9.94724	11.2834
3.41851	2.74695	5.5601	2.18845	12.7061	9.87156	11.146
3.41885	2.39074	5.47287	2.14794	12.5571	9.79446	11.0125
3.41918	2.16271	5.38589	2.11098	12.4086	9.71551	10.8835
3.41952	2.10256	5.29917	2.07633	12.2606	9.6344	10.759
3.41986	2.21589	5.2127	2.0416	12.113	9.551	10.6386
3.4202	2.47351	5.12649	2.00403	11.9659	9.46532	10.5215
3.42054	2.81741	5.04055	1.96197	11.8192	9.37748	10.4064
3.42088	3.17206	4.95486	1.91611	11.6729	9.28772	10.2915
3.42122	3.45932	4.86944	1.86964	11.527	9.19635	10.175
3.42156	3.61448	4.78428	1.82662	11.3816	9.10377	10.0554
3.4219	3.59995	4.69939	1.78946	11.2366	9.0104	9.93193
3.42224	3.41341	4.61476	1.7573	11.0919	8.9167	9.80445
3.42258	3.08806	4.53041	1.72642	10.9477	8.82318	9.67342
3.42292	2.68532	4.44633	1.69259	10.8038	8.73031	9.53969
3.42326	2.28167	4.36253	1.65357	10.6604	8.63858	9.40426
3.4236	1.95311	4.27901	1.61028	10.5173	8.54846	9.26816
3.42394	1.76019	4.19577	1.56595	10.3746	8.46037	9.13244
3.42428	1.73615	4.11281	1.52424	10.2323	8.37468	8.99821
3.42462	1.88034	4.03013	1.48736	10.0905	8.29165	8.86668
3.42496	2.15794	3.94775	1.4551	9.94902	8.21144	8.73904
3.4253	2.50679	3.86566	1.42524	9.808	8.13408	8.61627
3.42564	2.85004	3.78386	1.39469	9.66742	8.05943	8.49886
3.42598	3.11217	3.70236	1.36091	9.52732	7.9872	8.38659
3.42632	3.23459	3.62116	1.32304	9.38771	7.9169	8.27845
3.42666	3.18752	3.54027	1.28228	9.2486	7.84794	8.17279
3.427	2.97568	3.45969	1.24142	9.11003	7.77957	8.06757
3.42734	2.63706	3.37941	1.20356	8.97201	7.71102	7.96074
3.42768	2.23524	3.29945	1.17049	8.83456	7.6415	7.85048
3.42802	1.84663	3.21981	1.14164	8.6977	7.57025	7.73554
3.42835	1.54501	3.14049	1.11433	8.56143	7.49668	7.61529
3.42869	1.38631	3.06149	1.08513	8.42576	7.42033	7.4898
3.42903	1.39708	2.98282	1.05181	8.29069	7.34098	7.35978
3.42937	1.56922	2.90448	1.01444	8.15623	7.25867	7.22654
3.42971	1.86201	2.82647	0.975229	8.02236	7.17369	7.09186
3.43005	2.21077	2.7488	0.937305	7.88908	7.08656	6.95782
3.43039	2.53991	2.67147	0.903126	7.75638	6.99804	6.82662
3.43073	2.77781	2.59449	0.873391	7.62426	6.90901	6.70033
3.43107	2.87112	2.51785	0.846758	7.4927	6.82045	6.58062
3.43141	2.79558	2.44157	0.820418	7.36171	6.73334	6.46856
3.43175	2.56147	2.36563	0.791346	7.23128	6.64857	6.36434
3.43209	2.2118	2.29006	0.757788	7.10142	6.56689	6.2672
3.43243	1.81339	2.21484	0.720277	6.97212	6.48883	6.17543
3.43277	1.44268	2.13998	0.681572	6.84339	6.41466	6.08649
3.43311	1.16972	2.06549	0.645328	6.71524	6.3444	5.99738
3.43345	1.04407	1.99137	0.614067	6.58769	6.2778	5.90508
3.43379	1.08541	1.91762	0.587608	6.46075	6.2144	5.807
3.43413	1.28016	1.84425	0.563043	6.33443	6.15353	5.70143
3.43447	1.58426	1.77124	0.536437	6.20875	6.09441	5.58771
3.43481	1.93166	1.69862	0.505189	6.08372	6.03619	5.46636
3.43515	2.24714	1.62638	0.469487	5.95937	5.97803	5.3389
3.43549	2.46158	1.55452	0.432014	5.8357	5.91919	5.20765
3.43583	2.52642	1.48304	0.39619	5.71274	5.85901	5.0754
3.43617	2.42402	1.41196	0.364225	5.5905	5.79703	4.94516
3.43651	2.17118	1.34126	0.336197	5.46898	5.73297	4.81979
3.43685	1.81533	1.27095	0.310475	5.3482	5.66673	4.70178
3.43719	1.42435	1.20103	0.284802	5.22818	5.59838	4.59289
3.43753	1.07266	1.1315	0.25723	5.10892	5.52816	4.4939
3.43786	0.826444	1.06237	0.226614	4.99042	5.45642	4.40438
3.4382	0.73057	0.993637	0.192932	4.87269	5.38359	4.32272
3.43854	0.799714	0.925298	0.157541	4.75573	5.31017	4.24624
3.43888	1.01526	0.857356	0.122986	4.63954	5.23666	4.17155
3.43922	1.32894	0.789812	0.0919654	4.5241	5.16357	4.09506
3.43956	1.67259	0.722666	0.0657346	4.40941	5.0914	4.01354
3.4399	1.97216	0.655918	0.0429935	4.29546	5.02058	3.92453
3.44024	2.16273	0.589568	0.0202248	4.18223	4.95152	3.82673
3.44058	2.20158	0.523617	-0.00635997	4.0697	4.88455	3.72015
3.44092	2.07675	0.458064	-0.0383629	3.95787	4.81993	3.60599
3.44126	1.8094	0.392909	-0.0739707	3.84671	4.75786	3.48648
3.4416	1.44966	0.328152	-0.109014	3.73622	4.69846	3.36451
3.44194	1.06651	0.26379	-0.139673	3.62638	4.64174	3.24327
3.44228	0.73362	0.199825	-0.16488	3.51719	4.58763	3.12583
3.44262	0.514058	0.136253	-0.18674	3.40866	4.53595	3.01482
3.44296	0.447462	0.0730757	-0.208871	3.30077	4.48641	2.9121
3.4433	0.542324	0.0102899	-0.23408	3.19356	4.43857	2.81863
3.44364	0.774829	-0.0521059	-0.263022	3.08702	4.39192	2.73427
3.44398	1.09397	-0.114113	-0.29441	2.98117	4.34586	2.65779
3.44432	1.43162	-0.175733	-0.326162	2.87603	4.29973	2.58702
3.44466	1.71577	-0.236969	-0.356439	2.77161	4.25285	2.51901
3.445	1.88476	-0.297821	-0.384083	2.66794	4.20462	2.4505
3.44534	1.89998	-0.358294	-0.408675	2.56502	4.1545	2.37835
3.44568	1.75426	-0.41839	-0.430725	2.46286	4.10209	2.30009
3.44602	1.47368	-0.478111	-0.451913	2.36147	4.04719	2.21426
3.44636	1.11206	-0.53746	-0.474756	2.26084	3.98977	2.1207
3.4467	0.739325	-0.596439	-0.501372	2.16098	3.93007	2.02042
3.44704	0.426835	-0.655052	-0.531944	2.06186	3.8685	1.9154
3.44738	0.233058	-0.713303	-0.564108	1.96348	3.8057	1.80818
3.44771	0.19241	-0.771194	-0.594067	1.86582	3.74246	1.70148
3.44805	0.308952	-0.828729	-0.618946	1.76885	3.67964	1.59786
3.44839	0.555639	-0.885911	-0.638792	1.67255	3.61815	1.49944
3.44873	0.879301	-0.942745	-0.656698	1.57691	3.55882	1.40775
3.44907	1.21086	-0.999235	-0.676835	1.48189	3.50238	1.32359
3.44941	1.47922	-1.05538	-0.701766	1.38747	3.44936	1.24695
3.44975	1.62607	-1.1112	-0.73096	1.29365	3.40005	1.17688
3.45009	1.61814	-1.16667	-0.761438	1.2004	3.35451	1.11162
3.45043	1.45397	-1.22182	-0.789832	1.10771	3.31251	1.04876
3.45077	1.16388	-1.27665	-0.814283	1.01557	3.2736	0.985593
3.45111	0.803383	-1.33115	-0.835069	0.923973	3.23715	0.919529
3.45145	0.441718	-1.38534	-0.853981	0.832912	3.20233	0.848529
3.45179	0.148048	-1.43922	-0.873203	0.742385	3.1683	0.771401
3.45213	-0.0222557	-1.49279	-0.894431	0.652389	3.13415	0.687936
3.45247	-0.0386247	-1.54606	-0.918451	0.562926	3.09909	0.598856
3.45281	0.0985408	-1.59904	-0.94497	0.473996	3.06241	0.505625
3.45315	0.357917	-1.65172	-0.972586	0.3856	3.02362	0.4102
3.45349	0.683603	-1.70411	-0.999094	0.297742	2.98238	0.314754
3.45383	1.00644	-1.75621	-1.02236	0.210424	2.93862	0.221432
3.45417	1.25795	-1.80804	-1.04159	0.123647	2.89242	0.132118
3.45451	1.38404	-1.8596	-1.05805	0.0374155	2.84408	0.0482404
3.45485	1.35591	-1.91088	-1.07474	-0.0482716	2.79402	-0.0293821
3.45519	1.176	-1.9619	-1.09467	-0.133415	2.74277	-0.100633
3.45553	0.877634	-2.01266	-1.11901	-0.218018	2.69092	-0.166106
3.45587	0.518306	-2.06317	-1.14628	-0.302087	2.63905	-0.227022
3.45621	0.167698	-2.11342	-1.17321	-0.385632	2.58772	-0.28507
3.45655	-0.106753	-2.16343	-1.19671	-0.468666	2.53745	-0.342197
3.45689	-0.253552	-2.21319	-1.21565	-0.551206	2.48865	-0.400376
3.45722	-0.247157	-2.26272	-1.23136	-0.633271	2.44165	-0.461379
3.45756	-0.0925582	-2.31201	-1.24669	-0.714885	2.39669	-0.526582
3.4579	0.175995	-2.36108	-1.2644	-0.796072	2.3539	-0.596808
3.45824	0.501619	-2.40992	-1.28582	-0.876856	2.31331	-0.672236
3.45858	0.815715	-2.45854	-1.31031	-0.957265	2.27491	-0.752387
3.45892	1.05151	-2.50695	-1.33579	-1.03732	2.23855	-0.836208
3.45926	1.1578	-2.55514	-1.35976	-1.11705	2.20405	-0.922225
3.4596	1.10986	-2.60312	-1.38044	-1.19647	2.17115	-1.00876
3.45994	0.91475	-2.6509	-1.39756	-1.27559	2.13952	-1.09412
3.46028	0.609679	-2.69848	-1.41253	-1.35443	2.10877	-1.17683
3.46062	0.253789	-2.74586	-1.42781	-1.43299	2.07845	-1.25568
3.46096	-0.0842567	-2.79305	-1.4457	-1.51128	2.04807	-1.32986
3.4613	-0.340047	-2.84005	-1.46721	-1.58928	2.01714	-1.39896
3.46164	-0.465831	-2.88686	-1.49141	-1.667	1.98512	-1.46301
3.46198	-0.439603	-2.93349	-1.51592	-1.74443	1.95156	-1.52246
3.46232	-0.269478	-2.97994	-1.53819	-1.82157	1.91603	-1.57822
3.46266	0.00754512	-3.02621	-1.5568	-1.89839	1.87823	-1.63155
3.463	0.332623	-3.0723	-1.57218	-1.9749	1.83801	-1.68397
3.46334	0.636898	-3.11822	-1.58635	-2.0511	1.79536	-1.73716
3.46368	0.85573	-3.16397	-1.60182	-2.12697	1.75047	-1.79269
3.46402	0.94209	-3.20956	-1.62044	-2.20253	1.7037	-1.85187
3.46436	0.876087	-3.25498	-1.64247	-2.27777	1.65557	-1.91559
3.4647	0.668702	-3.30023	-1.66652	-2.3527	1.60676	-1.98422
3.46504	0.359241	-3.34533	-1.69013	-2.42733	1.55802	-2.05753
3.46538	0.00727574	-3.39026	-1.7109	-2.50168	1.51015	-2.13479
3.46572	-0.319283	-3.43504	-1.72774	-2.57574	1.46393	-2.21482
3.46606	-0.557731	-3.47966	-1.74162	-2.64954	1.42002	-2.29611
3.46639	-0.663146	-3.52412	-1.75513	-2.72308	1.37896	-2.37702
3.46673	-0.617436	-3.56843	-1.77119	-2.79638	1.34106	-2.45591
3.46707	-0.432929	-3.61258	-1.79132	-2.86945	1.30642	-2.53131
3.46741	-0.149772	-3.65659	-1.81478	-2.9423	1.27487	-2.60205
3.46775	0.172213	-3.70044	-1.83891	-3.01494	1.24602	-2.66737
3.46809	0.465492	-3.74414	-1.86073	-3.08737	1.21927	-2.72705
3.46843	0.668259	-3.78769	-1.87864	-3.15962	1.19386	-2.7814
3.46877	0.736837	-3.83109	-1.89327	-3.23167	1.16894	-2.83138
3.46911	0.65464	-3.87434	-1.90688	-3.30355	1.14363	-2.87855
3.46945	0.435728	-3.91744	-1.92199	-3.37525	1.1171	-2.92489
3.46979	0.121995	-3.96039	-1.94001	-3.44677	1.08863	-2.97259
3.47013	-0.225575	-4.00318	-1.96084	-3.51812	1.05768	-3.02371
3.47047	-0.539603	-4.04583	-1.98321	-3.58931	1.0239	-3.07986
3.47081	-0.760022	-4.08833	-2.00534	-3.66031	0.987177	-3.1419
3.47115	-0.845883	-4.13067	-2.02563	-3.73114	0.947624	-3.20989
3.47149	-0.783082	-4.17286	-2.04307	-3.80177	0.905559	-3.28305
3.47183	-0.586925	-4.21489	-2.05779	-3.87221	0.861472	-3.35994
3.47217	-0.299236	-4.25677	-2.07115	-3.94243	0.815977	-3.43875
3.47251	0.0196087	-4.29849	-2.0855	-4.01243	0.769752	-3.51743
3.47285	0.302573	-4.34006	-2.10299	-4.08218	0.723488	-3.59394
3.47319	0.489652	-4.38147	-2.12426	-4.15167	0.677838	-3.66644
3.47353	0.540414	-4.42271	-2.14772	-4.22089	0.633372	-3.73341
3.47387	0.44242	-4.4638	-2.17026	-4.28982	0.59055	-3.79389
3.47421	0.213539	-4.50472	-2.18905	-4.35846	0.549701	-3.84766
3.47455	-0.102147	-4.54548	-2.20343	-4.4268	0.511019	-3.89537
3.47489	-0.443607	-4.58607	-2.21537	-4.49484	0.474563	-3.93857
3.47523	-0.745097	-4.6265	-2.22823	-4.56257	0.440274	-3.97955
3.47557	-0.949014	-4.66675	-2.24463	-4.63001	0.407986	-4.02099
3.47591	-1.01713	-4.70683	-2.26491	-4.69716	0.37745	-4.06555
3.47624	-0.938251	-4.74674	-2.28717	-4.76403	0.348357	-4.1154
3.47658	-0.730735	-4.78647	-2.30869	-4.83062	0.320348	-4.17189
3.47692	-0.438987	-4.82603	-2.32756	-4.89696	0.293042	-4.23536
3.47726	-0.124487	-4.8654	-2.34345	-4.96304	0.266039	-4.30515
3.4776	0.146827	-4.9046	-2.35733	-5.02888	0.238932	-4.37973
3.47794	0.318002	-4.94361	-2.37071	-5.09449	0.211318	-4.45697
3.47828	0.352471	-4.98243	-2.38502	-5.15986	0.182807	-4.53439
3.47862	0.241203	-5.02107	-2.40133	-5.22499	0.153031	-4.60946
3.47896	0.00438364	-5.05952	-2.4201	-5.28988	0.121665	-4.67988
3.4793	-0.312637	-5.09778	-2.44079	-5.35451	0.088444	-4.74381
3.47964	-0.648393	-5.13584	-2.46174	-5.41889	0.0531891	-4.80017
3.47998	-0.937689	-5.17371	-2.48073	-5.48299	0.015826	-4.84875
3.48032	-1.12484	-5.21138	-2.49616	-5.54681	-0.0235945	-4.89032
3.48066	-1.17493	-5.24885	-2.50829	-5.61031	-0.0648855	-4.92664
3.481	-1.08072	-5.28613	-2.5194	-5.6735	-0.10772	-4.96024
3.48134	-0.863848	-5.3232	-2.5326	-5.73636	-0.15164	-4.99412
3.48168	-0.570264	-5.36006	-2.54985	-5.79886	-0.196074	-5.03131
3.48202	-0.26113	-5.39672	-2.57064	-5.861	-0.240367	-5.07439
3.48236	-0.000760644	-5.43318	-2.59225	-5.92276	-0.283827	-5.1251
3.4827	0.156142	-5.46942	-2.61151	-5.98414	-0.325768	-5.18403
3.48304	0.175617	-5.50546	-2.62676	-6.04511	-0.365572	-5.2506
3.48338	0.0515536	-5.54129	-2.63872	-6.10569	-0.402739	-5.32313
3.48372	-0.192941	-5.5769	-2.64974	-6.16585	-0.436938	-5.39914
3.48406	-0.510392	-5.6123	-2.66232	-6.22559	-0.468044	-5.47575
3.4844	-0.838901	-5.64749	-2.67774	-6.28492	-0.496156	-5.55005
3.48474	-1.11484	-5.68247	-2.69572	-6.34384	-0.521599	-5.61942
3.48508	-1.2855	-5.71722	-2.71492	-6.40234	-0.5449	-5.68183
3.48542	-1.31933	-5.75177	-2.73366	-6.46044	-0.566754	-5.73602
3.48575	-1.2119	-5.7861	-2.75055	-6.51814	-0.587968	-5.78166
3.48609	-0.986871	-5.82021	-2.76487	-6.57545	-0.609394	-5.81937
3.48643	-0.691519	-5.8541	-2.77685	-6.63238	-0.631867	-5.85078
3.48677	-0.387449	-5.88778	-2.78775	-6.68895	-0.656128	-5.87832
3.48711	-0.138155	-5.92125	-2.79949	-6.74517	-0.682772	-5.90495
3.48745	0.00403069	-5.9545	-2.81384	-6.80104	-0.712193	-5.93381
3.48779	0.0086483	-5.98753	-2.83127	-6.85659	-0.744556	-5.96769
3.48813	-0.126846	-6.02035	-2.85052	-6.9118	-0.77979	-6.00864
3.48847	-0.376862	-6.05296	-2.86907	-6.9667	-0.817594	-6.05767
3.48881	-0.693048	-6.08535	-2.8846	-7.02126	-0.857472	-6.1146
3.48915	-1.01402	-6.11753	-2.8964	-7.07551	-0.898778	-6.17817
3.48949	-1.27752	-6.1495	-2.90583	-7.12941	-0.940773	-6.2463
3.48983	-1.43282	-6.18127	-2.91556	-7.18296	-0.98269	-6.31638
3.49017	-1.4509	-6.21282	-2.92793	-7.23615	-1.02379	-6.3857
3.49051	-1.3304	-6.24418	-2.94371	-7.28896	-1.06342	-6.45172
3.49085	-1.09783	-6.27532	-2.96174	-7.34138	-1.10104	-6.51238
3.49119	-0.802148	-6.30627	-2.97977	-7.39338	-1.13629	-6.56627
3.49153	-0.504723	-6.33702	-2.99563	-7.44496	-1.16896	-6.61277
3.49187	-0.267058	-6.36757	-3.00835	-7.4961	-1.199	-6.65208
3.49221	-0.138617	-6.39793	-3.01846	-7.54681	-1.22655	-6.68521
3.49255	-0.147036	-6.4281	-3.02768	-7.59708	-1.25185	-6.71386
3.49289	-0.292527	-6.45807	-3.03801	-7.64692	-1.27526	-6.74018
3.49323	-0.54766	-6.48787	-3.05089	-7.69633	-1.2972	-6.7666
3.49357	-0.862777	-6.51748	-3.06645	-7.74533	-1.31813	-6.79543
3.49391	-1.17613	-6.54691	-3.08351	-7.79394	-1.33853	-6.82862
3.49425	-1.42658	-6.57617	-3.10007	-7.84217	-1.35886	-6.86744
3.49459	-1.56608	-6.60526	-3.11433	-7.89006	-1.37954	-6.91236
3.49492	-1.56913	-6.63418	-3.12558	-7.93761	-1.40096	-6.96292
3.49526	-1.43749	-6.66293	-3.13459	-7.98485	-1.42346	-7.01792
3.4956	-1.19957	-6.69153	-3.14326	-8.0318	-1.4473	-7.07562
3.49594	-0.904725	-6.71997	-3.15362	-8.07848	-1.4727	-7.13401
3.49628	-0.613755	-6.74826	-3.16678	-8.12489	-1.49982	-7.1912
3.49662	-0.386918	-6.7764	-3.1824	-8.17106	-1.5287	-7.24559
3.49696	-0.271788	-6.8044	-3.19892	-8.21699	-1.55936	-7.29605
3.4973	-0.293387	-6.83227	-3.2143	-8.26269	-1.59166	-7.34192
3.49764	-0.448902	-6.86	-3.22699	-8.30816	-1.62542	-7.38305
3.49798	-0.708336	-6.8876	-3.23675	-8.3534	-1.66033	-7.41968
3.49832	-1.02089	-6.91508	-3.24474	-8.39841	-1.69598	-7.45248
3.49866	-1.32551	-6.94244	-3.25308	-8.4432	-1.73189	-7.48248
3.499	-1.56317	-6.96969	-3.26376	-8.48777	-1.76752	-7.51104
3.49934	-1.68843	-6.99683	-3.27761	-8.5321	-1.80227	-7.53971
3.49968	-1.67829	-7.02387	-3.29373	-8.57621	-1.83556	-7.57006
3.50002	-1.53666	-7.05081	-3.30992	-8.6201	-1.86687	-7.6034
3.50036	-1.29371	-7.07766	-3.32385	-8.66375	-1.89575	-7.64057
3.5007	-0.999994	-7.10443	-3.33444	-8.70718	-1.92188	-7.68179
3.50104	-0.716302	-7.13111	-3.34243	-8.75038	-1.94513	-7.72669
3.50138	-0.501369	-7.15772	-3.34998	-8.79336	-1.96555	-7.7744
3.50172	-0.399961	-7.18426	-3.35933	-8.83613	-1.98337	-7.82377
3.50206	-0.4339	-7.21073	-3.37162	-8.87869	-1.99907	-7.8736
3.5024	-0.597799	-7.23714	-3.38633	-8.92105	-2.01323	-7.92277
3.50274	-0.860232	-7.26351	-3.40179	-8.96323	-2.02662	-7.97034
3.50308	-1.17007	-7.28982	-3.41614	-9.00525	-2.04003	-8.01554
3.50342	-1.46673	-7.31609	-3.42827	-9.04711	-2.0543	-8.05779
3.50376	-1.69243	-7.34233	-3.4381	-9.08884	-2.07017	-8.09667
3.5041	-1.80383	-7.36853	-3.44649	-9.13047	-2.08829	-8.13204
3.50443	-1.78074	-7.39471	-3.4548	-9.17202	-2.10912	-8.16407
3.50477	-1.62998	-7.42086	-3.4645	-9.2135	-2.13291	-8.19338
3.50511	-1.38374	-7.44701	-3.47657	-9.25495	-2.15966	-8.22096
3.50545	-1.09301	-7.47314	-3.49101	-9.29639	-2.18917	-8.24813
3.50579	-0.817551	-7.49927	-3.50659	-9.33784	-2.22098	-8.27637
3.50613	-0.614152	-7.52539	-3.52121	-9.37932	-2.2545	-8.30702
3.50647	-0.525371	-7.55153	-3.53306	-9.42083	-2.28899	-8.34115
3.50681	-0.570845	-7.57767	-3.54172	-9.46239	-2.32365	-8.37932
3.50715	-0.743046	-7.60383	-3.54866	-9.50401	-2.35769	-8.42161
3.50749	-1.00868	-7.63001	-3.55649	-9.54568	-2.39038	-8.46756
3.50783	-1.31557	-7.65622	-3.56737	-9.5874	-2.42112	-8.51639
3.50817	-1.60358	-7.68245	-3.58167	-9.62918	-2.44947	-8.567
3.50851	-1.81693	-7.70872	-3.59773	-9.67101	-2.47518	-8.6182
3.50885	-1.91521	-7.73503	-3.61293	-9.71288	-2.49817	-8.66867
3.50919	-1.88105	-7.76138	-3.62538	-9.75479	-2.51859	-8.71714
3.50953	-1.72323	-7.78778	-3.63488	-9.79674	-2.5367	-8.76235
3.50987	-1.47489	-7.81423	-3.64285	-9.83873	-2.55293	-8.80328
3.51021	-1.18731	-7.84073	-3.65124	-9.88076	-2.56779	-8.83926
3.51055	-0.919859	-7.8673	-3.66147	-9.92283	-2.58182	-8.87019
3.51089	-0.728124	-7.89392	-3.67391	-9.96495	-2.59559	-8.89666
3.51123	-0.652462	-7.92061	-3.68804	-10.0071	-2.60963	-8.91997
3.51157	-0.709604	-7.94737	-3.7028	-10.0494	-2.62444	-8.94199
3.51191	-0.889299	-7.9742	-3.71699	-10.0918	-2.6404	-8.96489
3.51225	-1.15667	-8.00111	-3.72953	-10.1342	-2.65786	-8.9908
3.51259	-1.45956	-8.0281	-3.73986	-10.1768	-2.67702	-9.02143
3.51293	-1.7391	-8.05516	-3.74839	-10.2195	-2.69805	-9.05792
3.51327	-1.94141	-8.08231	-3.75662	-10.2623	-2.72098	-9.10064
3.51361	-2.02807	-8.10954	-3.76652	-10.3053	-2.74581	-9.14926
3.51395	-1.98374	-8.13686	-3.77942	-10.3485	-2.77241	-9.20283
3.51428	-1.81919	-8.16427	-3.79501	-10.3919	-2.80063	-9.25988
3.51462	-1.56926	-8.19177	-3.81133	-10.4354	-2.83023	-9.31857
3.51496	-1.28588	-8.21936	-3.82585	-10.4792	-2.86088	-9.37681
3.5153	-1.02764	-8.24705	-3.83708	-10.5231	-2.89223	-9.43243
3.51564	-0.848037	-8.27483	-3.84553	-10.5673	-2.92386	-9.48343
3.51598	-0.78472	-8.30271	-3.85335	-10.6117	-2.9553	-9.52825
3.51632	-0.851992	-8.33068	-3.86296	-10.6563	-2.98607	-9.56605
3.51666	-1.03792	-8.35875	-3.8756	-10.7011	-3.0157	-9.59694
3.517	-1.30673	-8.38692	-3.89076	-10.7462	-3.04374	-9.622
3.51734	-1.60603	-8.41519	-3.90671	-10.7915	-3.06982	-9.64321
3.51768	-1.87752	-8.44356	-3.92158	-10.837	-3.09366	-9.66314
3.51802	-2.06881	-8.47203	-3.93433	-10.8828	-3.1151	-9.68454
3.51836	-2.14389	-8.50059	-3.94501	-10.9287	-3.13416	-9.70998
3.5187	-2.09012	-8.52925	-3.95451	-10.9749	-3.15102	-9.74147
3.51904	-1.92042	-8.55801	-3.96411	-11.0212	-3.166	-9.78022
3.51938	-1.67056	-8.58687	-3.97502	-11.0677	-3.17963	-9.82651
3.51972	-1.39221	-8.61582	-3.98801	-11.1143	-3.19252	-9.87975
3.52006	-1.14282	-8.64487	-4.00303	-11.1612	-3.2054	-9.93851
3.5204	-0.974349	-8.67401	-4.01907	-11.2081	-3.21901	-10.0008
3.52074	-0.92258	-8.70324	-4.03443	-11.2552	-3.23407	-10.0641
3.52108	-0.999692	-8.73256	-4.04761	-11.3025	-3.25122	-10.1258
3.52142	-1.19165	-8.76198	-4.05817	-11.3498	-3.27096	-10.1837
3.52176	-1.46123	-8.79148	-4.06714	-11.3973	-3.2936	-10.2357
3.5221	-1.7559	-8.82106	-4.07658	-11.445	-3.31922	-10.2807
3.52244	-2.01866	-8.85073	-4.08838	-11.4928	-3.34771	-10.3183
3.52278	-2.19935	-8.88048	-4.10314	-11.5407	-3.37871	-10.3494
3.52312	-2.26429	-8.91032	-4.11981	-11.5889	-3.41168	-10.3755
3.52345	-2.20267	-8.94022	-4.13631	-11.6372	-3.44594	-10.399
3.52379	-2.02868	-8.97021	-4.15076	-11.6857	-3.4807	-10.4229
3.52413	-1.77893	-9.00026	-4.16247	-11.7344	-3.51516	-10.4497
3.52447	-1.50538	-9.03039	-4.17225	-11.7833	-3.54854	-10.4819
3.52481	-1.26494	-9.06058	-4.18183	-11.8324	-3.58018	-10.5208
3.52515	-1.10785	-9.09083	-4.19296	-11.8818	-3.60956	-10.567
3.52549	-1.06738	-9.12115	-4.20653	-11.9313	-3.63634	-10.6201
3.52583	-1.15313	-9.15152	-4.22221	-11.9809	-3.66039	-10.6787
3.52617	-1.34936	-9.18195	-4.23873	-12.0308	-3.68179	-10.7408
3.52651	-1.61837	-9.21243	-4.25445	-12.0808	-3.70079	-10.8042
3.52685	-1.90821	-9.24296	-4.26815	-12.1309	-3.71782	-10.8663
3.52719	-2.163	-9.27354	-4.27962	-12.1812	-3.73341	-10.9249
3.52753	-2.334	-9.30416	-4.28971	-12.2315	-3.74817	-10.9783
3.52787	-2.38921	-9.33482	-4.29999	-12.282	-3.76271	-11.0254
3.52821	-2.31982	-9.36551	-4.31195	-12.3325	-3.77763	-11.0657
3.52855	-2.1419	-9.39624	-4.32627	-12.383	-3.79347	-11.1
3.52889	-1.89317	-9.427	-4.34245	-12.4336	-3.81067	-11.1297
3.52923	-1.62539	-9.45778	-4.35905	-12.4843	-3.82957	-11.1569
3.52957	-1.39406	-9.48859	-4.37443	-12.5349	-3.85036	-11.1842
3.52991	-1.24734	-9.51942	-4.38757	-12.5855	-3.87315	-11.214
[truncated: 807 more rows]

## Sheet: Figure 5b - velocity point trac
Time (s)	Case 3 Velocity (m/s)	Case 8 Velocity (m/s)	Case 9 Velocity (m/s)	Case 11 Velocity (m/s)	Case 12 Velocity (m/s)	Case 16 Velocity (m/s)
2.8513	0.206169	0.144781	0.158293	0.175414	0.107358	0.450942
2.85164	0.20615	0.14472	0.158137	0.175212	0.107243	0.451527
2.85198	0.206136	0.144661	0.157981	0.175021	0.107129	0.452122
2.85232	0.206126	0.144604	0.157826	0.17484	0.107014	0.452728
2.85266	0.206122	0.14455	0.157671	0.17467	0.1069	0.453343
2.853	0.206123	0.144499	0.157518	0.174511	0.106785	0.453967
2.85334	0.206129	0.14445	0.157366	0.174363	0.106669	0.4546
2.85368	0.206141	0.144403	0.157216	0.174226	0.106553	0.455242
2.85402	0.206158	0.144359	0.157068	0.1741	0.106436	0.455893
2.85436	0.206181	0.144318	0.15692	0.173985	0.106318	0.456554
2.8547	0.20621	0.144279	0.156772	0.173882	0.1062	0.457224
2.85504	0.206244	0.144243	0.156626	0.17379	0.106082	0.457905
2.85538	0.206285	0.14421	0.156481	0.173709	0.105963	0.458596
2.85572	0.20633	0.144179	0.156339	0.17364	0.105845	0.4593
2.85606	0.206381	0.144151	0.156199	0.173583	0.105726	0.460015
2.8564	0.206437	0.144126	0.156061	0.173538	0.105608	0.460744
2.85674	0.206499	0.144104	0.155925	0.173504	0.105491	0.461485
2.85708	0.206566	0.144084	0.155791	0.173482	0.105374	0.462239
2.85742	0.206638	0.144068	0.155659	0.173472	0.105258	0.463006
2.85776	0.206716	0.144054	0.155528	0.173474	0.105142	0.463785
2.85809	0.206799	0.144043	0.1554	0.173488	0.105028	0.464576
2.85843	0.206888	0.144036	0.155275	0.173514	0.104914	0.465379
2.85877	0.206982	0.144031	0.155153	0.173553	0.104801	0.466192
2.85911	0.207081	0.14403	0.155034	0.173603	0.104687	0.467015
2.85945	0.207187	0.144032	0.154918	0.173665	0.104575	0.467847
2.85979	0.207297	0.144037	0.154805	0.17374	0.104462	0.468688
2.86013	0.207413	0.144045	0.154695	0.173827	0.10435	0.469538
2.86047	0.207534	0.144056	0.154588	0.173926	0.104238	0.470396
2.86081	0.207659	0.144071	0.154484	0.174038	0.104126	0.471262
2.86115	0.20779	0.144089	0.154383	0.174162	0.104015	0.472136
2.86149	0.207925	0.144111	0.154286	0.174298	0.103905	0.473019
2.86183	0.208064	0.144136	0.154193	0.174447	0.103796	0.473911
2.86217	0.208208	0.144164	0.154105	0.174608	0.103688	0.474812
2.86251	0.208357	0.144196	0.154022	0.174781	0.103582	0.475724
2.86285	0.20851	0.144232	0.153942	0.174967	0.103478	0.476646
2.86319	0.208668	0.144271	0.153866	0.175165	0.103375	0.477579
2.86353	0.20883	0.144315	0.153793	0.175375	0.103274	0.478524
2.86387	0.208997	0.144361	0.153725	0.175598	0.103175	0.479482
2.86421	0.209168	0.144412	0.153662	0.175834	0.103078	0.480451
2.86455	0.209343	0.144467	0.153605	0.176082	0.102982	0.481433
2.86489	0.209521	0.144525	0.153553	0.176342	0.102888	0.482429
2.86523	0.209704	0.144588	0.153506	0.176615	0.102796	0.483436
2.86557	0.209889	0.144655	0.153465	0.1769	0.102704	0.484456
2.86591	0.210078	0.144725	0.153428	0.177198	0.102615	0.485489
2.86625	0.21027	0.1448	0.153397	0.177508	0.102527	0.486532
2.86659	0.210465	0.14488	0.153371	0.17783	0.10244	0.487587
2.86693	0.210663	0.144963	0.153351	0.178165	0.102356	0.488653
2.86727	0.210864	0.145051	0.153337	0.178512	0.102274	0.489729
2.8676	0.211068	0.145144	0.15333	0.178872	0.102194	0.490815
2.86794	0.211275	0.145241	0.153329	0.179245	0.102117	0.49191
2.86828	0.211485	0.145342	0.153335	0.179629	0.102043	0.493015
2.86862	0.211698	0.145448	0.153347	0.180026	0.101972	0.494129
2.86896	0.211913	0.145559	0.153366	0.180436	0.101905	0.495253
2.8693	0.21213	0.145675	0.153391	0.180857	0.10184	0.496386
2.86964	0.21235	0.145796	0.153423	0.181291	0.101779	0.49753
2.86998	0.212572	0.145922	0.153462	0.181738	0.101721	0.498686
2.87032	0.212795	0.146053	0.153509	0.182197	0.101665	0.499853
2.87066	0.213021	0.146189	0.153564	0.182668	0.101613	0.501032
2.871	0.213248	0.14633	0.153627	0.183152	0.101564	0.502224
2.87134	0.213477	0.146477	0.153698	0.183648	0.101518	0.503431
2.87168	0.213707	0.146629	0.153776	0.184156	0.101475	0.504651
2.87202	0.21394	0.146786	0.153861	0.184677	0.101434	0.505885
2.87236	0.214175	0.146949	0.153955	0.18521	0.101398	0.507134
2.8727	0.214412	0.147118	0.154057	0.185755	0.101364	0.508397
2.87304	0.214651	0.147293	0.154168	0.186312	0.101335	0.509675
2.87338	0.214892	0.147474	0.154288	0.186882	0.101309	0.510967
2.87372	0.215135	0.14766	0.154417	0.187465	0.101288	0.512272
2.87406	0.21538	0.147853	0.154556	0.188059	0.101271	0.51359
2.8744	0.215627	0.148052	0.154703	0.188666	0.101259	0.514922
2.87474	0.215875	0.148257	0.154859	0.189285	0.101252	0.516265
2.87508	0.216125	0.148468	0.155024	0.189916	0.10125	0.517622
2.87542	0.216377	0.148687	0.155199	0.19056	0.101253	0.51899
2.87576	0.216631	0.148911	0.155384	0.191216	0.101261	0.520371
2.8761	0.216888	0.149143	0.155579	0.191884	0.101274	0.521764
2.87644	0.217147	0.149381	0.155785	0.192564	0.101291	0.523169
2.87677	0.21741	0.149626	0.156001	0.193257	0.101314	0.524586
2.87711	0.217675	0.149879	0.156228	0.193961	0.101341	0.526016
2.87745	0.217944	0.150138	0.156464	0.194679	0.101373	0.527459
2.87779	0.218216	0.150405	0.156712	0.195408	0.101411	0.528916
2.87813	0.218492	0.150679	0.156969	0.196149	0.101453	0.530386
2.87847	0.218771	0.150961	0.157238	0.196903	0.101501	0.53187
2.87881	0.219053	0.151251	0.157518	0.197669	0.101555	0.533369
2.87915	0.219339	0.151548	0.157811	0.198448	0.101614	0.534883
2.87949	0.219629	0.151853	0.158115	0.199238	0.10168	0.536412
2.87983	0.219923	0.152166	0.158431	0.200041	0.101752	0.537957
2.88017	0.220222	0.152488	0.158759	0.200856	0.101831	0.539518
2.88051	0.220526	0.152817	0.159098	0.201683	0.101917	0.541095
2.88085	0.220835	0.153155	0.159449	0.202523	0.10201	0.542689
2.88119	0.221149	0.153502	0.159813	0.203374	0.102109	0.544299
2.88153	0.22147	0.153857	0.160189	0.204238	0.102215	0.545926
2.88187	0.221797	0.154221	0.160578	0.205114	0.102328	0.547568
2.88221	0.22213	0.154595	0.160981	0.206003	0.102448	0.549226
2.88255	0.22247	0.154977	0.161396	0.206903	0.102574	0.550899
2.88289	0.222816	0.155368	0.161825	0.207816	0.102707	0.552586
2.88323	0.22317	0.155769	0.162266	0.208741	0.102847	0.554287
2.88357	0.223529	0.156179	0.162721	0.209678	0.102993	0.556001
2.88391	0.223897	0.156599	0.163189	0.210627	0.103147	0.557728
2.88425	0.224271	0.157028	0.163671	0.211588	0.103308	0.559468
2.88459	0.224653	0.157467	0.164167	0.212562	0.103477	0.561219
2.88493	0.225044	0.157917	0.164677	0.213548	0.103654	0.562984
2.88527	0.225443	0.158376	0.165201	0.214546	0.103839	0.564761
2.88561	0.225851	0.158846	0.16574	0.215556	0.104032	0.566552
2.88595	0.226269	0.159326	0.166293	0.216578	0.104233	0.568358
2.88628	0.226696	0.159817	0.166859	0.217612	0.104443	0.570179
2.88662	0.227132	0.160319	0.16744	0.218658	0.104661	0.572017
2.88696	0.227578	0.160831	0.168035	0.219716	0.104888	0.573871
2.8873	0.228034	0.161354	0.168644	0.220787	0.105123	0.575743
2.88764	0.228499	0.161889	0.169269	0.221869	0.105366	0.577633
2.88798	0.228974	0.162434	0.169908	0.222963	0.105616	0.579541
2.88832	0.229458	0.162991	0.170563	0.22407	0.105875	0.581467
2.88866	0.229952	0.16356	0.171232	0.225188	0.106141	0.583409
2.889	0.230457	0.16414	0.171915	0.226318	0.106414	0.585368
2.88934	0.230972	0.164732	0.172612	0.22746	0.106696	0.587342
2.88968	0.231498	0.165336	0.173323	0.228613	0.106985	0.58933
2.89002	0.232035	0.165952	0.174049	0.229779	0.107282	0.591332
2.89036	0.232583	0.16658	0.17479	0.230956	0.107586	0.593345
2.8907	0.233143	0.16722	0.175545	0.232145	0.107899	0.595371
2.89104	0.233714	0.167873	0.176315	0.233346	0.10822	0.597409
2.89138	0.234295	0.168539	0.177098	0.234558	0.108549	0.599457
2.89172	0.234887	0.169217	0.177895	0.235781	0.108886	0.601518
2.89206	0.23549	0.169908	0.178705	0.237016	0.109231	0.60359
2.8924	0.236104	0.170612	0.179528	0.238262	0.109584	0.605675
2.89274	0.236728	0.17133	0.180365	0.23952	0.109945	0.607773
2.89308	0.237362	0.17206	0.181214	0.240788	0.110312	0.609885
2.89342	0.238007	0.172804	0.182076	0.242068	0.110687	0.612012
2.89376	0.238663	0.173562	0.18295	0.243359	0.111068	0.614154
2.8941	0.239331	0.174333	0.183837	0.24466	0.111455	0.616311
2.89444	0.240009	0.175118	0.184734	0.245973	0.111848	0.618483
2.89478	0.240699	0.175917	0.185643	0.247296	0.112247	0.62067
2.89512	0.241399	0.176731	0.186562	0.248629	0.112652	0.622872
2.89546	0.242111	0.177558	0.18749	0.249973	0.113061	0.625088
2.8958	0.242833	0.1784	0.188428	0.251327	0.113476	0.627318
2.89613	0.243565	0.179256	0.189376	0.252692	0.113895	0.629561
2.89647	0.244307	0.180127	0.190332	0.254066	0.11432	0.631817
2.89681	0.245059	0.181013	0.191298	0.25545	0.114749	0.634084
2.89715	0.245821	0.181914	0.19227	0.256843	0.115183	0.636362
2.89749	0.246592	0.18283	0.193249	0.258246	0.11562	0.638652
2.89783	0.247374	0.183761	0.194233	0.259658	0.116062	0.640951
2.89817	0.248165	0.184707	0.195222	0.261079	0.116506	0.643261
2.89851	0.248966	0.185669	0.196216	0.262508	0.116954	0.645581
2.89885	0.249778	0.186646	0.197214	0.263946	0.117404	0.64791
2.89919	0.2506	0.187639	0.198216	0.265393	0.117855	0.650249
2.89953	0.251432	0.188648	0.199221	0.266847	0.118309	0.652598
2.89987	0.252274	0.189673	0.200227	0.268309	0.118762	0.654956
2.90021	0.253126	0.190715	0.201233	0.269778	0.119217	0.657323
2.90055	0.253987	0.191772	0.202239	0.271255	0.119671	0.659701
2.90089	0.254856	0.192846	0.203243	0.272738	0.120125	0.662088
2.90123	0.255735	0.193937	0.204245	0.274228	0.120579	0.664485
2.90157	0.256622	0.195044	0.205244	0.275723	0.121031	0.666892
2.90191	0.257518	0.196169	0.206239	0.277225	0.121483	0.66931
2.90225	0.258423	0.19731	0.207229	0.278732	0.121934	0.671738
2.90259	0.259338	0.198468	0.208213	0.280244	0.122383	0.674176
2.90293	0.260262	0.199644	0.20919	0.281761	0.122831	0.676625
2.90327	0.261196	0.200837	0.210158	0.283282	0.123276	0.679083
2.90361	0.26214	0.202048	0.211116	0.284807	0.12372	0.681551
2.90395	0.263093	0.203276	0.212063	0.286335	0.12416	0.684027
2.90429	0.264056	0.204522	0.212997	0.287867	0.124598	0.686511
2.90463	0.265027	0.205787	0.21392	0.289401	0.125032	0.689003
2.90497	0.266008	0.207069	0.214828	0.290937	0.125462	0.691501
2.9053	0.266998	0.208369	0.21572	0.292475	0.125888	0.694006
2.90564	0.267996	0.209688	0.216596	0.294015	0.126309	0.696515
2.90598	0.269003	0.211026	0.217452	0.295555	0.126726	0.69903
2.90632	0.270018	0.212381	0.218289	0.297096	0.127137	0.70155
2.90666	0.271044	0.213756	0.219104	0.298636	0.127544	0.704075
2.907	0.272079	0.21515	0.219896	0.300177	0.127946	0.706606
2.90734	0.273123	0.216562	0.220665	0.301716	0.128343	0.709141
2.90768	0.274178	0.217994	0.221409	0.303254	0.128736	0.711683
2.90802	0.275243	0.219444	0.222127	0.30479	0.129124	0.714231
2.90836	0.276319	0.220914	0.222816	0.306324	0.129508	0.716785
2.9087	0.277404	0.222404	0.223475	0.307855	0.129887	0.719345
2.90904	0.278498	0.223913	0.224102	0.309383	0.130263	0.721912
2.90938	0.279603	0.225441	0.224696	0.310907	0.130635	0.724485
2.90972	0.280716	0.226989	0.225256	0.312428	0.131004	0.727063
2.91006	0.28184	0.228557	0.225781	0.313944	0.131368	0.729647
2.9104	0.282972	0.230145	0.226268	0.315455	0.131729	0.732236
2.91074	0.284115	0.231753	0.226717	0.316961	0.132087	0.734829
2.91108	0.285268	0.23338	0.227126	0.318461	0.132442	0.737426
2.91142	0.286432	0.235028	0.227493	0.319956	0.132794	0.740027
2.91176	0.287606	0.236696	0.227816	0.321444	0.133143	0.742631
2.9121	0.288792	0.238384	0.228095	0.322925	0.133491	0.745239
2.91244	0.289988	0.240092	0.228328	0.324399	0.133838	0.74785
2.91278	0.291196	0.241821	0.228514	0.325866	0.134183	0.750465
2.91312	0.292415	0.243569	0.228652	0.327325	0.134529	0.753083
2.91346	0.293644	0.245339	0.22874	0.328777	0.134876	0.755705
2.9138	0.294884	0.247128	0.228779	0.33022	0.135225	0.758331
2.91414	0.296134	0.248938	0.228766	0.331654	0.135576	0.76096
2.91448	0.297394	0.250768	0.2287	0.33308	0.135931	0.763593
2.91481	0.298665	0.252618	0.22858	0.334496	0.13629	0.766228
2.91515	0.299947	0.254489	0.228406	0.335904	0.136653	0.768866
2.91549	0.30124	0.25638	0.228178	0.337302	0.137022	0.771506
2.91583	0.302544	0.258291	0.227895	0.33869	0.137398	0.774149
2.91617	0.30386	0.260222	0.227557	0.340068	0.13778	0.776793
2.91651	0.305188	0.262174	0.227165	0.341437	0.138169	0.77944
2.91685	0.306528	0.264146	0.226717	0.342795	0.138567	0.782088
2.91719	0.307879	0.266138	0.226214	0.344143	0.138973	0.784739
2.91753	0.309241	0.26815	0.225657	0.34548	0.139389	0.787393
2.91787	0.310614	0.270182	0.225047	0.346807	0.139816	0.790049
2.91821	0.311998	0.272234	0.224384	0.348124	0.140255	0.792709
2.91855	0.313392	0.274305	0.223669	0.34943	0.140706	0.795371
2.91889	0.314796	0.276396	0.222906	0.350725	0.14117	0.798038
2.91923	0.31621	0.278507	0.222094	0.352009	0.141649	0.800707
2.91957	0.317635	0.280638	0.221237	0.353283	0.142143	0.80338
2.91991	0.31907	0.282787	0.220336	0.354546	0.142654	0.806055
2.92025	0.320516	0.284956	0.219394	0.355798	0.143182	0.808733
2.92059	0.321973	0.287144	0.218413	0.357039	0.143727	0.811412
2.92093	0.32344	0.289352	0.217397	0.35827	0.144291	0.814094
2.92127	0.324918	0.291578	0.216349	0.359489	0.144874	0.816778
2.92161	0.326405	0.293822	0.215273	0.360699	0.145477	0.819464
2.92195	0.327902	0.296086	0.214173	0.361898	0.146099	0.822151
2.92229	0.329407	0.298368	0.213053	0.363086	0.146741	0.82484
2.92263	0.33092	0.300668	0.211916	0.364264	0.147404	0.827532
2.92297	0.33244	0.302986	0.210768	0.365432	0.148088	0.830226
2.92331	0.333969	0.305323	0.209611	0.366589	0.148793	0.832923
2.92365	0.335504	0.307677	0.208453	0.367737	0.14952	0.835623
2.92399	0.337047	0.310049	0.207296	0.368875	0.150268	0.838325
2.92433	0.338597	0.312438	0.206146	0.370003	0.151039	0.84103
2.92466	0.340155	0.314846	0.205008	0.371122	0.151832	0.843737
2.925	0.34172	0.31727	0.203885	0.372231	0.152648	0.846447
2.92534	0.343292	0.319711	0.202783	0.373332	0.153487	0.849159
2.92568	0.344871	0.32217	0.201706	0.374423	0.154348	0.851873
2.92602	0.346456	0.324645	0.200657	0.375506	0.155232	0.85459
2.92636	0.348046	0.327136	0.19964	0.37658	0.156138	0.857309
2.9267	0.349641	0.329645	0.19866	0.377647	0.157067	0.860031
2.92704	0.35124	0.332169	0.19772	0.378704	0.158017	0.862756
2.92738	0.352844	0.33471	0.196822	0.379755	0.158988	0.865485
2.92772	0.354451	0.337266	0.195968	0.380797	0.159979	0.868218
2.92806	0.356062	0.339838	0.195162	0.381832	0.16099	0.870956
2.9284	0.357678	0.342426	0.194404	0.38286	0.16202	0.873699
2.92874	0.359298	0.345028	0.193696	0.383881	0.163068	0.876447
2.92908	0.360923	0.347646	0.193037	0.384895	0.164134	0.879201
2.92942	0.362552	0.350278	0.19243	0.385903	0.165217	0.881959
2.92976	0.364186	0.352924	0.191872	0.386904	0.166317	0.884721
2.9301	0.365823	0.355584	0.191363	0.387899	0.167432	0.887488
2.93044	0.367464	0.358258	0.190903	0.388889	0.168562	0.890258
2.93078	0.369107	0.360944	0.19049	0.389872	0.169706	0.89303
2.93112	0.370753	0.363643	0.190121	0.39085	0.170864	0.895805
2.93146	0.3724	0.366353	0.189793	0.391822	0.172034	0.898582
2.9318	0.374049	0.369074	0.189503	0.392789	0.173216	0.901361
2.93214	0.3757	0.371805	0.189249	0.39375	0.174408	0.904142
2.93248	0.377351	0.374546	0.189026	0.394707	0.17561	0.906926
2.93282	0.379004	0.377294	0.188831	0.395659	0.176819	0.909713
2.93316	0.380659	0.380049	0.18866	0.396605	0.178035	0.912503
2.9335	0.382315	0.382809	0.188508	0.397547	0.179257	0.915298
2.93384	0.383971	0.385573	0.188371	0.398485	0.180483	0.918098
2.93417	0.385629	0.388339	0.188244	0.399417	0.181711	0.920905
2.93451	0.387285	0.391105	0.188122	0.400345	0.182942	0.923718
2.93485	0.388941	0.393869	0.188001	0.401269	0.184174	0.926539
2.93519	0.390594	0.396627	0.187877	0.402188	0.185405	0.929368
2.93553	0.392244	0.399379	0.187745	0.403103	0.186635	0.932205
2.93587	0.393889	0.40212	0.187602	0.404013	0.187863	0.935049
2.93621	0.39553	0.404847	0.187443	0.404918	0.189088	0.9379
2.93655	0.397166	0.407556	0.187265	0.405819	0.19031	0.940758
2.93689	0.398797	0.410244	0.187065	0.406716	0.191527	0.943621
2.93723	0.400422	0.412906	0.18684	0.407608	0.192738	0.946488
2.93757	0.402041	0.415537	0.186589	0.408496	0.193944	0.949358
2.93791	0.403654	0.418133	0.18631	0.40938	0.195142	0.95223
2.93825	0.405261	0.420688	0.186003	0.410259	0.196333	0.955102
2.93859	0.40686	0.423196	0.185669	0.411133	0.197516	0.957976
2.93893	0.40845	0.425651	0.185309	0.412003	0.19869	0.96085
2.93927	0.410032	0.428046	0.184927	0.412868	0.199855	0.963724
2.93961	0.411603	0.430374	0.184527	0.413729	0.20101	0.9666
2.93995	0.413164	0.432629	0.184114	0.414585	0.202155	0.969478
2.94029	0.414713	0.434803	0.183696	0.415436	0.20329	0.97236
2.94063	0.416252	0.436887	0.183283	0.416283	0.204415	0.975248
2.94097	0.417779	0.438873	0.182887	0.417125	0.20553	0.978142
2.94131	0.419294	0.440754	0.182522	0.417962	0.206635	0.981043
2.94165	0.420799	0.44252	0.182205	0.418794	0.20773	0.983952
2.94199	0.422294	0.444163	0.181956	0.419621	0.208817	0.986869
2.94233	0.423778	0.445674	0.181798	0.420443	0.209896	0.989794
2.94267	0.425252	0.447043	0.181755	0.42126	0.210967	0.992725
2.94301	0.426716	0.448263	0.181857	0.422071	0.212031	0.995661
2.94334	0.428169	0.449323	0.182133	0.422877	0.213089	0.9986
2.94368	0.429613	0.450215	0.182617	0.423677	0.214142	1.00154
2.94402	0.431046	0.450931	0.183343	0.424472	0.215191	1.00448
2.94436	0.43247	0.451462	0.184344	0.425261	0.216238	1.00742
2.9447	0.433883	0.451799	0.185652	0.426043	0.217282	1.01036
2.94504	0.435287	0.451934	0.187291	0.42682	0.218327	1.01329
2.94538	0.436682	0.451861	0.189281	0.42759	0.219373	1.01623
2.94572	0.438068	0.451571	0.191627	0.428353	0.220423	1.01916
2.94606	0.439446	0.451059	0.194317	0.429109	0.221478	1.0221
2.9464	0.440818	0.450318	0.197318	0.429859	0.222541	1.02504
2.94674	0.442183	0.449342	0.200572	0.4306	0.223613	1.02798
2.94708	0.443544	0.448128	0.203989	0.431334	0.224696	1.03093
2.94742	0.4449	0.446671	0.207448	0.432059	0.225793	1.03389
2.94776	0.446253	0.444968	0.210795	0.432775	0.226906	1.03686
2.9481	0.447603	0.443017	0.213847	0.433483	0.228038	1.03984
2.94844	0.44895	0.440817	0.216397	0.43418	0.229189	1.04283
2.94878	0.450294	0.438368	0.218221	0.434868	0.230362	1.04583
2.94912	0.451635	0.435671	0.219083	0.435545	0.231559	1.04885
2.94946	0.452972	0.432729	0.218748	0.436211	0.232782	1.05188
2.9498	0.454307	0.429544	0.216988	0.436865	0.234032	1.05493
2.95014	0.455641	0.426121	0.213598	0.437506	0.235311	1.05799
2.95048	0.456977	0.422467	0.208411	0.438134	0.236622	1.06109
2.95082	0.458316	0.418589	0.201322	0.438748	0.237965	1.0642
2.95116	0.459662	0.414495	0.192314	0.439347	0.239342	1.06735
2.9515	0.461017	0.410196	0.181505	0.439931	0.240756	1.07053
2.95184	0.462384	0.405702	0.1692	0.440498	0.242208	1.07375
2.95218	0.463762	0.401026	0.155981	0.441048	0.2437	1.07701
2.95252	0.465155	0.396181	0.142811	0.44158	0.245233	1.08032
2.95286	0.466562	0.391183	0.131141	0.442092	0.246809	1.08368
2.95319	0.467985	0.386046	0.122882	0.442584	0.248429	1.08709
2.95353	0.469427	0.380786	0.119966	0.443055	0.250095	1.09056
2.95387	0.470893	0.375422	0.123398	0.443503	0.251806	1.0941
2.95421	0.472388	0.36997	0.132529	0.443928	0.253563	1.0977
2.95455	0.47392	0.364449	0.145355	0.444328	0.255366	1.10137
2.95489	0.475497	0.358876	0.159447	0.444703	0.257215	1.10512
2.95523	0.477126	0.353269	0.172619	0.445051	0.259108	1.10895
2.95557	0.478816	0.347647	0.183213	0.445371	0.261046	1.11286
2.95591	0.480575	0.342027	0.190209	0.445661	0.263025	1.11688
2.95625	0.482409	0.336427	0.193345	0.445922	0.265045	1.12099
2.95659	0.484326	0.330862	0.193285	0.446151	0.267104	1.1252
2.95693	0.486332	0.32535	0.191859	0.446347	0.269199	1.12953
2.95727	0.488438	0.319903	0.192217	0.44651	0.271327	1.13397
2.95761	0.490653	0.314537	0.198408	0.446638	0.273487	1.13853
2.95795	0.492989	0.309264	0.213866	0.44673	0.275675	1.14321
2.95829	0.49546	0.304095	0.239547	0.446785	0.277889	1.14802
2.95863	0.498078	0.29904	0.273711	0.446803	0.280124	1.15294
2.95897	0.500856	0.294109	0.313569	0.446781	0.282378	1.15799
2.95931	0.503806	0.289309	0.357128	0.44672	0.284647	1.16315
2.95965	0.506936	0.284646	0.404209	0.446618	0.286927	1.16843
2.95999	0.510254	0.280125	0.456597	0.446474	0.289214	1.17381
2.96033	0.513764	0.275751	0.517052	0.446289	0.291503	1.17929
2.96067	0.517473	0.271526	0.586592	0.44606	0.293789	1.18486
2.96101	0.521382	0.267451	0.660612	0.445787	0.296069	1.19051
2.96135	0.525496	0.263527	0.72726	0.445471	0.298337	1.19624
2.96169	0.529817	0.259755	0.771697	0.44511	0.300588	1.20202
2.96203	0.534349	0.256132	0.784343	0.444703	0.302816	1.20785
2.96237	0.539092	0.252658	0.765861	0.444251	0.305018	1.21372
2.9627	0.544046	0.249329	0.724152	0.443754	0.307187	1.21961
2.96304	0.54921	0.246142	0.667406	0.44321	0.309318	1.22551
2.96338	0.554579	0.243094	0.60138	0.44262	0.311407	1.23141
2.96372	0.560149	0.240181	0.531284	0.441984	0.313449	1.23729
2.96406	0.565915	0.237399	0.461993	0.441301	0.315439	1.24313
2.9644	0.57187	0.234744	0.397156	0.440573	0.317374	1.24894
2.96474	0.57801	0.23221	0.340704	0.439798	0.319249	1.25468
2.96508	0.584332	0.229792	0.297262	0.438978	0.32106	1.26034
2.96542	0.59083	0.227488	0.269185	0.438112	0.322805	1.26592
2.96576	0.597502	0.22529	0.253398	0.437201	0.32448	1.2714
2.9661	0.604343	0.223195	0.242713	0.436245	0.326083	1.27677
2.96644	0.611348	0.221198	0.231419	0.435245	0.327612	1.282
2.96678	0.618511	0.219294	0.218192	0.434201	0.329064	1.2871
2.96712	0.625823	0.217478	0.2048	0.433115	0.330439	1.29204
2.96746	0.63328	0.215747	0.192384	0.431986	0.331736	1.29681
2.9678	0.640872	0.214096	0.176207	0.430815	0.332953	1.30142
2.96814	0.648595	0.21252	0.152413	0.429604	0.33409	1.30584
2.96848	0.656442	0.211016	0.170882	0.428352	0.335148	1.31007
2.96882	0.664408	0.20958	0.346144	0.427061	0.336125	1.31411
2.96916	0.672484	0.208209	0.624222	0.425732	0.337024	1.31794
2.9695	0.680661	0.206898	0.867495	0.424366	0.337844	1.32157
2.96984	0.688926	0.205645	1.01662	0.422963	0.338586	1.32499
2.97018	0.69726	0.204446	1.11433	0.421524	0.339252	1.3282
2.97052	0.70564	0.203298	1.17372	0.420051	0.339842	1.33119
2.97086	0.714042	0.202198	1.17622	0.418545	0.340357	1.33398
2.9712	0.722433	0.201144	1.1535	0.417006	0.340799	1.33655
2.97154	0.730782	0.200133	1.13103	0.415436	0.341169	1.33891
2.97187	0.739051	0.199162	1.10002	0.413835	0.341469	1.34106
2.97221	0.747201	0.198229	1.06495	0.412205	0.341701	1.34299
2.97255	0.755186	0.197333	1.03268	0.410546	0.341866	1.34472
2.97289	0.762954	0.19647	0.996344	0.40886	0.341966	1.34623
2.97323	0.770442	0.195639	0.951203	0.407147	0.342003	1.34754
2.97357	0.777578	0.194838	0.896054	0.405408	0.34198	1.34863
2.97391	0.784277	0.194065	0.835059	0.403645	0.3419	1.34951
2.97425	0.790445	0.193319	0.795498	0.401858	0.341765	1.35018
2.97459	0.795977	0.192598	0.823515	0.400048	0.341579	1.35065
2.97493	0.80076	0.1919	0.915989	0.398216	0.341343	1.35092
2.97527	0.804674	0.191224	0.969487	0.396363	0.341064	1.351
2.97561	0.807599	0.190569	0.913603	0.39449	0.340743	1.35089
2.97595	0.80941	0.189934	0.848405	0.392596	0.340385	1.3506
2.97629	0.80999	0.189316	0.866431	0.390684	0.339994	1.35013
2.97663	0.80923	0.188716	0.927623	0.388754	0.339575	1.34949
2.97697	0.807041	0.188132	0.988846	0.386806	0.339132	1.34868
2.97731	0.803358	0.187563	1.05503	0.384841	0.338669	1.34769
2.97765	0.798156	0.187008	1.09888	0.38286	0.338194	1.34653
2.97799	0.79145	0.186467	1.08518	0.380864	0.337709	1.34518
2.97833	0.783302	0.185938	1.02421	0.378853	0.337223	1.34365
2.97867	0.773821	0.18542	0.948832	0.376828	0.33674	1.34192
2.97901	0.763159	0.184914	0.880871	0.37479	0.336267	1.33999
2.97935	0.751498	0.184418	0.810069	0.372739	0.335811	1.33785
2.97969	0.739043	0.183932	0.724148	0.370677	0.33538	1.3355
2.98003	0.726005	0.183455	0.631024	0.368603	0.334981	1.33291
2.98037	0.712593	0.182987	0.549566	0.366519	0.334622	1.3301
2.98071	0.699003	0.182526	0.498552	0.364425	0.334311	1.32704
2.98105	0.685408	0.182074	0.496416	0.362323	0.334057	1.32372
2.98138	0.671962	0.181629	0.55144	0.360213	0.333868	1.32014
2.98172	0.658791	0.181191	0.611799	0.358097	0.333752	1.31628
2.98206	0.646002	0.18076	0.61101	0.355975	0.333717	1.31213
2.9824	0.633682	0.180335	0.557825	0.353848	0.333769	1.3077
2.98274	0.621903	0.179917	0.495944	0.351719	0.333914	1.30297
2.98308	0.610726	0.179504	0.44937	0.349588	0.334159	1.29796
2.98342	0.6002	0.179098	0.418741	0.347456	0.334505	1.29268
2.98376	0.59037	0.178696	0.385241	0.345325	0.334956	1.28714
2.9841	0.581274	0.178301	0.338908	0.343197	0.335509	1.28138
2.98444	0.572947	0.17791	0.337066	0.341073	0.336163	1.27541
2.98478	0.565421	0.177525	0.363544	0.338954	0.336911	1.26929
2.98512	0.558725	0.177146	0.350766	0.336844	0.337743	1.26304
2.98546	0.55289	0.176771	0.327152	0.334742	0.338647	1.2567
2.9858	0.547951	0.176401	0.369788	0.332652	0.339607	1.25029
2.98614	0.543946	0.176037	0.459181	0.330575	0.340602	1.24385
2.98648	0.540923	0.175678	0.546728	0.328513	0.34161	1.23738
2.98682	0.538942	0.175323	0.624388	0.326469	0.342605	1.23089
2.98716	0.538073	0.174974	0.690988	0.324443	0.343561	1.22434
2.9875	0.538399	0.174629	0.74711	0.322438	0.34445	1.21772
2.98784	0.54001	0.17429	0.79395	0.320456	0.345245	1.21095
2.98818	0.542999	0.173956	0.811115	0.318498	0.34592	1.20397
2.98852	0.54745	0.173626	0.771283	0.316566	0.346451	1.19668
2.98886	0.553425	0.173302	0.706036	0.314663	0.346819	1.18898
2.9892	0.560952	0.172983	0.693953	0.312788	0.347008	1.18076
2.98954	0.570003	0.172669	0.767128	0.310944	0.347005	1.17189
2.98988	0.58048	0.172359	0.897127	0.309131	0.346803	1.16225
2.99022	0.592201	0.172055	1.02486	0.307351	0.346399	1.1517
2.99056	0.604897	0.171756	1.08669	0.305605	0.345795	1.14014
2.9909	0.618224	0.171461	1.09081	0.303893	0.344993	1.12744
2.99123	0.631778	0.171172	1.08684	0.302217	0.344003	1.1135
2.99157	0.645141	0.170887	1.0621	0.300576	0.342833	1.09823
2.99191	0.657915	0.170607	1.01417	0.298972	0.341497	1.08155
2.99225	0.669761	0.170332	0.983672	0.297404	0.340006	1.06335
2.99259	0.680422	0.170062	0.963303	0.295874	0.338376	1.04356
2.99293	0.68973	0.169796	0.929954	0.294382	0.33662	1.02208
2.99327	0.697607	0.169535	0.886275	0.292927	0.334753	0.9988
2.99361	0.704049	0.169278	0.835758	0.291511	0.332791	0.973654
2.99395	0.709113	0.169025	0.78119	0.290134	0.330746	0.946591
2.99429	0.712908	0.168776	0.720393	0.288795	0.328635	0.91764
2.99463	0.715575	0.168532	0.644964	0.287496	0.326471	0.88693
2.99497	0.71729	0.168291	0.564393	0.286235	0.324268	0.854718
2.99531	0.718249	0.168055	0.509137	0.285015	0.32204	0.821405
2.99565	0.718667	0.167822	0.4939	0.283834	0.319801	0.78754
2.99599	0.718769	0.167592	0.512476	0.282693	0.317563	0.753822
2.99633	0.718778	0.167367	0.549299	0.281592	0.31534	0.721083
2.99667	0.718903	0.167144	0.577718	0.280531	0.313141	0.690257
2.99701	0.719325	0.166925	0.58942	0.279511	0.31098	0.662296
2.99735	0.720186	0.166709	0.597633	0.278532	0.308866	0.638068
2.99769	0.721576	0.166495	0.618481	0.277593	0.306809	0.618228
2.99803	0.723531	0.166285	0.662939	0.276694	0.304819	0.603125
2.99837	0.726024	0.166077	0.722776	0.275837	0.302905	0.592754
2.99871	0.72897	0.165872	0.774645	0.27502	0.301076	0.586783
2.99905	0.732224	0.16567	0.806624	0.274245	0.299343	0.584633
2.99939	0.735593	0.16547	0.818776	0.27351	0.297715	0.585592
2.99973	0.738843	0.165272	0.821922	0.272816	0.296204	0.588927
3.00007	0.741718	0.165076	0.825218	0.272164	0.294821	0.593967
3.00041	0.743958	0.164883	0.824373	0.271553	0.29358	0.600145
3.00074	0.745321	0.164692	0.812713	0.270985	0.292494	0.60701
3.00108	0.745599	0.164503	0.785562	0.27046	0.291579	0.614214
3.00142	0.744641	0.164315	0.745922	0.26998	0.290849	0.621508
3.00176	0.742364	0.16413	0.708771	0.269547	0.29032	0.62872
3.0021	0.738768	0.163946	0.688283	0.269166	0.290006	0.635742
3.00244	0.733949	0.163764	0.68474	0.268841	0.289921	0.642504
3.00278	0.72811	0.163584	0.686644	0.26858	0.290079	0.648956
3.00312	0.721565	0.163406	0.68102	0.268392	0.290492	0.655041
3.00346	0.714726	0.163229	0.660714	0.268289	0.291169	0.660677
3.0038	0.708074	0.163054	0.625329	0.268286	0.292123	0.665749
3.00414	0.702109	0.162881	0.579294	0.2684	0.293361	0.670103
3.00448	0.697297	0.162709	0.527434	0.268651	0.294893	0.673551
3.00482	0.694009	0.162539	0.471692	0.269063	0.296728	0.675895
3.00516	0.69248	0.162371	0.412816	0.269663	0.298873	0.67694
3.0055	0.692772	0.162205	0.354736	0.270479	0.301338	0.676531
3.00584	0.694763	0.16204	0.307469	0.271544	0.304131	0.674571
3.00618	0.698149	0.161877	0.282682	0.272891	0.307259	0.671054
3.00652	0.702474	0.161716	0.284709	0.274555	0.310732	0.66608
3.00686	0.707181	0.161557	0.308328	0.27657	0.314558	0.659864
3.0072	0.711674	0.1614	0.342408	0.278969	0.318743	0.65274
3.00754	0.715387	0.161245	0.374175	0.281778	0.323296	0.645147
3.00788	0.717828	0.161092	0.394282	0.285022	0.328225	0.637605
3.00822	0.718613	0.160941	0.398364	0.288717	0.333535	0.630685
3.00856	0.717471	0.160793	0.385394	0.292872	0.339235	0.624966
3.0089	0.714244	0.160647	0.358442	0.297487	0.345332	0.620999
3.00924	0.708891	0.160503	0.326393	0.302556	0.351832	0.619263
3.00958	0.701493	0.160362	0.302036	0.308063	0.358744	0.620141
3.00991	0.692262	0.160223	0.297607	0.313988	0.366072	0.623892
3.01025	0.681539	0.160087	0.321142	0.320305	0.373822	0.630644
3.01059	0.669774	0.159954	0.375189	0.326986	0.382	0.640389
3.01093	0.657486	0.159824	0.456859	0.334003	0.390606	0.652984
3.01127	0.645216	0.159697	0.550948	0.341333	0.399639	0.668157
3.01161	0.633484	0.159573	0.624608	0.348959	0.409094	0.685517
3.01195	0.622755	0.159452	0.651003	0.356871	0.418961	0.704567
3.01229	0.613426	0.159335	0.63751	0.365071	0.429224	0.724722
3.01263	0.605812	0.159221	0.610317	0.373571	0.439861	0.745334
3.01297	0.600136	0.159111	0.58094	0.38239	0.450842	0.765723
3.01331	0.596515	0.159004	0.542603	0.391551	0.46213	0.785211
3.01365	0.594938	0.158901	0.489036	0.401076	0.473682	0.803161
3.01399	0.595246	0.158802	0.427163	0.410983	0.485446	0.81901
3.01433	0.597119	0.158707	0.369245	0.421279	0.497363	0.832301
3.01467	0.600073	0.158616	0.320469	0.431953	0.509369	0.842693
3.01501	0.603495	0.158529	0.280512	0.442978	0.521394	0.849963
3.01535	0.606692	0.158447	0.256141	0.454302	0.533363	0.853999
3.01569	0.608964	0.158369	0.270193	0.465851	0.545199	0.854781
3.01603	0.609675	0.158295	0.340035	0.477526	0.556823	0.852365
3.01637	0.60831	0.158226	0.443359	0.489208	0.568158	0.846867
3.01671	0.604527	0.158161	0.529232	0.500758	0.579124	0.83845
3.01705	0.598191	0.158101	0.562307	0.512031	0.589648	0.827314
3.01739	0.589387	0.158046	0.554828	0.522877	0.599661	0.813694
3.01773	0.578404	0.157995	0.547776	0.533152	0.609098	0.797859
3.01807	0.565689	0.157949	0.568935	0.542726	0.617905	0.780113
3.01841	0.551767	0.157908	0.61658	0.551493	0.626035	0.76081
3.01875	0.537175	0.157872	0.671458	0.55937	0.633451	0.740365
3.01909	0.522419	0.157841	0.725145	0.566307	0.640129	0.719266
3.01943	0.507955	0.157815	0.77169	0.572282	0.646053	0.698097
3.01976	0.494177	0.157794	0.79774	0.577299	0.651218	0.677555
3.0201	0.481397	0.157778	0.804238	0.581385	0.655632	0.658478
3.02044	0.469829	0.157767	0.804067	0.584581	0.659309	0.641866
3.02078	0.459597	0.157761	0.796743	0.586939	0.662271	0.62889
3.02112	0.450784	0.15776	0.775923	0.588518	0.664548	0.620899
3.02146	0.443482	0.157764	0.742387	0.589374	0.666172	0.619374
3.0218	0.437843	0.157773	0.698634	0.589563	0.66718	0.625819
3.02214	0.434116	0.157787	0.649167	0.589137	0.667607	0.641493
3.02248	0.432665	0.157806	0.601406	0.588141	0.667491	0.666936
3.02282	0.43394	0.157829	0.562052	0.586612	0.666866	0.701332
3.02316	0.438347	0.157858	0.534822	0.584584	0.665767	0.741979
3.0235	0.446	0.157892	0.513291	0.58208	0.664224	0.784425
3.02384	0.45646	0.15793	0.480309	0.57912	0.662269	0.823617
3.02418	0.468666	0.157973	0.42978	0.575716	0.65993	0.855702
3.02452	0.481175	0.158021	0.378192	0.571878	0.657236	0.879323
3.02486	0.49256	0.158074	0.344286	0.567609	0.654216	0.895565
3.0252	0.501731	0.158131	0.334132	0.562914	0.6509	0.906944
3.02554	0.508083	0.158192	0.348253	0.557797	0.647319	0.916577
3.02588	0.511469	0.158258	0.403495	0.55226	0.643504	0.927817
3.02622	0.512102	0.158328	0.527414	0.546312	0.639485	0.943603
3.02656	0.510426	0.158402	0.685498	0.539962	0.635294	0.965348
3.0269	0.506991	0.158481	0.798623	0.533228	0.630959	0.992352
3.02724	0.502365	0.158563	0.845239	0.526129	0.626507	1.02239
3.02758	0.497137	0.158649	0.869301	0.518694	0.621964	1.05279
3.02792	0.492018	0.158739	0.900767	0.510955	0.617356	1.08126
3.02826	0.488054	0.158833	0.930694	0.502951	0.612705	1.10619
3.0286	0.48688	0.158931	0.945326	0.494725	0.608036	1.12696
3.02894	0.490908	0.159031	0.941774	0.486328	0.60337	1.14376
3.02927	0.50323	0.159135	0.924298	0.477808	0.59873	1.15739
3.02961	0.526878	0.159243	0.902311	0.469221	0.594139	1.16879
3.02995	0.563264	0.159353	0.886418	0.46062	0.589621	1.17881
3.03029	0.610341	0.159467	0.879157	0.452058	0.585202	1.18787
3.03063	0.661856	0.159583	0.875153	0.443588	0.580908	1.19598
3.03097	0.708593	0.159702	0.872325	0.435259	0.576768	1.20292
3.03131	0.741214	0.159823	0.869495	0.427116	0.57281	1.20858
3.03165	0.753745	0.159947	0.859758	0.419201	0.569066	1.21314
3.03199	0.746888	0.160073	0.838349	0.411551	0.565567	1.21706
3.03233	0.729019	0.160201	0.806739	0.4042	0.562342	1.22084
3.03267	0.712055	0.160332	0.767122	0.397176	0.559422	1.22475
3.03301	0.704364	0.160464	0.721699	0.390502	0.556833	1.22881
3.03335	0.707558	0.160598	0.67356	0.384199	0.5546	1.23292
3.03369	0.718824	0.160734	0.625401	0.378282	0.552741	1.23682
3.03403	0.733799	0.160871	0.580194	0.372763	0.551273	1.24024
3.03437	0.747775	0.16101	0.542573	0.367651	0.550206	1.24285
3.03471	0.756802	0.161149	0.519078	0.362952	0.549547	1.24437
3.03505	0.758672	0.16129	0.518176	0.358669	0.549298	1.24465
3.03539	0.753027	0.161432	0.550011	0.354803	0.549458	1.24375
3.03573	0.740843	0.161575	0.622814	0.351352	0.550023	1.2419
3.03607	0.723718	0.161719	0.730362	0.348313	0.550988	1.23948
3.03641	0.703466	0.161863	0.839835	0.34568	0.552348	1.23688
3.03675	0.682271	0.162008	0.910431	0.343447	0.554095	1.23452
3.03709	0.662908	0.162153	0.932612	0.341606	0.556225	1.23278
3.03743	0.64843	0.162299	0.930148	0.340149	0.558729	1.23198
3.03777	0.641265	0.162444	0.921744	0.339066	0.561604	1.23231
3.03811	0.642029	0.16259	0.903966	0.338348	0.564843	1.23377
3.03844	0.648905	0.162736	0.871167	0.337982	0.568441	1.23618
3.03878	0.658512	0.162882	0.831024	0.337959	0.572394	1.23916
3.03912	0.667836	0.163027	0.799057	0.338268	0.576694	1.24232
3.03946	0.675528	0.163173	0.784341	0.338897	0.581335	1.24527
3.0398	0.6818	0.163317	0.780402	0.339836	0.58631	1.24781
3.04014	0.687708	0.163462	0.770812	0.341073	0.591608	1.24984
3.04048	0.694638	0.163606	0.745017	0.342597	0.597219	1.2514
3.04082	0.703931	0.163749	0.706459	0.344399	0.603131	1.25257
3.04116	0.716278	0.163891	0.659506	0.346467	0.609328	1.25348
3.0415	0.731004	0.164033	0.600401	0.348791	0.615793	1.25427
3.04184	0.745715	0.164174	0.528766	0.351362	0.622503	1.25504
3.04218	0.756676	0.164313	0.454925	0.35417	0.629428	1.25586
3.04252	0.760012	0.164452	0.392419	0.357207	0.636531	1.25677
3.04286	0.753362	0.16459	0.348327	0.360462	0.643765	1.25778
3.0432	0.737092	0.164727	0.321829	0.363928	0.651069	1.25887
3.04354	0.714395	0.164862	0.308609	0.367597	0.658372	1.25998
3.04388	0.690364	0.164996	0.306756	0.371459	0.665583	1.26106
3.04422	0.670554	0.165129	0.319423	0.375508	0.6726	1.26204
3.04456	0.659585	0.165261	0.349753	0.379735	0.679303	1.26291
3.0449	0.660086	0.165391	0.391383	0.384131	0.685561	1.2637
3.04524	0.672093	0.16552	0.434442	0.38869	0.691231	1.26451
3.04558	0.693088	0.165647	0.495323	0.3934	0.696166	1.26547
3.04592	0.718805	0.165773	0.599932	0.398255	0.700216	1.26672
3.04626	0.744502	0.165897	0.717298	0.403243	0.703241	1.2684
3.0466	0.766064	0.16602	0.789111	0.408356	0.705107	1.27055
3.04694	0.780788	0.166141	0.804047	0.413581	0.705704	1.27318
3.04728	0.787899	0.166261	0.795023	0.418909	0.704938	1.27626
3.04762	0.788582	0.166379	0.818525	0.424326	0.702745	1.27971
3.04795	0.785579	0.166495	0.912954	0.429821	0.699086	1.28346
3.04829	0.782472	0.166609	1.00458	0.435381	0.693949	1.28735
3.04863	0.782539	0.166722	1.02129	0.440993	0.687349	1.2912
3.04897	0.787435	0.166833	0.99842	0.446644	0.679327	1.29472
3.04931	0.796111	0.166942	0.959444	0.452321	0.669941	1.29755
3.04965	0.804029	0.16705	0.898376	0.45801	0.659271	1.29928
3.04999	0.803263	0.167156	0.822676	0.463698	0.647407	1.29946
3.05033	0.785183	0.16726	0.739516	0.469373	0.634448	1.29774
3.05067	0.746137	0.167362	0.648243	0.475023	0.620501	1.29386
3.05101	0.692066	0.167462	0.543012	0.480634	0.605673	1.28782
3.05135	0.636283	0.167561	0.429837	0.486196	0.59007	1.27991
3.05169	0.591333	0.167657	0.333144	0.491696	0.573796	1.27075
3.05203	0.562094	0.167752	0.272433	0.497125	0.556947	1.26118
3.05237	0.545282	0.167846	0.252791	0.502471	0.539617	1.25199
3.05271	0.534358	0.167937	0.264639	0.507725	0.521891	1.24381
3.05305	0.524131	0.168027	0.301452	0.512877	0.503854	1.2369
3.05339	0.511942	0.168114	0.383216	0.517917	0.485588	1.2312
3.05373	0.496987	0.1682	0.517702	0.522836	0.467178	1.22621
3.05407	0.479472	0.168284	0.646859	0.527627	0.448714	1.22105
3.05441	0.460132	0.168367	0.717999	0.532279	0.430291	1.21444
3.05475	0.440307	0.168447	0.736215	0.536785	0.412013	1.20505
3.05509	0.422774	0.168526	0.729691	0.541138	0.39399	1.19179
3.05543	0.413727	0.168603	0.744547	0.545329	0.376334	1.17425
3.05577	0.425647	0.168678	0.825389	0.549352	0.35916	1.15295
3.05611	0.470626	0.168752	0.911875	0.553199	0.342579	1.12948
3.05645	0.539517	0.168824	0.939994	0.556865	0.326696	1.10624
3.05679	0.607821	0.168894	0.948017	0.560342	0.311607	1.08593
3.05713	0.661382	0.168962	0.951272	0.563626	0.29739	1.07081
3.05747	0.697953	0.169028	0.927307	0.566709	0.284111	1.06205
3.0578	0.718087	0.169093	0.881545	0.569589	0.271813	1.05941
3.05814	0.722526	0.169156	0.821732	0.572259	0.260521	1.06153
3.05848	0.712512	0.169218	0.746918	0.574716	0.250239	1.06641
3.05882	0.690787	0.169278	0.66325	0.576956	0.240951	1.07212
3.05916	0.662261	0.169336	0.576442	0.578976	0.232622	1.07709
3.0595	0.63255	0.169392	0.490169	0.580772	0.225205	1.08021
3.05984	0.605849	0.169447	0.416219	0.582342	0.218643	1.08076
3.06018	0.584384	0.1695	0.36849	0.583683	0.212873	1.07831
3.06052	0.56936	0.169552	0.344698	0.584795	0.207829	1.07263
3.06086	0.561898	0.169602	0.332614	0.585675	0.203447	1.06364
3.0612	0.563386	0.16965	0.329092	0.586322	0.199665	1.05133
3.06154	0.575516	0.169697	0.342168	0.586737	0.196426	1.03575
3.06188	0.6	0.169743	0.382111	0.58692	0.193675	1.01718
3.06222	0.637636	0.169786	0.449189	0.58687	0.191364	0.996257
3.06256	0.686778	0.169828	0.532999	0.58659	0.189449	0.974239
3.0629	0.741815	0.169869	0.615556	0.586083	0.187888	0.953129
3.06324	0.792488	0.169908	0.68692	0.58535	0.186647	0.935676
3.06358	0.825427	0.169946	0.752687	0.584398	0.185696	0.925012
3.06392	0.830628	0.169982	0.81834	0.583232	0.185011	0.923882
3.06426	0.811553	0.170017	0.885376	0.581859	0.184577	0.933575
3.0646	0.786209	0.17005	0.946821	0.580288	0.184386	0.952871
3.06494	0.772385	0.170082	0.981452	0.578529	0.184438	0.977567
3.06528	0.775339	0.170112	0.974536	0.576594	0.18474	1.00146
3.06562	0.790908	0.170141	0.928896	0.574498	0.185309	1.01884
3.06596	0.81162	0.170168	0.850448	0.572254	0.186167	1.02671
3.0663	0.82839	0.170194	0.745834	0.569881	0.187345	1.02501
3.06664	0.83312	0.170219	0.638722	0.567397	0.188881	1.01555
3.06697	0.821359	0.170242	0.559684	0.56482	0.190821	1.00136
3.06731	0.79242	0.170264	0.521894	0.56217	0.19322	0.986509
3.06765	0.750261	0.170284	0.522651	0.559469	0.196143	0.975412
3.06799	0.703937	0.170304	0.547242	0.556737	0.199659	0.971638
3.06833	0.663508	0.170321	0.571833	0.553995	0.203844	0.97677
3.06867	0.635408	0.170338	0.584223	0.551263	0.208774	0.989765
3.06901	0.622004	0.170353	0.587618	0.54856	0.21452	1.00729
3.06935	0.623943	0.170367	0.582547	0.545903	0.221137	1.02512
3.06969	0.641367	0.170379	0.564915	0.54331	0.228665	1.03963
3.07003	0.672118	0.17039	0.532623	0.540796	0.237121	1.04841
3.07037	0.709778	0.1704	0.489261	0.538373	0.246498	1.04991
3.07071	0.74506	0.170409	0.446965	0.536052	0.256772	1.04288
3.07105	0.769775	0.170416	0.418858	0.533843	0.267913	1.02628
3.07139	0.780805	0.170422	0.410136	0.531752	0.279888	0.999408
3.07173	0.782078	0.170427	0.419347	0.529786	0.292677	0.962454
3.07207	0.782477	0.170431	0.438075	0.527948	0.306278	0.917112
3.07241	0.790265	0.170433	0.453973	0.52624	0.320711	0.866913
3.07275	0.808567	0.170434	0.458672	0.524663	0.336012	0.816929
3.07309	0.83418	0.170434	0.449796	0.523219	0.352229	0.772759
3.07343	0.857273	0.170433	0.43226	0.521906	0.36941	0.739148
3.07377	0.863152	0.17043	0.419019	0.520725	0.387588	0.718859
3.07411	0.839368	0.170426	0.421511	0.519675	0.40677	0.712259
3.07445	0.785162	0.170421	0.434977	0.518755	0.426915	0.717409
3.07479	0.715033	0.170415	0.437233	0.517965	0.447926	0.730402
3.07513	0.648715	0.170408	0.409221	0.517306	0.46963	0.746346
3.07547	0.596089	0.1704	0.356861	0.516779	0.491773	0.761234
3.07581	0.555952	0.17039	0.305662	0.516386	0.51401	0.773509
3.07615	0.525319	0.170379	0.277002	0.516129	0.535911	0.78399
3.07648	0.506441	0.170367	0.272163	0.516013	0.556967	0.794551
3.07682	0.510795	0.170354	0.274164	0.516042	0.576617	0.806866
3.07716	0.556595	0.17034	0.271651	0.516221	0.594277	0.821835
3.0775	0.64786	0.170324	0.274146	0.516554	0.609379	0.83954
3.07784	0.753107	0.170308	0.303837	0.517049	0.621421	0.85944
3.07818	0.822772	0.17029	0.378353	0.51771	0.630001	0.880585
3.07852	0.826732	0.170271	0.491794	0.518544	0.634858	0.901754
3.07886	0.775726	0.170252	0.607058	0.519555	0.635886	0.92158
3.0792	0.714833	0.170231	0.68361	0.52075	0.633142	0.93872
3.07954	0.682396	0.170209	0.71043	0.52213	0.626831	0.952069
3.07988	0.68156	0.170185	0.704821	0.5237	0.617274	0.960946
3.08022	0.700119	0.170161	0.685123	0.525459	0.604878	0.965182
3.08056	0.730906	0.170136	0.657631	0.527408	0.590095	0.965123
3.0809	0.766012	0.170109	0.625884	0.529544	0.573395	0.961551
3.08124	0.793015	0.170082	0.597976	0.531862	0.55524	0.955562
3.08158	0.804683	0.170054	0.584524	0.534354	0.53607	0.948452
3.08192	0.800101	0.170024	0.595609	0.537013	0.516296	0.941606
3.08226	0.776122	0.169993	0.637758	0.539826	0.496293	0.936352
3.0826	0.72997	0.169962	0.709365	0.54278	0.476392	0.933768
3.08294	0.671346	0.169929	0.797216	0.545859	0.456881	0.934459
3.08328	0.619853	0.169896	0.880575	0.549046	0.438004	0.938348
3.08362	0.585897	0.169861	0.94455	0.552321	0.41996	0.944568
3.08396	0.564264	0.169825	0.988135	0.555664	0.402904	0.951532
3.0843	0.545503	0.169789	1.01701	0.559054	0.38695	0.957246
3.08464	0.524134	0.169751	1.03281	0.56247	0.372175	0.959788
3.08498	0.499217	0.169712	1.03321	0.56589	0.358619	0.957787
3.08532	0.472739	0.169673	1.01966	0.569293	0.346293	0.95069
3.08566	0.448672	0.169632	0.996752	0.572659	0.335179	0.938752
3.086	0.433574	0.169591	0.965458	0.575968	0.325241	0.92278
3.08633	0.439757	0.169549	0.924674	0.579202	0.316422	0.903779
3.08667	0.487629	0.169505	0.874631	0.582345	0.308657	0.882641
3.08701	0.575042	0.169461	0.817389	0.585384	0.301872	0.860021
3.08735	0.661542	0.169416	0.758887	0.588305	0.295993	0.836422
3.08769	0.720597	0.16937	0.705485	0.591098	0.290946	0.812337
3.08803	0.752266	0.169323	0.659476	0.593756	0.286661	0.788288
3.08837	0.761792	0.169275	0.624277	0.596272	0.283073	0.764662
3.08871	0.752996	0.169226	0.607977	0.598641	0.280123	0.741467
3.08905	0.72842	0.169177	0.616771	0.600862	0.277762	0.71818
3.08939	0.691588	0.169126	0.643856	0.602933	0.275945	0.693886
3.08973	0.648769	0.169075	0.669328	0.604855	0.274637	0.667716
3.09007	0.606782	0.169023	0.686745	0.606629	0.273808	0.639431
3.09041	0.569963	0.16897	0.715837	0.608258	0.273437	0.609852
3.09075	0.538832	0.168916	0.763826	0.609745	0.273512	0.580877
3.09109	0.511783	0.168861	0.80188	0.611094	0.274027	0.555048
3.09143	0.488552	0.168806	0.809299	0.61231	0.274984	0.534843
3.09177	0.473014	0.16875	0.805416	0.613396	0.276395	0.522065
3.09211	0.475477	0.168693	0.816995	0.614358	0.278276	0.517482
3.09245	0.511727	0.168635	0.842384	0.615198	0.280653	0.52066
3.09279	0.589807	0.168577	0.847869	0.615923	0.283559	0.529913
3.09313	0.693429	0.168518	0.81026	0.616534	0.287031	0.54258
3.09347	0.7902	0.168458	0.744334	0.617037	0.291112	0.555851
3.09381	0.856028	0.168397	0.675009	0.617433	0.295844	0.567853
3.09415	0.888642	0.168336	0.617032	0.617726	0.301268	0.578317
3.09449	0.90359	0.168274	0.575565	0.617917	0.307421	0.588403
3.09483	0.91485	0.168211	0.549155	0.618008	0.314327	0.600013
3.09517	0.920419	0.168148	0.534162	0.618001	0.322	0.61508
3.09551	0.912603	0.168084	0.530085	0.617897	0.330432	0.634836
3.09584	0.891769	0.16802	0.542057	0.617695	0.339594	0.658821
3.09618	0.863588	0.167954	0.576987	0.617397	0.349427	0.683896
3.09652	0.833471	0.167889	0.633571	0.617003	0.359844	0.704481
3.09686	0.805901	0.167822	0.697939	0.616512	0.37073	0.714941
3.0972	0.783768	0.167755	0.752215	0.615924	0.381942	0.71292
3.09754	0.767468	0.167687	0.790671	0.61524	0.393321	0.700681
3.09788	0.754905	0.167619	0.824075	0.614459	0.404701	0.683378
3.09822	0.742174	0.167551	0.864787	0.613581	0.415917	0.666085
3.09856	0.725321	0.167481	0.911161	0.612607	0.426819	0.651491
3.0989	0.70252	0.167411	0.94551	0.611535	0.437274	0.638974
3.09924	0.674925	0.167341	0.956915	0.610368	0.447177	0.62531
3.09958	0.645827	0.16727	0.953095	0.609105	0.456446	0.606826
3.09992	0.619268	0.167199	0.939127	0.607747	0.465031	0.581775
3.10026	0.599644	0.167127	0.908675	0.606295	0.472905	0.551322
3.1006	0.592393	0.167054	0.854984	0.604749	0.480066	0.518786
3.10094	0.603368	0.166981	0.781262	0.603111	0.486535	0.48807
3.10128	0.634743	0.166908	0.699077	0.601381	0.492348	0.462275
3.10162	0.680418	0.166834	0.617121	0.599561	0.497557	0.443
3.10196	0.727768	0.16676	0.537219	0.59765	0.502221	0.430331
3.1023	0.765532	0.166685	0.460187	0.59565	0.506406	0.423189
3.10264	0.788878	0.16661	0.389756	0.593562	0.510178	0.419685
3.10298	0.797102	0.166535	0.33356	0.591386	0.513601	0.417538
3.10332	0.789441	0.166459	0.299416	0.589121	0.516734	0.414771
3.10366	0.765375	0.166382	0.285858	0.586768	0.519626	0.410485
3.104	0.728014	0.166306	0.285296	0.584327	0.522321	0.40514
3.10434	0.684552	0.166228	0.298646	0.581797	0.524848	0.400102
3.10468	0.642849	0.166151	0.33518	0.579177	0.527227	0.396874
3.10501	0.60832	0.166073	0.391066	0.576468	0.529469	0.396534
3.10535	0.581781	0.165995	0.461321	0.573668	0.531572	0.399571
3.10569	0.559194	0.165916	0.585077	0.570776	0.533526	0.406037
3.10603	0.53575	0.165837	0.739041	0.567791	0.535314	0.415856
3.10637	0.509412	0.165758	0.836697	0.564714	0.536919	0.429098
3.10671	0.480884	0.165678	0.868608	0.561544	0.538322	0.446032
3.10705	0.453917	0.165598	0.875036	0.558281	0.539507	0.466837
3.10739	0.442601	0.165518	0.894174	0.554927	0.54047	0.491093
3.10773	0.483335	0.165437	0.939696	0.551481	0.541214	0.51738
3.10807	0.598967	0.165356	0.96413	0.547947	0.541753	0.543422
3.10841	0.739751	0.165275	0.954126	0.544327	0.542113	0.566889
3.10875	0.837912	0.165193	0.918223	0.540625	0.54233	0.586379
3.10909	0.871194	0.165111	0.87346	0.536847	0.542443	0.601832
3.10943	0.860998	0.165029	0.835902	0.533	0.542498	0.614073
3.10977	0.849005	0.164947	0.796772	0.529089	0.542534	0.623919
3.11011	0.862591	0.164864	0.751869	0.525126	0.542587	0.631591
3.11045	0.893971	0.164781	0.704469	0.521119	0.542681	0.63683
3.11079	0.918015	0.164697	0.651506	0.517081	0.542825	0.639547
3.11113	0.919882	0.164613	0.585935	0.513025	0.543018	0.640421
3.11147	0.901482	0.164529	0.50456	0.508964	0.543243	0.640929
3.11181	0.870743	0.164445	0.418034	0.504912	0.543469	0.642766
3.11215	0.832713	0.16436	0.353275	0.500887	0.543659	0.647196
3.11249	0.789686	0.164275	0.323847	0.496904	0.543768	0.655089
3.11283	0.743444	0.16419	0.323704	0.492979	0.54375	0.667776
3.11317	0.695613	0.164105	0.367581	0.48913	0.543559	0.687379
3.11351	0.648049	0.164019	0.485835	0.485371	0.543154	0.715065
3.11385	0.603425	0.163933	0.639442	0.48172	0.542501	0.748378
3.11419	0.564339	0.163846	0.74961	0.478189	0.54157	0.78123
3.11452	0.53154	0.16376	0.810352	0.474793	0.540339	0.807698
3.11486	0.503687	0.163673	0.833823	0.471543	0.538791	0.825717
3.1152	0.478975	0.163585	0.827047	0.468449	0.536908	0.837106
3.11554	0.457812	0.163498	0.815455	0.465519	0.53467	0.845145
3.11588	0.445468	0.16341	0.815918	0.46276	0.532054	0.852517
3.11622	0.452528	0.163322	0.8087	0.460174	0.529029	0.860423
3.11656	0.491443	0.163233	0.785123	0.457765	0.52556	0.868574
3.1169	0.566758	0.163145	0.751905	0.455531	0.521606	0.875764
3.11724	0.65972	0.163056	0.706358	0.453471	0.517127	0.880644
3.11758	0.736864	0.162966	0.650539	0.451581	0.512084	0.882445
3.11792	0.784582	0.162877	0.594308	0.449855	0.506448	0.881393
3.11826	0.810956	0.162787	0.54624	0.448288	0.500201	0.878631
3.1186	0.820544	0.162696	0.507144	0.446872	0.493345	0.875869
3.11894	0.807668	0.162606	0.47195	0.445599	0.4859	0.875001
3.11928	0.768537	0.162515	0.439269	0.444462	0.47791	0.877753
3.11962	0.714163	0.162423	0.415909	0.443453	0.469441	0.885385
3.11996	0.664415	0.162332	0.405733	0.442565	0.460577	0.898437
3.1203	0.629995	0.16224	0.399142	0.441791	0.451421	0.916547
3.12064	0.609852	0.162148	0.386084	0.441128	0.442085	0.938431
3.12098	0.594101	0.162055	0.374698	0.440569	0.432687	0.962125
3.12132	0.573053	0.161962	0.382251	0.440113	0.423342	0.985504
3.12166	0.546534	0.161869	0.403528	0.439757	0.41416	1.00691
3.122	0.517617	0.161775	0.424543	0.439503	0.405236	1.0256
3.12234	0.488381	0.161681	0.440075	0.439349	0.39665	1.04185
3.12268	0.46092	0.161587	0.435344	0.4393	0.38846	1.05678
3.12302	0.436358	0.161493	0.397922	0.439359	0.380701	1.07203
3.12336	0.412705	0.161398	0.347047	0.439529	0.373389	1.08946
3.1237	0.398325	0.161302	0.323153	0.439816	0.366518	1.11074
3.12404	0.452622	0.161207	0.344422	0.440227	0.360063	1.13653
3.12437	0.602702	0.161111	0.400528	0.440765	0.353988	1.16563
3.12471	0.748189	0.161014	0.4701	0.441439	0.348249	1.1946
3.12505	0.832815	0.160918	0.528408	0.442253	0.342798	1.21881
3.12539	0.878298	0.16082	0.564388	0.443213	0.337586	1.23487
3.12573	0.904318	0.160723	0.580578	0.444323	0.33257	1.24242
3.12607	0.916817	0.160625	0.582421	0.445586	0.327711	1.24368
3.12641	0.916655	0.160527	0.57546	0.447005	0.322977	1.24123
3.12675	0.901299	0.160429	0.562186	0.448581	0.318346	1.23677
3.12709	0.87201	0.16033	0.537399	0.450313	0.313803	1.23102
3.12743	0.832302	0.160231	0.492581	0.452198	0.30934	1.22406
3.12777	0.786363	0.160131	0.427408	0.454232	0.304958	1.21547
3.12811	0.739486	0.160031	0.35285	0.456408	0.300664	1.20459
3.12845	0.695781	0.159931	0.282268	0.45872	0.296469	1.19083
3.12879	0.6566	0.15983	0.226278	0.461155	0.292386	1.17384
3.12913	0.620907	0.159729	0.199294	0.463704	0.288431	1.15344
3.12947	0.587054	0.159628	0.214003	0.466351	0.284617	1.12943
3.12981	0.554497	0.159526	0.251439	0.469084	0.280952	1.10117
3.13015	0.524043	0.159424	0.269618	0.471884	0.27744	1.0674
3.13049	0.49694	0.159322	0.250382	0.474737	0.274077	1.02656
3.13083	0.474036	0.159219	0.232951	0.477623	0.270854	0.977553
3.13117	0.456094	0.159116	0.269055	0.480525	0.267755	0.920528
3.13151	0.445071	0.159013	0.349723	0.483425	0.264763	0.857142
3.13185	0.445059	0.158909	0.444259	0.486305	0.261858	0.790141
3.13219	0.461624	0.158805	0.52895	0.489148	0.259024	0.722519
3.13253	0.498352	0.158701	0.59499	0.491937	0.256246	0.65681
3.13287	0.550661	0.158596	0.644172	0.494657	0.253513	0.594834
3.13321	0.604454	0.158491	0.677272	0.497294	0.250822	0.537754
3.13354	0.645806	0.158386	0.696118	0.499835	0.24817	0.486214
3.13388	0.670395	0.15828	0.703573	0.502269	0.245563	0.440488
3.13422	0.680634	0.158174	0.70228	0.504587	0.243008	0.400615
3.13456	0.67837	0.158068	0.695128	0.50678	0.240518	0.366462
3.1349	0.664892	0.157962	0.68489	0.508844	0.238104	0.337729
3.13524	0.643565	0.157855	0.67418	0.510775	0.23578	0.313968
3.13558	0.618548	0.157748	0.667748	0.512569	0.233558	0.294641
3.13592	0.593095	0.157641	0.673458	0.514225	0.231449	0.279192
3.13626	0.569681	0.157533	0.697449	0.515745	0.229462	0.267137
3.1366	0.549657	0.157426	0.736164	0.51713	0.227603	0.258117
3.13694	0.53134	0.157318	0.776024	0.518384	0.225876	0.251936
3.13728	0.510128	0.15721	0.805319	0.519511	0.224282	0.248555
3.13762	0.482728	0.157101	0.82385	0.520516	0.222823	0.248059
3.13796	0.450263	0.156993	0.837798	0.521406	0.221498	0.250594
3.1383	0.417027	0.156884	0.850569	0.522187	0.220305	0.256295
3.13864	0.389412	0.156775	0.861028	0.522867	0.219244	0.265197
3.13898	0.381417	0.156666	0.866107	0.523454	0.218315	0.277139
3.13932	0.421414	0.156557	0.863254	0.523957	0.217515	0.29168
3.13966	0.522549	0.156447	0.851005	0.524384	0.216844	0.308038
3.14	0.644519	0.156338	0.82858	0.524744	0.216299	0.325132
3.14034	0.735912	0.156228	0.796345	0.525046	0.215877	0.341741
3.14068	0.783451	0.156118	0.756444	0.525299	0.215577	0.356739
3.14102	0.803249	0.156008	0.711809	0.525512	0.215394	0.369316
3.14136	0.814517	0.155899	0.664547	0.525695	0.215323	0.379108
3.1417	0.828539	0.155789	0.616648	0.525856	0.215358	0.386281
3.14204	0.845772	0.155678	0.572529	0.526003	0.215491	0.391651
3.14238	0.85852	0.155568	0.539638	0.526146	0.215712	0.396798
3.14272	0.859201	0.155458	0.526979	0.526292	0.21601	0.404024
3.14305	0.846075	0.155348	0.542677	0.52645	0.216373	0.41596
3.14339	0.821203	0.155238	0.587404	0.526627	0.216789	0.434772
3.14373	0.786347	0.155128	0.646534	0.526829	0.217249	0.461106
3.14407	0.743081	0.155018	0.699064	0.527065	0.217744	0.493401
3.14441	0.694401	0.154908	0.737664	0.52734	0.218271	0.528328
3.14475	0.644329	0.154798	0.762898	0.527661	0.218825	0.56233
3.14509	0.596942	0.154688	0.773251	0.528032	0.219403	0.593199
3.14543	0.55587	0.154578	0.779063	0.528458	0.220004	0.620582
3.14577	0.523079	0.154468	0.79291	0.528945	0.220621	0.645395
3.14611	0.497733	0.154359	0.811367	0.529495	0.221248	0.668843
3.14645	0.477128	0.154249	0.822625	0.530113	0.221875	0.691696
3.14679	0.458568	0.15414	0.81417	0.530799	0.222493	0.714025
3.14713	0.440466	0.154031	0.777447	0.531557	0.223091	0.735307
3.14747	0.423027	0.153922	0.714041	0.532388	0.223662	0.754706
3.14781	0.408759	0.153813	0.632116	0.533291	0.2242	0.771366
3.14815	0.402271	0.153705	0.539521	0.534268	0.224703	0.784629
3.14849	0.409572	0.153597	0.445912	0.535316	0.22517	0.794146
3.14883	0.437144	0.153489	0.367362	0.536434	0.225603	0.799891
3.14917	0.487837	0.153381	0.3203	0.53762	0.226007	0.80213
3.14951	0.553421	0.153274	0.303208	0.53887	0.226387	0.801341
3.14985	0.615958	0.153166	0.293939	0.540181	0.226747	0.798077
3.15019	0.662017	0.15306	0.275707	0.541549	0.227093	0.792814
3.15053	0.690518	0.152953	0.29677	0.542968	0.227429	0.785839
3.15087	0.705685	0.152847	0.457301	0.544432	0.227757	0.777283
3.15121	0.709096	0.152742	0.678171	0.545936	0.228079	0.767294
3.15155	0.698608	0.152636	0.819201	0.547473	0.228395	0.756236
3.15189	0.672417	0.152532	0.855235	0.549034	0.228702	0.744758
3.15223	0.63557	0.152427	0.853321	0.550614	0.228998	0.733654
3.15257	0.599256	0.152323	0.868131	0.552204	0.22928	0.723589
3.1529	0.570884	0.15222	0.904794	0.553796	0.229543	0.714818
3.15324	0.550789	0.152117	0.93574	0.555383	0.229783	0.707033
3.15358	0.53582	0.152015	0.930962	0.556955	0.229995	0.699385
3.15392	0.520472	0.151913	0.889152	0.558506	0.230173	0.690685
3.15426	0.501215	0.151812	0.839045	0.560026	0.230311	0.67971
3.1546	0.478885	0.151711	0.808789	0.56151	0.230402	0.665533
3.15494	0.455444	0.151611	0.800372	0.562948	0.230441	0.647791
3.15528	0.432191	0.151512	0.791646	0.564334	0.23042	0.626823
3.15562	0.410166	0.151413	0.765025	0.565662	0.230332	0.603627
3.15596	0.390305	0.151315	0.728479	0.566925	0.230172	0.579657
3.1563	0.372777	0.151217	0.693588	0.568117	0.229932	0.556481
3.15664	0.356488	0.151121	0.659037	0.569234	0.229605	0.535419
3.15698	0.342682	0.151025	0.625669	0.570271	0.229185	0.51729
3.15732	0.347139	0.15093	0.596197	0.571225	0.228665	0.502314
3.15766	0.398479	0.150835	0.56724	0.57209	0.22804	0.490186
3.158	0.489904	0.150741	0.535129	0.572867	0.227305	0.480249
3.15834	0.578659	0.150649	0.498161	0.573551	0.226456	0.471697
3.15868	0.64142	0.150557	0.45424	0.574141	0.225489	0.463765
3.15902	0.680456	0.150466	0.403649	0.574638	0.224402	0.455882
3.15936	0.702401	0.150375	0.351647	0.57504	0.223194	0.447753
3.1597	0.711918	0.150286	0.305554	0.575348	0.221864	0.439368
3.16004	0.712595	0.150198	0.270499	0.575562	0.220412	0.430958
3.16038	0.706187	0.15011	0.248708	0.575685	0.218839	0.422897
3.16072	0.693413	0.150024	0.24457	0.575717	0.217147	0.415601
3.16106	0.675047	0.149938	0.270588	0.575661	0.215339	0.40944
3.1614	0.652089	0.149854	0.33822	0.57552	0.213416	0.404675
3.16174	0.625801	0.149771	0.436836	0.575296	0.211384	0.401427
3.16208	0.597479	0.149688	0.533453	0.574993	0.209246	0.399654
3.16241	0.56804	0.149607	0.598843	0.574614	0.20701	0.399112
3.16275	0.537935	0.149527	0.63028	0.574164	0.204681	0.399326
3.16309	0.507458	0.149448	0.644239	0.573645	0.202268	0.399598
3.16343	0.477167	0.149371	0.657117	0.573061	0.199781	0.399076
3.16377	0.447924	0.149294	0.67921	0.572418	0.19723	0.396892
3.16411	0.420646	0.149219	0.711636	0.571719	0.194627	0.392343
3.16445	0.396286	0.149145	0.740857	0.570968	0.191987	0.385059
3.16479	0.376194	0.149072	0.751544	0.570169	0.189325	0.3751
3.16513	0.362508	0.149001	0.746595	0.569327	0.186656	0.362962
3.16547	0.358411	0.148931	0.736552	0.568445	0.183996	0.349465
3.16581	0.368053	0.148862	0.72356	0.567528	0.181362	0.33558
3.16615	0.395129	0.148795	0.707781	0.566578	0.178769	0.322241
3.16649	0.439253	0.148729	0.691433	0.5656	0.176233	0.310186
3.16683	0.49294	0.148665	0.675388	0.564597	0.173767	0.299863
3.16717	0.544506	0.148602	0.659423	0.563572	0.171385	0.291415
3.16751	0.585527	0.148541	0.642256	0.562527	0.169097	0.284725
3.16785	0.614332	0.148481	0.620902	0.561466	0.166914	0.279503
3.16819	0.632707	0.148423	0.591456	0.560391	0.164842	0.275384
3.16853	0.641888	0.148366	0.550858	0.559304	0.16289	0.272015
3.16887	0.641807	0.148311	0.499355	0.558207	0.16106	0.26912
3.16921	0.632083	0.148258	0.441793	0.5571	0.159358	0.266532
3.16955	0.613177	0.148206	0.385774	0.555986	0.157784	0.264189
3.16989	0.587219	0.148157	0.33735	0.554866	0.156341	0.262116
3.17023	0.557617	0.148109	0.298963	0.553739	0.155027	0.260387
3.17057	0.52748	0.148062	0.27148	0.552606	0.153842	0.259094
3.17091	0.498449	0.148018	0.257423	0.551468	0.152784	0.25832
3.17125	0.470929	0.147975	0.261376	0.550324	0.15185	0.25811
3.17158	0.444762	0.147935	0.28633	0.549174	0.151036	0.258456
3.17192	0.419671	0.147896	0.333949	0.548018	0.150339	0.259296
3.17226	0.395881	0.14786	0.403966	0.546854	0.149753	0.26053
3.1726	0.374605	0.147825	0.484623	0.545683	0.149273	0.262057
3.17294	0.35797	0.147792	0.556593	0.544503	0.148893	0.263816
3.17328	0.348751	0.147762	0.603401	0.543313	0.148608	0.265825
3.17362	0.350291	0.147734	0.618036	0.542112	0.148412	0.268179
3.17396	0.366819	0.147707	0.613608	0.5409	0.148298	0.270991
3.1743	0.402536	0.147683	0.614627	0.539676	0.14826	0.274274
3.17464	0.456732	0.147662	0.629539	0.538438	0.148293	0.277796
3.17498	0.519272	0.147642	0.649249	0.537187	0.148389	0.280998
3.17532	0.57519	0.147625	0.664775	0.535921	0.148542	0.283036
3.17566	0.615064	0.14761	0.674526	0.534641	0.148745	0.282978
3.176	0.63887	0.147598	0.679938	0.533346	0.148992	0.280107
3.17634	0.651514	0.147588	0.680851	0.532036	0.149275	0.274231
3.17668	0.6582	0.147581	0.676286	0.530712	0.149585	0.265818
3.17702	0.662846	0.147576	0.665961	0.529375	0.149916	0.25588
3.17736	0.667597	0.147574	0.649961	0.528025	0.150257	0.245651
3.1777	0.672616	0.147574	0.628326	0.526663	0.1506	0.236214
3.17804	0.676493	0.147577	0.601382	0.525291	0.150933	0.228277
3.17838	0.67731	0.147582	0.569885	0.52391	0.151246	0.222142
3.17872	0.673617	0.147591	0.534709	0.522523	0.151529	0.217807
3.17906	0.664659	0.147602	0.496707	0.521131	0.15177	0.21512
3.1794	0.650035	0.147616	0.456707	0.519737	0.151956	0.213905
3.17974	0.629454	0.147633	0.415385	0.518343	0.152078	0.214021
3.18008	0.602925	0.147652	0.373496	0.516953	0.152122	0.215363
3.18042	0.57129	0.147675	0.332675	0.515568	0.152078	0.217822
3.18076	0.536721	0.147701	0.296015	0.514191	0.151932	0.221241
3.1811	0.502608	0.147729	0.26698	0.512827	0.151675	0.225396
3.18143	0.4724	0.147761	0.246781	0.511477	0.151293	0.230008
3.18177	0.447932	0.147796	0.233561	0.510144	0.150776	0.234785
3.18211	0.428791	0.147834	0.224797	0.508832	0.150111	0.239488
3.18245	0.413226	0.147875	0.219512	0.507543	0.149289	0.24399
3.18279	0.399364	0.14792	0.218162	0.506281	0.148298	0.248336
3.18313	0.385758	0.147968	0.221474	0.505046	0.147131	0.252772
3.18347	0.37154	0.148019	0.229728	0.503843	0.145781	0.257766
3.18381	0.356585	0.148073	0.242904	0.502673	0.144247	0.264001
3.18415	0.341644	0.148131	0.260647	0.501537	0.142538	0.272296
3.18449	0.328203	0.148193	0.281073	0.500439	0.14067	0.283411
3.18483	0.318153	0.148258	0.300444	0.499377	0.138676	0.297727
3.18517	0.313592	0.148326	0.316211	0.498355	0.136607	0.314971
3.18551	0.316977	0.148398	0.330914	0.497372	0.134534	0.334192
3.18585	0.331114	0.148474	0.351182	0.496429	0.132557	0.354068
3.18619	0.35776	0.148554	0.380698	0.495526	0.1308	0.373349
3.18653	0.394766	0.148637	0.41577	0.494663	0.129407	0.391165
3.18687	0.43521	0.148724	0.449292	0.493838	0.128539	0.407102
3.18721	0.471134	0.148814	0.476199	0.493051	0.128353	0.42109
3.18755	0.497979	0.148909	0.494869	0.492301	0.12899	0.433228
3.18789	0.515131	0.149007	0.50602	0.491586	0.130549	0.443629
3.18823	0.523651	0.14911	0.511331	0.490904	0.133076	0.452336
3.18857	0.524394	0.149216	0.512376	0.490253	0.136558	0.4593
3.18891	0.517601	0.149327	0.509888	0.48963	0.140919	0.464424
3.18925	0.503593	0.149441	0.503641	0.489035	0.146043	0.46761
3.18959	0.483838	0.14956	0.492914	0.488463	0.151785	0.468799
3.18993	0.461262	0.149682	0.477053	0.487912	0.157994	0.467979
3.19027	0.439236	0.149809	0.455794	0.48738	0.164528	0.46517
3.19061	0.420217	0.14994	0.429417	0.486863	0.171263	0.460401
3.19094	0.405311	0.150076	0.39881	0.486358	0.178098	0.453697
3.19128	0.39431	0.150215	0.365357	0.485864	0.184954	0.445089
3.19162	0.385673	0.150359	0.330635	0.485376	0.191759	0.434641
3.19196	0.377299	0.150507	0.296138	0.484892	0.198446	0.422497
3.1923	0.367835	0.15066	0.263205	0.48441	0.204938	0.408927
3.19264	0.357062	0.150817	0.233142	0.483927	0.211142	0.39436
3.19298	0.345362	0.150979	0.207298	0.483441	0.216954	0.379374
3.19332	0.333203	0.151145	0.186912	0.482948	0.222262	0.364637
3.19366	0.320986	0.151315	0.172666	0.482448	0.22696	0.350802
3.194	0.309043	0.151491	0.164185	0.481937	0.230964	0.338394
3.19434	0.29764	0.15167	0.160044	0.481415	0.234222	0.327726
3.19468	0.286989	0.151855	0.158416	0.480879	0.236725	0.31887
3.19502	0.277324	0.152044	0.157951	0.480328	0.238509	0.31169
3.19536	0.269044	0.152238	0.158424	0.47976	0.239648	0.305903
3.1957	0.262894	0.152436	0.161037	0.479175	0.240247	0.301165
3.19604	0.26005	0.152639	0.168125	0.47857	0.24043	0.29714
3.19638	0.261937	0.152847	0.181959	0.477946	0.240321	0.293563
3.19672	0.269674	0.15306	0.203147	0.4773	0.240033	0.290266
3.19706	0.2834	0.153278	0.230087	0.476633	0.239657	0.28717
3.1974	0.302006	0.1535	0.259901	0.475943	0.239254	0.284247
3.19774	0.32352	0.153727	0.289711	0.47523	0.23885	0.281469
3.19808	0.345796	0.15396	0.317358	0.474493	0.238433	0.278782
3.19842	0.36707	0.154197	0.34167	0.473733	0.237956	0.276116
3.19876	0.386188	0.154439	0.362564	0.472948	0.237348	0.273419
3.1991	0.402566	0.154686	0.380976	0.472138	0.236518	0.270684
3.19944	0.416015	0.154938	0.398424	0.471303	0.235381	0.26795
3.19978	0.426559	0.155195	0.416324	0.470444	0.233862	0.265277
3.20011	0.434283	0.155457	0.435406	0.469559	0.231921	0.262722
3.20045	0.43925	0.155725	0.455424	0.468649	0.22955	0.260321
3.20079	0.441474	0.155997	0.475159	0.467714	0.226783	0.258092
3.20113	0.440933	0.156274	0.492767	0.466753	0.223685	0.256033
3.20147	0.437597	0.156557	0.50638	0.465768	0.220343	0.254133
3.20181	0.43147	0.156844	0.514655	0.464759	0.216856	0.252375
3.20215	0.422644	0.157137	0.516983	0.463725	0.213321	0.250744
3.20249	0.411374	0.157435	0.513457	0.462667	0.209824	0.249238
3.20283	0.398134	0.157738	0.504734	0.461586	0.20643	0.247874
3.20317	0.383601	0.158046	0.491815	0.460481	0.203187	0.246699
3.20351	0.368513	0.158359	0.475772	0.459354	0.200118	0.245786
3.20385	0.35349	0.158678	0.457556	0.458205	0.197227	0.245223
3.20419	0.33895	0.159001	0.437959	0.457035	0.194504	0.245088
3.20453	0.325182	0.15933	0.417683	0.455844	0.191927	0.245434
3.20487	0.312512	0.159665	0.397427	0.454633	0.189466	0.246264
3.20521	0.301437	0.160004	0.377903	0.453404	0.187089	0.247518
3.20555	0.2927	0.160349	0.359828	0.452156	0.184762	0.249075
3.20589	0.287297	0.160699	0.343893	0.45089	0.182456	0.250755
3.20623	0.286427	0.161054	0.330773	0.449608	0.180142	0.25234
3.20657	0.291279	0.161414	0.321017	0.448311	0.1778	0.2536
3.20691	0.302633	0.16178	0.314921	0.446999	0.175415	0.254325
3.20725	0.320385	0.162151	0.3125	0.445673	0.172981	0.254351
3.20759	0.343269	0.162527	0.31365	0.444335	0.170494	0.253579
3.20793	0.369009	0.162909	0.318289	0.442985	0.167961	0.251982
3.20827	0.394928	0.163295	0.326391	0.441625	0.165391	0.249598
3.20861	0.418732	0.163687	0.337932	0.440255	0.162798	0.246521
3.20895	0.439039	0.164085	0.352839	0.438877	0.1602	0.242879
3.20929	0.455403	0.164487	0.370932	0.437492	0.157618	0.238814
3.20962	0.468017	0.164895	0.391864	0.4361	0.155075	0.234467
3.20996	0.477346	0.165308	0.41499	0.434704	0.152595	0.229969
3.2103	0.483869	0.165726	0.439228	0.433303	0.150204	0.225431
3.21064	0.487928	0.166149	0.463096	0.431901	0.14793	0.220946
3.21098	0.489644	0.166578	0.485024	0.430497	0.145801	0.216593
3.21132	0.488908	0.167012	0.503839	0.429092	0.143841	0.212439
3.21166	0.485428	0.167451	0.519113	0.42769	0.142077	0.208538
3.212	0.478861	0.167895	0.531125	0.426289	0.140532	0.204937
3.21234	0.468998	0.168345	0.540524	0.424892	0.139225	0.201676
3.21268	0.45602	0.1688	0.547984	0.423501	0.138172	0.198786
3.21302	0.440657	0.169259	0.554029	0.422115	0.137383	0.196288
3.21336	0.424089	0.169724	0.558994	0.420737	0.136866	0.194193
3.2137	0.407507	0.170194	0.56306	0.419368	0.136621	0.192505
3.21404	0.391658	0.17067	0.566285	0.41801	0.136641	0.191218
3.21438	0.376743	0.17115	0.568653	0.416662	0.136917	0.190322
3.21472	0.362686	0.171635	0.570105	0.415327	0.13743	0.189802
3.21506	0.349519	0.172125	0.570583	0.414006	0.138158	0.18964
3.2154	0.337669	0.172621	0.570085	0.4127	0.139071	0.189813
3.21574	0.328104	0.173121	0.568708	0.41141	0.14013	0.190296
3.21608	0.322304	0.173626	0.566621	0.410137	0.141292	0.191058
3.21642	0.322015	0.174137	0.564011	0.408882	0.142502	0.19207
3.21676	0.328709	0.174652	0.561052	0.407646	0.143701	0.193306
3.2171	0.342861	0.175172	0.557933	0.40643	0.144824	0.194744
3.21744	0.363336	0.175697	0.554859	0.405234	0.145811	0.196374
3.21778	0.387391	0.176226	0.552002	0.404059	0.146609	0.198195
3.21812	0.411417	0.176761	0.549447	0.402906	0.147192	0.200215
3.21846	0.432178	0.1773	0.547174	0.401775	0.147568	0.202451
3.2188	0.447807	0.177844	0.545076	0.400666	0.147794	0.204926
3.21914	0.458023	0.178392	0.542992	0.39958	0.147986	0.20767
3.21947	0.463659	0.178945	0.540758	0.398517	0.148316	0.210714
3.21981	0.466046	0.179503	0.538246	0.397477	0.149004	0.214096
3.22015	0.466563	0.180065	0.535387	0.396459	0.150293	0.217851
3.22049	0.46638	0.180632	0.532153	0.395464	0.15242	0.222016
3.22083	0.466326	0.181203	0.528541	0.394492	0.155576	0.226625
3.22117	0.466853	0.181779	0.524566	0.393541	0.15988	0.231705
3.22151	0.468086	0.182359	0.520263	0.392611	0.165355	0.23728
3.22185	0.469936	0.182943	0.515681	0.391702	0.171931	0.243367
3.22219	0.472211	0.183531	0.510859	0.390814	0.179447	0.249973
3.22253	0.474687	0.184124	0.505818	0.389944	0.187678	0.257098
3.22287	0.47712	0.18472	0.500554	0.389093	0.196361	0.264733
3.22321	0.479234	0.185321	0.495039	0.38826	0.205219	0.272862
3.22355	0.480696	0.185926	0.48923	0.387444	0.213994	0.281459
3.22389	0.481117	0.186534	0.483088	0.386643	0.22247	0.290489
3.22423	0.480082	0.187147	0.476593	0.385857	0.230486	0.299911
3.22457	0.477231	0.187763	0.469753	0.385085	0.237943	0.30968
3.22491	0.472347	0.188383	0.462619	0.384326	0.244799	0.31975
3.22525	0.465434	0.189007	0.455319	0.383579	0.251056	0.330074
3.22559	0.456736	0.189634	0.448057	0.382842	0.256741	0.340601
3.22593	0.446693	0.190264	0.441077	0.382115	0.261891	0.351282
3.22627	0.435862	0.190899	0.434629	0.381397	0.266536	0.362066
3.22661	0.424838	0.191536	0.428951	0.380687	0.270691	0.372909
3.22695	0.414194	0.192177	0.424265	0.379983	0.274355	0.383777
3.22729	0.404444	0.192821	0.420752	0.379286	0.277512	0.394647
3.22763	0.396027	0.193468	0.418538	0.378595	0.280146	0.405507
3.22797	0.389301	0.194118	0.41768	0.377908	0.282253	0.416348
3.22831	0.384544	0.194771	0.418174	0.377225	0.283853	0.427166
3.22865	0.381939	0.195427	0.419939	0.376546	0.285005	0.437953
3.22898	0.381567	0.196086	0.42281	0.375869	0.285807	0.448699
3.22932	0.383379	0.196748	0.426573	0.375195	0.286385	0.459398
3.22966	0.387192	0.197412	0.431	0.374524	0.286883	0.470039
3.23	0.392681	0.198079	0.435867	0.373854	0.287432	0.480619
3.23034	0.399402	0.198748	0.440948	0.373186	0.288135	0.491134
3.23068	0.406821	0.199419	0.44603	0.372519	0.289048	0.501578
3.23102	0.414354	0.200093	0.45094	0.371854	0.29018	0.511943
3.23136	0.421432	0.200768	0.455546	0.37119	0.291497	0.522215
3.2317	0.427558	0.201446	0.459726	0.370527	0.292933	0.532378
3.23204	0.43237	0.202126	0.46333	0.369866	0.294411	0.542415
3.23238	0.435691	0.202808	0.466179	0.369207	0.295851	0.552315
3.23272	0.43754	0.203491	0.4681	0.36855	0.297181	0.562075
3.23306	0.43811	0.204176	0.46896	0.367895	0.298343	0.5717
3.2334	0.437711	0.204863	0.468699	0.367242	0.299294	0.581197
3.23374	0.436688	0.205551	0.467352	0.366592	0.300006	0.590577
3.23408	0.435357	0.206241	0.46502	0.365946	0.300463	0.599852
3.23442	0.433952	0.206931	0.461827	0.365303	0.300656	0.609035
3.23476	0.432613	0.207623	0.457872	0.364664	0.300585	0.618146
3.2351	0.43139	0.208316	0.453218	0.364029	0.30025	0.627223
3.23544	0.430261	0.20901	0.447909	0.3634	0.299654	0.636328
3.23578	0.429155	0.209705	0.441971	0.362776	0.298801	0.645546
3.23612	0.42797	0.210401	0.435399	0.362158	0.297694	0.65498
3.23646	0.426599	0.211097	0.428154	0.361546	0.296337	0.664729
3.2368	0.424944	0.211794	0.420186	0.360942	0.294732	0.674868
3.23714	0.422937	0.212492	0.411469	0.360345	0.292887	0.685418
3.23748	0.420552	0.21319	0.402023	0.359756	0.290809	0.696327
3.23782	0.417811	0.213888	0.3919	0.359176	0.288507	0.707452
3.23815	0.414788	0.214586	0.381162	0.358605	0.285995	0.718566
3.23849	0.411603	0.215285	0.36985	0.358043	0.283291	0.729387
3.23883	0.408415	0.215983	0.357995	0.357492	0.280411	0.739616
3.23917	0.405411	0.216682	0.345647	0.356951	0.277379	0.74899
3.23951	0.40279	0.21738	0.33292	0.356421	0.274216	0.757321
3.23985	0.400744	0.218078	0.319977	0.355903	0.270946	0.764515
3.24019	0.399441	0.218776	0.307001	0.355397	0.267594	0.770561
3.24053	0.399008	0.219473	0.294155	0.354904	0.264184	0.775507
3.24087	0.399524	0.22017	0.281573	0.354423	0.260739	0.779431
3.24121	0.401005	0.220867	0.26938	0.353956	0.257283	0.782426
3.24155	0.403405	0.221562	0.257702	0.353503	0.253835	0.784584
3.24189	0.406624	0.222257	0.246682	0.353064	0.250417	0.786003
3.24223	0.410514	0.222951	0.236481	0.352639	0.247047	0.786788
3.24257	0.414902	0.223644	0.227252	0.35223	0.24374	0.787051
3.24291	0.419599	0.224336	0.219118	0.351836	0.240514	0.786916
3.24325	0.424417	0.225027	0.212183	0.351458	0.23738	0.786509
3.24359	0.429181	0.225717	0.206559	0.351096	0.23435	0.785954
3.24393	0.433733	0.226406	0.202355	0.35075	0.231437	0.785367
3.24427	0.437931	0.227093	0.199633	0.350421	0.228647	0.784846
3.24461	0.44166	0.227779	0.198391	0.35011	0.225989	0.784464
3.24495	0.444823	0.228463	0.198582	0.349816	0.223468	0.784267
3.24529	0.447343	0.229146	0.200135	0.34954	0.22109	0.784274
3.24563	0.449163	0.229828	0.202955	0.349283	0.218857	0.784481
3.24597	0.45024	0.230507	0.206916	0.349044	0.216771	0.784867
3.24631	0.450554	0.231186	0.211858	0.348824	0.214833	0.785405
3.24665	0.450108	0.231862	0.217592	0.348624	0.213039	0.786066
3.24699	0.448934	0.232536	0.223902	0.348443	0.211389	0.786819
3.24733	0.4471	0.233209	0.230584	0.348282	0.209878	0.787641
3.24767	0.444706	0.233879	0.237484	0.348142	0.208501	0.788508
3.248	0.441876	0.234548	0.244518	0.348022	0.20725	0.789403
3.24834	0.438754	0.235215	0.251648	0.347924	0.20612	0.790308
3.24868	0.435488	0.235879	0.25884	0.347847	0.205101	0.791211
3.24902	0.432215	0.236541	0.266036	0.347792	0.204184	0.792101
3.24936	0.429054	0.237201	0.273174	0.347759	0.203362	0.79297
3.2497	0.4261	0.237859	0.280193	0.347748	0.202624	0.793809
3.25004	0.423421	0.238514	0.287022	0.34776	0.201962	0.794612
3.25038	0.421067	0.239167	0.293568	0.347795	0.201367	0.795372
3.25072	0.419071	0.239818	0.299704	0.347853	0.20083	0.796079
3.25106	0.417462	0.240466	0.305289	0.347935	0.200344	0.796725
3.2514	0.416264	0.241111	0.310182	0.34804	0.1999	0.7973
3.25174	0.415505	0.241754	0.314269	0.34817	0.199491	0.797792
3.25208	0.415208	0.242394	0.317479	0.348323	0.199109	0.798188
3.25242	0.415396	0.243032	0.31978	0.348501	0.198749	0.798476
3.25276	0.416083	0.243667	0.321151	0.348702	0.198404	0.798645
3.2531	0.417267	0.244299	0.321572	0.348928	0.198068	0.798684
3.25344	0.418927	0.244928	0.321049	0.349179	0.197735	0.798583
3.25378	0.421012	0.245554	0.319625	0.349453	0.197399	0.798334
3.25412	0.423447	0.246177	0.317379	0.349752	0.197056	0.797931
3.25446	0.426134	0.246797	0.314403	0.350074	0.196702	0.797376
3.2548	0.428959	0.247414	0.310783	0.35042	0.196331	0.79667
3.25514	0.431804	0.248028	0.306588	0.350789	0.19594	0.795822
3.25548	0.434556	0.248638	0.301866	0.351181	0.195527	0.794846
3.25582	0.437117	0.249246	0.296667	0.351596	0.19509	0.793759
3.25616	0.439403	0.24985	0.291061	0.352033	0.194627	0.792585
3.2565	0.441352	0.250451	0.285116	0.352491	0.194137	0.791352
3.25684	0.442921	0.251048	0.278886	0.35297	0.193621	0.790095
3.25718	0.444078	0.251641	0.272411	0.353469	0.193077	0.788851
3.25751	0.444805	0.252231	0.265744	0.353987	0.192508	0.787656
3.25785	0.445093	0.252818	0.258958	0.354524	0.191914	0.786545
3.25819	0.444939	0.2534	0.252135	0.355078	0.191295	0.785549
3.25853	0.444351	0.253979	0.245345	0.355649	0.190654	0.784692
3.25887	0.443349	0.254554	0.238646	0.356236	0.189992	0.783993
3.25921	0.441962	0.255125	0.232086	0.356838	0.189309	0.783465
3.25955	0.440235	0.255692	0.225709	0.357453	0.188608	0.783116
3.25989	0.43822	0.256254	0.219575	0.358081	0.187889	0.782947
3.26023	0.435979	0.256812	0.213768	0.358721	0.187154	0.782957
3.26057	0.43358	0.257366	0.208378	0.359371	0.186404	0.78314
3.26091	0.431095	0.257916	0.20347	0.36003	0.185641	0.783485
3.26125	0.428594	0.258461	0.199078	0.360698	0.184866	0.783982
3.26159	0.426143	0.259001	0.195241	0.361372	0.184082	0.784619
3.26193	0.423805	0.259537	0.192023	0.362053	0.18329	0.785386
3.26227	0.421637	0.260067	0.1895	0.362738	0.182494	0.786273
3.26261	0.419693	0.260593	0.187738	0.363426	0.181694	0.787278
3.26295	0.418025	0.261113	0.186769	0.364117	0.180895	0.7884
3.26329	0.416681	0.261628	0.186599	0.36481	0.180098	0.789637
3.26363	0.415704	0.262138	0.187223	0.365503	0.179305	0.790988
3.26397	0.415133	0.262643	0.188637	0.366196	0.17852	0.792447
3.26431	0.414996	0.263141	0.190846	0.366887	0.177743	0.794008
3.26465	0.41531	0.263634	0.19385	0.367576	0.176978	0.795663
3.26499	0.416074	0.264121	0.197621	0.368262	0.176225	0.797402
3.26533	0.417266	0.264603	0.202109	0.368943	0.175487	0.799219
3.26567	0.418843	0.265077	0.207261	0.36962	0.174763	0.801107
3.26601	0.420736	0.265546	0.213042	0.370292	0.174056	0.80306
3.26635	0.422863	0.266008	0.219441	0.370958	0.173366	0.805066
3.26668	0.425129	0.266463	0.226442	0.371617	0.172693	0.807113
3.26702	0.427435	0.266912	0.234015	0.372269	0.172039	0.809188
3.26736	0.429688	0.267354	0.242118	0.372914	0.171404	0.811278
3.2677	0.431803	0.267788	0.250716	0.37355	0.170789	0.813374
3.26804	0.433712	0.268216	0.259799	0.374179	0.170193	0.815473
3.26838	0.435362	0.268636	0.269371	0.374799	0.169617	0.817574
3.26872	0.436724	0.269048	0.279424	0.37541	0.169061	0.819678
3.26906	0.437784	0.269453	0.289916	0.376013	0.168524	0.821784
3.2694	0.438543	0.269849	0.300769	0.376607	0.168005	0.823894
3.26974	0.439016	0.270238	0.311885	0.377192	0.167504	0.826004
3.27008	0.439227	0.270618	0.32316	0.377767	0.167019	0.828111
3.27042	0.439206	0.27099	0.334475	0.378334	0.166549	0.830211
3.27076	0.438991	0.271353	0.345675	0.378892	0.16609	0.832304
3.2711	0.438621	0.271708	0.356566	0.379441	0.165641	0.834388
3.27144	0.438138	0.272053	0.366947	0.379982	0.165199	0.836463
3.27178	0.437581	0.27239	0.376643	0.380514	0.164761	0.838523
3.27212	0.43699	0.272717	0.385517	0.381037	0.164326	0.840561
3.27246	0.436402	0.273035	0.393471	0.381553	0.16389	0.842565
3.2728	0.435852	0.273343	0.400419	0.38206	0.163452	0.844523
3.27314	0.435374	0.273642	0.406285	0.38256	0.163011	0.846425
3.27348	0.434997	0.27393	0.41101	0.383052	0.162564	0.848262
3.27382	0.434746	0.274209	0.414589	0.383537	0.162112	0.850026
3.27416	0.434644	0.274477	0.417087	0.384014	0.161654	0.851715
3.2745	0.434709	0.274735	0.418605	0.384485	0.161189	0.853324
3.27484	0.434957	0.274983	0.419233	0.384948	0.160719	0.85485
3.27518	0.435402	0.275219	0.419019	0.385405	0.160243	0.856289
3.27552	0.436052	0.275445	0.417958	0.385856	0.159762	0.857638
3.27586	0.436911	0.27566	0.416007	0.3863	0.159277	0.858897
3.27619	0.437981	0.275864	0.413083	0.386738	0.158788	0.860068
3.27653	0.439258	0.276057	0.409068	0.387169	0.158296	0.861155
3.27687	0.440732	0.276239	0.403831	0.387595	0.1578	0.862163
3.27721	0.44239	0.276409	0.397299	0.388014	0.157301	0.863097
3.27755	0.44421	0.276567	0.389518	0.388427	0.156799	0.863959
3.27789	0.446164	0.276715	0.380701	0.388834	0.156295	0.864752
3.27823	0.448217	0.27685	0.3712	0.389234	0.155788	0.865476
3.27857	0.450333	0.276973	0.361429	0.389628	0.15528	0.866129
3.27891	0.452467	0.277085	0.351769	0.390016	0.15477	0.866711
3.27925	0.454578	0.277185	0.34252	0.390397	0.154258	0.867225
3.27959	0.45662	0.277272	0.333921	0.390772	0.153747	0.867672
3.27993	0.458552	0.277348	0.3262	0.391139	0.153236	0.868054
3.28027	0.460335	0.277412	0.319587	0.3915	0.152727	0.868374
3.28061	0.46194	0.277463	0.314275	0.391853	0.152219	0.868634
3.28095	0.463345	0.277503	0.310374	0.392198	0.151715	0.868837
3.28129	0.464535	0.27753	0.307906	0.392536	0.151215	0.868984
3.28163	0.465506	0.277545	0.306861	0.392866	0.150719	0.869077
3.28197	0.466261	0.277547	0.307245	0.393187	0.150229	0.869119
3.28231	0.466812	0.277538	0.309132	0.3935	0.149743	0.869113
3.28265	0.467178	0.277516	0.312662	0.393805	0.149263	0.869059
3.28299	0.467382	0.277483	0.318027	0.3941	0.148788	0.868956
3.28333	0.46745	0.277437	0.325432	0.394386	0.148318	0.868802
3.28367	0.467409	0.277379	0.335071	0.394663	0.147854	0.868595
3.28401	0.467285	0.277309	0.347082	0.39493	0.147395	0.86833
3.28435	0.467103	0.277227	0.361499	0.395187	0.146942	0.868005
3.28469	0.466889	0.277133	0.378199	0.395434	0.146495	0.867618
3.28503	0.466662	0.277028	0.396856	0.395671	0.146055	0.867169
3.28537	0.466443	0.276911	0.416943	0.395898	0.145621	0.86666
3.28571	0.466247	0.276782	0.437782	0.396114	0.145195	0.866091
3.28604	0.46609	0.276642	0.458636	0.39632	0.144777	0.865467
3.28638	0.465984	0.276491	0.478824	0.396516	0.144368	0.864793
3.28672	0.465941	0.276328	0.497794	0.396701	0.143968	0.864072
3.28706	0.465973	0.276154	0.51515	0.396875	0.143578	0.863311
3.2874	0.466087	0.275969	0.530621	0.39704	0.143197	0.862513
3.28774	0.466289	0.275774	0.544026	0.397194	0.142827	0.86168
3.28808	0.466584	0.275568	0.555252	0.397339	0.142468	0.860811
3.28842	0.466973	0.275351	0.564261	0.397474	0.142118	0.859902
3.28876	0.467456	0.275125	0.571082	0.3976	0.141779	0.858946
3.2891	0.468029	0.274888	0.575811	0.397717	0.141451	0.857935
3.28944	0.468683	0.274641	0.578595	0.397826	0.141132	0.85686
3.28978	0.469409	0.274385	0.579614	0.397927	0.140825	0.85571
3.29012	0.470192	0.274119	0.579064	0.398021	0.140529	0.854473
3.29046	0.471016	0.273844	0.577148	0.398108	0.140245	0.853139
3.2908	0.471865	0.27356	0.574077	0.398189	0.139974	0.851695
3.29114	0.472721	0.273267	0.570069	0.398266	0.139717	0.850131
3.29148	0.473566	0.272966	0.56534	0.398338	0.139474	0.848439
3.29182	0.474381	0.272656	0.560103	0.398406	0.139248	0.846617
3.29216	0.475151	0.272339	0.554559	0.398472	0.139038	0.844665
3.2925	0.47586	0.272013	0.548881	0.398536	0.138845	0.842585
3.29284	0.476497	0.27168	0.543196	0.398599	0.138671	0.840387
3.29318	0.477051	0.27134	0.537566	0.398662	0.138516	0.838076
3.29352	0.477515	0.270992	0.531979	0.398725	0.13838	0.835664
3.29386	0.477881	0.270638	0.526361	0.398791	0.138262	0.833162
3.2942	0.478146	0.270277	0.520592	0.398859	0.138164	0.830583
3.29454	0.478312	0.26991	0.514522	0.39893	0.138084	0.827944
3.29488	0.47838	0.269538	0.507984	0.399005	0.138021	0.825265
3.29521	0.478355	0.269159	0.500822	0.399084	0.137977	0.82257
3.29555	0.478246	0.268775	0.492903	0.399169	0.13795	0.819882
3.29589	0.478062	0.268386	0.484114	0.39926	0.137941	0.817226
3.29623	0.477814	0.267991	0.474368	0.399356	0.137949	0.814626
3.29657	0.477517	0.267593	0.463601	0.399458	0.137975	0.812103
3.29691	0.477184	0.26719	0.451774	0.399567	0.138019	0.80968
3.29725	0.476828	0.266782	0.438884	0.399682	0.138081	0.807381
3.29759	0.476462	0.266371	0.424966	0.399804	0.138162	0.805227
3.29793	0.476098	0.265957	0.410097	0.399931	0.138261	0.803235
3.29827	0.475745	0.265539	0.394392	0.400064	0.13838	0.801419
3.29861	0.475415	0.265118	0.377997	0.400203	0.138517	0.799789
3.29895	0.475114	0.264695	0.361095	0.400347	0.138672	0.798345
3.29929	0.474848	0.264269	0.343919	0.400494	0.138845	0.797082
3.29963	0.474624	0.26384	0.326771	0.400645	0.139034	0.79599
3.29997	0.474443	0.26341	0.310013	0.400799	0.139237	0.795053
3.30031	0.474309	0.262978	0.294054	0.400954	0.139453	0.794254
3.30065	0.474223	0.262545	0.279314	0.40111	0.13968	0.793573
3.30099	0.474186	0.26211	0.266185	0.401266	0.139917	0.792988
3.30133	0.474196	0.261674	0.255003	0.401421	0.14016	0.792475
3.30167	0.474251	0.261238	0.24603	0.401573	0.140408	0.792007
3.30201	0.474346	0.260801	0.239444	0.401722	0.140659	0.791556
3.30235	0.474478	0.260364	0.23534	0.401867	0.140912	0.791097
3.30269	0.474639	0.259926	0.233724	0.402006	0.141164	0.790603
3.30303	0.474823	0.259489	0.2345	0.402138	0.141415	0.790055
3.30337	0.475022	0.259052	0.237429	0.402263	0.141663	0.789437
3.30371	0.475226	0.258616	0.242065	0.402379	0.141906	0.788739
3.30405	0.475426	0.25818	0.247699	0.402486	0.142143	0.78795
3.30439	0.475614	0.257745	0.253379	0.402582	0.142373	0.787068
3.30472	0.475782	0.257312	0.258099	0.402667	0.142593	0.786089
3.30506	0.475924	0.25688	0.261118	0.40274	0.142803	0.785014
3.3054	0.476032	0.256449	0.262315	0.4028	0.143001	0.783846
3.30574	0.476104	0.25602	0.262364	0.402847	0.143185	0.782596
3.30608	0.476136	0.255592	0.262591	0.40288	0.143354	0.781272
3.30642	0.476127	0.255167	0.264518	0.402899	0.143506	0.77989
3.30676	0.476077	0.254744	0.269329	0.402904	0.14364	0.778461
3.3071	0.475989	0.254323	0.277524	0.402894	0.143754	0.777
3.30744	0.475863	0.253905	0.288887	0.402868	0.143848	0.775517
3.30778	0.475702	0.253489	0.30269	0.402828	0.143922	0.774022
3.30812	0.47551	0.253075	0.317928	0.402772	0.143974	0.772524
3.30846	0.475293	0.252665	0.333541	0.4027	0.144006	0.771032
3.3088	0.475054	0.252258	0.348542	0.402614	0.144017	0.769557
3.30914	0.474799	0.251853	0.362093	0.402512	0.144007	0.76811
3.30948	0.474532	0.251452	0.373542	0.402396	0.143976	0.766703
3.30982	0.474259	0.251054	0.382438	0.402264	0.143925	0.765343
3.31016	0.473984	0.250659	0.388551	0.402119	0.143853	0.76404
3.3105	0.473713	0.250268	0.391854	0.401959	0.143762	0.7628
3.31084	0.473449	0.24988	0.392473	0.401785	0.14365	0.761626
3.31118	0.473196	0.249496	0.390608	0.401597	0.143517	0.760522
3.31152	0.472957	0.249115	0.386473	0.401397	0.143364	0.759487
3.31186	0.472733	0.248739	0.380269	0.401184	0.143191	0.758518
3.3122	0.472526	0.248366	0.37218	0.400959	0.142996	0.757606
3.31254	0.472336	0.247997	0.362371	0.400722	0.142781	0.756739
3.31288	0.472161	0.247632	0.350981	0.400473	0.142546	0.755899
3.31322	0.472001	0.24727	0.338127	0.400214	0.142291	0.755066
3.31356	0.471851	0.246913	0.323922	0.399944	0.142017	0.754218
3.3139	0.471709	0.24656	0.308517	0.399664	0.141725	0.753333
3.31424	0.471572	0.246211	0.292146	0.399374	0.141417	0.752395
3.31457	0.471436	0.245866	0.275139	0.399075	0.141093	0.751386
3.31491	0.471299	0.245525	0.257908	0.398767	0.140755	0.750297
3.31525	0.471157	0.245189	0.240896	0.398451	0.140404	0.749123
3.31559	0.471007	0.244856	0.224538	0.398126	0.140041	0.747865
3.31593	0.470848	0.244528	0.209231	0.397793	0.139668	0.746529
3.31627	0.470678	0.244204	0.195325	0.397453	0.139285	0.745131
3.31661	0.470496	0.243885	0.183107	0.397105	0.138894	0.743686
3.31695	0.470302	0.243569	0.172777	0.396749	0.138494	0.742215
3.31729	0.470093	0.243258	0.164435	0.396387	0.138085	0.740738
3.31763	0.469868	0.242951	0.158079	0.396018	0.137669	0.739274
3.31797	0.469627	0.242648	0.153632	0.395642	0.137246	0.737839
3.31831	0.469369	0.242349	0.150972	0.39526	0.136815	0.736443
3.31865	0.469092	0.242055	0.149959	0.394871	0.136378	0.735094
3.31899	0.468797	0.241765	0.150449	0.394475	0.135935	0.733794
3.31933	0.468483	0.241479	0.152287	0.394073	0.135487	0.73254
3.31967	0.468151	0.241197	0.155319	0.393664	0.135035	0.731324
3.32001	0.467801	0.240919	0.159395	0.393249	0.134579	0.730135
3.32035	0.467437	0.240646	0.164363	0.392828	0.134121	0.728959
3.32069	0.46706	0.240376	0.170054	0.392399	0.133661	0.727782
3.32103	0.466673	0.240111	0.176279	0.391965	0.133201	0.726591
3.32137	0.466278	0.23985	0.182857	0.391523	0.132741	0.725376
3.32171	0.465876	0.239593	0.189663	0.391074	0.132281	0.724131
3.32205	0.46547	0.239339	0.196651	0.390618	0.131821	0.722851
3.32239	0.46506	0.23909	0.203848	0.390155	0.131362	0.721536
3.32273	0.464646	0.238845	0.211306	0.389685	0.130904	0.720185
3.32307	0.464228	0.238603	0.219053	0.389207	0.130445	0.7188
3.32341	0.463806	0.238366	0.227067	0.388721	0.129986	0.717381
3.32375	0.463377	0.238132	0.235295	0.388228	0.129525	0.715929
3.32408	0.462942	0.237902	0.24368	0.387726	0.129063	0.714445
3.32442	0.462502	0.237676	0.252176	0.387217	0.128599	0.712931
3.32476	0.462056	0.237454	0.260732	0.386699	0.128133	0.711384
3.3251	0.461606	0.237235	0.269256	0.386172	0.127665	0.709802
3.32544	0.461152	0.23702	0.277606	0.385637	0.127195	0.70818
3.32578	0.460696	0.236808	0.285595	0.385092	0.126723	0.706509
3.32612	0.460238	0.2366	0.293018	0.384539	0.12625	0.704781
3.32646	0.45978	0.236396	0.29968	0.383976	0.125775	0.702987
3.3268	0.45932	0.236195	0.305412	0.383404	0.1253	0.70112
3.32714	0.458857	0.235997	0.310082	0.382822	0.124825	0.699175
3.32748	0.458389	0.235803	0.313592	0.38223	0.124349	0.697149
3.32782	0.457913	0.235612	0.315881	0.381629	0.123873	0.695037
3.32816	0.457427	0.235424	0.316935	0.381017	0.123396	0.692837
3.3285	0.456929	0.23524	0.316789	0.380395	0.122919	0.690546
3.32884	0.456418	0.235059	0.315523	0.379763	0.122441	0.688159
3.32918	0.455893	0.234881	0.313259	0.379121	0.121963	0.685673
3.32952	0.455354	0.234706	0.310152	0.378467	0.121483	0.683086
3.32986	0.454803	0.234534	0.306403	0.377803	0.121001	0.680398
3.3302	0.454242	0.234366	0.302255	0.377129	0.120519	0.677609
3.33054	0.453672	0.2342	0.297998	0.376443	0.120035	0.674722
3.33088	0.453095	0.234037	0.29395	0.375747	0.11955	0.671739
3.33122	0.452512	0.233877	0.290433	0.37504	0.119066	0.668664
3.33156	0.451922	0.23372	0.28775	0.374322	0.118581	0.665502
3.3319	0.451325	0.233566	0.286173	0.373592	0.118098	0.662259
3.33224	0.45072	0.233414	0.285932	0.372852	0.117617	0.658945
3.33258	0.450107	0.233265	0.287217	0.372101	0.117138	0.655571
3.33292	0.449485	0.233119	0.290152	0.371339	0.116661	0.652153
3.33325	0.448853	0.232975	0.294781	0.370567	0.116189	0.648707
3.33359	0.448214	0.232835	0.301045	0.369783	0.11572	0.645247
3.33393	0.447569	0.232696	0.308778	0.368989	0.115256	0.641785
3.33427	0.446922	0.23256	0.317719	0.368185	0.114796	0.638327
3.33461	0.446276	0.232427	0.327513	0.36737	0.11434	0.634878
3.33495	0.445635	0.232295	0.337726	0.366546	0.11389	0.631439
3.33529	0.445002	0.232167	0.347867	0.365711	0.113445	0.628006
3.33563	0.444378	0.23204	0.357434	0.364867	0.113007	0.624575
3.33597	0.443766	0.231916	0.365983	0.364014	0.112575	0.621136
3.33631	0.443166	0.231794	0.373188	0.363152	0.11215	0.617679
3.33665	0.442576	0.231674	0.378884	0.362282	0.111735	0.614188
3.33699	0.441995	0.231557	0.383051	0.361403	0.11133	0.61065
3.33733	0.441422	0.231441	0.385781	0.360517	0.110936	0.607048
3.33767	0.440855	0.231328	0.387227	0.359624	0.110555	0.603369
3.33801	0.440293	0.231217	0.387574	0.358724	0.110188	0.599604
3.33835	0.439737	0.231108	0.387024	0.357817	0.109836	0.59575
3.33869	0.439188	0.231	0.385776	0.356905	0.109499	0.591808
3.33903	0.438646	0.230895	0.384021	0.355988	0.109179	0.587786
3.33937	0.438114	0.230791	0.381927	0.355067	0.108877	0.583693
3.33971	0.437591	0.23069	0.37965	0.354141	0.108591	0.579545
3.34005	0.437079	0.23059	0.377351	0.353213	0.108322	0.575357
3.34039	0.436578	0.230492	0.37521	0.352282	0.10807	0.571151
3.34073	0.436086	0.230395	0.373427	0.351349	0.107834	0.566947
3.34107	0.435599	0.2303	0.372208	0.350416	0.107614	0.56277
3.34141	0.435116	0.230207	0.371749	0.349482	0.10741	0.558643
3.34175	0.434632	0.230116	0.372224	0.348548	0.107222	0.554589
3.34209	0.434146	0.230026	0.373799	0.347615	0.107049	0.550625
3.34243	0.433657	0.229938	0.376641	0.346685	0.106892	0.546766
3.34276	0.433162	0.229851	0.380926	0.345757	0.10675	0.543022
3.3431	0.432663	0.229766	0.386809	0.344833	0.106623	0.539396
3.34344	0.43216	0.229682	0.394399	0.343912	0.106513	0.535889
3.34378	0.431656	0.2296	0.403724	0.342997	0.106418	0.532497
3.34412	0.431153	0.229519	0.414715	0.342087	0.10634	0.529213
3.34446	0.430652	0.229439	0.427171	0.341184	0.106277	0.526028
3.3448	0.430155	0.229361	0.440738	0.340288	0.10623	0.522933
3.34514	0.429661	0.229284	0.454887	0.3394	0.106198	0.519914
3.34548	0.42917	0.229208	0.468955	0.33852	0.10618	0.516961
3.34582	0.428681	0.229133	0.482234	0.337649	0.106176	0.514064
3.34616	0.428193	0.22906	0.494125	0.336789	0.106184	0.511216
3.3465	0.427704	0.228988	0.504252	0.335938	0.106203	0.508414
3.34684	0.427213	0.228917	0.512491	0.335099	0.106231	0.505659
3.34718	0.426721	0.228847	0.518908	0.334271	0.106269	0.502953
3.34752	0.426228	0.228778	0.523647	0.333455	0.106314	0.500304
3.34786	0.425735	0.22871	0.526836	0.332652	0.106367	0.497718
3.3482	0.425247	0.228644	0.52856	0.331861	0.106426	0.495203
3.34854	0.424764	0.228578	0.528871	0.331084	0.10649	0.492765
3.34888	0.424288	0.228513	0.527819	0.330321	0.106558	0.490406
3.34922	0.423821	0.228449	0.525481	0.329572	0.106632	0.488126
3.34956	0.423363	0.228386	0.521962	0.328838	0.106709	0.485922
3.3499	0.422913	0.228325	0.517395	0.328119	0.106789	0.483784
3.35024	0.42247	0.228263	0.511939	0.327414	0.106871	0.481699
3.35058	0.422032	0.228203	0.505779	0.326725	0.106956	0.479653
3.35092	0.421597	0.228144	0.499131	0.326052	0.107041	0.477627
3.35126	0.421162	0.228085	0.492229	0.325394	0.107127	0.4756
3.3516	0.420725	0.228028	0.485311	0.324752	0.107211	0.473555
3.35194	0.420287	0.227971	0.478613	0.324126	0.107294	0.471471
3.35228	0.419847	0.227914	0.472357	0.323516	0.107373	0.469335
3.35261	0.419407	0.227859	0.466753	0.322922	0.107449	0.467134
3.35295	0.418966	0.227804	0.461982	0.322344	0.10752	0.464861
3.35329	0.418526	0.22775	0.458185	0.321783	0.107587	0.462511
3.35363	0.418088	0.227697	0.455442	0.321237	0.107649	0.460086
3.35397	0.417653	0.227644	0.453772	0.320708	0.107706	0.457591
3.35431	0.417219	0.227592	0.453133	0.320194	0.107758	0.455036
3.35465	0.416785	0.22754	0.453442	0.319697	0.107805	0.452431
3.35499	0.416349	0.227489	0.454594	0.319215	0.107848	0.449787
3.35533	0.415909	0.227439	0.456474	0.318749	0.107887	0.447118
3.35567	0.415463	0.227389	0.458959	0.318299	0.107922	0.444436
3.35601	0.41501	0.22734	0.461915	0.317864	0.107953	0.441752
3.35635	0.41455	0.227291	0.465187	0.317444	0.107981	0.439081
3.35669	0.414083	0.227243	0.468603	0.317039	0.108004	0.436437
3.35703	0.41361	0.227196	0.471975	0.316649	0.108023	0.433832
3.35737	0.413133	0.227149	0.475111	0.316273	0.108038	0.431282
3.35771	0.412653	0.227102	0.47783	0.315912	0.108047	0.428801
3.35805	0.412174	0.227056	0.479973	0.315566	0.10805	0.426399
3.35839	0.411695	0.22701	0.481414	0.315233	0.108048	0.424088
3.35873	0.411218	0.226965	0.48207	0.314913	0.10804	0.42188
3.35907	0.410742	0.22692	0.481903	0.314607	0.108026	0.419782
3.35941	0.410267	0.226876	0.480922	0.314315	0.108005	0.417803
3.35975	0.409792	0.226832	0.479175	0.314035	0.10798	0.41595
3.36009	0.409315	0.226789	0.476737	0.313768	0.107949	0.414226
3.36043	0.408836	0.226745	0.473702	0.313513	0.107914	0.412629
3.36077	0.408354	0.226703	0.470168	0.31327	0.107875	0.411154
3.36111	0.407868	0.22666	0.466223	0.313039	0.107834	0.409792
3.36145	0.407381	0.226619	0.461937	0.312819	0.10779	0.408529
3.36178	0.406892	0.226577	0.457357	0.312611	0.107744	0.407351
3.36212	0.406405	0.226536	0.452506	0.312414	0.107698	0.406245
3.36246	0.405919	0.226495	0.447396	0.312227	0.107649	0.405197
3.3628	0.405437	0.226455	0.442036	0.312051	0.1076	0.404199
3.36314	0.404958	0.226414	0.436446	0.311885	0.10755	0.403239
3.36348	0.404482	0.226375	0.430661	0.311729	0.107498	0.40231
3.36382	0.404008	0.226335	0.424732	0.311582	0.107445	0.401408
3.36416	0.403534	0.226296	0.418725	0.311445	0.107391	0.400528
3.3645	0.40306	0.226257	0.412719	0.311317	0.107336	0.399671
3.36484	0.402582	0.226219	0.406799	0.311197	0.107279	0.39884
3.36518	0.402099	0.226181	0.401049	0.311086	0.107222	0.398038
3.36552	0.401611	0.226143	0.395551	0.310984	0.107164	0.397269
3.36586	0.401118	0.226106	0.390382	0.310889	0.107106	0.396536
3.3662	0.40062	0.226068	0.385611	0.310803	0.107049	0.395837
3.36654	0.400117	0.226031	0.381298	0.310723	0.106993	0.395167
3.36688	0.399612	0.225995	0.377478	0.310652	0.10694	0.394515
3.36722	0.399104	0.225959	0.374153	0.310587	0.106888	0.393872
3.36756	0.398595	0.225923	0.371289	0.310529	0.106839	0.393222
3.3679	0.398084	0.225887	0.368826	0.310478	0.106793	0.392551
3.36824	0.397571	0.225852	0.366688	0.310434	0.10675	0.391847
3.36858	0.397056	0.225817	0.364813	0.310395	0.10671	0.391097
3.36892	0.396536	0.225782	0.363157	0.310363	0.106673	0.390289
3.36926	0.39601	0.225747	0.3617	0.310337	0.106638	0.389415
3.3696	0.395479	0.225713	0.360424	0.310317	0.106606	0.38847
3.36994	0.394941	0.225679	0.359305	0.310302	0.106576	0.387453
3.37028	0.394397	0.225646	0.358296	0.310292	0.106549	0.386366
3.37062	0.393847	0.225612	0.357328	0.310288	0.106524	0.385217
3.37096	0.393292	0.225579	0.356311	0.310289	0.106502	0.384017
3.37129	0.392735	0.225547	0.355133	0.310295	0.106484	0.382781
3.37163	0.392177	0.225514	0.353673	0.310305	0.106469	0.381521
3.37197	0.391619	0.225482	0.351807	0.31032	0.106459	0.380253
3.37231	0.391063	0.22545	0.349431	0.31034	0.106454	0.378986
3.37265	0.390508	0.225419	0.346474	0.310364	0.106455	0.37773
3.37299	0.389955	0.225387	0.342895	0.310393	0.106462	0.376492
3.37333	0.389403	0.225356	0.33868	0.310426	0.106475	0.375276
3.37367	0.388852	0.225325	0.33383	0.310463	0.106495	0.374084
3.37401	0.388301	0.225295	0.328359	0.310503	0.106521	0.372918
3.37435	0.387749	0.225265	0.322298	0.310548	0.106553	0.371775
3.37469	0.387197	0.225235	0.315704	0.310597	0.106591	0.370652
3.37503	0.386644	0.225205	0.308662	0.310649	0.106634	0.369544
3.37537	0.386092	0.225176	0.301271	0.310705	0.106683	0.368445
3.37571	0.385542	0.225147	0.293631	0.310764	0.106736	0.36735
3.37605	0.384995	0.225118	0.28583	0.310827	0.106794	0.366253
3.37639	0.384453	0.22509	0.277947	0.310894	0.106857	0.36515
3.37673	0.383915	0.225061	0.270053	0.310963	0.106925	0.36404
3.37707	0.383383	0.225033	0.26222	0.311036	0.106997	0.362921
3.37741	0.382855	0.225006	0.254518	0.311113	0.107075	0.361794
3.37775	0.382333	0.224978	0.247008	0.311192	0.107159	0.360659
3.37809	0.381814	0.224951	0.239738	0.311275	0.107249	0.359517
3.37843	0.381298	0.224924	0.232746	0.31136	0.107346	0.358371
3.37877	0.380784	0.224898	0.226066	0.311448	0.10745	0.357222
3.37911	0.38027	0.224871	0.219725	0.31154	0.107561	0.356074
3.37945	0.379757	0.224845	0.213742	0.311634	0.10768	0.354931
3.37979	0.379246	0.224819	0.208125	0.311731	0.107806	0.353798
3.38013	0.378736	0.224794	0.20287	0.311831	0.10794	0.352679
3.38047	0.378228	0.224769	0.197974	0.311933	0.10808	0.351577
3.38081	0.377724	0.224743	0.193447	0.312038	0.108228	0.350495
3.38114	0.377224	0.224719	0.189317	0.312145	0.108381	0.349437
3.38148	0.376728	0.224694	0.185627	0.312255	0.108541	0.348402
3.38182	0.376238	0.22467	0.182426	0.312367	0.108708	0.34739
3.38216	0.375752	0.224646	0.179759	0.312482	0.108881	0.346401
3.3825	0.37527	0.224622	0.177671	0.312599	0.10906	0.34543
3.38284	0.374792	0.224598	0.17621	0.312718	0.109247	0.344476
3.38318	0.374317	0.224575	0.175428	0.312839	0.109441	0.343532
3.38352	0.373845	0.224552	0.175369	0.312962	0.109644	0.342593
3.38386	0.373375	0.224529	0.176062	0.313087	0.109855	0.341654
3.3842	0.372907	0.224506	0.177505	0.313214	0.110075	0.340709
3.38454	0.372442	0.224484	0.179672	0.313342	0.110306	0.339751
3.38488	0.371981	0.224461	0.182512	0.313472	0.110546	0.338774
3.38522	0.371525	0.224439	0.185961	0.313604	0.110797	0.337775
3.38556	0.371075	0.224418	0.189941	0.313737	0.111059	0.33675
3.3859	0.370631	0.224396	0.194365	0.313871	0.111331	0.335696
3.38624	0.370195	0.224374	0.199144	0.314007	0.111614	0.334614
3.38658	0.369766	0.224353	0.204193	0.314143	0.111907	0.333505
3.38692	0.369345	0.224332	0.209436	0.314281	0.112211	0.332371
3.38726	0.36893	0.224311	0.214812	0.314419	0.112524	0.331216
3.3876	0.368523	0.22429	0.220266	0.314559	0.112848	0.330043
3.38794	0.368122	0.22427	0.225743	0.314698	0.113184	0.328855
3.38828	0.367726	0.224249	0.23119	0.314838	0.11353	0.327655
3.38862	0.367336	0.224229	0.236555	0.314979	0.113888	0.326448
3.38896	0.366951	0.224209	0.241794	0.315119	0.114259	0.325237
3.3893	0.366571	0.224189	0.246872	0.31526	0.114643	0.324026
3.38964	0.366197	0.224169	0.251758	0.3154	0.115041	0.322818
3.38998	0.36583	0.22415	0.25642	0.31554	0.115455	0.321615
3.39032	0.365471	0.22413	0.260824	0.31568	0.115884	0.320421
3.39065	0.365118	0.224111	0.264935	0.315818	0.116329	0.319233
3.39099	0.364772	0.224091	0.268723	0.315957	0.116791	0.318052
3.39133	0.364434	0.224072	0.272166	0.316094	0.11727	0.316875
3.39167	0.364103	0.224053	0.275245	0.31623	0.117767	0.315702
3.39201	0.363778	0.224034	0.277946	0.316364	0.11828	0.314531
3.39235	0.363459	0.224015	0.280255	0.316497	0.118811	0.313359
3.39269	0.363145	0.223996	0.282164	0.316629	0.11936	0.312187
3.39303	0.362834	0.223978	0.283675	0.316758	0.119926	0.311011
3.39337	0.362527	0.223959	0.284798	0.316886	0.12051	0.309831
3.39371	0.362223	0.22394	0.285549	0.317011	0.121112	0.308645
3.39405	0.361923	0.223922	0.285948	0.317134	0.121734	0.307452
3.39439	0.361626	0.223904	0.286016	0.317255	0.122375	0.306255
3.39473	0.361332	0.223885	0.285775	0.317373	0.123036	0.305056
3.39507	0.361042	0.223867	0.285256	0.317488	0.123718	0.303862
3.39541	0.360756	0.223849	0.284498	0.3176	0.124423	0.302678
3.39575	0.360475	0.223831	0.283541	0.317708	0.12515	0.301513
3.39609	0.360198	0.223812	0.282429	0.317814	0.1259	0.300376
3.39643	0.359925	0.223794	0.281198	0.317915	0.126675	0.299275
3.39677	0.359655	0.223776	0.279886	0.318014	0.127473	0.298215
3.39711	0.359388	0.223758	0.278528	0.318108	0.128296	0.297205
3.39745	0.359124	0.22374	0.277162	0.318199	0.129143	0.296249
3.39779	0.358862	0.223722	0.275821	0.318285	0.130015	0.295353
3.39813	0.358601	0.223704	0.274533	0.318367	0.13091	0.294519
3.39847	0.358342	0.223686	0.273322	0.318446	0.131829	0.293748
3.39881	0.358084	0.223668	0.272207	0.318519	0.132772	0.293041
3.39915	0.357829	0.22365	0.271208	0.318588	0.133739	0.292393
3.39949	0.357575	0.223632	0.27034	0.318653	0.134729	0.291801
3.39982	0.357324	0.223614	0.269616	0.318713	0.135743	0.291256
3.40016	0.357075	0.223597	0.269038	0.318768	0.13678	0.290756
3.4005	0.35683	0.223579	0.268601	0.318819	0.13784	0.290293
3.40084	0.356588	0.223561	0.268302	0.318864	0.138925	0.289867
3.40118	0.356348	0.223543	0.268138	0.318905	0.140033	0.289475
3.40152	0.356112	0.223525	0.26811	0.318941	0.141164	0.289119
3.40186	0.355879	0.223507	0.268217	0.318972	0.142318	0.288799
3.4022	0.355647	0.223489	0.268452	0.318998	0.143494	0.288518
3.40254	0.355416	0.223471	0.268803	0.31902	0.144691	0.288278
3.40288	0.355186	0.223452	0.269255	0.319036	0.145909	0.288084
3.40322	0.354957	0.223434	0.269799	0.319048	0.147145	0.287938
3.40356	0.354728	0.223416	0.270429	0.319054	0.148399	0.287847
3.4039	0.354499	0.223398	0.271143	0.319057	0.149669	0.287813
3.40424	0.354271	0.22338	0.271931	0.319054	0.150954	0.287839
3.40458	0.354044	0.223362	0.272786	0.319047	0.152251	0.287927
3.40492	0.353818	0.223344	0.273698	0.319036	0.15356	0.288073
3.40526	0.353593	0.223325	0.274664	0.31902	0.154879	0.288275
3.4056	0.35337	0.223307	0.275684	0.319	0.156207	0.288529
3.40594	0.353147	0.223289	0.276756	0.318976	0.157543	0.288829
3.40628	0.352926	0.223271	0.277872	0.318949	0.158886	0.28917
3.40662	0.352704	0.223252	0.279023	0.318917	0.160234	0.289549
3.40696	0.352483	0.223234	0.280201	0.318882	0.161587	0.289961
3.4073	0.35226	0.223215	0.281404	0.318844	0.162944	0.290402
3.40764	0.352036	0.223197	0.282636	0.318802	0.164304	0.290869
3.40798	0.35181	0.223179	0.283902	0.318757	0.165666	0.291362
3.40832	0.351582	0.22316	0.285197	0.31871	0.167029	0.291876
3.40866	0.351352	0.223142	0.286511	0.31866	0.168393	0.292412
3.409	0.351121	0.223123	0.287832	0.318607	0.169755	0.292968
3.40934	0.350888	0.223105	0.289157	0.318553	0.171117	0.293544
3.40967	0.350654	0.223086	0.290489	0.318496	0.172476	0.29414
3.41001	0.35042	0.223068	0.291834	0.318437	0.173832	0.294756
3.41035	0.350185	0.223049	0.29319	0.318377	0.175186	0.29539
3.41069	0.34995	0.223031	0.294552	0.318315	0.176536	0.296044
3.41103	0.349715	0.223012	0.295915	0.318252	0.177882	0.296715
3.41137	0.349479	0.222994	0.297277	0.318187	0.179226	0.297404
3.41171	0.349241	0.222975	0.298639	0.318122	0.180568	0.298109
3.41205	0.349003	0.222956	0.300004	0.318056	0.181908	0.298832
3.41239	0.348762	0.222938	0.301367	0.317989	0.183248	0.299574
3.41273	0.348519	0.222919	0.30272	0.317921	0.184587	0.300334
3.41307	0.348274	0.222901	0.304055	0.317853	0.185928	0.301117
3.41341	0.348028	0.222882	0.305369	0.317785	0.18727	0.301923
3.41375	0.34778	0.222863	0.306666	0.317716	0.188614	0.302754
3.41409	0.347531	0.222845	0.307944	0.317648	0.189961	0.30361
3.41443	0.347282	0.222826	0.309197	0.317579	0.19131	0.304492
3.41477	0.347032	0.222807	0.310407	0.31751	0.192663	0.305398
3.41511	0.346784	0.222789	0.311557	0.317441	0.194018	0.306325
3.41545	0.346536	0.22277	0.312634	0.317372	0.195376	0.307269
3.41579	0.346289	0.222752	0.313637	0.317303	0.196736	0.308228
3.41613	0.346042	0.222733	0.314567	0.317235	0.198099	0.309195
3.41647	0.345795	0.222714	0.31542	0.317167	0.199463	0.310168
3.41681	0.345547	0.222696	0.316187	0.317099	0.200829	0.311141
3.41715	0.345299	0.222677	0.316856	0.317031	0.202196	0.31211
3.41749	0.34505	0.222659	0.317417	0.316964	0.203563	0.313074
3.41783	0.344799	0.22264	0.317867	0.316897	0.204931	0.31403
3.41817	0.344548	0.222622	0.318209	0.31683	0.206299	0.314978
3.41851	0.344295	0.222603	0.318446	0.316763	0.207665	0.315919
3.41885	0.344043	0.222585	0.318581	0.316697	0.209031	0.316856
3.41918	0.343791	0.222566	0.318618	0.316631	0.210393	0.317793
3.41952	0.34354	0.222548	0.318562	0.316566	0.211753	0.318734
3.41986	0.34329	0.222529	0.318426	0.3165	0.213107	0.319684
3.4202	0.343042	0.222511	0.318222	0.316435	0.214454	0.320647
3.42054	0.342794	0.222493	0.317958	0.31637	0.215793	0.321627
3.42088	0.342547	0.222474	0.317639	0.316306	0.217122	0.322625
3.42122	0.3423	0.222456	0.317271	0.316242	0.218439	0.323642
3.42156	0.342053	0.222437	0.316865	0.316178	0.219741	0.324679
3.4219	0.341805	0.222419	0.316437	0.316114	0.221028	0.325736
3.42224	0.341556	0.222401	0.316008	0.31605	0.222297	0.32681
3.42258	0.341306	0.222382	0.315595	0.315987	0.223546	0.327901
3.42292	0.341055	0.222364	0.315206	0.315923	0.224774	0.329007
3.42326	0.340804	0.222346	0.314842	0.31586	0.22598	0.330124
3.4236	0.340553	0.222327	0.314505	0.315797	0.227162	0.331248
3.42394	0.340302	0.222309	0.314196	0.315734	0.228318	0.332377
3.42428	0.340053	0.222291	0.313923	0.315671	0.229449	0.333507
3.42462	0.339805	0.222273	0.313694	0.315608	0.230551	0.334635
3.42496	0.339558	0.222254	0.313518	0.315545	0.231626	0.335762
3.4253	0.339313	0.222236	0.313399	0.315482	0.232671	0.336887
3.42564	0.339069	0.222218	0.313335	0.315419	0.233685	0.33801
3.42598	0.338825	0.222199	0.313322	0.315356	0.234668	0.339133
3.42632	0.338581	0.222181	0.313355	0.315293	0.235617	0.340259
3.42666	0.338337	0.222163	0.313426	0.315229	0.236533	0.341388
3.427	0.338092	0.222144	0.31353	0.315165	0.237414	0.342523
3.42734	0.337847	0.222126	0.313666	0.315101	0.238259	0.343667
3.42768	0.337602	0.222108	0.313832	0.315036	0.239069	0.344824
3.42802	0.337357	0.222089	0.314029	0.314971	0.239842	0.345998
3.42835	0.337113	0.222071	0.314256	0.314905	0.240579	0.347192
3.42869	0.336871	0.222052	0.31451	0.314839	0.241279	0.348409
3.42903	0.336631	0.222034	0.31478	0.314772	0.241943	0.349651
3.42937	0.336393	0.222015	0.315059	0.314704	0.242572	0.350917
3.42971	0.336157	0.221997	0.315337	0.314636	0.243165	0.352205
3.43005	0.335924	0.221978	0.315607	0.314566	0.243725	0.353512
3.43039	0.335692	0.221959	0.315868	0.314495	0.24425	0.354834
3.43073	0.335461	0.221941	0.316119	0.314424	0.244742	0.356167
3.43107	0.33523	0.221922	0.316361	0.314351	0.245202	0.357507
3.43141	0.335	0.221903	0.316592	0.314277	0.24563	0.35885
3.43175	0.33477	0.221884	0.316807	0.314201	0.246026	0.360191
3.43209	0.33454	0.221865	0.316995	0.314124	0.24639	0.361526
3.43243	0.334311	0.221846	0.317146	0.314046	0.246722	0.362852
3.43277	0.334082	0.221827	0.317249	0.313966	0.247023	0.364167
3.43311	0.333855	0.221808	0.317301	0.313884	0.247293	0.365471
3.43345	0.33363	0.221789	0.317305	0.3138	0.247532	0.366764
3.43379	0.333407	0.221769	0.317263	0.313714	0.247739	0.368049
3.43413	0.333187	0.22175	0.317179	0.313627	0.247917	0.369328
3.43447	0.332969	0.22173	0.317046	0.313537	0.248063	0.370607
3.43481	0.332752	0.221711	0.316857	0.313445	0.248181	0.371887
3.43515	0.332537	0.221691	0.316601	0.31335	0.248269	0.373172
3.43549	0.332323	0.221671	0.316272	0.313253	0.248329	0.374463
3.43583	0.33211	0.221652	0.315872	0.313154	0.248361	0.37576
3.43617	0.331896	0.221632	0.315405	0.313052	0.248365	0.377064
3.43651	0.331681	0.221612	0.314872	0.312947	0.248343	0.378374
3.43685	0.331467	0.221591	0.314276	0.31284	0.248293	0.379689
3.43719	0.331253	0.221571	0.313616	0.31273	0.248217	0.381008
3.43753	0.331039	0.221551	0.312892	0.312617	0.248115	0.382331
3.43786	0.330827	0.22153	0.312105	0.312501	0.247986	0.383656
3.4382	0.330616	0.22151	0.311253	0.312381	0.24783	0.384981
3.43854	0.330407	0.221489	0.310335	0.312259	0.247647	0.386307
3.43888	0.3302	0.221468	0.309349	0.312133	0.247437	0.387631
3.43922	0.329995	0.221447	0.308297	0.312004	0.247199	0.388954
3.43956	0.329791	0.221426	0.307187	0.311872	0.246934	0.390276
3.4399	0.329588	0.221405	0.306031	0.311737	0.246642	0.391598
3.44024	0.329385	0.221383	0.304837	0.311598	0.246321	0.39292
3.44058	0.329182	0.221362	0.303605	0.311455	0.245974	0.394242
3.44092	0.328979	0.22134	0.302329	0.311309	0.245599	0.395562
3.44126	0.328774	0.221319	0.301003	0.311159	0.245197	0.39688
3.4416	0.32857	0.221297	0.299628	0.311006	0.244768	0.398192
3.44194	0.328366	0.221275	0.298213	0.310849	0.244313	0.399498
3.44228	0.328162	0.221253	0.29677	0.310688	0.243831	0.400796
3.44262	0.327958	0.221231	0.29531	0.310524	0.243322	0.402086
3.44296	0.327757	0.221208	0.293833	0.310356	0.242786	0.403368
3.4433	0.327557	0.221186	0.292337	0.310184	0.242223	0.404643
3.44364	0.327359	0.221163	0.290818	0.310008	0.241632	0.405915
3.44398	0.327163	0.22114	0.289276	0.309829	0.241013	0.407185
3.44432	0.326968	0.221118	0.287716	0.309646	0.240366	0.408457
3.44466	0.326773	0.221095	0.286142	0.309459	0.239689	0.409734
3.445	0.326578	0.221072	0.284555	0.309268	0.238983	0.41102
3.44534	0.326383	0.221048	0.282957	0.309074	0.238247	0.412317
3.44568	0.326187	0.221025	0.281351	0.308876	0.237482	0.413627
3.44602	0.32599	0.221002	0.279741	0.308674	0.236687	0.414949
3.44636	0.325793	0.220978	0.278133	0.308468	0.235864	0.416282
3.4467	0.325596	0.220954	0.276526	0.308259	0.235011	0.417623
3.44704	0.325399	0.220931	0.274915	0.308047	0.23413	0.418968
3.44738	0.325204	0.220907	0.273293	0.307831	0.233222	0.42031
3.44771	0.325009	0.220883	0.27166	0.307611	0.232287	0.421644
3.44805	0.324817	0.220859	0.270022	0.307388	0.231325	0.422963
3.44839	0.324625	0.220835	0.268391	0.307162	0.230337	0.424261
3.44873	0.324435	0.22081	0.266774	0.306932	0.229325	0.425534
3.44907	0.324246	0.220786	0.265172	0.3067	0.228287	0.42678
3.44941	0.324057	0.220762	0.263578	0.306464	0.227225	0.427999
3.44975	0.323868	0.220737	0.261985	0.306225	0.226139	0.429192
3.45009	0.323678	0.220712	0.260392	0.305984	0.225029	0.430361
3.45043	0.323486	0.220688	0.258803	0.30574	0.223896	0.43151
3.45077	0.323294	0.220663	0.257225	0.305493	0.222741	0.432642
3.45111	0.323102	0.220638	0.255666	0.305243	0.221563	0.433763
3.45145	0.322909	0.220613	0.254127	0.304991	0.220364	0.434876
3.45179	0.322717	0.220588	0.252607	0.304737	0.219146	0.435984
3.45213	0.322525	0.220563	0.251107	0.304481	0.217908	0.437088
3.45247	0.322335	0.220538	0.249626	0.304223	0.216652	0.438191
3.45281	0.322146	0.220513	0.248166	0.303963	0.21538	0.439292
3.45315	0.321958	0.220488	0.246726	0.303701	0.214093	0.440388
3.45349	0.321771	0.220463	0.245305	0.303438	0.212791	0.441477
3.45383	0.321585	0.220438	0.243904	0.303174	0.211477	0.442554
3.45417	0.321398	0.220413	0.242529	0.302909	0.210152	0.443616
3.45451	0.321211	0.220388	0.241186	0.302643	0.208816	0.444659
3.45485	0.321023	0.220362	0.23988	0.302375	0.207471	0.44568
3.45519	0.320834	0.220337	0.23861	0.302108	0.206117	0.446676
3.45553	0.320645	0.220312	0.237372	0.30184	0.204757	0.447648
3.45587	0.320455	0.220287	0.236161	0.301572	0.20339	0.448595
3.45621	0.320265	0.220261	0.234974	0.301304	0.202018	0.449518
3.45655	0.320075	0.220236	0.233817	0.301036	0.200642	0.450416
3.45689	0.319887	0.220211	0.232696	0.300769	0.199262	0.451292
3.45722	0.3197	0.220186	0.231619	0.300502	0.197882	0.452148
3.45756	0.319514	0.220161	0.230586	0.300237	0.196501	0.452984
3.4579	0.31933	0.220135	0.229597	0.299972	0.195121	0.453803
3.45824	0.319147	0.22011	0.228647	0.299709	0.193745	0.454607
3.45858	0.318964	0.220085	0.227735	0.299447	0.192373	0.4554
3.45892	0.318781	0.22006	0.22686	0.299187	0.191007	0.456183
3.45926	0.318599	0.220035	0.226023	0.298928	0.189649	0.456957
3.4596	0.318415	0.22001	0.225227	0.298672	0.1883	0.457724
3.45994	0.318231	0.219985	0.224476	0.298418	0.186962	0.458486
3.46028	0.318047	0.21996	0.223771	0.298167	0.185635	0.459242
3.46062	0.317863	0.219935	0.223115	0.297918	0.184319	0.459996
3.46096	0.317679	0.219911	0.222507	0.297672	0.183017	0.460748
3.4613	0.317496	0.219886	0.221943	0.297429	0.181729	0.461501
3.46164	0.317315	0.219861	0.221418	0.29719	0.180454	0.462256
3.46198	0.317135	0.219837	0.220931	0.296953	0.179195	0.463014
3.46232	0.316957	0.219812	0.220481	0.29672	0.17795	0.463774
3.46266	0.31678	0.219788	0.220071	0.296491	0.176721	0.464536
3.463	0.316604	0.219764	0.219704	0.296265	0.175509	0.4653
3.46334	0.31643	0.219739	0.219381	0.296044	0.174313	0.466064
3.46368	0.316256	0.219715	0.2191	0.295826	0.173136	0.466827
3.46402	0.316081	0.219691	0.218857	0.295613	0.171977	0.467589
3.46436	0.315907	0.219667	0.218647	0.295403	0.170838	0.468351
3.4647	0.315732	0.219643	0.218468	0.295198	0.16972	0.469113
3.46504	0.315557	0.21962	0.218316	0.294997	0.168624	0.469875
3.46538	0.315383	0.219596	0.218191	0.294801	0.167549	0.470638
3.46572	0.315209	0.219572	0.218093	0.294609	0.166497	0.471403
3.46606	0.315036	0.219549	0.218025	0.294422	0.165469	0.472171
3.46639	0.314865	0.219525	0.217987	0.294239	0.164464	0.472944
3.46673	0.314696	0.219502	0.217978	0.294061	0.163483	0.473726
3.46707	0.314529	0.219479	0.217991	0.293887	0.162526	0.474518
3.46741	0.314363	0.219455	0.218021	0.293718	0.161594	0.475325
3.46775	0.314199	0.219432	0.218063	0.293553	0.160685	0.476147
3.46809	0.314035	0.219409	0.218117	0.293393	0.1598	0.476987
3.46843	0.313872	0.219386	0.218185	0.293238	0.158939	0.477846
3.46877	0.313708	0.219364	0.21827	0.293087	0.158103	0.478723
3.46911	0.313545	0.219341	0.218373	0.29294	0.157291	0.479619
3.46945	0.313382	0.219318	0.21849	0.292798	0.156503	0.480534
3.46979	0.313218	0.219296	0.218615	0.29266	0.155741	0.481467
3.47013	0.313056	0.219273	0.218746	0.292526	0.155004	0.482419
3.47047	0.312894	0.219251	0.218881	0.292396	0.154292	0.483388
3.47081	0.312733	0.219229	0.219021	0.29227	0.153607	0.484374
3.47115	0.312574	0.219206	0.219164	0.292149	0.152947	0.485376
3.47149	0.312417	0.219184	0.219309	0.29203	0.152313	0.486391
3.47183	0.312262	0.219162	0.219456	0.291916	0.151705	0.487418
3.47217	0.312108	0.21914	0.219605	0.291805	0.151122	0.488455
3.47251	0.311956	0.219118	0.219758	0.291698	0.150565	0.489502
3.47285	0.311804	0.219096	0.219914	0.291594	0.150033	0.490556
3.47319	0.311652	0.219074	0.22007	0.291493	0.149526	0.491618
3.47353	0.311501	0.219053	0.220219	0.291395	0.149043	0.492687
3.47387	0.311349	0.219031	0.220358	0.2913	0.148584	0.493763
3.47421	0.311197	0.219009	0.220489	0.291208	0.148149	0.494847
3.47455	0.311046	0.218988	0.220616	0.291118	0.147738	0.495938
3.47489	0.310895	0.218966	0.220744	0.291031	0.14735	0.497039
3.47523	0.310746	0.218945	0.220872	0.290945	0.146986	0.49815
3.47557	0.310597	0.218923	0.220996	0.290863	0.146647	0.499274
3.47591	0.31045	0.218902	0.221111	0.290782	0.146332	0.500412
3.47624	0.310305	0.21888	0.221213	0.290702	0.146041	0.501567
3.47658	0.310161	0.218859	0.221303	0.290625	0.145775	0.502738
3.47692	0.310019	0.218838	0.221386	0.290549	0.145534	0.503928
3.47726	0.309877	0.218816	0.221463	0.290474	0.145318	0.505135
3.4776	0.309736	0.218795	0.221534	0.290401	0.145127	0.506356
3.47794	0.309595	0.218774	0.221597	0.290329	0.144961	0.507591
3.47828	0.309454	0.218752	0.221651	0.290258	0.144819	0.508835
3.47862	0.309313	0.218731	0.221697	0.290187	0.144701	0.510084
3.47896	0.309172	0.21871	0.221736	0.290117	0.144607	0.511336
3.4793	0.309031	0.218688	0.221767	0.290048	0.144536	0.512586
3.47964	0.30889	0.218667	0.221788	0.289979	0.144487	0.513832
3.47998	0.30875	0.218646	0.221795	0.289911	0.144462	0.515071
3.48032	0.308612	0.218624	0.221792	0.289843	0.144458	0.516301
3.48066	0.308474	0.218603	0.221781	0.289775	0.144477	0.517523
3.481	0.308338	0.218582	0.221767	0.289707	0.144518	0.518736
3.48134	0.308203	0.21856	0.221752	0.289638	0.144582	0.519941
3.48168	0.308069	0.218539	0.221732	0.28957	0.144669	0.52114
3.48202	0.307935	0.218517	0.221701	0.289501	0.144778	0.522336
3.48236	0.307802	0.218496	0.221658	0.289433	0.14491	0.52353
3.4827	0.307668	0.218474	0.221604	0.289363	0.145066	0.524725
3.48304	0.307534	0.218453	0.221544	0.289293	0.145245	0.525921
3.48338	0.3074	0.218431	0.221483	0.289223	0.145447	0.52712
3.48372	0.307265	0.218409	0.221422	0.289152	0.145672	0.528319
3.48406	0.30713	0.218387	0.221358	0.28908	0.145921	0.529518
3.4844	0.306996	0.218366	0.221289	0.289008	0.146191	0.530713
3.48474	0.306862	0.218344	0.221214	0.288935	0.146484	0.531903
3.48508	0.306729	0.218322	0.221134	0.288861	0.146798	0.533085
3.48542	0.306596	0.2183	0.221052	0.288787	0.147135	0.534255
3.48575	0.306465	0.218278	0.220967	0.288711	0.147492	0.535413
3.48609	0.306335	0.218255	0.220879	0.288635	0.147871	0.536555
3.48643	0.306204	0.218233	0.22079	0.288558	0.148271	0.537681
3.48677	0.306074	0.218211	0.2207	0.28848	0.148693	0.53879
3.48711	0.305944	0.218189	0.220612	0.288401	0.149137	0.53988
3.48745	0.305814	0.218166	0.220528	0.288321	0.149602	0.540953
3.48779	0.305682	0.218143	0.220444	0.288241	0.150089	0.542009
3.48813	0.305551	0.218121	0.220358	0.288159	0.150599	0.543047
3.48847	0.305419	0.218098	0.220268	0.288077	0.151131	0.54407
3.48881	0.305286	0.218075	0.220176	0.287994	0.151686	0.545076
3.48915	0.305154	0.218052	0.220086	0.28791	0.152263	0.546066
3.48949	0.305023	0.218029	0.220002	0.287826	0.152863	0.54704
3.48983	0.304891	0.218006	0.219923	0.28774	0.153484	0.547995
3.49017	0.304761	0.217983	0.219849	0.287654	0.154128	0.548931
3.49051	0.304631	0.21796	0.219775	0.287567	0.154792	0.549847
3.49085	0.304501	0.217937	0.219701	0.28748	0.155477	0.550742
3.49119	0.304372	0.217913	0.219626	0.287391	0.156183	0.551615
3.49153	0.304243	0.21789	0.219553	0.287303	0.156909	0.552466
3.49187	0.304113	0.217866	0.219482	0.287213	0.157655	0.553297
3.49221	0.303983	0.217842	0.219415	0.287123	0.158421	0.554107
3.49255	0.303852	0.217819	0.219352	0.287033	0.159207	0.554897
3.49289	0.303721	0.217795	0.219293	0.286942	0.160013	0.555667
3.49323	0.303589	0.217771	0.219238	0.286851	0.160839	0.556418
3.49357	0.303457	0.217747	0.219185	0.286759	0.161686	0.55715
3.49391	0.303325	0.217723	0.219133	0.286667	0.162553	0.557863
3.49425	0.303194	0.217698	0.219081	0.286575	0.16344	0.558556
3.49459	0.303063	0.217674	0.219027	0.286483	0.164348	0.559229
3.49492	0.302933	0.21765	0.218976	0.28639	0.165277	0.559882
3.49526	0.302803	0.217625	0.218928	0.286297	0.166226	0.560512
3.4956	0.302673	0.217601	0.218885	0.286205	0.167194	0.561118
3.49594	0.302544	0.217576	0.218846	0.286112	0.168182	0.561698
3.49628	0.302414	0.217552	0.218808	0.286019	0.169189	0.562251
3.49662	0.302284	0.217527	0.21877	0.285926	0.170215	0.562777
3.49696	0.302153	0.217502	0.21873	0.285833	0.171258	0.563276
3.4973	0.302022	0.217477	0.218689	0.28574	0.172319	0.563749
3.49764	0.301891	0.217453	0.218648	0.285648	0.173397	0.564197
3.49798	0.301759	0.217428	0.218607	0.285555	0.174492	0.564624
3.49832	0.301628	0.217403	0.218568	0.285463	0.175604	0.56503
3.49866	0.301497	0.217377	0.218531	0.285371	0.176732	0.565417
3.499	0.301366	0.217352	0.218497	0.28528	0.177877	0.565788
3.49934	0.301236	0.217327	0.218463	0.285188	0.179038	0.566144
3.49968	0.301106	0.217302	0.218427	0.285097	0.180214	0.566485
3.50002	0.300976	0.217277	0.218387	0.285007	0.181406	0.566814
3.50036	0.300847	0.217251	0.218343	0.284917	0.182612	0.56713
3.5007	0.300718	0.217226	0.218297	0.284827	0.183833	0.567433
3.50104	0.300589	0.217201	0.218253	0.284738	0.185066	0.567723
3.50138	0.30046	0.217175	0.218212	0.284649	0.186312	0.567998
3.50172	0.30033	0.21715	0.218172	0.284561	0.187569	0.568258
3.50206	0.3002	0.217124	0.218131	0.284473	0.188835	0.568502
3.5024	0.300071	0.217099	0.218086	0.284386	0.190111	0.568728
3.50274	0.299941	0.217073	0.218036	0.2843	0.191393	0.568937
3.50308	0.299812	0.217048	0.217983	0.284214	0.192682	0.56913
3.50342	0.299683	0.217022	0.217929	0.284129	0.193976	0.569307
3.50376	0.299554	0.216996	0.217874	0.284044	0.195273	0.569469
3.5041	0.299426	0.216971	0.217819	0.28396	0.196574	0.569619
3.50443	0.299298	0.216945	0.217761	0.283877	0.197876	0.569756
3.50477	0.299172	0.21692	0.217703	0.283794	0.199179	0.569883
3.50511	0.299045	0.216894	0.217645	0.283712	0.200481	0.570001
3.50545	0.298919	0.216868	0.217585	0.283631	0.201782	0.570111
3.50579	0.298792	0.216842	0.217522	0.28355	0.20308	0.570214
3.50613	0.298666	0.216817	0.217453	0.28347	0.204374	0.570311
3.50647	0.29854	0.216791	0.217378	0.28339	0.205662	0.570403
3.50681	0.298414	0.216765	0.217301	0.283312	0.206942	0.570491
3.50715	0.298288	0.21674	0.217226	0.283234	0.208213	0.570575
3.50749	0.298162	0.216714	0.217153	0.283156	0.209472	0.570656
3.50783	0.298037	0.216688	0.217082	0.28308	0.210718	0.570734
3.50817	0.297912	0.216662	0.217006	0.283004	0.211947	0.570809
3.50851	0.297789	0.216637	0.216924	0.282928	0.213159	0.570881
3.50885	0.297665	0.216611	0.216835	0.282854	0.21435	0.570951
3.50919	0.297542	0.216585	0.216743	0.282779	0.215519	0.571019
3.50953	0.29742	0.216559	0.216651	0.282706	0.216664	0.571085
3.50987	0.297298	0.216533	0.216561	0.282633	0.217783	0.571149
3.51021	0.297177	0.216508	0.216471	0.282561	0.218874	0.57121
3.51055	0.297055	0.216482	0.216379	0.282489	0.219936	0.571269
3.51089	0.296934	0.216456	0.216283	0.282418	0.220966	0.571326
3.51123	0.296813	0.21643	0.216185	0.282348	0.221965	0.571379
3.51157	0.296693	0.216404	0.216084	0.282278	0.22293	0.571429
3.51191	0.296572	0.216378	0.215981	0.282209	0.223859	0.571476
3.51225	0.296453	0.216352	0.215875	0.28214	0.224751	0.571521
3.51259	0.296334	0.216327	0.215766	0.282072	0.225605	0.571564
3.51293	0.296215	0.216301	0.215655	0.282004	0.22642	0.571605
3.51327	0.296097	0.216275	0.215545	0.281937	0.227193	0.571646
3.51361	0.29598	0.216249	0.215438	0.28187	0.227923	0.571689
3.51395	0.295863	0.216223	0.215331	0.281804	0.22861	0.571733
3.51428	0.295746	0.216197	0.215222	0.281738	0.229252	0.57178
3.51462	0.29563	0.216171	0.215106	0.281673	0.229849	0.57183
3.51496	0.295515	0.216144	0.214985	0.281608	0.2304	0.571883
3.5153	0.295399	0.216118	0.214862	0.281544	0.230904	0.57194
3.51564	0.295284	0.216092	0.214741	0.28148	0.231361	0.572
3.51598	0.295169	0.216066	0.214624	0.281416	0.231772	0.572062
3.51632	0.295055	0.216039	0.21451	0.281353	0.232136	0.572126
3.51666	0.294941	0.216013	0.214394	0.28129	0.232454	0.572191
3.517	0.294828	0.215987	0.214275	0.281227	0.232727	0.572257
3.51734	0.294715	0.21596	0.214152	0.281165	0.232954	0.572321
3.51768	0.294602	0.215934	0.214028	0.281103	0.233138	0.572385
3.51802	0.29449	0.215907	0.213904	0.281042	0.233277	0.572446
3.51836	0.294379	0.21588	0.213781	0.280981	0.233374	0.572507
3.5187	0.294268	0.215853	0.213659	0.28092	0.233427	0.572566
3.51904	0.294157	0.215826	0.213538	0.280859	0.233439	0.572624
3.51938	0.294046	0.215799	0.213418	0.280799	0.23341	0.572683
3.51972	0.293935	0.215772	0.2133	0.280739	0.23334	0.572742
3.52006	0.293825	0.215745	0.213183	0.280679	0.233231	0.572802
3.5204	0.293715	0.215717	0.213064	0.28062	0.233084	0.572863
3.52074	0.293606	0.21569	0.212944	0.280561	0.2329	0.572924
3.52108	0.293497	0.215662	0.212821	0.280502	0.23268	0.572986
3.52142	0.293389	0.215635	0.212699	0.280443	0.232426	0.573047
3.52176	0.293281	0.215607	0.21258	0.280384	0.232139	0.573107
3.5221	0.293173	0.215579	0.212467	0.280326	0.231822	0.573167
3.52244	0.293066	0.215551	0.212357	0.280268	0.231475	0.573225
3.52278	0.292958	0.215522	0.212248	0.28021	0.231101	0.573282
3.52312	0.292851	0.215494	0.212137	0.280152	0.230701	0.573338
3.52345	0.292744	0.215465	0.212023	0.280094	0.230278	0.573391
3.52379	0.292637	0.215436	0.211908	0.280037	0.229831	0.573444
3.52413	0.29253	0.215407	0.211795	0.279979	0.229363	0.573495
3.52447	0.292424	0.215378	0.211686	0.279922	0.228876	0.573546
3.52481	0.292317	0.215349	0.211581	0.279865	0.228369	0.573596
3.52515	0.292211	0.215319	0.211479	0.279808	0.227844	0.573648
3.52549	0.292106	0.215289	0.211379	0.279751	0.227302	0.573699
3.52583	0.292	0.215259	0.211279	0.279695	0.226744	0.573751
3.52617	0.291895	0.215229	0.211178	0.279638	0.226171	0.573801
3.52651	0.291791	0.215198	0.211076	0.279582	0.225583	0.573849
3.52685	0.291686	0.215168	0.210974	0.279526	0.224982	0.573894
3.52719	0.291582	0.215137	0.210874	0.27947	0.224368	0.573934
3.52753	0.291477	0.215106	0.210776	0.279414	0.223743	0.57397
3.52787	0.291372	0.215074	0.210683	0.279358	0.223108	0.574
3.52821	0.291267	0.215043	0.210592	0.279302	0.222463	0.574025
3.52855	0.291162	0.215011	0.210503	0.279246	0.221809	0.574044
3.52889	0.291057	0.214979	0.210414	0.279191	0.221148	0.574059
3.52923	0.290953	0.214946	0.210323	0.279135	0.22048	0.574069
3.52957	0.290848	0.214914	0.21023	0.27908	0.219805	0.574077
3.52991	0.290744	0.214881	0.210138	0.279024	0.219125	0.574083
[truncated: 807 more rows]
