# Supplementary material for: Understanding intracranial aneurysm sounds via high-fidelity fluid-structure-interaction modelling
Source: Commun Med (Lond). 2023 Nov 9;3:163. doi: 10.1038/s43856-023-00396-5 (PMC10636010; doi:10.1038/s43856-023-00396-5)
Supplement: Supplementary file 8 — Supplementary Data 6 [file 43856_2023_396_MOESM8_ESM.xlsx]

## Sheet: Supplementary Data 6
Case	Sac volume (mm3)	Aspect ratio	99th Percentile Overall Velocity (low freq)	99th Percentile Fluid Velocity Amplitude
Case 3	43.4178	2.14088	1.2162	0.163175
Case 8	12.1076	0.903668	1.12741	0.00483501
Case 9	15.2111	0.735989	1.18422	0.159051
Case 11	338.559	0.772209	1.12607	0.0232226
Case 12	274.987	0.884404	1.06034	0.0635145
Case 16	297.378	0.742963	1.12018	0.129813
