# Supplementary material for: Understanding intracranial aneurysm sounds via high-fidelity fluid-structure-interaction modelling
Source: Commun Med (Lond). 2023 Nov 9;3:163. doi: 10.1038/s43856-023-00396-5 (PMC10636010; doi:10.1038/s43856-023-00396-5)
Supplement: Supplementary file 9 — Supplementary Data 7 [file 43856_2023_396_MOESM9_ESM.xlsx]

## Sheet: Case3
# Freqs(kHz)	Wall Spectrum
0	-25.6502
0.000951475	-23.9669
0.00190295	-24.8483
0.00285442	-27.4446
0.0038059	-26.5699
0.00475737	-26.5627
0.00570885	-27.071
0.00666032	-28.3375
0.0076118	-29.955
0.00856327	-30.0403
0.00951475	-30.0222
0.0104662	-30.6339
0.0114177	-31.8362
0.0123692	-32.6536
0.0133206	-32.7058
0.0142721	-33.2291
0.0152236	-34.1095
0.0161751	-34.5531
0.0171265	-34.6508
0.018078	-35.0835
0.0190295	-35.851
0.019981	-36.7129
0.0209324	-37.7643
0.0218839	-37.8783
0.0228354	-37.5893
0.0237869	-37.4259
0.0247383	-37.3682
0.0256898	-37.3372
0.0266413	-37.2526
0.0275928	-37.2561
0.0285442	-37.4277
0.0294957	-37.7619
0.0304472	-38.3482
0.0313987	-39.444
0.0323501	-40.999
0.0333016	-40.0091
0.0342531	-39.2255
0.0352046	-38.9884
0.036156	-39.0728
0.0371075	-39.2145
0.038059	-39.1007
0.0390105	-38.725
0.0399619	-38.3616
0.0409134	-38.2233
0.0418649	-38.4152
0.0428164	-38.923
0.0437678	-39.3854
0.0447193	-39.4886
0.0456708	-39.5201
0.0466223	-39.7099
0.0475737	-39.7866
0.0485252	-39.5141
0.0494767	-39.3624
0.0504282	-39.4442
0.0513796	-39.6345
0.0523311	-39.6094
0.0532826	-39.1952
0.0542341	-38.6731
0.0551855	-38.2404
0.056137	-37.9914
0.0570885	-37.9588
0.05804	-38.0885
0.0589914	-38.0952
0.0599429	-37.7503
0.0608944	-37.4073
0.0618459	-37.2873
0.0627973	-37.3991
0.0637488	-37.652
0.0647003	-37.9029
0.0656518	-38.1226
0.0666032	-37.9246
0.0675547	-37.4318
0.0685062	-37.1791
0.0694577	-37.1843
0.0704091	-37.4153
0.0713606	-37.8396
0.0723121	-38.4119
0.0732636	-39.0141
0.074215	-39.3065
0.0751665	-39.0225
0.076118	-38.5395
0.0770695	-38.1335
0.0780209	-37.8824
0.0789724	-37.7514
0.0799239	-37.6444
0.0808754	-37.5066
0.0818268	-37.3816
0.0827783	-37.3402
0.0837298	-37.417
0.0846813	-37.6052
0.0856327	-37.8513
0.0865842	-38.1316
0.0875357	-38.5395
0.0884872	-38.5314
0.0894386	-38.3981
0.0903901	-38.2891
0.0913416	-38.1775
0.0922931	-38.3057
0.0932445	-38.4094
0.094196	-38.554
0.0951475	-38.1371
0.096099	-37.5955
0.0970504	-37.2123
0.0980019	-36.9781
0.0989534	-36.9283
0.0999049	-37.0668
0.100856	-37.359
0.101808	-37.7205
0.102759	-38.1576
0.103711	-38.7257
0.104662	-39.4534
0.105614	-38.7592
0.106565	-38.1884
0.107517	-37.8541
0.108468	-37.5998
0.10942	-37.4169
0.110371	-37.3167
0.111323	-37.2984
0.112274	-37.3389
0.113225	-37.3854
0.114177	-37.37
0.115128	-37.2836
0.11608	-37.183
0.117031	-37.1201
0.117983	-37.1138
0.118934	-37.1324
0.119886	-37.0836
0.120837	-36.8904
0.121789	-36.6112
0.12274	-36.3358
0.123692	-36.0969
0.124643	-35.8963
0.125595	-35.7333
0.126546	-35.6144
0.127498	-35.5496
0.128449	-35.5454
0.129401	-35.6015
0.130352	-35.7148
0.131304	-35.8887
0.132255	-36.1348
0.133206	-36.4632
0.134158	-36.8524
0.135109	-37.2039
0.136061	-37.4133
0.137012	-37.5286
0.137964	-37.6726
0.138915	-37.9354
0.139867	-38.2919
0.140818	-38.5431
0.14177	-38.5599
0.142721	-38.4199
0.143673	-38.3462
0.144624	-38.3898
0.145576	-38.4755
0.146527	-38.605
0.147479	-38.7868
0.14843	-39.0003
0.149382	-39.3348
0.150333	-39.9159
0.151284	-39.995
0.152236	-39.4317
0.153187	-39.1792
0.154139	-39.226
0.15509	-39.5696
0.156042	-40.2377
0.156993	-40.7839
0.157945	-40.3436
0.158896	-39.5798
0.159848	-39.145
0.160799	-38.9106
0.161751	-38.8386
0.162702	-38.9172
0.163654	-39.1405
0.164605	-39.4838
0.165557	-39.8442
0.166508	-40.0241
0.16746	-40.0082
0.168411	-39.96
0.169363	-39.9651
0.170314	-40.044
0.171265	-40.199
0.172217	-40.3964
0.173168	-40.4092
0.17412	-40.1865
0.175071	-39.9897
0.176023	-39.8602
0.176974	-39.7731
0.177926	-39.7341
0.178877	-39.7674
0.179829	-39.8745
0.18078	-40.0596
0.181732	-40.3811
0.182683	-40.8502
0.183635	-40.8861
0.184586	-40.3161
0.185538	-39.9723
0.186489	-39.8434
0.187441	-39.8758
0.188392	-40.027
0.189343	-40.2812
0.190295	-40.6385
0.191246	-41.0862
0.192198	-41.597
0.193149	-41.9844
0.194101	-41.9185
0.195052	-41.3555
0.196004	-40.7603
0.196955	-40.3422
0.197907	-40.1301
0.198858	-40.1364
0.19981	-40.3889
0.200761	-40.6079
0.201713	-40.5061
0.202664	-40.2014
0.203616	-39.8422
0.204567	-39.6062
0.205519	-39.4668
0.20647	-39.4991
0.207422	-39.1423
0.208373	-39.3196
0.209324	-37.7207
0.210276	-35.5499
0.211227	-34.455
0.212179	-34.598
0.21313	-36.0104
0.214082	-33.4505
0.215033	-32.3812
0.215985	-32.0219
0.216936	-31.9904
0.217888	-32.0806
0.218839	-32.1589
0.219791	-32.4511
0.220742	-33.0008
0.221694	-32.6697
0.222645	-32.2968
0.223597	-32.3901
0.224548	-32.4378
0.2255	-32.5597
0.226451	-32.9873
0.227402	-33.5882
0.228354	-34.242
0.229305	-34.7217
0.230257	-34.8469
0.231208	-34.8484
0.23216	-34.9482
0.233111	-35.1644
0.234063	-35.4441
0.235014	-35.7641
0.235966	-36.1348
0.236917	-36.5669
0.237869	-37.0484
0.23882	-37.5346
0.239772	-37.9547
0.240723	-38.2515
0.241675	-38.4249
0.242626	-38.5216
0.243578	-38.5806
0.244529	-38.622
0.24548	-38.674
0.246432	-38.7595
0.247383	-38.8813
0.248335	-39.0294
0.249286	-39.1839
0.250238	-39.3211
0.251189	-39.4136
0.252141	-39.4337
0.253092	-39.382
0.254044	-39.2899
0.254995	-39.1889
0.255947	-39.1005
0.256898	-39.0379
0.25785	-39.0092
0.258801	-39.0216
0.259753	-39.0797
0.260704	-39.1847
0.261656	-39.3372
0.262607	-39.5365
0.263559	-39.781
0.26451	-40.0725
0.265461	-40.4171
0.266413	-40.8252
0.267364	-41.3126
0.268316	-41.8981
0.269267	-42.5766
0.270219	-43.2488
0.27117	-43.7198
0.272122	-44.0255
0.273073	-44.2229
0.274025	-44.0969
0.274976	-43.9332
0.275928	-43.8463
0.276879	-43.8143
0.277831	-43.8332
0.278782	-43.9202
0.279734	-44.0795
0.280685	-44.2456
0.281637	-44.3104
0.282588	-44.2288
0.283539	-44.081
0.284491	-43.9747
0.285442	-43.9613
0.286394	-44.0654
0.287345	-44.2943
0.288297	-44.6297
0.289248	-45.016
0.2902	-45.3219
0.291151	-45.4455
0.292103	-45.387
0.293054	-45.2246
0.294006	-45.0335
0.294957	-44.8224
0.295909	-44.5935
0.29686	-44.3646
0.297812	-44.1551
0.298763	-43.9809
0.299715	-43.8449
0.300666	-43.7573
0.301618	-43.73
0.302569	-43.7635
0.30352	-43.863
0.304472	-44.0331
0.305423	-44.2647
0.306375	-44.5533
0.307326	-44.9044
0.308278	-45.3096
0.309229	-45.7254
0.310181	-46.0292
0.311132	-46.1312
0.312084	-46.1302
0.313035	-46.1238
0.313987	-46.1071
0.314938	-46.0613
0.31589	-46.0189
0.316841	-46.0171
0.317793	-46.0554
0.318744	-46.111
0.319696	-46.1561
0.320647	-46.17
0.321598	-46.1585
0.32255	-46.0674
0.323501	-45.87
0.324453	-45.6537
0.325404	-45.481
0.326356	-45.3731
0.327307	-45.3286
0.328259	-45.3571
0.32921	-45.4735
0.330162	-45.692
0.331113	-46.0363
0.332065	-46.5352
0.333016	-47.1859
0.333968	-47.6211
0.334919	-47.3651
0.335871	-46.9227
0.336822	-46.5327
0.337774	-46.2777
0.338725	-46.1481
0.339676	-46.117
0.340628	-46.1689
0.341579	-46.2822
0.342531	-46.4223
0.343482	-46.546
0.344434	-46.6026
0.345385	-46.5412
0.346337	-46.3885
0.347288	-46.2427
0.34824	-46.164
0.349191	-46.1602
0.350143	-46.254
0.351094	-46.4614
0.352046	-46.7818
0.352997	-47.2201
0.353949	-47.7488
0.3549	-48.2015
0.355852	-48.0193
0.356803	-47.4657
0.357755	-47.0401
0.358706	-46.747
0.359657	-46.5772
0.360609	-46.5178
0.36156	-46.5236
0.362512	-46.5699
0.363463	-46.6288
0.364415	-46.6502
0.365366	-46.6238
0.366318	-46.5698
0.367269	-46.5013
0.368221	-46.4492
0.369172	-46.4255
0.370124	-46.4155
0.371075	-46.4218
0.372027	-46.4387
0.372978	-46.4558
0.37393	-46.495
0.374881	-46.5595
0.375833	-46.6387
0.376784	-46.7359
0.377735	-46.8061
0.378687	-46.8102
0.379638	-46.7391
0.38059	-46.593
0.381541	-46.4315
0.382493	-46.294
0.383444	-46.1924
0.384396	-46.152
0.385347	-46.1703
0.386299	-46.2353
0.38725	-46.3562
0.388202	-46.5168
0.389153	-46.6941
0.390105	-46.8861
0.391056	-47.0587
0.392008	-47.1796
0.392959	-47.2552
0.393911	-47.2798
0.394862	-47.2668
0.395814	-47.2548
0.396765	-47.247
0.397716	-47.2492
0.398668	-47.2876
0.399619	-47.3475
0.400571	-47.4245
0.401522	-47.5356
0.402474	-47.6452
0.403425	-47.75
0.404377	-47.8527
0.405328	-47.9101
0.40628	-47.9469
0.407231	-47.9501
0.408183	-47.9142
0.409134	-47.8819
0.410086	-47.8292
0.411037	-47.7892
0.411989	-47.7915
0.41294	-47.8106
0.413892	-47.8987
0.414843	-48.0645
0.415794	-48.2808
0.416746	-48.6079
0.417697	-48.9604
0.418649	-49.243
0.4196	-49.3067
0.420552	-49.1156
0.421503	-48.8815
0.422455	-48.3976
0.423406	-48.1504
0.424358	-48.0989
0.425309	-47.787
0.426261	-47.7705
0.427212	-48.1427
0.428164	-48.0394
0.429115	-48.0082
0.430067	-48.3487
0.431018	-48.0466
0.43197	-47.7064
0.432921	-47.7027
0.433873	-47.6943
0.434824	-47.5098
0.435775	-47.417
0.436727	-47.6946
0.437678	-48.1887
0.43863	-48.4253
0.439581	-48.3844
0.440533	-48.2465
0.441484	-48.102
0.442436	-48.0151
0.443387	-47.8803
0.444339	-47.7883
0.44529	-47.8581
0.446242	-48.0051
0.447193	-48.0931
0.448145	-48.1953
0.449096	-48.3904
0.450048	-48.6536
0.450999	-48.9992
0.451951	-49.3397
0.452902	-49.6916
0.453853	-50.0851
0.454805	-50.4633
0.455756	-50.8617
0.456708	-50.9027
0.457659	-50.593
0.458611	-50.1633
0.459562	-49.7999
0.460514	-49.5497
0.461465	-49.3204
0.462417	-49.155
0.463368	-49.0593
0.46432	-48.976
0.465271	-48.9305
0.466223	-48.9135
0.467174	-48.8534
0.468126	-48.7732
0.469077	-48.6568
0.470029	-48.5052
0.47098	-48.3836
0.471931	-48.2613
0.472883	-48.1685
0.473834	-48.1343
0.474786	-48.1204
0.475737	-48.1582
0.476689	-48.2527
0.47764	-48.3633
0.478592	-48.5186
0.479543	-48.7118
0.480495	-48.8996
0.481446	-49.1169
0.482398	-49.3621
0.483349	-49.6081
0.484301	-49.9119
0.485252	-50.2678
0.486204	-50.6555
0.487155	-51.0856
0.488107	-51.4114
0.489058	-51.3574
0.49001	-50.6785
0.490961	-49.9468
0.491912	-49.3426
0.492864	-48.7711
0.493815	-48.3193
0.494767	-47.9731
0.495718	-47.7167
0.49667	-47.5968
0.497621	-47.5633
0.498573	-47.5664
0.499524	-47.5543
0.500476	-47.154
0.501427	-46.4096
0.502379	-46.0351
0.50333	-45.6046
0.504282	-44.4063
0.505233	-43.4616
0.506185	-42.9946
0.507136	-42.9237
0.508088	-43.1598
0.509039	-43.6249
0.50999	-44.1937
0.510942	-44.6953
0.511893	-45.0657
0.512845	-45.4071
0.513796	-45.8333
0.514748	-46.3805
0.515699	-47.0435
0.516651	-47.8497
0.517602	-48.8047
0.518554	-49.8744
0.519505	-50.6262
0.520457	-50.2433
0.521408	-49.8195
0.52236	-49.4673
0.523311	-49.2089
0.524263	-49.0444
0.525214	-48.9061
0.526166	-48.8216
0.527117	-48.7954
0.528069	-48.7708
0.52902	-48.7739
0.529971	-48.8125
0.530923	-48.8396
0.531874	-48.8901
0.532826	-48.9724
0.533777	-49.0398
0.534729	-49.1286
0.53568	-49.2437
0.536632	-49.3354
0.537583	-49.4394
0.538535	-49.5679
0.539486	-49.6759
0.540438	-49.8056
0.541389	-49.9867
0.542341	-50.1708
0.543292	-50.4046
0.544244	-50.7217
0.545195	-51.0311
0.546147	-51.3585
0.547098	-51.5752
0.548049	-51.4272
0.549001	-51.1535
0.549952	-50.7791
0.550904	-50.4661
0.551855	-50.2377
0.552807	-50.0157
0.553758	-49.8683
0.55471	-49.7816
0.555661	-49.7007
0.556613	-49.687
0.557564	-49.7164
0.558516	-49.7457
0.559467	-49.8316
0.560419	-49.925
0.56137	-49.9963
0.562322	-50.1004
0.563273	-50.1712
0.564225	-50.23
0.565176	-50.3271
0.566127	-50.3921
0.567079	-50.4831
0.56803	-50.5962
0.568982	-50.6279
0.569933	-50.6134
0.570885	-50.5504
0.571836	-50.4006
0.572788	-50.2584
0.573739	-50.1772
0.574691	-50.1188
0.575642	-50.1316
0.576594	-50.2539
0.577545	-50.4318
0.578497	-50.7134
0.579448	-51.1252
0.5804	-51.461
0.581351	-51.5393
0.582303	-51.2287
0.583254	-50.8158
0.584206	-50.4439
0.585157	-50.1188
0.586108	-49.9028
0.58706	-49.7632
0.588011	-49.6718
0.588963	-49.6645
0.589914	-49.7078
0.590866	-49.7751
0.591817	-49.9072
0.592769	-50.0626
0.59372	-50.2095
0.594672	-50.3949
0.595623	-50.545
0.596575	-50.6296
0.597526	-50.7032
0.598478	-50.6948
0.599429	-50.6442
0.600381	-50.6103
0.601332	-50.5534
0.602284	-50.5133
0.603235	-50.5046
0.604186	-50.4991
0.605138	-50.5195
0.606089	-50.5699
0.607041	-50.6412
0.607992	-50.7385
0.608944	-50.8492
0.609895	-50.9722
0.610847	-51.0688
0.611798	-51.1226
0.61275	-51.159
0.613701	-51.1334
0.614653	-51.0584
0.615604	-51.0003
0.616556	-50.8974
0.617507	-50.7684
0.618459	-50.6922
0.61941	-50.6153
0.620362	-50.5639
0.621313	-50.5855
0.622265	-50.6407
0.623216	-50.7399
0.624167	-50.9153
0.625119	-51.1063
0.62607	-51.3068
0.627022	-51.4792
0.627973	-51.4908
0.628925	-51.3813
0.629876	-51.1856
0.630828	-51.0137
0.631779	-50.9573
0.632731	-50.9475
0.633682	-50.9567
0.634634	-50.8661
0.635585	-50.5415
0.636537	-50.1435
0.637488	-49.8161
0.63844	-49.6417
0.639391	-49.622
0.640343	-49.7384
0.641294	-49.9787
0.642245	-50.1254
0.643197	-49.7378
0.644148	-49.2954
0.6451	-49.0461
0.646051	-48.9589
0.647003	-48.9597
0.647954	-48.8798
0.648906	-48.4991
0.649857	-47.9639
0.650809	-47.5795
0.65176	-47.4404
0.652712	-47.5407
0.653663	-47.8035
0.654615	-48.0313
0.655566	-47.9893
0.656518	-47.701
0.657469	-47.3266
0.658421	-46.9387
0.659372	-46.5793
0.660324	-46.2976
0.661275	-46.1179
0.662226	-46.0364
0.663178	-46.0361
0.664129	-46.0927
0.665081	-46.1835
0.666032	-46.2899
0.666984	-46.3937
0.667935	-46.4834
0.668887	-46.5564
0.669838	-46.6179
0.67079	-46.6811
0.671741	-46.7492
0.672693	-46.81
0.673644	-46.8648
0.674596	-46.9418
0.675547	-47.0741
0.676499	-47.2774
0.67745	-47.5502
0.678402	-47.8735
0.679353	-48.1876
0.680304	-48.3887
0.681256	-48.4304
0.682207	-48.403
0.683159	-48.3877
0.68411	-48.4198
0.685062	-48.5015
0.686013	-48.6351
0.686965	-48.8128
0.687916	-49.0156
0.688868	-49.2405
0.689819	-49.4762
0.690771	-49.6943
0.691722	-49.9079
0.692674	-50.1167
0.693625	-50.2981
0.694577	-50.4878
0.695528	-50.6447
0.69648	-50.7195
0.697431	-50.7513
0.698382	-50.708
0.699334	-50.6215
0.700285	-50.5614
0.701237	-50.5158
0.702188	-50.499
0.70314	-50.5447
0.704091	-50.6169
0.705043	-50.7158
0.705994	-50.8412
0.706946	-50.9205
0.707897	-50.9569
0.708849	-50.9362
0.7098	-50.8546
0.710752	-50.7847
0.711703	-50.7203
0.712655	-50.6869
0.713606	-50.7105
0.714558	-50.7531
0.715509	-50.8321
0.716461	-50.9459
0.717412	-51.0442
0.718363	-51.1576
0.719315	-51.2859
0.720266	-51.4029
0.721218	-51.5622
0.722169	-51.7481
0.723121	-51.9051
0.724072	-52.0422
0.725024	-52.0601
0.725975	-51.9303
0.726927	-51.7538
0.727878	-51.5251
0.72883	-51.3136
0.729781	-51.185
0.730733	-51.0951
0.731684	-51.0686
0.732636	-51.1387
0.733587	-51.2265
0.734539	-51.348
0.73549	-51.5363
0.736441	-51.6682
0.737393	-51.7987
0.738344	-51.9948
0.739296	-52.1239
0.740247	-52.2682
0.741199	-52.4069
0.74215	-52.225
0.743102	-51.932
0.744053	-51.679
0.745005	-51.5214
0.745956	-51.5097
0.746908	-51.6046
0.747859	-51.7198
0.748811	-51.5944
0.749762	-51.0094
0.750714	-50.3291
0.751665	-49.8136
0.752617	-49.5207
0.753568	-49.4561
0.75452	-49.6088
0.755471	-49.971
0.756422	-50.5357
0.757374	-51.1692
0.758325	-51.244
0.759277	-50.6021
0.760228	-49.9069
0.76118	-49.3477
0.762131	-48.9236
0.763083	-48.6069
0.764034	-48.3769
0.764986	-48.2224
0.765937	-48.1304
0.766889	-48.0932
0.76784	-48.1092
0.768792	-48.1732
0.769743	-48.2844
0.770695	-48.4455
0.771646	-48.6549
0.772598	-48.9183
0.773549	-49.2433
0.7745	-49.6339
0.775452	-50.1117
0.776403	-50.6942
0.777355	-51.3681
0.778306	-52.0838
0.779258	-52.4141
0.780209	-52.1493
0.781161	-51.8562
0.782112	-51.6505
0.783064	-51.5654
0.784015	-51.5928
0.784967	-51.6424
0.785918	-51.6588
0.78687	-51.617
0.787821	-51.6305
0.788773	-51.6765
0.789724	-51.7527
0.790676	-51.9103
0.791627	-51.9963
0.792578	-51.9569
0.79353	-51.905
0.794481	-51.794
0.795433	-51.6702
0.796384	-51.6396
0.797336	-51.6349
0.798287	-51.6446
0.799239	-51.7409
0.80019	-51.8423
0.801142	-51.9322
0.802093	-52.0944
0.803045	-52.2431
0.803996	-52.3804
0.804948	-52.6065
0.805899	-52.7984
0.806851	-52.9592
0.807802	-53.1598
0.808754	-53.1871
0.809705	-53.1213
0.810657	-53.0069
0.811608	-52.7884
0.812559	-52.571
0.813511	-52.3843
0.814462	-52.2045
0.815414	-52.0453
0.816365	-51.9308
0.817317	-51.8339
0.818268	-51.75
0.81922	-51.7077
0.820171	-51.6811
0.821123	-51.6667
0.822074	-51.6898
0.823026	-51.7303
0.823977	-51.7808
0.824929	-51.8534
0.82588	-51.9319
0.826832	-51.9965
0.827783	-52.0622
0.828735	-52.1355
0.829686	-52.2261
0.830637	-52.3917
0.831589	-52.6571
0.83254	-53.019
0.833492	-53.4781
0.834443	-53.6513
0.835395	-53.289
0.836346	-52.953
0.837298	-52.8219
0.838249	-52.8876
0.839201	-53.0549
0.840152	-53.0598
0.841104	-52.7088
0.842055	-52.2569
0.843007	-51.8523
0.843958	-51.5204
0.84491	-51.2677
0.845861	-51.0829
0.846813	-50.9549
0.847764	-50.8935
0.848716	-50.9148
0.849667	-51.0066
0.850618	-51.1495
0.85157	-51.3076
0.852521	-51.4297
0.853473	-51.4664
0.854424	-51.406
0.855376	-51.3054
0.856327	-51.1805
0.857279	-51.0729
0.85823	-51.0175
0.859182	-50.9791
0.860133	-50.9786
0.861085	-51.0194
0.862036	-51.0568
0.862988	-51.1201
0.863939	-51.2018
0.864891	-51.2666
0.865842	-51.3575
0.866794	-51.4616
0.867745	-51.5565
0.868696	-51.6926
0.869648	-51.8464
0.870599	-51.9967
0.871551	-52.1935
0.872502	-52.389
0.873454	-52.5417
0.874405	-52.6965
0.875357	-52.7759
0.876308	-52.7573
0.87726	-52.7289
0.878211	-52.6626
0.879163	-52.578
0.880114	-52.5514
0.881066	-52.557
0.882017	-52.5847
0.882969	-52.6828
0.88392	-52.8211
0.884872	-52.9556
0.885823	-53.1193
0.886775	-53.2909
0.887726	-53.4045
0.888677	-53.5359
0.889629	-53.7111
0.89058	-53.8482
0.891532	-54.008
0.892483	-54.1731
0.893435	-54.2368
0.894386	-54.261
0.895338	-54.2413
0.896289	-54.0463
0.897241	-53.6651
0.898192	-53.2296
0.899144	-52.9258
0.900095	-52.7344
0.901047	-52.6664
0.901998	-52.6652
0.90295	-52.6216
0.903901	-52.5651
0.904853	-52.4279
0.905804	-52.2656
0.906755	-52.1382
0.907707	-52.0054
0.908658	-51.9262
0.90961	-51.8966
0.910561	-51.8735
0.911513	-51.9024
0.912464	-51.9639
0.913416	-52.0222
0.914367	-52.1223
0.915319	-52.2341
0.91627	-52.3253
0.917222	-52.4389
0.918173	-52.5527
0.919125	-52.6226
0.920076	-52.7197
0.921028	-52.7969
0.921979	-52.8365
0.922931	-52.9176
0.923882	-52.9661
0.924833	-53.0049
0.925785	-53.0462
0.926736	-52.9855
0.927688	-52.8617
0.928639	-52.6907
0.929591	-52.5121
0.930542	-52.4194
0.931494	-52.4084
0.932445	-52.4672
0.933397	-52.5654
0.934348	-52.534
0.9353	-52.2836
0.936251	-51.9331
0.937203	-51.6649
0.938154	-51.5952
0.939106	-51.7066
0.940057	-51.9606
0.941009	-52.2046
0.94196	-52.282
0.942912	-52.1457
0.943863	-51.8782
0.944814	-51.6445
0.945766	-51.4411
0.946717	-51.312
0.947669	-51.2715
0.94862	-51.2694
0.949572	-51.3341
0.950523	-51.4559
0.951475	-51.592
0.952426	-51.7799
0.953378	-51.9944
0.954329	-52.1996
0.955281	-52.4405
0.956232	-52.6595
0.957184	-52.8451
0.958135	-53.0319
0.959087	-53.1341
0.960038	-53.1998
0.96099	-53.2412
0.961941	-53.2193
0.962892	-53.2506
0.963844	-53.336
0.964795	-53.4305
0.965747	-53.5887
0.966698	-53.6951
0.96765	-53.6711
0.968601	-53.6151
0.969553	-53.5047
0.970504	-53.3395
0.971456	-53.2142
0.972407	-53.0801
0.973359	-52.9295
0.97431	-52.8255
0.975262	-52.7438
0.976213	-52.6989
0.977165	-52.7046
0.978116	-52.7491
0.979068	-52.7871
0.980019	-52.8494
0.980971	-52.9103
0.981922	-52.9269
0.982873	-52.978
0.983825	-53.0216
0.984776	-53.0433
0.985728	-53.1145
0.986679	-53.182
0.987631	-53.2502
0.988582	-53.3715
0.989534	-53.4764
0.990485	-53.5536
0.991437	-53.5922
0.992388	-53.491
0.99334	-53.2743
0.994291	-53.059
0.995243	-52.8909
0.996194	-52.7923
0.997146	-52.8289
0.998097	-52.9416
0.999049	-53.1453
1	-53.4682
1.00095	-53.8195
1.0019	-54.2406
1.00285	-54.6125
1.00381	-54.7703
1.00476	-54.6162
1.00571	-54.3709
1.00666	-54.1382
1.00761	-53.9335
1.00856	-53.8533
1.00951	-53.7997
1.01047	-53.7578
1.01142	-53.7306
1.01237	-53.5517
1.01332	-53.3446
1.01427	-53.2057
1.01522	-53.0733
1.01618	-53.1015
1.01713	-53.1961
1.01808	-53.3176
1.01903	-53.5705
1.01998	-53.8
1.02093	-54.0884
1.02188	-54.482
1.02284	-54.7688
1.02379	-55.1681
1.02474	-55.4462
1.02569	-55.5516
1.02664	-55.7124
1.02759	-55.6089
1.02854	-55.5626
1.0295	-55.4758
1.03045	-55.3321
1.0314	-55.2336
1.03235	-55.1163
1.0333	-55.0382
1.03425	-54.9617
1.0352	-54.9239
1.03616	-54.934
1.03711	-54.9495
1.03806	-55.0185
1.03901	-55.0633
1.03996	-55.0664
1.04091	-54.977
1.04186	-54.704
1.04282	-54.3814
1.04377	-54.0282
1.04472	-53.7615
1.04567	-53.6534
1.04662	-53.6225
1.04757	-53.6826
1.04853	-53.8114
1.04948	-53.8872
1.05043	-53.9031
1.05138	-53.8142
1.05233	-53.6492
1.05328	-53.5099
1.05423	-53.4412
1.05519	-53.424
1.05614	-53.4536
1.05709	-53.5179
1.05804	-53.5708
1.05899	-53.6475
1.05994	-53.7346
1.06089	-53.8264
1.06185	-53.9682
1.0628	-54.1161
1.06375	-54.2859
1.0647	-54.4938
1.06565	-54.6814
1.0666	-54.9041
1.06755	-55.1136
1.06851	-55.2981
1.06946	-55.5407
1.07041	-55.6227
1.07136	-55.672
1.07231	-55.706
1.07326	-55.4732
1.07422	-55.2935
1.07517	-55.2213
1.07612	-55.0471
1.07707	-54.9974
1.07802	-55.0554
1.07897	-55.0043
1.07992	-55.0586
1.08088	-55.1083
1.08183	-54.9459
1.08278	-54.7585
1.08373	-54.5223
1.08468	-54.2782
1.08563	-54.0971
1.08658	-53.9844
1.08754	-53.9103
1.08849	-53.8469
1.08944	-53.8693
1.09039	-53.888
1.09134	-53.9179
1.09229	-54.0545
1.09324	-54.1202
1.0942	-54.2278
1.09515	-54.3697
1.0961	-54.3893
1.09705	-54.4741
1.098	-54.472
1.09895	-54.4587
1.0999	-54.5034
1.10086	-54.4475
1.10181	-54.5183
1.10276	-54.5854
1.10371	-54.5774
1.10466	-54.7719
1.10561	-54.8694
1.10657	-54.9265
1.10752	-55.2443
1.10847	-55.3396
1.10942	-55.4326
1.11037	-55.8292
1.11132	-55.8309
1.11227	-55.848
1.11323	-56.2114
1.11418	-56.1127
1.11513	-56.1036
1.11608	-56.5311
1.11703	-56.3868
1.11798	-56.2667
1.11893	-56.5185
1.11989	-56.1989
1.12084	-55.9617
1.12179	-56.1804
1.12274	-55.8627
1.12369	-55.7664
1.12464	-56.0211
1.12559	-55.7615
1.12655	-55.974
1.1275	-56.2865
1.12845	-56.1442
1.1294	-56.4311
1.13035	-56.489
1.1313	-56.3077
1.13225	-56.5044
1.13321	-56.4305
1.13416	-56.3417
1.13511	-56.4722
1.13606	-56.2669
1.13701	-56.3732
1.13796	-56.3792
1.13892	-56.1951
1.13987	-56.3919
1.14082	-56.1156
1.14177	-55.9625
1.14272	-56.0786
1.14367	-55.8917
1.14462	-56.0494
1.14558	-56.3376
1.14653	-56.3341
1.14748	-56.7151
1.14843	-57.0366
1.14938	-57.0725
1.15033	-57.4219
1.15128	-57.6627
1.15224	-57.4912
1.15319	-57.6506
1.15414	-57.4308
1.15509	-57.267
1.15604	-57.0712
1.15699	-56.7941
1.15794	-56.8688
1.1589	-56.5737
1.15985	-56.6236
1.1608	-56.7131
1.16175	-56.4857
1.1627	-56.681
1.16365	-56.667
1.16461	-56.512
1.16556	-56.7762
1.16651	-56.747
1.16746	-56.7261
1.16841	-57.0672
1.16936	-57.0233
1.17031	-56.9815
1.17127	-57.1264
1.17222	-56.952
1.17317	-56.7806
1.17412	-56.7831
1.17507	-56.6755
1.17602	-56.5253
1.17697	-56.5175
1.17793	-56.4137
1.17888	-56.3395
1.17983	-56.3457
1.18078	-56.3972
1.18173	-56.4449
1.18268	-56.5706
1.18363	-56.7437
1.18459	-56.8171
1.18554	-56.9917
1.18649	-57.1625
1.18744	-57.2068
1.18839	-57.4109
1.18934	-57.5206
1.19029	-57.4863
1.19125	-57.6784
1.1922	-57.4594
1.19315	-57.2938
1.1941	-57.2803
1.19505	-56.9164
1.196	-56.9531
1.19696	-56.9214
1.19791	-56.8061
1.19886	-57.0238
1.19981	-57.0054
1.20076	-57.0442
1.20171	-57.2994
1.20266	-57.3092
1.20362	-57.4514
1.20457	-57.7179
1.20552	-57.7873
1.20647	-57.941
1.20742	-58.1662
1.20837	-58.2686
1.20932	-58.282
1.21028	-58.3884
1.21123	-58.5043
1.21218	-58.2983
1.21313	-58.3731
1.21408	-58.4749
1.21503	-58.1771
1.21598	-58.3128
1.21694	-58.3588
1.21789	-58.1281
1.21884	-58.3193
1.21979	-58.2654
1.22074	-58.1449
1.22169	-58.2878
1.22265	-58.1544
1.2236	-58.0896
1.22455	-58.0164
1.2255	-57.8385
1.22645	-57.7929
1.2274	-57.7293
1.22835	-57.7495
1.22931	-57.8671
1.23026	-57.8676
1.23121	-58.0081
1.23216	-58.1282
1.23311	-58.1098
1.23406	-58.2852
1.23501	-58.3207
1.23597	-58.2927
1.23692	-58.4351
1.23787	-58.3764
1.23882	-58.3582
1.23977	-58.4321
1.24072	-58.3633
1.24167	-58.3828
1.24263	-58.3697
1.24358	-58.3032
1.24453	-58.2925
1.24548	-58.2471
1.24643	-58.2455
1.24738	-58.279
1.24833	-58.2847
1.24929	-58.3332
1.25024	-58.3345
1.25119	-58.3024
1.25214	-58.3613
1.25309	-58.3093
1.25404	-58.3059
1.255	-58.3526
1.25595	-58.3113
1.2569	-58.3541
1.25785	-58.3942
1.2588	-58.3583
1.25975	-58.4138
1.2607	-58.4453
1.26166	-58.3949
1.26261	-58.4525
1.26356	-58.4532
1.26451	-58.4477
1.26546	-58.5034
1.26641	-58.5173
1.26736	-58.5408
1.26832	-58.5837
1.26927	-58.5986
1.27022	-58.6113
1.27117	-58.6316
1.27212	-58.625
1.27307	-58.6163
1.27402	-58.6262
1.27498	-58.6209
1.27593	-58.6138
1.27688	-58.6359
1.27783	-58.5967
1.27878	-58.5825
1.27973	-58.5677
1.28069	-58.5132
1.28164	-58.4919
1.28259	-58.4693
1.28354	-58.4448
1.28449	-58.4747
1.28544	-58.488
1.28639	-58.5166
1.28735	-58.5344
1.2883	-58.5337
1.28925	-58.5556
1.2902	-58.5487
1.29115	-58.5822
1.2921	-58.6022
1.29305	-58.6323
1.29401	-58.6491
1.29496	-58.684
1.29591	-58.6861
1.29686	-58.6991
1.29781	-58.7185
1.29876	-58.7054
1.29971	-58.7148
1.30067	-58.7229
1.30162	-58.7046
1.30257	-58.7208
1.30352	-58.7237
1.30447	-58.7257
1.30542	-58.7383
1.30637	-58.7471
1.30733	-58.7522
1.30828	-58.7521
1.30923	-58.758
1.31018	-58.7626
1.31113	-58.7519
1.31208	-58.7666
1.31304	-58.7691
1.31399	-58.7482
1.31494	-58.7693
1.31589	-58.7612
1.31684	-58.7391
1.31779	-58.7721
1.31874	-58.7488
1.3197	-58.7516
1.32065	-58.7761
1.3216	-58.7535
1.32255	-58.7668
1.3235	-58.7735
1.32445	-58.7595
1.3254	-58.7758
1.32636	-58.7709
1.32731	-58.7704
1.32826	-58.778
1.32921	-58.7733
1.33016	-58.7806
1.33111	-58.7849
1.33206	-58.7852
1.33302	-58.7951
1.33397	-58.7937
1.33492	-58.7937
1.33587	-58.8024
1.33682	-58.7964
1.33777	-58.8009
1.33873	-58.8069
1.33968	-58.8004
1.34063	-58.803
1.34158	-58.8115
1.34253	-58.7993
1.34348	-58.8104
1.34443	-58.8075
1.34539	-58.8011
1.34634	-58.8104
1.34729	-58.804
1.34824	-58.8077
1.34919	-58.805
1.35014	-58.8071
1.35109	-58.8072
1.35205	-58.8063
1.353	-58.8105
1.35395	-58.8126
1.3549	-58.8091
1.35585	-58.8182
1.3568	-58.8155
1.35775	-58.8143
1.35871	-58.8236
1.35966	-58.8183
1.36061	-58.8202
1.36156	-58.826
1.36251	-58.8186
1.36346	-58.8221
1.36441	-58.8222
1.36537	-58.8205
1.36632	-58.8228
1.36727	-58.8221
1.36822	-58.8235
1.36917	-58.8182
1.37012	-58.8242
1.37108	-58.8195
1.37203	-58.8214
1.37298	-58.8248
1.37393	-58.822
1.37488	-58.8255
1.37583	-58.8273
1.37678	-58.8262
1.37774	-58.8303
1.37869	-58.8286
1.37964	-58.8304
1.38059	-58.831
1.38154	-58.8301
1.38249	-58.8334
1.38344	-58.8318
1.3844	-58.8328
1.38535	-58.835
1.3863	-58.8326
1.38725	-58.8345
1.3882	-58.8355
1.38915	-58.8335
1.3901	-58.8351
1.39106	-58.8364
1.39201	-58.8336
1.39296	-58.8364
1.39391	-58.8362
1.39486	-58.8345
1.39581	-58.8367
1.39676	-58.8365
1.39772	-58.8352
1.39867	-58.8371
1.39962	-58.837
1.40057	-58.8362
1.40152	-58.8367
1.40247	-58.8384
1.40343	-58.8352
1.40438	-58.8382
1.40533	-58.8382
1.40628	-58.8364
1.40723	-58.8396
1.40818	-58.8383
1.40913	-58.8374
1.41009	-58.8402
1.41104	-58.8378
1.41199	-58.8393
1.41294	-58.8397
1.41389	-58.8389
1.41484	-58.8401
1.41579	-58.8401
1.41675	-58.8398
1.4177	-58.8409
1.41865	-58.8405
1.4196	-58.8407
1.42055	-58.8413
1.4215	-58.8409
1.42245	-58.8415
1.42341	-58.8414
1.42436	-58.8417
1.42531	-58.8415
1.42626	-58.8421
1.42721	-58.8418
1.42816	-58.842
1.42912	-58.8422
1.43007	-58.8422
1.43102	-58.8424
1.43197	-58.8425
1.43292	-58.8426
1.43387	-58.8427
1.43482	-58.8428
1.43578	-58.8429
1.43673	-58.8429
1.43768	-58.8432
1.43863	-58.8431
1.43958	-58.8432
1.44053	-58.8434
1.44148	-58.8433
1.44244	-58.8434
1.44339	-58.8436
1.44434	-58.8435
1.44529	-58.8436
1.44624	-58.8437
1.44719	-58.8437
1.44814	-58.8439
1.4491	-58.8438
1.45005	-58.844
1.451	-58.844
1.45195	-58.844
1.4529	-58.8441
1.45385	-58.8441
1.4548	-58.8441
1.45576	-58.8442
1.45671	-58.8442
1.45766	-58.8443
1.45861	-58.8443
1.45956	-58.8443
1.46051	-58.8444
1.46147	-58.8443
1.46242	-58.8444
1.46337	-58.8444
1.46432	-58.8444
1.46527	-58.8444
1.46622	-58.8445
1.46717	-58.8445
1.46813	-58.8445
1.46908	-58.8445
1.47003	-58.8445
1.47098	-58.8445

## Sheet: Case8
# Freqs(kHz)	Wall Spectrum
0	-26.5281
0.000951475	-24.9437
0.00190295	-25.8708
0.00285442	-28.6961
0.0038059	-27.632
0.00475737	-27.5828
0.00570885	-28.1064
0.00666032	-29.3698
0.0076118	-30.7337
0.00856327	-30.836
0.00951475	-30.9484
0.0104662	-31.5923
0.0114177	-32.6919
0.0123692	-33.373
0.0133206	-33.5302
0.0142721	-34.0705
0.0152236	-34.8542
0.0161751	-35.2853
0.0171265	-35.4559
0.018078	-35.9213
0.0190295	-36.8661
0.019981	-37.9638
0.0209324	-39.043
0.0218839	-40.9229
0.0228354	-41.3541
0.0237869	-42.1388
0.0247383	-43.1875
0.0256898	-43.6925
0.0266413	-44.1081
0.0275928	-44.6651
0.0285442	-45.5271
0.0294957	-46.1347
0.0304472	-46.5019
0.0313987	-46.924
0.0323501	-47.4837
0.0333016	-48.0451
0.0342531	-48.2665
0.0352046	-48.8038
0.036156	-49.0148
0.0371075	-49.4488
0.038059	-49.5082
0.0390105	-49.7803
0.0399619	-49.9906
0.0409134	-50.3169
0.0418649	-50.5525
0.0428164	-50.6225
0.0437678	-50.7638
0.0447193	-50.9595
0.0456708	-51.3657
0.0466223	-51.6079
0.0475737	-51.6497
0.0485252	-51.6731
0.0494767	-51.9313
0.0504282	-52.3862
0.0513796	-52.6583
0.0523311	-52.6146
0.0532826	-52.6057
0.0542341	-52.8483
0.0551855	-53.2441
0.056137	-53.484
0.0570885	-53.4246
0.05804	-53.3786
0.0589914	-53.5099
0.0599429	-53.7633
0.0608944	-53.9495
0.0618459	-53.9302
0.0627973	-53.8821
0.0637488	-53.9347
0.0647003	-54.0714
0.0656518	-54.1866
0.0666032	-54.207
0.0675547	-54.1921
0.0685062	-54.2149
0.0694577	-54.2813
0.0704091	-54.3408
0.0713606	-54.3754
0.0723121	-54.3904
0.0732636	-54.414
0.074215	-54.4322
0.0751665	-54.4599
0.076118	-54.4955
0.0770695	-54.5346
0.0780209	-54.5608
0.0789724	-54.5593
0.0799239	-54.5672
0.0808754	-54.5994
0.0818268	-54.6546
0.0827783	-54.6746
0.0837298	-54.6723
0.0846813	-54.6682
0.0856327	-54.7042
0.0865842	-54.7553
0.0875357	-54.7797
0.0884872	-54.7737
0.0894386	-54.7684
0.0903901	-54.8049
0.0913416	-54.8489
0.0922931	-54.8736
0.0932445	-54.8688
0.094196	-54.8715
0.0951475	-54.8975
0.096099	-54.9406
0.0970504	-54.9594
0.0980019	-54.9619
0.0989534	-54.9658
0.0999049	-54.9898
0.100856	-55.0256
0.101808	-55.0429
0.102759	-55.0511
0.103711	-55.0561
0.104662	-55.0778
0.105614	-55.1061
0.106565	-55.1249
0.107517	-55.1341
0.108468	-55.1425
0.10942	-55.163
0.110371	-55.1841
0.111323	-55.204
0.112274	-55.2133
0.113225	-55.227
0.114177	-55.2408
0.115128	-55.2627
0.11608	-55.2789
0.117031	-55.2917
0.117983	-55.3041
0.118934	-55.3202
0.119886	-55.3352
0.120837	-55.3534
0.121789	-55.3663
0.12274	-55.3795
0.123692	-55.3934
0.124643	-55.4086
0.125595	-55.4251
0.126546	-55.4376
0.127498	-55.4519
0.128449	-55.4657
0.129401	-55.4772
0.130352	-55.4959
0.131304	-55.5072
0.132255	-55.5208
0.133206	-55.5344
0.134158	-55.5464
0.135109	-55.5624
0.136061	-55.5745
0.137012	-55.5881
0.137964	-55.601
0.138915	-55.6121
0.139867	-55.6279
0.140818	-55.6412
0.14177	-55.6508
0.142721	-55.6667
0.143673	-55.6765
0.144624	-55.6903
0.145576	-55.7048
0.146527	-55.714
0.147479	-55.7285
0.14843	-55.7391
0.149382	-55.7518
0.150333	-55.7668
0.151284	-55.7732
0.152236	-55.7901
0.153187	-55.7999
0.154139	-55.811
0.15509	-55.8246
0.156042	-55.8384
0.156993	-55.8403
0.157945	-55.866
0.158896	-55.8652
0.159848	-55.8828
0.160799	-55.8952
0.161751	-55.9004
0.162702	-55.9176
0.163654	-55.9279
0.164605	-55.9353
0.165557	-55.9524
0.166508	-55.9553
0.16746	-55.9745
0.168411	-55.9788
0.169363	-55.9957
0.170314	-55.9996
0.171265	-56.0187
0.172217	-56.0183
0.173168	-56.0423
0.17412	-56.0401
0.175071	-56.0581
0.176023	-56.0682
0.176974	-56.0727
0.177926	-56.0928
0.178877	-56.0936
0.179829	-56.1092
0.18078	-56.1181
0.181732	-56.1269
0.182683	-56.1393
0.183635	-56.147
0.184586	-56.1592
0.185538	-56.1661
0.186489	-56.1805
0.187441	-56.1838
0.188392	-56.2019
0.189343	-56.2015
0.190295	-56.2217
0.191246	-56.2225
0.192198	-56.2377
0.193149	-56.2451
0.194101	-56.2546
0.195052	-56.2642
0.196004	-56.2736
0.196955	-56.2836
0.197907	-56.2904
0.198858	-56.3042
0.19981	-56.3078
0.200761	-56.3223
0.201713	-56.3271
0.202664	-56.339
0.203616	-56.3474
0.204567	-56.3538
0.205519	-56.3685
0.20647	-56.3703
0.207422	-56.3853
0.208373	-56.3907
0.209324	-56.4002
0.210276	-56.4091
0.211227	-56.4183
0.212179	-56.4259
0.21313	-56.4354
0.214082	-56.4439
0.215033	-56.4516
0.215985	-56.462
0.216936	-56.4674
0.217888	-56.4802
0.218839	-56.483
0.219791	-56.4972
0.220742	-56.5008
0.221694	-56.5121
0.222645	-56.519
0.223597	-56.5274
0.224548	-56.5363
0.2255	-56.5433
0.226451	-56.5528
0.227402	-56.5594
0.228354	-56.5687
0.229305	-56.576
0.230257	-56.5838
0.231208	-56.5934
0.23216	-56.5978
0.233111	-56.6101
0.234063	-56.614
0.235014	-56.6248
0.235966	-56.6303
0.236917	-56.6406
0.237869	-56.645
0.23882	-56.6563
0.239772	-56.6612
0.240723	-56.6705
0.241675	-56.6766
0.242626	-56.686
0.243578	-56.6924
0.244529	-56.6991
0.24548	-56.7095
0.246432	-56.7132
0.247383	-56.723
0.248335	-56.7305
0.249286	-56.7364
0.250238	-56.7448
0.251189	-56.7515
0.252141	-56.7603
0.253092	-56.7642
0.254044	-56.776
0.254995	-56.7789
0.255947	-56.7887
0.256898	-56.7949
0.25785	-56.8027
0.258801	-56.8088
0.259753	-56.8162
0.260704	-56.8245
0.261656	-56.8287
0.262607	-56.8389
0.263559	-56.8433
0.26451	-56.8521
0.265461	-56.8567
0.266413	-56.8675
0.267364	-56.8693
0.268316	-56.8807
0.269267	-56.8847
0.270219	-56.892
0.27117	-56.9002
0.272122	-56.9045
0.273073	-56.9137
0.274025	-56.918
0.274976	-56.9267
0.275928	-56.9321
0.276879	-56.939
0.277831	-56.9462
0.278782	-56.9513
0.279734	-56.9598
0.280685	-56.9646
0.281637	-56.9727
0.282588	-56.9761
0.283539	-56.988
0.284491	-56.9871
0.285442	-57.001
0.286394	-57.0018
0.287345	-57.011
0.288297	-57.0163
0.289248	-57.0239
0.2902	-57.0281
0.291151	-57.036
0.292103	-57.0417
0.293054	-57.0476
0.294006	-57.0547
0.294957	-57.0597
0.295909	-57.0681
0.29686	-57.0701
0.297812	-57.0811
0.298763	-57.0839
0.299715	-57.0899
0.300666	-57.0992
0.301618	-57.1012
0.302569	-57.1099
0.30352	-57.1148
0.304472	-57.1221
0.305423	-57.125
0.306375	-57.1349
0.307326	-57.1374
0.308278	-57.1458
0.309229	-57.15
0.310181	-57.1574
0.311132	-57.1621
0.312084	-57.1674
0.313035	-57.1762
0.313987	-57.1772
0.314938	-57.1877
0.31589	-57.1897
0.316841	-57.1985
0.317793	-57.2013
0.318744	-57.2109
0.319696	-57.2109
0.320647	-57.2229
0.321598	-57.2227
0.32255	-57.233
0.323501	-57.2359
0.324453	-57.2426
0.325404	-57.2477
0.326356	-57.2536
0.327307	-57.2596
0.328259	-57.2629
0.32921	-57.2709
0.330162	-57.2752
0.331113	-57.2809
0.332065	-57.2858
0.333016	-57.2944
0.333968	-57.2924
0.334919	-57.3044
0.335871	-57.3098
0.336822	-57.3095
0.337774	-57.3092
0.338725	-57.3287
0.339676	-57.3376
0.340628	-57.2783
0.341579	-57.3099
0.342531	-57.1909
0.343482	-57.268
0.344434	-57.1827
0.345385	-57.2845
0.346337	-57.2404
0.347288	-57.3694
0.34824	-57.3321
0.349191	-57.3649
0.350143	-57.3953
0.351094	-57.3122
0.352046	-57.3443
0.352997	-57.3844
0.353949	-57.3373
0.3549	-57.404
0.355852	-57.4233
0.356803	-57.4128
0.357755	-57.4314
0.358706	-57.4334
0.359657	-57.4326
0.360609	-57.442
0.36156	-57.4516
0.362512	-57.4498
0.363463	-57.457
0.364415	-57.4622
0.365366	-57.4692
0.366318	-57.4693
0.367269	-57.4806
0.368221	-57.479
0.369172	-57.4876
0.370124	-57.4911
0.371075	-57.4974
0.372027	-57.5016
0.372978	-57.5033
0.37393	-57.5139
0.374881	-57.514
0.375833	-57.5205
0.376784	-57.5263
0.377735	-57.5291
0.378687	-57.5345
0.379638	-57.5403
0.38059	-57.5437
0.381541	-57.5491
0.382493	-57.5524
0.383444	-57.5592
0.384396	-57.5632
0.385347	-57.5653
0.386299	-57.5754
0.38725	-57.5732
0.388202	-57.5834
0.389153	-57.585
0.390105	-57.5913
0.391056	-57.5938
0.392008	-57.6002
0.392959	-57.6039
0.393911	-57.6087
0.394862	-57.613
0.395814	-57.6172
0.396765	-57.6232
0.397716	-57.6243
0.398668	-57.634
0.399619	-57.6334
0.400571	-57.6404
0.401522	-57.6442
0.402474	-57.6491
0.403425	-57.6526
0.404377	-57.6582
0.405328	-57.6614
0.40628	-57.6666
0.407231	-57.6706
0.408183	-57.6744
0.409134	-57.6816
0.410086	-57.6797
0.411037	-57.6918
0.411989	-57.6907
0.41294	-57.6955
0.413892	-57.7037
0.414843	-57.7017
0.415794	-57.7121
0.416746	-57.7115
0.417697	-57.72
0.418649	-57.7203
0.4196	-57.7274
0.420552	-57.7294
0.421503	-57.7372
0.422455	-57.7346
0.423406	-57.7474
0.424358	-57.7442
0.425309	-57.751
0.426261	-57.7584
0.427212	-57.7558
0.428164	-57.7666
0.429115	-57.7663
0.430067	-57.7727
0.431018	-57.776
0.43197	-57.7794
0.432921	-57.785
0.433873	-57.7876
0.434824	-57.7923
0.435775	-57.7962
0.436727	-57.8016
0.437678	-57.8001
0.43863	-57.8144
0.439581	-57.8055
0.440533	-57.8213
0.441484	-57.8179
0.442436	-57.8236
0.443387	-57.8306
0.444339	-57.8292
0.44529	-57.8385
0.446242	-57.8386
0.447193	-57.8442
0.448145	-57.8469
0.449096	-57.8542
0.450048	-57.8515
0.450999	-57.8642
0.451951	-57.859
0.452902	-57.8695
0.453853	-57.8705
0.454805	-57.8723
0.455756	-57.8828
0.456708	-57.8769
0.457659	-57.8908
0.458611	-57.8882
0.459562	-57.8938
0.460514	-57.8983
0.461465	-57.9024
0.462417	-57.9028
0.463368	-57.9112
0.46432	-57.9131
0.465271	-57.9123
0.466223	-57.9265
0.467174	-57.9154
0.468126	-57.9366
0.469077	-57.9218
0.470029	-57.9423
0.47098	-57.9349
0.471931	-57.9419
0.472883	-57.949
0.473834	-57.9474
0.474786	-57.9527
0.475737	-57.9591
0.476689	-57.9598
0.47764	-57.9618
0.478592	-57.973
0.479543	-57.965
0.480495	-57.9806
0.481446	-57.9747
0.482398	-57.983
0.483349	-57.9878
0.484301	-57.9821
0.485252	-58.003
0.486204	-57.985
0.487155	-58.0091
0.488107	-57.9964
0.489058	-58.0126
0.49001	-58.0041
0.490961	-58.0211
0.491912	-58.0111
0.492864	-58.0236
0.493815	-58.0266
0.494767	-58.0147
0.495718	-58.0478
0.49667	-58.0117
0.497621	-58.0456
0.498573	-58.0401
0.499524	-58.0277
0.500476	-58.0569
0.501427	-58.0338
0.502379	-58.0613
0.50333	-58.0462
0.504282	-58.0654
0.505233	-58.0537
0.506185	-58.0737
0.507136	-58.0682
0.508088	-58.0785
0.509039	-58.0732
0.50999	-58.0851
0.510942	-58.0831
0.511893	-58.091
0.512845	-58.0904
0.513796	-58.0938
0.514748	-58.1014
0.515699	-58.0981
0.516651	-58.11
0.517602	-58.1032
0.518554	-58.117
0.519505	-58.1099
0.520457	-58.124
0.521408	-58.1134
0.52236	-58.1304
0.523311	-58.1244
0.524263	-58.1324
0.525214	-58.1369
0.526166	-58.136
0.527117	-58.1434
0.528069	-58.1409
0.52902	-58.1531
0.529971	-58.1417
0.530923	-58.1617
0.531874	-58.1535
0.532826	-58.1589
0.533777	-58.1678
0.534729	-58.1581
0.53568	-58.177
0.536632	-58.1638
0.537583	-58.1839
0.538535	-58.1729
0.539486	-58.1856
0.540438	-58.1856
0.541389	-58.19
0.542341	-58.1866
0.543292	-58.202
0.544244	-58.1897
0.545195	-58.2028
0.546147	-58.2103
0.547098	-58.1926
0.548049	-58.222
0.549001	-58.1959
0.549952	-58.2186
0.550904	-58.2111
0.551855	-58.2214
0.552807	-58.2229
0.553758	-58.2309
0.55471	-58.2277
0.555661	-58.2381
0.556613	-58.2294
0.557564	-58.2388
0.558516	-58.2493
0.559467	-58.2316
0.560419	-58.242
0.56137	-58.2445
0.562322	-58.1488
0.563273	-58.2972
0.564225	-58.1697
0.565176	-58.2504
0.566127	-58.2894
0.567079	-58.2262
0.56803	-58.279
0.568982	-58.287
0.569933	-58.278
0.570885	-58.2199
0.571836	-58.3068
0.572788	-58.1003
0.573739	-58.33
0.574691	-58.2944
0.575642	-58.2467
0.576594	-58.3227
0.577545	-58.2867
0.578497	-58.2864
0.579448	-58.3334
0.5804	-58.2724
0.581351	-58.3156
0.582303	-58.3186
0.583254	-58.3164
0.584206	-58.3212
0.585157	-58.3259
0.586108	-58.3222
0.58706	-58.323
0.588011	-58.335
0.588963	-58.3391
0.589914	-58.3345
0.590866	-58.3402
0.591817	-58.352
0.592769	-58.3333
0.59372	-58.3582
0.594672	-58.3526
0.595623	-58.3484
0.596575	-58.3663
0.597526	-58.3553
0.598478	-58.3638
0.599429	-58.3694
0.600381	-58.3643
0.601332	-58.375
0.602284	-58.3707
0.603235	-58.3786
0.604186	-58.3788
0.605138	-58.3821
0.606089	-58.3859
0.607041	-58.3888
0.607992	-58.3861
0.608944	-58.4008
0.609895	-58.3853
0.610847	-58.4056
0.611798	-58.398
0.61275	-58.4037
0.613701	-58.4066
0.614653	-58.4114
0.615604	-58.4066
0.616556	-58.4184
0.617507	-58.4149
0.618459	-58.4192
0.61941	-58.4226
0.620362	-58.4248
0.621313	-58.427
0.622265	-58.4297
0.623216	-58.4323
0.624167	-58.4373
0.625119	-58.4321
0.62607	-58.447
0.627022	-58.4383
0.627973	-58.4452
0.628925	-58.4511
0.629876	-58.4474
0.630828	-58.4529
0.631779	-58.4585
0.632731	-58.4541
0.633682	-58.4635
0.634634	-58.4611
0.635585	-58.4674
0.636537	-58.4672
0.637488	-58.4693
0.63844	-58.4766
0.639391	-58.4708
0.640343	-58.4807
0.641294	-58.4815
0.642245	-58.4793
0.643197	-58.4894
0.644148	-58.486
0.6451	-58.4905
0.646051	-58.4944
0.647003	-58.4936
0.647954	-58.5
0.648906	-58.4976
0.649857	-58.5058
0.650809	-58.5023
0.65176	-58.5092
0.652712	-58.5092
0.653663	-58.5132
0.654615	-58.5134
0.655566	-58.5198
0.656518	-58.5168
0.657469	-58.524
0.658421	-58.5238
0.659372	-58.5266
0.660324	-58.5292
0.661275	-58.5323
0.662226	-58.533
0.663178	-58.5369
0.664129	-58.5393
0.665081	-58.54
0.666032	-58.5439
0.666984	-58.5466
0.667935	-58.5465
0.668887	-58.5526
0.669838	-58.55
0.67079	-58.5589
0.671741	-58.5519
0.672693	-58.5657
0.673644	-58.5576
0.674596	-58.566
0.675547	-58.5679
0.676499	-58.5673
0.67745	-58.5722
0.678402	-58.574
0.679353	-58.5752
0.680304	-58.5783
0.681256	-58.5809
0.682207	-58.5824
0.683159	-58.586
0.68411	-58.5851
0.685062	-58.5935
0.686013	-58.5874
0.686965	-58.5966
0.687916	-58.597
0.688868	-58.5948
0.689819	-58.6055
0.690771	-58.5993
0.691722	-58.6075
0.692674	-58.6063
0.693625	-58.6105
0.694577	-58.6115
0.695528	-58.6139
0.69648	-58.6171
0.697431	-58.6179
0.698382	-58.6213
0.699334	-58.6223
0.700285	-58.6272
0.701237	-58.6233
0.702188	-58.6344
0.70314	-58.6267
0.704091	-58.6371
0.705043	-58.6346
0.705994	-58.6388
0.706946	-58.6398
0.707897	-58.6438
0.708849	-58.643
0.7098	-58.6479
0.710752	-58.6486
0.711703	-58.6501
0.712655	-58.6548
0.713606	-58.6536
0.714558	-58.6592
0.715509	-58.6586
0.716461	-58.6613
0.717412	-58.6659
0.718363	-58.6619
0.719315	-58.6724
0.720266	-58.6665
0.721218	-58.6736
0.722169	-58.6747
0.723121	-58.676
0.724072	-58.6777
0.725024	-58.6822
0.725975	-58.6802
0.726927	-58.6866
0.727878	-58.6854
0.72883	-58.6895
0.729781	-58.6906
0.730733	-58.6914
0.731684	-58.6972
0.732636	-58.6943
0.733587	-58.6995
0.734539	-58.7027
0.73549	-58.6997
0.736441	-58.7079
0.737393	-58.706
0.738344	-58.7088
0.739296	-58.7104
0.740247	-58.7155
0.741199	-58.7099
0.74215	-58.7228
0.743102	-58.7135
0.744053	-58.7252
0.745005	-58.7207
0.745956	-58.7254
0.746908	-58.7293
0.747859	-58.7253
0.748811	-58.7346
0.749762	-58.731
0.750714	-58.7351
0.751665	-58.7373
0.752617	-58.7396
0.753568	-58.738
0.75452	-58.7469
0.755471	-58.7413
0.756422	-58.7487
0.757374	-58.7477
0.758325	-58.7507
0.759277	-58.7523
0.760228	-58.7545
0.76118	-58.7558
0.762131	-58.7593
0.763083	-58.7579
0.764034	-58.7656
0.764986	-58.7607
0.765937	-58.7679
0.766889	-58.7678
0.76784	-58.7687
0.768792	-58.7716
0.769743	-58.776
0.770695	-58.7703
0.771646	-58.7822
0.772598	-58.7775
0.773549	-58.7778
0.7745	-58.7895
0.775452	-58.7778
0.776403	-58.7904
0.777355	-58.7887
0.778306	-58.7868
0.779258	-58.7974
0.780209	-58.786
0.781161	-58.8045
0.782112	-58.7881
0.783064	-58.8066
0.784015	-58.7958
0.784967	-58.8068
0.785918	-58.7998
0.78687	-58.8131
0.787821	-58.8024
0.788773	-58.8128
0.789724	-58.8144
0.790676	-58.8091
0.791627	-58.8203
0.792578	-58.8167
0.79353	-58.8163
0.794481	-58.823
0.795433	-58.8232
0.796384	-58.8211
0.797336	-58.8294
0.798287	-58.8264
0.799239	-58.8308
0.80019	-58.831
0.801142	-58.8361
0.802093	-58.8331
0.803045	-58.8361
0.803996	-58.8427
0.804948	-58.8357
0.805899	-58.8454
0.806851	-58.8448
0.807802	-58.843
0.808754	-58.8499
0.809705	-58.8494
0.810657	-58.8489
0.811608	-58.8542
0.812559	-58.857
0.813511	-58.8502
0.814462	-58.8638
0.815414	-58.8539
0.816365	-58.8627
0.817317	-58.8615
0.818268	-58.8663
0.81922	-58.863
0.820171	-58.8722
0.821123	-58.865
0.822074	-58.8758
0.823026	-58.8686
0.823977	-58.8784
0.824929	-58.8724
0.82588	-58.8806
0.826832	-58.8757
0.827783	-58.8838
0.828735	-58.8767
0.829686	-58.888
0.830637	-58.8825
0.831589	-58.8894
0.83254	-58.8895
0.833492	-58.888
0.834443	-58.8956
0.835395	-58.8937
0.836346	-58.8941
0.837298	-58.9
0.838249	-58.8937
0.839201	-58.8979
0.840152	-58.9077
0.841104	-58.8894
0.842055	-58.903
0.843007	-58.8938
0.843958	-58.8953
0.84491	-58.9111
0.845861	-58.8957
0.846813	-58.9188
0.847764	-58.9054
0.848716	-58.922
0.849667	-58.9101
0.850618	-58.9248
0.85157	-58.9165
0.852521	-58.9242
0.853473	-58.9278
0.854424	-58.9187
0.855376	-58.933
0.856327	-58.9197
0.857279	-58.9321
0.85823	-58.9268
0.859182	-58.9336
0.860133	-58.9383
0.861085	-58.9311
0.862036	-58.9441
0.862988	-58.9342
0.863939	-58.9447
0.864891	-58.944
0.865842	-58.9456
0.866794	-58.9447
0.867745	-58.9508
0.868696	-58.9451
0.869648	-58.9538
0.870599	-58.9546
0.871551	-58.9501
0.872502	-58.9592
0.873454	-58.9554
0.874405	-58.9583
0.875357	-58.9606
0.876308	-58.9606
0.87726	-58.963
0.878211	-58.9655
0.879163	-58.9667
0.880114	-58.9678
0.881066	-58.9688
0.882017	-58.9714
0.882969	-58.9721
0.88392	-58.9727
0.884872	-58.9772
0.885823	-58.9738
0.886775	-58.9778
0.887726	-58.9808
0.888677	-58.9786
0.889629	-58.9833
0.89058	-58.9846
0.891532	-58.9855
0.892483	-58.9857
0.893435	-58.9904
0.894386	-58.9874
0.895338	-58.989
0.896289	-58.9951
0.897241	-58.9872
0.898192	-58.9987
0.899144	-58.9921
0.900095	-58.998
0.901047	-59.0001
0.901998	-59.0002
0.90295	-59.0024
0.903901	-59.0042
0.904853	-59.0035
0.905804	-59.0076
0.906755	-59.0067
0.907707	-59.0104
0.908658	-59.0092
0.90961	-59.0135
0.910561	-59.0096
0.911513	-59.0172
0.912464	-59.0122
0.913416	-59.0193
0.914367	-59.0158
0.915319	-59.0187
0.91627	-59.0239
0.917222	-59.019
0.918173	-59.0258
0.919125	-59.0223
0.920076	-59.0281
0.921028	-59.0268
0.921979	-59.0308
0.922931	-59.0298
0.923882	-59.033
0.924833	-59.0355
0.925785	-59.0311
0.926736	-59.037
0.927688	-59.0296
0.928639	-59.0401
0.929591	-59.0404
0.930542	-59.0399
0.931494	-59.046
0.932445	-59.043
0.933397	-59.0466
0.934348	-59.0483
0.9353	-59.0483
0.936251	-59.0497
0.937203	-59.0528
0.938154	-59.0526
0.939106	-59.0526
0.940057	-59.0578
0.941009	-59.0532
0.94196	-59.0597
0.942912	-59.058
0.943863	-59.0613
0.944814	-59.0612
0.945766	-59.0636
0.946717	-59.0648
0.947669	-59.0646
0.94862	-59.0681
0.949572	-59.0676
0.950523	-59.0695
0.951475	-59.0711
0.952426	-59.0721
0.953378	-59.0726
0.954329	-59.0755
0.955281	-59.075
0.956232	-59.0777
0.957184	-59.0776
0.958135	-59.0801
0.959087	-59.0804
0.960038	-59.0819
0.96099	-59.0839
0.961941	-59.0832
0.962892	-59.0866
0.963844	-59.0864
0.964795	-59.0883
0.965747	-59.0894
0.966698	-59.0905
0.96765	-59.0918
0.968601	-59.093
0.969553	-59.0943
0.970504	-59.0951
0.971456	-59.0967
0.972407	-59.0978
0.973359	-59.0991
0.97431	-59.0997
0.975262	-59.1023
0.976213	-59.1012
0.977165	-59.1049
0.978116	-59.1044
0.979068	-59.1062
0.980019	-59.107
0.980971	-59.1095
0.981922	-59.108
0.982873	-59.1125
0.983825	-59.1108
0.984776	-59.1136
0.985728	-59.114
0.986679	-59.1159
0.987631	-59.1155
0.988582	-59.1196
0.989534	-59.1162
0.990485	-59.1231
0.991437	-59.1184
0.992388	-59.1239
0.99334	-59.1229
0.994291	-59.1245
0.995243	-59.1247
0.996194	-59.1292
0.997146	-59.1244
0.998097	-59.1321
0.999049	-59.1282
1	-59.1316
1.00095	-59.133
1.0019	-59.133
1.00285	-59.1347
1.00381	-59.136
1.00476	-59.1367
1.00571	-59.1381
1.00666	-59.1385
1.00761	-59.1411
1.00856	-59.1405
1.00951	-59.1429
1.01047	-59.1433
1.01142	-59.1448
1.01237	-59.1445
1.01332	-59.1485
1.01427	-59.1457
1.01522	-59.1502
1.01618	-59.1494
1.01713	-59.151
1.01808	-59.1524
1.01903	-59.1531
1.01998	-59.1538
1.02093	-59.1557
1.02188	-59.1559
1.02284	-59.1575
1.02379	-59.1586
1.02474	-59.1592
1.02569	-59.161
1.02664	-59.1612
1.02759	-59.1624
1.02854	-59.1637
1.0295	-59.1643
1.03045	-59.1663
1.0314	-59.1665
1.03235	-59.1678
1.0333	-59.1689
1.03425	-59.1697
1.0352	-59.1707
1.03616	-59.1724
1.03711	-59.1723
1.03806	-59.1739
1.03901	-59.1753
1.03996	-59.175
1.04091	-59.1776
1.04186	-59.1775
1.04282	-59.1787
1.04377	-59.1797
1.04472	-59.1809
1.04567	-59.1818
1.04662	-59.1829
1.04757	-59.184
1.04853	-59.1844
1.04948	-59.1858
1.05043	-59.1869
1.05138	-59.1876
1.05233	-59.1886
1.05328	-59.19
1.05423	-59.1904
1.05519	-59.192
1.05614	-59.1925
1.05709	-59.1936
1.05804	-59.1945
1.05899	-59.1954
1.05994	-59.1969
1.06089	-59.1968
1.06185	-59.199
1.0628	-59.1987
1.06375	-59.2006
1.0647	-59.2012
1.06565	-59.202
1.0666	-59.2035
1.06755	-59.2033
1.06851	-59.2059
1.06946	-59.2047
1.07041	-59.2078
1.07136	-59.207
1.07231	-59.209
1.07326	-59.2096
1.07422	-59.2104
1.07517	-59.2113
1.07612	-59.2127
1.07707	-59.2128
1.07802	-59.2143
1.07897	-59.2155
1.07992	-59.2147
1.08088	-59.2187
1.08183	-59.2156
1.08278	-59.2204
1.08373	-59.218
1.08468	-59.2215
1.08563	-59.221
1.08658	-59.2217
1.08754	-59.2242
1.08849	-59.2227
1.08944	-59.2258
1.09039	-59.2247
1.09134	-59.2272
1.09229	-59.2269
1.09324	-59.2283
1.0942	-59.2301
1.09515	-59.2281
1.0961	-59.2332
1.09705	-59.2299
1.098	-59.2336
1.09895	-59.2335
1.0999	-59.2339
1.10086	-59.2359
1.10181	-59.235
1.10276	-59.2385
1.10371	-59.2358
1.10466	-59.2402
1.10561	-59.2386
1.10657	-59.2401
1.10752	-59.2419
1.10847	-59.2408
1.10942	-59.2434
1.11037	-59.2434
1.11132	-59.2443
1.11227	-59.2452
1.11323	-59.2458
1.11418	-59.2471
1.11513	-59.2473
1.11608	-59.2488
1.11703	-59.2489
1.11798	-59.2504
1.11893	-59.2509
1.11989	-59.2512
1.12084	-59.2532
1.12179	-59.2524
1.12274	-59.2547
1.12369	-59.2545
1.12464	-59.2557
1.12559	-59.2565
1.12655	-59.257
1.1275	-59.2583
1.12845	-59.2582
1.1294	-59.2603
1.13035	-59.2595
1.1313	-59.2616
1.13225	-59.2615
1.13321	-59.2626
1.13416	-59.2638
1.13511	-59.2636
1.13606	-59.2653
1.13701	-59.2656
1.13796	-59.2662
1.13892	-59.2676
1.13987	-59.2675
1.14082	-59.269
1.14177	-59.2692
1.14272	-59.2707
1.14367	-59.27
1.14462	-59.2728
1.14558	-59.2713
1.14653	-59.2738
1.14748	-59.2738
1.14843	-59.274
1.14938	-59.2762
1.15033	-59.2753
1.15128	-59.2774
1.15224	-59.2772
1.15319	-59.2777
1.15414	-59.28
1.15509	-59.2785
1.15604	-59.2814
1.15699	-59.2801
1.15794	-59.2828
1.1589	-59.281
1.15985	-59.2849
1.1608	-59.2825
1.16175	-59.2849
1.1627	-59.2859
1.16365	-59.285
1.16461	-59.2875
1.16556	-59.2869
1.16651	-59.288
1.16746	-59.289
1.16841	-59.2893
1.16936	-59.29
1.17031	-59.2909
1.17127	-59.2913
1.17222	-59.2922
1.17317	-59.2927
1.17412	-59.2936
1.17507	-59.2938
1.17602	-59.2952
1.17697	-59.2949
1.17793	-59.2965
1.17888	-59.2964
1.17983	-59.2976
1.18078	-59.2981
1.18173	-59.2985
1.18268	-59.2995
1.18363	-59.2999
1.18459	-59.3008
1.18554	-59.3009
1.18649	-59.3024
1.18744	-59.3019
1.18839	-59.3039
1.18934	-59.3032
1.19029	-59.3049
1.19125	-59.3048
1.1922	-59.3054
1.19315	-59.3071
1.1941	-59.3059
1.19505	-59.3086
1.196	-59.3075
1.19696	-59.3091
1.19791	-59.3092
1.19886	-59.3104
1.19981	-59.31
1.20076	-59.3117
1.20171	-59.3119
1.20266	-59.3117
1.20362	-59.3142
1.20457	-59.3125
1.20552	-59.3146
1.20647	-59.3151
1.20742	-59.3145
1.20837	-59.317
1.20932	-59.3157
1.21028	-59.3177
1.21123	-59.3173
1.21218	-59.3185
1.21313	-59.3187
1.21408	-59.3195
1.21503	-59.3204
1.21598	-59.3197
1.21694	-59.3221
1.21789	-59.3209
1.21884	-59.3226
1.21979	-59.3229
1.22074	-59.3232
1.22169	-59.3243
1.22265	-59.324
1.2236	-59.3256
1.22455	-59.3251
1.2255	-59.3265
1.22645	-59.3266
1.2274	-59.3273
1.22835	-59.3276
1.22931	-59.3287
1.23026	-59.3284
1.23121	-59.3297
1.23216	-59.3299
1.23311	-59.3304
1.23406	-59.331
1.23501	-59.3315
1.23597	-59.332
1.23692	-59.3325
1.23787	-59.3331
1.23882	-59.3335
1.23977	-59.334
1.24072	-59.3347
1.24167	-59.335
1.24263	-59.3357
1.24358	-59.3361
1.24453	-59.3367
1.24548	-59.3369
1.24643	-59.3378
1.24738	-59.338
1.24833	-59.3385
1.24929	-59.3393
1.25024	-59.3394
1.25119	-59.3402
1.25214	-59.3406
1.25309	-59.341
1.25404	-59.3416
1.255	-59.3419
1.25595	-59.3426
1.2569	-59.3428
1.25785	-59.3436
1.2588	-59.3437
1.25975	-59.3445
1.2607	-59.3448
1.26166	-59.3453
1.26261	-59.3457
1.26356	-59.3463
1.26451	-59.3466
1.26546	-59.3472
1.26641	-59.3476
1.26736	-59.348
1.26832	-59.3485
1.26927	-59.349
1.27022	-59.3494
1.27117	-59.3497
1.27212	-59.3504
1.27307	-59.3505
1.27402	-59.3512
1.27498	-59.3515
1.27593	-59.3519
1.27688	-59.3525
1.27783	-59.3527
1.27878	-59.3534
1.27973	-59.3536
1.28069	-59.3542
1.28164	-59.3545
1.28259	-59.3549
1.28354	-59.3554
1.28449	-59.3558
1.28544	-59.3561
1.28639	-59.3566
1.28735	-59.357
1.2883	-59.3573
1.28925	-59.3578
1.2902	-59.3582
1.29115	-59.3584
1.2921	-59.3593
1.29305	-59.3591
1.29401	-59.36
1.29496	-59.36
1.29591	-59.3606
1.29686	-59.3609
1.29781	-59.3613
1.29876	-59.3617
1.29971	-59.362
1.30067	-59.3624
1.30162	-59.3629
1.30257	-59.3631
1.30352	-59.3636
1.30447	-59.3639
1.30542	-59.3643
1.30637	-59.3646
1.30733	-59.365
1.30828	-59.3653
1.30923	-59.3658
1.31018	-59.366
1.31113	-59.3665
1.31208	-59.3667
1.31304	-59.3671
1.31399	-59.3675
1.31494	-59.3678
1.31589	-59.3681
1.31684	-59.3685
1.31779	-59.3688
1.31874	-59.3692
1.3197	-59.3695
1.32065	-59.3698
1.3216	-59.3702
1.32255	-59.3705
1.3235	-59.3708
1.32445	-59.3711
1.3254	-59.3714
1.32636	-59.3718
1.32731	-59.3721
1.32826	-59.3724
1.32921	-59.3728
1.33016	-59.3729
1.33111	-59.3733
1.33206	-59.3737
1.33302	-59.3739
1.33397	-59.3742
1.33492	-59.3746
1.33587	-59.3747
1.33682	-59.3752
1.33777	-59.3754
1.33873	-59.3757
1.33968	-59.376
1.34063	-59.3762
1.34158	-59.3766
1.34253	-59.3768
1.34348	-59.3772
1.34443	-59.3773
1.34539	-59.3777
1.34634	-59.3779
1.34729	-59.3783
1.34824	-59.3784
1.34919	-59.3788
1.35014	-59.379
1.35109	-59.3793
1.35205	-59.3796
1.353	-59.3798
1.35395	-59.3801
1.3549	-59.3803
1.35585	-59.3806
1.3568	-59.3808
1.35775	-59.3811
1.35871	-59.3813
1.35966	-59.3815
1.36061	-59.3819
1.36156	-59.382
1.36251	-59.3823
1.36346	-59.3825
1.36441	-59.3828
1.36537	-59.383
1.36632	-59.3832
1.36727	-59.3835
1.36822	-59.3836
1.36917	-59.3839
1.37012	-59.3841
1.37108	-59.3843
1.37203	-59.3846
1.37298	-59.3847
1.37393	-59.385
1.37488	-59.3852
1.37583	-59.3854
1.37678	-59.3856
1.37774	-59.3858
1.37869	-59.386
1.37964	-59.3863
1.38059	-59.3863
1.38154	-59.3867
1.38249	-59.3868
1.38344	-59.387
1.3844	-59.3872
1.38535	-59.3873
1.3863	-59.3876
1.38725	-59.3877
1.3882	-59.3879
1.38915	-59.3882
1.3901	-59.3882
1.39106	-59.3886
1.39201	-59.3885
1.39296	-59.389
1.39391	-59.3888
1.39486	-59.3892
1.39581	-59.3893
1.39676	-59.3895
1.39772	-59.3897
1.39867	-59.3897
1.39962	-59.39
1.40057	-59.3901
1.40152	-59.3903
1.40247	-59.3904
1.40343	-59.3905
1.40438	-59.3908
1.40533	-59.3908
1.40628	-59.391
1.40723	-59.3911
1.40818	-59.3913
1.40913	-59.3914
1.41009	-59.3916
1.41104	-59.3917
1.41199	-59.3918
1.41294	-59.3919
1.41389	-59.392
1.41484	-59.3922
1.41579	-59.3923
1.41675	-59.3924
1.4177	-59.3926
1.41865	-59.3926
1.4196	-59.3928
1.42055	-59.3929
1.4215	-59.393
1.42245	-59.3931
1.42341	-59.3932
1.42436	-59.3933
1.42531	-59.3934
1.42626	-59.3935
1.42721	-59.3936
1.42816	-59.3937
1.42912	-59.3938
1.43007	-59.3939
1.43102	-59.394
1.43197	-59.3941
1.43292	-59.3941
1.43387	-59.3942
1.43482	-59.3943
1.43578	-59.3944
1.43673	-59.3945
1.43768	-59.3945
1.43863	-59.3946
1.43958	-59.3947
1.44053	-59.3948
1.44148	-59.3948
1.44244	-59.3949
1.44339	-59.3949
1.44434	-59.395
1.44529	-59.3951
1.44624	-59.3951
1.44719	-59.3952
1.44814	-59.3952
1.4491	-59.3953
1.45005	-59.3953
1.451	-59.3954
1.45195	-59.3954
1.4529	-59.3955
1.45385	-59.3955
1.4548	-59.3955
1.45576	-59.3956
1.45671	-59.3956
1.45766	-59.3956
1.45861	-59.3956
1.45956	-59.3957
1.46051	-59.3957
1.46147	-59.3957
1.46242	-59.3957
1.46337	-59.3958
1.46432	-59.3958
1.46527	-59.3958
1.46622	-59.3958
1.46717	-59.3958
1.46813	-59.3958
1.46908	-59.3958
1.47003	-59.3958
1.47098	-59.3958

## Sheet: Case9
# Freqs(kHz)	Wall Spectrum
0	-25.7304
0.000951475	-24.0842
0.00190295	-24.9857
0.00285442	-27.6901
0.0038059	-26.7244
0.00475737	-26.7093
0.00570885	-27.229
0.00666032	-28.4992
0.0076118	-30.0132
0.00856327	-30.0571
0.00951475	-30.1035
0.0104662	-30.7489
0.0114177	-31.9163
0.0123692	-32.3973
0.0133206	-32.3031
0.0142721	-32.8021
0.0152236	-33.3518
0.0161751	-33.7561
0.0171265	-34.3194
0.018078	-34.6706
0.0190295	-35.2474
0.019981	-36.0581
0.0209324	-36.8828
0.0218839	-37.5628
0.0228354	-37.1214
0.0237869	-36.5675
0.0247383	-36.628
0.0256898	-37.257
0.0266413	-37.9148
0.0275928	-38.1375
0.0285442	-38.064
0.0294957	-37.7904
0.0304472	-37.2504
0.0313987	-36.8442
0.0323501	-36.6138
0.0333016	-36.4866
0.0342531	-36.3957
0.0352046	-36.3335
0.036156	-36.4286
0.0371075	-36.7402
0.038059	-37.3038
0.0390105	-38.133
0.0399619	-38.021
0.0409134	-37.4797
0.0418649	-37.2436
0.0428164	-37.1822
0.0437678	-37.0865
0.0447193	-37.2013
0.0456708	-37.7779
0.0466223	-38.3298
0.0475737	-38.6903
0.0485252	-38.2318
0.0494767	-36.9398
0.0504282	-36.5311
0.0513796	-36.8888
0.0523311	-37.6264
0.0532826	-37.6779
0.0542341	-37.3615
0.0551855	-37.1577
0.056137	-36.7379
0.0570885	-36.64
0.05804	-37.1242
0.0589914	-37.9804
0.0599429	-38.255
0.0608944	-37.8087
0.0618459	-37.8539
0.0627973	-37.6859
0.0637488	-37.3941
0.0647003	-37.3867
0.0656518	-37.7067
0.0666032	-38.0782
0.0675547	-38.2652
0.0685062	-38.5442
0.0694577	-38.9744
0.0704091	-38.5466
0.0713606	-38.0323
0.0723121	-38.0566
0.0732636	-38.1623
0.074215	-37.6455
0.0751665	-37.3549
0.076118	-37.1515
0.0770695	-37.3587
0.0780209	-38.0987
0.0789724	-37.8532
0.0799239	-37.233
0.0808754	-37.0306
0.0818268	-36.8819
0.0827783	-36.7676
0.0837298	-36.782
0.0846813	-36.9623
0.0856327	-37.1564
0.0865842	-36.7385
0.0875357	-36.1728
0.0884872	-35.9877
0.0894386	-36.1283
0.0903901	-36.3506
0.0913416	-36.3773
0.0922931	-36.2206
0.0932445	-36.1853
0.094196	-36.517
0.0951475	-37.3129
0.096099	-38.0422
0.0970504	-38.2143
0.0980019	-38.8223
0.0989534	-37.8286
0.0999049	-36.6397
0.100856	-36.2262
0.101808	-36.1897
0.102759	-36.1102
0.103711	-36.0864
0.104662	-36.4015
0.105614	-36.9883
0.106565	-37.2559
0.107517	-36.8943
0.108468	-36.3162
0.10942	-35.9209
0.110371	-35.9013
0.111323	-36.1929
0.112274	-36.502
0.113225	-36.7976
0.114177	-37.1374
0.115128	-36.8561
0.11608	-36.4232
0.117031	-36.3479
0.117983	-36.526
0.118934	-36.7157
0.119886	-36.6702
0.120837	-36.3362
0.121789	-36.0354
0.12274	-36.1565
0.123692	-36.915
0.124643	-38.2637
0.125595	-39.3754
0.126546	-37.8595
0.127498	-36.4875
0.128449	-36.0212
0.129401	-36.0623
0.130352	-36.0931
0.131304	-35.9324
0.132255	-35.9044
0.133206	-36.0839
0.134158	-36.318
0.135109	-36.4295
0.136061	-36.5081
0.137012	-36.8227
0.137964	-37.571
0.138915	-38.6798
0.139867	-38.676
0.140818	-38.2828
0.14177	-38.326
0.142721	-38.8422
0.143673	-39.7902
0.144624	-40.3084
0.145576	-39.4903
0.146527	-38.9993
0.147479	-39.0693
0.14843	-39.6101
0.149382	-39.8968
0.150333	-39.7019
0.151284	-39.0234
0.152236	-38.4462
0.153187	-38.2019
0.154139	-38.2628
0.15509	-38.4924
0.156042	-38.6567
0.156993	-38.6142
0.157945	-38.5533
0.158896	-38.6985
0.159848	-39.142
0.160799	-39.8277
0.161751	-40.2828
0.162702	-40.1506
0.163654	-39.6567
0.164605	-39.1488
0.165557	-38.7766
0.166508	-38.6199
0.16746	-38.6791
0.168411	-38.863
0.169363	-38.9724
0.170314	-38.8701
0.171265	-38.7296
0.172217	-38.7892
0.173168	-39.1602
0.17412	-39.8579
0.175071	-40.5911
0.176023	-40.4327
0.176974	-39.8823
0.177926	-39.7139
0.178877	-39.9911
0.179829	-40.669
0.18078	-41.2976
0.181732	-40.9606
0.182683	-40.4149
0.183635	-40.1043
0.184586	-39.9362
0.185538	-39.7642
0.186489	-39.5574
0.187441	-39.4145
0.188392	-39.4332
0.189343	-39.6756
0.190295	-40.1448
0.191246	-40.5676
0.192198	-40.4843
0.193149	-40.1695
0.194101	-40.0017
0.195052	-40.0983
0.196004	-40.4549
0.196955	-40.9152
0.197907	-41.1257
0.198858	-40.9383
0.19981	-40.6538
0.200761	-40.5099
0.201713	-40.4618
0.202664	-40.3939
0.203616	-40.4169
0.204567	-40.7112
0.205519	-41.3524
0.20647	-41.9786
0.207422	-41.3732
0.208373	-40.4615
0.209324	-39.9086
0.210276	-39.6615
0.211227	-39.6182
0.212179	-39.685
0.21313	-39.7754
0.214082	-39.843
0.215033	-39.9247
0.215985	-40.1014
0.216936	-40.4242
0.217888	-40.8932
0.218839	-41.3773
0.219791	-41.4836
0.220742	-41.3662
0.221694	-41.3105
0.222645	-41.3813
0.223597	-41.4879
0.224548	-41.5004
0.2255	-41.4383
0.226451	-41.4249
0.227402	-41.5119
0.228354	-41.6532
0.229305	-41.7892
0.230257	-41.8719
0.231208	-41.8413
0.23216	-41.7207
0.233111	-41.585
0.234063	-41.4943
0.235014	-41.4964
0.235966	-41.6276
0.236917	-41.8328
0.237869	-41.7377
0.23882	-41.1525
0.239772	-40.52
0.240723	-40.0755
0.241675	-39.8594
0.242626	-39.8774
0.243578	-40.1378
0.244529	-40.6621
0.24548	-41.4368
0.246432	-42.1094
0.247383	-41.9234
0.248335	-41.3343
0.249286	-41.0704
0.250238	-41.0915
0.251189	-41.3449
0.252141	-41.7858
0.253092	-42.2101
0.254044	-42.1869
0.254995	-41.7771
0.255947	-41.3425
0.256898	-41.0456
0.25785	-40.9155
0.258801	-40.9187
0.259753	-41.0056
0.260704	-41.1703
0.261656	-41.421
0.262607	-41.7018
0.263559	-41.9029
0.26451	-41.9467
0.265461	-41.865
0.266413	-41.7683
0.267364	-41.7191
0.268316	-41.7295
0.269267	-41.7936
0.270219	-41.8758
0.27117	-41.9798
0.272122	-42.1688
0.273073	-42.4592
0.274025	-42.7106
0.274976	-42.6373
0.275928	-42.288
0.276879	-41.9653
0.277831	-41.8004
0.278782	-41.8435
0.279734	-42.1141
0.280685	-42.5714
0.281637	-43.0856
0.282588	-43.3314
0.283539	-43.1395
0.284491	-42.925
0.285442	-42.8949
0.286394	-43.0554
0.287345	-43.319
0.288297	-43.3255
0.289248	-42.874
0.2902	-42.4238
0.291151	-42.2101
0.292103	-42.2552
0.293054	-42.535
0.294006	-42.9588
0.294957	-43.0669
0.295909	-42.6827
0.29686	-42.4125
0.297812	-42.4391
0.298763	-42.7545
0.299715	-43.2495
0.300666	-43.3403
0.301618	-43.163
0.302569	-42.8628
0.30352	-42.4834
0.304472	-42.078
0.305423	-41.6939
0.306375	-41.4132
0.307326	-41.3228
0.308278	-41.4821
0.309229	-41.9402
0.310181	-42.8008
0.311132	-44.0812
0.312084	-44.0617
0.313035	-43.3731
0.313987	-43.079
0.314938	-42.7772
0.31589	-42.3355
0.316841	-41.971
0.317793	-41.7815
0.318744	-41.8304
0.319696	-42.1862
0.320647	-42.9284
0.321598	-43.9903
0.32255	-44.1207
0.323501	-43.423
0.324453	-43.0719
0.325404	-43.1097
0.326356	-43.4309
0.327307	-43.8043
0.328259	-43.4672
0.32921	-42.3785
0.330162	-41.4275
0.331113	-40.7347
0.332065	-40.2424
0.333016	-39.9035
0.333968	-39.7009
0.334919	-39.6503
0.335871	-39.7658
0.336822	-40.0888
0.337774	-40.8163
0.338725	-42.5665
0.339676	-43.7263
0.340628	-40.8917
0.341579	-40.439
0.342531	-42.1302
0.343482	-41.3781
0.344434	-39.8076
0.345385	-38.8597
0.346337	-39.3829
0.347288	-39.7598
0.34824	-37.8935
0.349191	-37.2942
0.350143	-37.3816
0.351094	-37.7944
0.352046	-38.1842
0.352997	-38.5526
0.353949	-39.0109
0.3549	-39.1963
0.355852	-39.0227
0.356803	-38.9594
0.357755	-39.1765
0.358706	-39.6851
0.359657	-40.4982
0.360609	-41.6852
0.36156	-43.2646
0.362512	-43.5718
0.363463	-43.1635
0.364415	-42.7494
0.365366	-42.1599
0.366318	-41.6862
0.367269	-41.4993
0.368221	-41.6125
0.369172	-42.0057
0.370124	-42.524
0.371075	-42.5677
0.372027	-42.0713
0.372978	-41.7179
0.37393	-41.6852
0.374881	-41.997
0.375833	-42.7252
0.376784	-43.8545
0.377735	-43.4774
0.378687	-42.8157
0.379638	-42.4872
0.38059	-42.4683
0.381541	-42.6516
0.382493	-42.8103
0.383444	-42.7589
0.384396	-42.7322
0.385347	-42.932
0.386299	-43.4736
0.38725	-44.4524
0.388202	-44.7599
0.389153	-44.0805
0.390105	-43.474
0.391056	-43.1619
0.392008	-43.1108
0.392959	-43.2469
0.393911	-43.5204
0.394862	-43.8931
0.395814	-44.247
0.396765	-44.2468
0.397716	-44.064
0.398668	-43.8988
0.399619	-43.771
0.400571	-43.7442
0.401522	-43.8919
0.402474	-44.2881
0.403425	-45.0505
0.404377	-46.0822
0.405328	-45.4617
0.40628	-44.6094
0.407231	-44.2288
0.408183	-44.2545
0.409134	-44.5712
0.410086	-44.4966
0.411037	-44.1775
0.411989	-43.8625
0.41294	-43.5779
0.413892	-43.4571
0.414843	-43.5628
0.415794	-43.9152
0.416746	-44.4435
0.417697	-44.6576
0.418649	-44.8264
0.4196	-45.1697
0.420552	-45.3428
0.421503	-45.0056
0.422455	-44.6924
0.423406	-44.3422
0.424358	-44.2213
0.425309	-44.3125
0.426261	-44.4524
0.427212	-44.585
0.428164	-44.5766
0.429115	-44.3185
0.430067	-43.9983
0.431018	-43.8393
0.43197	-43.8424
0.432921	-43.9122
0.433873	-44.104
0.434824	-44.555
0.435775	-45.321
0.436727	-45.4492
0.437678	-44.9634
0.43863	-44.642
0.439581	-44.4415
0.440533	-44.3566
0.441484	-44.2189
0.442436	-43.968
0.443387	-43.6451
0.444339	-43.4087
0.44529	-43.3596
0.446242	-43.5329
0.447193	-43.9764
0.448145	-44.5077
0.449096	-44.0219
0.450048	-43.6209
0.450999	-43.4282
0.451951	-43.3854
0.452902	-43.3862
0.453853	-43.2971
0.454805	-43.054
0.455756	-42.7227
0.456708	-42.46
0.457659	-42.3566
0.458611	-42.4007
0.459562	-43.1276
0.460514	-43.9907
0.461465	-42.8608
0.462417	-43.7609
0.463368	-41.2575
0.46432	-39.6704
0.465271	-38.9772
0.466223	-38.9723
0.467174	-39.5894
0.468126	-40.8589
0.469077	-42.6851
0.470029	-43.4538
0.47098	-42.93
0.471931	-42.337
0.472883	-42.0865
0.473834	-42.1228
0.474786	-42.2715
0.475737	-42.3688
0.476689	-42.3638
0.47764	-42.3116
0.478592	-42.2764
0.479543	-42.2971
0.480495	-42.4024
0.481446	-42.6201
0.482398	-42.9774
0.483349	-43.5049
0.484301	-44.1805
0.485252	-44.6927
0.486204	-44.6654
0.487155	-44.3547
0.488107	-44.126
0.489058	-44.3423
0.49001	-45.426
0.490961	-44.3989
0.491912	-43.1191
0.492864	-41.669
0.493815	-41.0316
0.494767	-40.7362
0.495718	-40.1636
0.49667	-39.7117
0.497621	-39.6458
0.498573	-39.8872
0.499524	-40.3037
0.500476	-40.8766
0.501427	-41.758
0.502379	-43.2159
0.50333	-44.0721
0.504282	-43.195
0.505233	-42.912
0.506185	-43.0881
0.507136	-43.598
0.508088	-44.3546
0.509039	-45.2669
0.50999	-46.294
0.510942	-46.6543
0.511893	-46.5322
0.512845	-45.6313
0.513796	-44.9346
0.514748	-44.5362
0.515699	-44.4462
0.516651	-44.6647
0.517602	-45.1779
0.518554	-45.5949
0.519505	-45.5574
0.520457	-45.2365
0.521408	-44.9666
0.52236	-44.9234
0.523311	-45.1246
0.524263	-45.5572
0.525214	-46.1385
0.526166	-46.6084
0.527117	-46.2914
0.528069	-45.7697
0.52902	-45.4919
0.529971	-45.418
0.530923	-45.498
0.531874	-45.6592
0.532826	-45.8188
0.533777	-45.9506
0.534729	-46.0801
0.53568	-46.2404
0.536632	-46.4444
0.537583	-46.6509
0.538535	-46.8764
0.539486	-47.2343
0.540438	-47.6035
0.541389	-47.3828
0.542341	-46.7975
0.543292	-46.3098
0.544244	-46.0418
0.545195	-46.0124
0.546147	-46.2342
0.547098	-46.6485
0.548049	-46.8522
0.549001	-46.4405
0.549952	-46.0494
0.550904	-45.8976
0.551855	-46.0191
0.552807	-46.3956
0.553758	-46.8886
0.55471	-47.1153
0.555661	-47.0179
0.556613	-46.9205
0.557564	-47.0093
0.558516	-47.2765
0.559467	-47.6023
0.560419	-47.8326
0.56137	-47.892
0.562322	-47.7765
0.563273	-47.5733
0.564225	-47.2997
0.565176	-47.0015
0.566127	-46.8468
0.567079	-46.8957
0.56803	-47.1365
0.568982	-47.5006
0.569933	-47.8517
0.570885	-47.8725
0.571836	-47.5652
0.572788	-47.2119
0.573739	-46.8989
0.574691	-46.6667
0.575642	-46.5564
0.576594	-46.5809
0.577545	-46.7162
0.578497	-46.8903
0.579448	-46.9554
0.5804	-46.9066
0.581351	-46.8924
0.582303	-46.9767
0.583254	-47.1682
0.584206	-47.389
0.585157	-47.3729
0.586108	-47.0134
0.58706	-46.608
0.588011	-46.3112
0.588963	-46.1662
0.589914	-46.1941
0.590866	-46.4076
0.591817	-46.7958
0.592769	-47.2554
0.59372	-47.4795
0.594672	-47.3247
0.595623	-47.1082
0.596575	-47.0405
0.597526	-47.1776
0.598478	-47.5303
0.599429	-48.0623
0.600381	-48.5202
0.601332	-48.383
0.602284	-47.8434
0.603235	-47.4008
0.604186	-47.1482
0.605138	-47.0707
0.606089	-47.1239
0.607041	-47.2092
0.607992	-47.1574
0.608944	-46.904
0.609895	-46.6065
0.610847	-46.4133
0.611798	-46.3853
0.61275	-46.5493
0.613701	-46.9208
0.614653	-47.5037
0.615604	-48.2382
0.616556	-48.8249
0.617507	-48.9954
0.618459	-48.9836
0.61941	-48.919
0.620362	-48.7365
0.621313	-48.4481
0.622265	-48.1919
0.623216	-48.1045
0.624167	-48.2313
0.625119	-48.5474
0.62607	-48.9235
0.627022	-49.01
0.627973	-48.7712
0.628925	-48.5104
0.629876	-48.2868
0.630828	-48.115
0.631779	-48.044
0.632731	-48.1278
0.633682	-48.4231
0.634634	-48.892
0.635585	-49.0185
0.636537	-48.4317
0.637488	-47.9428
0.63844	-47.8256
0.639391	-48.1078
0.640343	-48.6431
0.641294	-48.9929
0.642245	-49.0307
0.643197	-49.2628
0.644148	-49.2309
0.6451	-48.3604
0.646051	-48.0643
0.647003	-48.3994
0.647954	-48.2369
0.648906	-46.9636
0.649857	-46.1648
0.650809	-45.868
0.65176	-45.906
0.652712	-46.0425
0.653663	-46.248
0.654615	-46.463
0.655566	-45.9847
0.656518	-45.2536
0.657469	-44.8413
0.658421	-44.8014
0.659372	-45.1581
0.660324	-45.9512
0.661275	-46.2106
0.662226	-45.2566
0.663178	-44.6389
0.664129	-44.4806
0.665081	-44.7477
0.666032	-45.4588
0.666984	-46.0482
0.667935	-45.2288
0.668887	-44.4159
0.669838	-43.9608
0.67079	-43.773
0.671741	-43.7877
0.672693	-43.9676
0.673644	-44.2909
0.674596	-44.7407
0.675547	-45.2909
0.676499	-45.8748
0.67745	-46.3485
0.678402	-46.5913
0.679353	-46.6746
0.680304	-46.7079
0.681256	-46.6963
0.682207	-46.6131
0.683159	-46.4967
0.68411	-46.4294
0.685062	-46.4738
0.686013	-46.6519
0.686965	-46.9347
0.687916	-47.2166
0.688868	-47.3523
0.689819	-47.3176
0.690771	-47.2157
0.691722	-47.1254
0.692674	-47.0898
0.693625	-47.153
0.694577	-47.3437
0.695528	-47.6768
0.69648	-48.0831
0.697431	-48.1546
0.698382	-47.6583
0.699334	-47.2083
0.700285	-46.9543
0.701237	-46.8801
0.702188	-46.9203
0.70314	-46.9845
0.704091	-46.9809
0.705043	-46.94
0.705994	-46.9596
0.706946	-47.0484
0.707897	-47.1686
0.708849	-47.3405
0.7098	-47.6312
0.710752	-47.8788
0.711703	-47.4175
0.712655	-46.8708
0.713606	-46.6592
0.714558	-46.6976
0.715509	-46.8762
0.716461	-45.9549
0.717412	-45.1206
0.718363	-44.5572
0.719315	-44.2866
0.720266	-44.3058
0.721218	-44.5869
0.722169	-45.1097
0.723121	-45.9202
0.724072	-47.2373
0.725024	-47.8843
0.725975	-46.5243
0.726927	-45.6493
0.727878	-45.1165
0.72883	-44.789
0.729781	-44.5957
0.730733	-44.4958
0.731684	-44.4644
0.732636	-44.4879
0.733587	-44.5612
0.734539	-44.685
0.73549	-44.8635
0.736441	-45.1058
0.737393	-45.4289
0.738344	-45.8547
0.739296	-46.3882
0.740247	-46.9527
0.741199	-47.3495
0.74215	-47.4811
0.743102	-47.527
0.744053	-47.6341
0.745005	-47.8076
0.745956	-47.9551
0.746908	-47.985
0.747859	-47.958
0.748811	-47.8975
0.749762	-47.7954
0.750714	-47.4988
0.751665	-46.9968
0.752617	-46.405
0.753568	-46.0154
0.75452	-45.9581
0.755471	-46.0504
0.756422	-45.8451
0.757374	-45.3635
0.758325	-44.9779
0.759277	-44.8026
0.760228	-44.8583
0.76118	-45.1591
0.762131	-45.7075
0.763083	-46.38
0.764034	-46.6028
0.764986	-46.2578
0.765937	-45.9366
0.766889	-45.8254
0.76784	-45.9596
0.768792	-46.4226
0.769743	-47.3064
0.770695	-47.8557
0.771646	-47.2069
0.772598	-46.9716
0.773549	-47.283
0.7745	-47.1912
0.775452	-46.54
0.776403	-46.1266
0.777355	-46.0647
0.778306	-46.2052
0.779258	-46.1333
0.780209	-45.6368
0.781161	-45.1213
0.782112	-44.8304
0.783064	-44.7973
0.784015	-45.022
0.784967	-45.5279
0.785918	-46.3486
0.78687	-47.2052
0.787821	-46.9377
0.788773	-46.3352
0.789724	-45.9983
0.790676	-45.9518
0.791627	-46.1282
0.792578	-46.4051
0.79353	-46.6942
0.794481	-46.8707
0.795433	-46.6769
0.796384	-46.224
0.797336	-45.783
0.798287	-45.4871
0.799239	-45.3885
0.80019	-45.5164
0.801142	-45.9093
0.802093	-46.6176
0.803045	-47.5847
0.803996	-47.8599
0.804948	-47.3433
0.805899	-47.0942
0.806851	-47.2433
0.807802	-47.8368
0.808754	-48.9899
0.809705	-49.3136
0.810657	-48.1168
0.811608	-47.4314
0.812559	-47.1377
0.813511	-47.0955
0.814462	-47.2537
0.815414	-47.5911
0.816365	-48.0919
0.817317	-48.6445
0.818268	-48.7698
0.81922	-48.466
0.820171	-48.185
0.821123	-48.1092
0.822074	-48.2462
0.823026	-48.5218
0.823977	-48.7332
0.824929	-48.609
0.82588	-48.3815
0.826832	-48.3019
0.827783	-48.372
0.828735	-48.4235
0.829686	-48.1666
0.830637	-47.7828
0.831589	-47.5517
0.83254	-47.5171
0.833492	-47.6658
0.834443	-47.9563
0.835395	-48.3267
0.836346	-48.7491
0.837298	-49.2044
0.838249	-49.6477
0.839201	-49.784
0.840152	-49.1743
0.841104	-48.4273
0.842055	-47.897
0.843007	-47.5934
0.843958	-47.5035
0.84491	-47.616
0.845861	-47.9151
0.846813	-48.3651
0.847764	-48.8259
0.848716	-49.0254
0.849667	-48.9456
0.850618	-48.8907
0.85157	-49.0194
0.852521	-49.3598
0.853473	-49.8042
0.854424	-49.9523
0.855376	-49.7092
0.856327	-49.4507
0.857279	-49.3402
0.85823	-49.3861
0.859182	-49.503
0.860133	-49.6217
0.861085	-49.7251
0.862036	-49.7873
0.862988	-49.825
0.863939	-49.8759
0.864891	-49.923
0.865842	-50.0096
0.866794	-50.2504
0.867745	-50.6681
0.868696	-51.1537
0.869648	-51.4409
0.870599	-51.2179
0.871551	-50.8172
0.872502	-50.5329
0.873454	-50.3254
0.874405	-50.185
0.875357	-50.1012
0.876308	-50.0363
0.87726	-49.9886
0.878211	-49.9447
0.879163	-49.8963
0.880114	-49.8977
0.881066	-49.9871
0.882017	-50.1384
0.882969	-50.3495
0.88392	-50.6555
0.884872	-50.9609
0.885823	-50.8706
0.886775	-50.243
0.887726	-49.5217
0.888677	-48.9514
0.889629	-48.5606
0.89058	-48.3367
0.891532	-48.2711
0.892483	-48.3519
0.893435	-48.5569
0.894386	-48.8494
0.895338	-49.1439
0.896289	-49.304
0.897241	-49.3189
0.898192	-49.3025
0.899144	-49.309
0.900095	-49.3201
0.901047	-49.2648
0.901998	-49.1638
0.90295	-49.1254
0.903901	-49.2052
0.904853	-49.341
0.905804	-49.4091
0.906755	-49.3608
0.907707	-49.2417
0.908658	-49.124
0.90961	-49.0041
0.910561	-48.8285
0.911513	-48.5896
0.912464	-48.334
0.913416	-48.0796
0.914367	-47.8026
0.915319	-47.5139
0.91627	-47.2771
0.917222	-47.1406
0.918173	-47.1237
0.919125	-47.2339
0.920076	-47.471
0.921028	-47.8266
0.921979	-48.217
0.922931	-48.2835
0.923882	-47.9613
0.924833	-47.7105
0.925785	-47.7336
0.926736	-48.0418
0.927688	-48.5775
0.928639	-49.0905
0.929591	-49.0911
0.930542	-48.7744
0.931494	-48.5882
0.932445	-48.6324
0.933397	-48.9075
0.934348	-49.4079
0.9353	-50.0803
0.936251	-50.693
0.937203	-50.7786
0.938154	-50.4522
0.939106	-50.1896
0.940057	-50.0909
0.941009	-50.1209
0.94196	-50.2138
0.942912	-50.2417
0.943863	-50.0479
0.944814	-49.6435
0.945766	-49.1669
0.946717	-48.7399
0.947669	-48.4041
0.94862	-48.1321
0.949572	-47.931
0.950523	-47.8639
0.951475	-47.9799
0.952426	-48.2574
0.953378	-48.5164
0.954329	-48.4714
0.955281	-48.1868
0.956232	-47.9381
0.957184	-47.8437
0.958135	-47.8982
0.959087	-48.0456
0.960038	-48.1956
0.96099	-48.2859
0.961941	-48.3435
0.962892	-48.4274
0.963844	-48.5837
0.964795	-48.8281
0.965747	-49.1033
0.966698	-49.286
0.96765	-49.2888
0.968601	-49.1772
0.969553	-49.1201
0.970504	-49.2024
0.971456	-49.4132
0.972407	-49.6966
0.973359	-49.9029
0.97431	-49.8716
0.975262	-49.6933
0.976213	-49.5186
0.977165	-49.3754
0.978116	-49.2506
0.979068	-49.1937
0.980019	-49.2674
0.980971	-49.4672
0.981922	-49.6248
0.982873	-49.507
0.983825	-49.2352
0.984776	-49.035
0.985728	-49.0108
0.986679	-49.222
0.987631	-49.698
0.988582	-50.4425
0.989534	-51.0968
0.990485	-50.6831
0.991437	-50.0447
0.992388	-49.6636
0.99334	-49.5083
0.994291	-49.5625
0.995243	-49.8119
0.996194	-50.2292
0.997146	-50.7787
0.998097	-51.2024
0.999049	-51.1307
1	-50.878
1.00095	-50.724
1.0019	-50.6979
1.00285	-50.7473
1.00381	-50.8379
1.00476	-51.0446
1.00571	-51.3496
1.00666	-51.4163
1.00761	-51.0459
1.00856	-50.6605
1.00951	-50.446
1.01047	-50.4274
1.01142	-50.6152
1.01237	-50.9457
1.01332	-51.327
1.01427	-51.619
1.01522	-51.6179
1.01618	-51.4529
1.01713	-51.3171
1.01808	-51.3081
1.01903	-51.4686
1.01998	-51.5365
1.02093	-51.1741
1.02188	-50.7509
1.02284	-50.5889
1.02379	-50.6982
1.02474	-50.9244
1.02569	-50.9594
1.02664	-50.7142
1.02759	-50.4656
1.02854	-50.3629
1.0295	-50.4231
1.03045	-50.6601
1.0314	-51.0644
1.03235	-51.5373
1.0333	-51.8696
1.03425	-51.7476
1.0352	-51.3808
1.03616	-51.1476
1.03711	-51.0822
1.03806	-51.1824
1.03901	-51.4408
1.03996	-51.7056
1.04091	-51.793
1.04186	-51.6994
1.04282	-51.5084
1.04377	-51.3098
1.04472	-51.139
1.04567	-50.9908
1.04662	-50.8803
1.04757	-50.8222
1.04853	-50.8451
1.04948	-50.9824
1.05043	-51.2401
1.05138	-51.5813
1.05233	-51.9425
1.05328	-52.2491
1.05423	-52.4637
1.05519	-52.6601
1.05614	-52.8532
1.05709	-52.9941
1.05804	-53.1718
1.05899	-53.3048
1.05994	-52.9634
1.06089	-52.3084
1.06185	-51.7
1.0628	-51.2452
1.06375	-50.9768
1.0647	-50.8829
1.06565	-50.9344
1.0666	-51.1347
1.06755	-51.4821
1.06851	-51.9247
1.06946	-52.3699
1.07041	-52.6372
1.07136	-52.6279
1.07231	-52.533
1.07326	-52.4755
1.07422	-52.4706
1.07517	-52.5281
1.07612	-52.5865
1.07707	-52.5827
1.07802	-52.5728
1.07897	-52.568
1.07992	-52.6113
1.08088	-52.717
1.08183	-52.7957
1.08278	-52.8319
1.08373	-52.8899
1.08468	-52.9702
1.08563	-53.0328
1.08658	-53.0581
1.08754	-53.0353
1.08849	-53.0027
1.08944	-52.9449
1.09039	-52.7932
1.09134	-52.5928
1.09229	-52.4817
1.09324	-52.5151
1.0942	-52.6891
1.09515	-52.8563
1.0961	-52.6001
1.09705	-52.0431
1.098	-51.6199
1.09895	-51.4156
1.0999	-51.4026
1.10086	-51.5403
1.10181	-51.7314
1.10276	-51.8857
1.10371	-51.9331
1.10466	-51.8682
1.10561	-51.7936
1.10657	-51.7748
1.10752	-51.8367
1.10847	-52.0045
1.10942	-52.2737
1.11037	-52.5784
1.11132	-52.7728
1.11227	-52.6296
1.11323	-52.2724
1.11418	-52.0062
1.11513	-51.9056
1.11608	-51.9537
1.11703	-52.0231
1.11798	-51.9722
1.11893	-51.831
1.11989	-51.7259
1.12084	-51.727
1.12179	-51.8078
1.12274	-51.9185
1.12369	-52.0827
1.12464	-52.359
1.12559	-52.7373
1.12655	-53.0735
1.1275	-53.0187
1.12845	-52.5738
1.1294	-52.1495
1.13035	-51.9304
1.1313	-51.9432
1.13225	-52.1591
1.13321	-52.4794
1.13416	-52.754
1.13511	-52.8671
1.13606	-52.8611
1.13701	-52.8877
1.13796	-52.9786
1.13892	-53.0851
1.13987	-53.2453
1.14082	-53.4587
1.14177	-53.6503
1.14272	-53.7097
1.14367	-53.5291
1.14462	-53.307
1.14558	-53.1756
1.14653	-53.1157
1.14748	-53.1558
1.14843	-53.2649
1.14938	-53.3352
1.15033	-53.3711
1.15128	-53.3744
1.15224	-53.3549
1.15319	-53.4097
1.15414	-53.5914
1.15509	-53.8118
1.15604	-53.8918
1.15699	-53.8043
1.15794	-53.6429
1.1589	-53.4804
1.15985	-53.3999
1.1608	-53.3669
1.16175	-53.3269
1.1627	-53.303
1.16365	-53.2405
1.16461	-53.2382
1.16556	-53.376
1.16651	-53.5801
1.16746	-53.8694
1.16841	-54.2245
1.16936	-54.455
1.17031	-54.5487
1.17127	-54.4987
1.17222	-54.356
1.17317	-54.2575
1.17412	-54.1399
1.17507	-54.0329
1.17602	-54.0469
1.17697	-54.0166
1.17793	-53.8677
1.17888	-53.6256
1.17983	-53.3629
1.18078	-53.2383
1.18173	-53.2157
1.18268	-53.2232
1.18363	-53.3203
1.18459	-53.6039
1.18554	-54.0428
1.18649	-54.4974
1.18744	-54.537
1.18839	-54.208
1.18934	-54.0342
1.19029	-54.0044
1.19125	-54.1473
1.1922	-54.297
1.19315	-54.2276
1.1941	-54.152
1.19505	-54.1059
1.196	-54.1129
1.19696	-54.2206
1.19791	-54.3107
1.19886	-54.2916
1.19981	-54.285
1.20076	-54.357
1.20171	-54.525
1.20266	-54.7279
1.20362	-54.8115
1.20457	-54.729
1.20552	-54.6247
1.20647	-54.6218
1.20742	-54.677
1.20837	-54.5368
1.20932	-54.2973
1.21028	-54.0519
1.21123	-53.8228
1.21218	-53.7309
1.21313	-53.675
1.21408	-53.6875
1.21503	-53.77
1.21598	-53.9284
1.21694	-54.2343
1.21789	-54.5793
1.21884	-54.8604
1.21979	-54.9803
1.22074	-54.7569
1.22169	-54.5593
1.22265	-54.5855
1.2236	-54.7173
1.22455	-55.0452
1.2255	-55.5253
1.22645	-55.6398
1.2274	-55.3944
1.22835	-55.0292
1.22931	-54.7141
1.23026	-54.625
1.23121	-54.6903
1.23216	-54.8598
1.23311	-55.2053
1.23406	-55.5669
1.23501	-55.6296
1.23597	-55.5203
1.23692	-55.4245
1.23787	-55.4948
1.23882	-55.8026
1.23977	-56.0775
1.24072	-56.0335
1.24167	-55.7052
1.24263	-55.271
1.24358	-54.9973
1.24453	-54.9528
1.24548	-54.9624
1.24643	-55.0291
1.24738	-55.161
1.24833	-55.0923
1.24929	-54.9806
1.25024	-54.9131
1.25119	-54.8458
1.25214	-54.9211
1.25309	-55.0725
1.25404	-55.2626
1.255	-55.5791
1.25595	-55.7897
1.2569	-55.8555
1.25785	-55.8323
1.2588	-55.7004
1.25975	-55.5974
1.2607	-55.6248
1.26166	-55.7572
1.26261	-55.9658
1.26356	-56.159
1.26451	-56.1383
1.26546	-55.9798
1.26641	-55.824
1.26736	-55.7632
1.26832	-55.8885
1.26927	-56.209
1.27022	-56.6365
1.27117	-56.8652
1.27212	-56.7431
1.27307	-56.5
1.27402	-56.318
1.27498	-56.2923
1.27593	-56.3957
1.27688	-56.5322
1.27783	-56.6974
1.27878	-56.734
1.27973	-56.6536
1.28069	-56.6571
1.28164	-56.6393
1.28259	-56.654
1.28354	-56.7715
1.28449	-56.7705
1.28544	-56.7389
1.28639	-56.7428
1.28735	-56.7015
1.2883	-56.7629
1.28925	-56.815
1.2902	-56.7224
1.29115	-56.5998
1.2921	-56.556
1.29305	-56.5712
1.29401	-56.6145
1.29496	-56.5512
1.29591	-56.4388
1.29686	-56.4708
1.29781	-56.6231
1.29876	-56.7053
1.29971	-56.7084
1.30067	-56.7365
1.30162	-56.7542
1.30257	-56.871
1.30352	-57.0429
1.30447	-57.1417
1.30542	-57.1825
1.30637	-57.1455
1.30733	-57.1099
1.30828	-57.0181
1.30923	-56.8516
1.31018	-56.7348
1.31113	-56.7714
1.31208	-56.7834
1.31304	-56.8998
1.31399	-57.0044
1.31494	-57.0089
1.31589	-56.9653
1.31684	-57.0952
1.31779	-57.1876
1.31874	-57.3097
1.3197	-57.4744
1.32065	-57.531
1.3216	-57.6026
1.32255	-57.5988
1.3235	-57.5633
1.32445	-57.4797
1.3254	-57.3738
1.32636	-57.3227
1.32731	-57.355
1.32826	-57.3845
1.32921	-57.4633
1.33016	-57.5801
1.33111	-57.6689
1.33206	-57.7802
1.33302	-57.8768
1.33397	-57.8938
1.33492	-57.894
1.33587	-57.8844
1.33682	-57.9059
1.33777	-57.8888
1.33873	-57.8502
1.33968	-57.831
1.34063	-57.7537
1.34158	-57.7353
1.34253	-57.8216
1.34348	-57.9026
1.34443	-57.9205
1.34539	-57.9486
1.34634	-57.8117
1.34729	-57.7746
1.34824	-57.7623
1.34919	-57.8155
1.35014	-57.9453
1.35109	-58.0307
1.35205	-58.0727
1.353	-58.1105
1.35395	-58.1483
1.3549	-58.195
1.35585	-58.2146
1.3568	-58.2414
1.35775	-58.2764
1.35871	-58.2812
1.35966	-58.3062
1.36061	-58.3361
1.36156	-58.3134
1.36251	-58.1914
1.36346	-58.1784
1.36441	-58.1481
1.36537	-58.0856
1.36632	-58.087
1.36727	-58.1326
1.36822	-58.1491
1.36917	-58.304
1.37012	-58.3953
1.37108	-58.3843
1.37203	-58.4064
1.37298	-58.4133
1.37393	-58.4511
1.37488	-58.4781
1.37583	-58.4665
1.37678	-58.4916
1.37774	-58.4103
1.37869	-58.3135
1.37964	-58.2992
1.38059	-58.2789
1.38154	-58.3387
1.38249	-58.3971
1.38344	-58.4982
1.3844	-58.5782
1.38535	-58.5635
1.3863	-58.5569
1.38725	-58.5353
1.3882	-58.5163
1.38915	-58.5926
1.3901	-58.6381
1.39106	-58.621
1.39201	-58.6126
1.39296	-58.5913
1.39391	-58.5386
1.39486	-58.5224
1.39581	-58.5544
1.39676	-58.5643
1.39772	-58.6087
1.39867	-58.6369
1.39962	-58.6287
1.40057	-58.6481
1.40152	-58.6181
1.40247	-58.6348
1.40343	-58.6854
1.40438	-58.6919
1.40533	-58.7306
1.40628	-58.7469
1.40723	-58.7359
1.40818	-58.7108
1.40913	-58.6992
1.41009	-58.7026
1.41104	-58.6899
1.41199	-58.726
1.41294	-58.7533
1.41389	-58.7506
1.41484	-58.7516
1.41579	-58.7339
1.41675	-58.7356
1.4177	-58.7354
1.41865	-58.7348
1.4196	-58.7597
1.42055	-58.7829
1.4215	-58.7895
1.42245	-58.7885
1.42341	-58.7887
1.42436	-58.7834
1.42531	-58.776
1.42626	-58.7908
1.42721	-58.7951
1.42816	-58.7886
1.42912	-58.7988
1.43007	-58.7936
1.43102	-58.7892
1.43197	-58.7917
1.43292	-58.7916
1.43387	-58.8
1.43482	-58.803
1.43578	-58.8067
1.43673	-58.8099
1.43768	-58.8104
1.43863	-58.8073
1.43958	-58.8131
1.44053	-58.8147
1.44148	-58.8088
1.44244	-58.8121
1.44339	-58.8154
1.44434	-58.8121
1.44529	-58.8117
1.44624	-58.8122
1.44719	-58.8085
1.44814	-58.8125
1.4491	-58.8138
1.45005	-58.8143
1.451	-58.8178
1.45195	-58.8191
1.4529	-58.8201
1.45385	-58.8213
1.4548	-58.8213
1.45576	-58.8217
1.45671	-58.8231
1.45766	-58.8217
1.45861	-58.8218
1.45956	-58.8226
1.46051	-58.822
1.46147	-58.8224
1.46242	-58.8225
1.46337	-58.8226
1.46432	-58.8228
1.46527	-58.8228
1.46622	-58.8228
1.46717	-58.8229
1.46813	-58.8229
1.46908	-58.8229
1.47003	-58.8229
1.47098	-58.8229

## Sheet: Case11
# Freqs(kHz)	Wall Spectrum
0	-23.2117
0.000951475	-21.5472
0.00190295	-22.4444
0.00285442	-25.1243
0.0038059	-24.1787
0.00475737	-24.1311
0.00570885	-24.6399
0.00666032	-25.9168
0.0076118	-27.396
0.00856327	-27.415
0.00951475	-27.4575
0.0104662	-28.1019
0.0114177	-29.2745
0.0123692	-29.9261
0.0133206	-29.9847
0.0142721	-30.5349
0.0152236	-31.3903
0.0161751	-31.7102
0.0171265	-31.7477
0.018078	-32.2125
0.0190295	-33.2611
0.019981	-34.2696
0.0209324	-35.2359
0.0218839	-37.0557
0.0228354	-37.358
0.0237869	-38.1645
0.0247383	-38.7303
0.0256898	-38.9778
0.0266413	-39.1895
0.0275928	-39.3566
0.0285442	-39.5038
0.0294957	-39.8582
0.0304472	-39.5551
0.0313987	-39.1006
0.0323501	-39.1334
0.0333016	-39.131
0.0342531	-39.0169
0.0352046	-39.2016
0.036156	-39.6816
0.0371075	-40.1977
0.038059	-40.3402
0.0390105	-40.5029
0.0399619	-40.7679
0.0409134	-40.9074
0.0418649	-41.1934
0.0428164	-41.6143
0.0437678	-41.7477
0.0447193	-41.5579
0.0456708	-41.2001
0.0466223	-41.1222
0.0475737	-41.3234
0.0485252	-41.7295
0.0494767	-42.5684
0.0504282	-43.2405
0.0513796	-43.533
0.0523311	-43.6276
0.0532826	-42.9667
0.0542341	-42.4498
0.0551855	-42.4029
0.056137	-42.7628
0.0570885	-43.1903
0.05804	-43.5447
0.0589914	-43.681
0.0599429	-43.446
0.0608944	-43.3535
0.0618459	-43.6136
0.0627973	-44.0606
0.0637488	-44.3486
0.0647003	-44.6268
0.0656518	-45.1317
0.0666032	-45.4989
0.0675547	-45.7374
0.0685062	-46.0064
0.0694577	-45.9587
0.0704091	-46.1118
0.0713606	-46.4816
0.0723121	-46.4864
0.0732636	-46.7763
0.074215	-46.8089
0.0751665	-46.4644
0.076118	-46.7122
0.0770695	-47.25
0.0780209	-47.1797
0.0789724	-46.9795
0.0799239	-46.8102
0.0808754	-46.4441
0.0818268	-46.2156
0.0827783	-46.2252
0.0837298	-46.3975
0.0846813	-46.8189
0.0856327	-47.482
0.0865842	-47.8231
0.0875357	-47.5412
0.0884872	-47.2716
0.0894386	-47.2232
0.0903901	-47.3004
0.0913416	-47.518
0.0922931	-47.9761
0.0932445	-48.6263
0.094196	-49.0843
0.0951475	-48.5676
0.096099	-48.1388
0.0970504	-48.0192
0.0980019	-48.0292
0.0989534	-48.2483
0.0999049	-48.9198
0.100856	-49.4469
0.101808	-49.1562
0.102759	-48.6957
0.103711	-48.3723
0.104662	-47.5957
0.105614	-46.9049
0.106565	-47.8614
0.107517	-47.4843
0.108468	-46.0066
0.10942	-44.5866
0.110371	-43.8904
0.111323	-43.7061
0.112274	-43.9613
0.113225	-44.4765
0.114177	-45.3538
0.115128	-46.1618
0.11608	-46.3064
0.117031	-46.4764
0.117983	-46.8345
0.118934	-47.3547
0.119886	-48.454
0.120837	-49.156
0.121789	-49.6645
0.12274	-49.9464
0.123692	-49.2076
0.124643	-48.84
0.125595	-49.0423
0.126546	-48.9103
0.127498	-49.1369
0.128449	-49.3947
0.129401	-50.2934
0.130352	-47.8059
0.131304	-46.9716
0.132255	-46.4006
0.133206	-46.0323
0.134158	-46.1487
0.135109	-46.8106
0.136061	-47.6275
0.137012	-48.2866
0.137964	-48.8739
0.138915	-49.6996
0.139867	-50.9873
0.140818	-52.5591
0.14177	-51.2956
0.142721	-50.6787
0.143673	-50.9039
0.144624	-51.4063
0.145576	-51.5539
0.146527	-52.0417
0.147479	-52.0258
0.14843	-52.1261
0.149382	-52.0547
0.150333	-51.4804
0.151284	-51.9177
0.152236	-52.5686
0.153187	-52.1244
0.154139	-52.343
0.15509	-52.1894
0.156042	-52.2851
0.156993	-52.7198
0.157945	-52.3979
0.158896	-52.6452
0.159848	-52.605
0.160799	-52.3766
0.161751	-52.715
0.162702	-52.3771
0.163654	-52.4588
0.164605	-52.8857
0.165557	-52.7117
0.166508	-52.9001
0.16746	-52.6558
0.168411	-52.4795
0.169363	-52.5307
0.170314	-52.3646
0.171265	-52.5791
0.172217	-50.9295
0.173168	-50.398
0.17412	-49.7356
0.175071	-50.1371
0.176023	-50.1414
0.176974	-50.9328
0.177926	-51.867
0.178877	-51.883
0.179829	-52.2241
0.18078	-52.7305
0.181732	-53.0784
0.182683	-52.9704
0.183635	-53.2091
0.184586	-52.9664
0.185538	-52.9114
0.186489	-53.1104
0.187441	-53.0902
0.188392	-53.0311
0.189343	-53.0841
0.190295	-53.0857
0.191246	-53.0976
0.192198	-53.1149
0.193149	-53.0784
0.194101	-53.1441
0.195052	-53.1316
0.196004	-53.1291
0.196955	-53.1816
0.197907	-53.166
0.198858	-53.145
0.19981	-53.1876
0.200761	-53.2109
0.201713	-53.2108
0.202664	-53.1969
0.203616	-53.2182
0.204567	-53.2463
0.205519	-53.2453
0.20647	-53.2435
0.207422	-53.2581
0.208373	-53.2722
0.209324	-53.2813
0.210276	-53.2848
0.211227	-53.2943
0.212179	-53.3088
0.21313	-53.3107
0.214082	-53.3182
0.215033	-53.337
0.215985	-53.3386
0.216936	-53.3406
0.217888	-53.3639
0.218839	-53.364
0.219791	-53.3655
0.220742	-53.3893
0.221694	-53.3912
0.222645	-53.3941
0.223597	-53.4086
0.224548	-53.4116
0.2255	-53.4272
0.226451	-53.4357
0.227402	-53.4303
0.228354	-53.4478
0.229305	-53.4624
0.230257	-53.4628
0.231208	-53.4682
0.23216	-53.4775
0.233111	-53.4919
0.234063	-53.4972
0.235014	-53.4986
0.235966	-53.5111
0.236917	-53.5206
0.237869	-53.528
0.23882	-53.5346
0.239772	-53.5369
0.240723	-53.5521
0.241675	-53.5619
0.242626	-53.5607
0.243578	-53.5715
0.244529	-53.5809
0.24548	-53.5875
0.246432	-53.5981
0.247383	-53.5999
0.248335	-53.6061
0.249286	-53.6202
0.250238	-53.6267
0.251189	-53.6309
0.252141	-53.6364
0.253092	-53.6451
0.254044	-53.6575
0.254995	-53.6612
0.255947	-53.6648
0.256898	-53.6743
0.25785	-53.6835
0.258801	-53.6916
0.259753	-53.6949
0.260704	-53.7002
0.261656	-53.7123
0.262607	-53.7189
0.263559	-53.7232
0.26451	-53.7307
0.265461	-53.737
0.266413	-53.746
0.267364	-53.7537
0.268316	-53.7566
0.269267	-53.7645
0.270219	-53.7733
0.27117	-53.7799
0.272122	-53.7856
0.273073	-53.7908
0.274025	-53.7989
0.274976	-53.8076
0.275928	-53.8129
0.276879	-53.8164
0.277831	-53.8261
0.278782	-53.832
0.279734	-53.8409
0.280685	-53.8429
0.281637	-53.8511
0.282588	-53.8543
0.283539	-53.8676
0.284491	-53.8762
0.285442	-53.8551
0.286394	-53.8954
0.287345	-53.8446
0.288297	-53.9041
0.289248	-53.8416
0.2902	-53.9197
0.291151	-53.8866
0.292103	-53.9216
0.293054	-53.919
0.294006	-53.8658
0.294957	-53.924
0.295909	-53.9293
0.29686	-53.8902
0.297812	-53.9501
0.298763	-53.9714
0.299715	-53.9515
0.300666	-53.9615
0.301618	-53.9766
0.302569	-53.9713
0.30352	-53.9697
0.304472	-53.9931
0.305423	-53.9959
0.306375	-54.0138
0.307326	-54.0033
0.308278	-54.0014
0.309229	-54.0078
0.310181	-53.9851
0.311132	-54.0057
0.312084	-54.0384
0.313035	-54.0352
0.313987	-54.0488
0.314938	-54.0661
0.31589	-54.0728
0.316841	-54.0744
0.317793	-54.0846
0.318744	-54.0854
0.319696	-54.0958
0.320647	-54.1001
0.321598	-54.1044
0.32255	-54.113
0.323501	-54.1128
0.324453	-54.1217
0.325404	-54.1323
0.326356	-54.1314
0.327307	-54.1365
0.328259	-54.1455
0.32921	-54.1515
0.330162	-54.1557
0.331113	-54.1599
0.332065	-54.1655
0.333016	-54.1728
0.333968	-54.1785
0.334919	-54.1821
0.335871	-54.1869
0.336822	-54.1936
0.337774	-54.2001
0.338725	-54.2043
0.339676	-54.2086
0.340628	-54.2141
0.341579	-54.2209
0.342531	-54.2261
0.343482	-54.2304
0.344434	-54.2349
0.345385	-54.2409
0.346337	-54.2474
0.347288	-54.2518
0.34824	-54.256
0.349191	-54.2609
0.350143	-54.2678
0.351094	-54.2724
0.352046	-54.278
0.352997	-54.28
0.353949	-54.2881
0.3549	-54.2919
0.355852	-54.299
0.356803	-54.3011
0.357755	-54.3059
0.358706	-54.3136
0.359657	-54.3176
0.360609	-54.3249
0.36156	-54.3218
0.362512	-54.3287
0.363463	-54.3398
0.364415	-54.3402
0.365366	-54.3417
0.366318	-54.3508
0.367269	-54.3609
0.368221	-54.3601
0.369172	-54.3615
0.370124	-54.3726
0.371075	-54.3773
0.372027	-54.3788
0.372978	-54.3837
0.37393	-54.3885
0.374881	-54.3943
0.375833	-54.3996
0.376784	-54.4029
0.377735	-54.4088
0.378687	-54.4151
0.379638	-54.4195
0.38059	-54.4239
0.381541	-54.4286
0.382493	-54.4336
0.383444	-54.4384
0.384396	-54.4429
0.385347	-54.4472
0.386299	-54.4521
0.38725	-54.4569
0.388202	-54.4614
0.389153	-54.4658
0.390105	-54.4703
0.391056	-54.4752
0.392008	-54.4795
0.392959	-54.4842
0.393911	-54.4884
0.394862	-54.4933
0.395814	-54.4977
0.396765	-54.502
0.397716	-54.5066
0.398668	-54.5109
0.399619	-54.516
0.400571	-54.5196
0.401522	-54.5241
0.402474	-54.529
0.403425	-54.5335
0.404377	-54.5379
0.405328	-54.5406
0.40628	-54.5463
0.407231	-54.5518
0.408183	-54.5537
0.409134	-54.5582
0.410086	-54.5647
0.411037	-54.5681
0.411989	-54.5716
0.41294	-54.5766
0.413892	-54.5811
0.414843	-54.5853
0.415794	-54.5895
0.416746	-54.5935
0.417697	-54.5979
0.418649	-54.6022
0.4196	-54.6065
0.420552	-54.6103
0.421503	-54.6148
0.422455	-54.6188
0.423406	-54.6234
0.424358	-54.6268
0.425309	-54.6317
0.426261	-54.6353
0.427212	-54.6398
0.428164	-54.6437
0.429115	-54.6477
0.430067	-54.6526
0.431018	-54.6556
0.43197	-54.66
0.432921	-54.6641
0.433873	-54.6686
0.434824	-54.6727
0.435775	-54.6747
0.436727	-54.6804
0.437678	-54.686
0.43863	-54.6869
0.439581	-54.6914
0.440533	-54.6974
0.441484	-54.7007
0.442436	-54.7034
0.443387	-54.7083
0.444339	-54.7122
0.44529	-54.7163
0.446242	-54.7203
0.447193	-54.7233
0.448145	-54.7282
0.449096	-54.7316
0.450048	-54.736
0.450999	-54.7392
0.451951	-54.7433
0.452902	-54.7473
0.453853	-54.7513
0.454805	-54.755
0.455756	-54.7584
0.456708	-54.7626
0.457659	-54.7668
0.458611	-54.7701
0.459562	-54.7734
0.460514	-54.7781
0.461465	-54.7818
0.462417	-54.7849
0.463368	-54.7891
0.46432	-54.7929
0.465271	-54.7966
0.466223	-54.8002
0.467174	-54.8039
0.468126	-54.8078
0.469077	-54.8114
0.470029	-54.815
0.47098	-54.8187
0.471931	-54.8224
0.472883	-54.8264
0.473834	-54.8295
0.474786	-54.8333
0.475737	-54.8373
0.476689	-54.8407
0.47764	-54.844
0.478592	-54.848
0.479543	-54.8516
0.480495	-54.8551
0.481446	-54.8586
0.482398	-54.8622
0.483349	-54.8659
0.484301	-54.8695
0.485252	-54.8729
0.486204	-54.8765
0.487155	-54.8801
0.488107	-54.8836
0.489058	-54.8871
0.49001	-54.8905
0.490961	-54.8942
0.491912	-54.8978
0.492864	-54.901
0.493815	-54.9045
0.494767	-54.9081
0.495718	-54.9117
0.49667	-54.9148
0.497621	-54.9184
0.498573	-54.9219
0.499524	-54.9253
0.500476	-54.9287
0.501427	-54.9322
0.502379	-54.9354
0.50333	-54.9391
0.504282	-54.9422
0.505233	-54.9459
0.506185	-54.949
0.507136	-54.9525
0.508088	-54.9559
0.509039	-54.9591
0.50999	-54.9627
0.510942	-54.9658
0.511893	-54.9693
0.512845	-54.9725
0.513796	-54.9759
0.514748	-54.9791
0.515699	-54.9825
0.516651	-54.9859
0.517602	-54.989
0.518554	-54.9923
0.519505	-54.9956
0.520457	-54.9989
0.521408	-55.0023
0.52236	-55.0052
0.523311	-55.0086
0.524263	-55.012
0.525214	-55.0151
0.526166	-55.0181
0.527117	-55.0216
0.528069	-55.0248
0.52902	-55.0279
0.529971	-55.0311
0.530923	-55.0343
0.531874	-55.0375
0.532826	-55.0407
0.533777	-55.0438
0.534729	-55.047
0.53568	-55.0501
0.536632	-55.0533
0.537583	-55.0564
0.538535	-55.0595
0.539486	-55.0627
0.540438	-55.0658
0.541389	-55.0689
0.542341	-55.072
0.543292	-55.0751
0.544244	-55.0782
0.545195	-55.0812
0.546147	-55.0843
0.547098	-55.0873
0.548049	-55.0905
0.549001	-55.0935
0.549952	-55.0965
0.550904	-55.0996
0.551855	-55.1026
0.552807	-55.1057
0.553758	-55.1086
0.55471	-55.1117
0.555661	-55.1147
0.556613	-55.1177
0.557564	-55.1207
0.558516	-55.1237
0.559467	-55.1266
0.560419	-55.1297
0.56137	-55.1325
0.562322	-55.1357
0.563273	-55.1384
0.564225	-55.1415
0.565176	-55.1444
0.566127	-55.1474
0.567079	-55.1503
0.56803	-55.1531
0.568982	-55.1562
0.569933	-55.159
0.570885	-55.1619
0.571836	-55.1648
0.572788	-55.1677
0.573739	-55.1707
0.574691	-55.1735
0.575642	-55.1763
0.576594	-55.1792
0.577545	-55.1821
0.578497	-55.1849
0.579448	-55.1878
0.5804	-55.1907
0.581351	-55.1934
0.582303	-55.1964
0.583254	-55.1991
0.584206	-55.202
0.585157	-55.2047
0.586108	-55.2076
0.58706	-55.2103
0.588011	-55.2132
0.588963	-55.2159
0.589914	-55.2188
0.590866	-55.2215
0.591817	-55.2243
0.592769	-55.227
0.59372	-55.2298
0.594672	-55.2326
0.595623	-55.2353
0.596575	-55.2381
0.597526	-55.2408
0.598478	-55.2436
0.599429	-55.2462
0.600381	-55.249
0.601332	-55.2516
0.602284	-55.2544
0.603235	-55.2571
0.604186	-55.2598
0.605138	-55.2625
0.606089	-55.2651
0.607041	-55.2679
0.607992	-55.2704
0.608944	-55.2732
0.609895	-55.2758
0.610847	-55.2785
0.611798	-55.2812
0.61275	-55.2837
0.613701	-55.2865
0.614653	-55.289
0.615604	-55.2917
0.616556	-55.2943
0.617507	-55.2969
0.618459	-55.2995
0.61941	-55.3021
0.620362	-55.3048
0.621313	-55.3073
0.622265	-55.3099
0.623216	-55.3126
0.624167	-55.3151
0.625119	-55.3177
0.62607	-55.3202
0.627022	-55.3229
0.627973	-55.3253
0.628925	-55.328
0.629876	-55.3306
0.630828	-55.3329
0.631779	-55.3357
0.632731	-55.3379
0.633682	-55.3407
0.634634	-55.3431
0.635585	-55.3457
0.636537	-55.3481
0.637488	-55.3507
0.63844	-55.3532
0.639391	-55.3556
0.640343	-55.3582
0.641294	-55.3607
0.642245	-55.3631
0.643197	-55.3656
0.644148	-55.3681
0.6451	-55.3705
0.646051	-55.373
0.647003	-55.3754
0.647954	-55.3779
0.648906	-55.3804
0.649857	-55.3828
0.650809	-55.3852
0.65176	-55.3876
0.652712	-55.3901
0.653663	-55.3925
0.654615	-55.3949
0.655566	-55.3973
0.656518	-55.3997
0.657469	-55.4021
0.658421	-55.4045
0.659372	-55.4069
0.660324	-55.4093
0.661275	-55.4117
0.662226	-55.414
0.663178	-55.4164
0.664129	-55.4188
0.665081	-55.4212
0.666032	-55.4235
0.666984	-55.4258
0.667935	-55.4282
0.668887	-55.4305
0.669838	-55.4329
0.67079	-55.4352
0.671741	-55.4375
0.672693	-55.4399
0.673644	-55.4422
0.674596	-55.4445
0.675547	-55.4468
0.676499	-55.4491
0.67745	-55.4514
0.678402	-55.4537
0.679353	-55.456
0.680304	-55.4583
0.681256	-55.4605
0.682207	-55.4628
0.683159	-55.4651
0.68411	-55.4674
0.685062	-55.4696
0.686013	-55.4719
0.686965	-55.4741
0.687916	-55.4764
0.688868	-55.4786
0.689819	-55.4808
0.690771	-55.4831
0.691722	-55.4853
0.692674	-55.4876
0.693625	-55.4897
0.694577	-55.492
0.695528	-55.4942
0.69648	-55.4964
0.697431	-55.4986
0.698382	-55.5008
0.699334	-55.503
0.700285	-55.5052
0.701237	-55.5074
0.702188	-55.5095
0.70314	-55.5118
0.704091	-55.5139
0.705043	-55.5161
0.705994	-55.5182
0.706946	-55.5204
0.707897	-55.5225
0.708849	-55.5247
0.7098	-55.5268
0.710752	-55.529
0.711703	-55.5311
0.712655	-55.5333
0.713606	-55.5354
0.714558	-55.5375
0.715509	-55.5396
0.716461	-55.5417
0.717412	-55.5439
0.718363	-55.5459
0.719315	-55.5481
0.720266	-55.5501
0.721218	-55.5523
0.722169	-55.5542
0.723121	-55.5565
0.724072	-55.5585
0.725024	-55.5606
0.725975	-55.5626
0.726927	-55.5647
0.727878	-55.5668
0.72883	-55.5688
0.729781	-55.5709
0.730733	-55.5729
0.731684	-55.575
0.732636	-55.577
0.733587	-55.5791
0.734539	-55.5811
0.73549	-55.5831
0.736441	-55.5852
0.737393	-55.5872
0.738344	-55.5892
0.739296	-55.5912
0.740247	-55.5932
0.741199	-55.5952
0.74215	-55.5972
0.743102	-55.5992
0.744053	-55.6013
0.745005	-55.6032
0.745956	-55.6052
0.746908	-55.6071
0.747859	-55.6092
0.748811	-55.6112
0.749762	-55.6131
0.750714	-55.6151
0.751665	-55.617
0.752617	-55.619
0.753568	-55.621
0.75452	-55.6229
0.755471	-55.6249
0.756422	-55.6267
0.757374	-55.6288
0.758325	-55.6306
0.759277	-55.6326
0.760228	-55.6345
0.76118	-55.6364
0.762131	-55.6383
0.763083	-55.6403
0.764034	-55.6422
0.764986	-55.6441
0.765937	-55.646
0.766889	-55.6479
0.76784	-55.6498
0.768792	-55.6517
0.769743	-55.6536
0.770695	-55.6554
0.771646	-55.6573
0.772598	-55.6592
0.773549	-55.6611
0.7745	-55.6629
0.775452	-55.6648
0.776403	-55.6666
0.777355	-55.6685
0.778306	-55.6704
0.779258	-55.6722
0.780209	-55.6741
0.781161	-55.6759
0.782112	-55.6778
0.783064	-55.6796
0.784015	-55.6814
0.784967	-55.6832
0.785918	-55.6851
0.78687	-55.6869
0.787821	-55.6887
0.788773	-55.6905
0.789724	-55.6923
0.790676	-55.6941
0.791627	-55.696
0.792578	-55.6977
0.79353	-55.6995
0.794481	-55.7013
0.795433	-55.7031
0.796384	-55.7049
0.797336	-55.7066
0.798287	-55.7085
0.799239	-55.7102
0.80019	-55.712
0.801142	-55.7137
0.802093	-55.7155
0.803045	-55.7172
0.803996	-55.719
0.804948	-55.7208
0.805899	-55.7225
0.806851	-55.7242
0.807802	-55.726
0.808754	-55.7277
0.809705	-55.7294
0.810657	-55.7312
0.811608	-55.7329
0.812559	-55.7346
0.813511	-55.7364
0.814462	-55.7381
0.815414	-55.7398
0.816365	-55.7415
0.817317	-55.7432
0.818268	-55.7449
0.81922	-55.7466
0.820171	-55.7483
0.821123	-55.75
0.822074	-55.7516
0.823026	-55.7533
0.823977	-55.755
0.824929	-55.7567
0.82588	-55.7584
0.826832	-55.76
0.827783	-55.7617
0.828735	-55.7634
0.829686	-55.765
0.830637	-55.7667
0.831589	-55.7683
0.83254	-55.77
0.833492	-55.7716
0.834443	-55.7733
0.835395	-55.7749
0.836346	-55.7766
0.837298	-55.7782
0.838249	-55.7798
0.839201	-55.7814
0.840152	-55.7831
0.841104	-55.7847
0.842055	-55.7863
0.843007	-55.7879
0.843958	-55.7895
0.84491	-55.7911
0.845861	-55.7927
0.846813	-55.7943
0.847764	-55.7959
0.848716	-55.7975
0.849667	-55.7991
0.850618	-55.8007
0.85157	-55.8023
0.852521	-55.8038
0.853473	-55.8054
0.854424	-55.807
0.855376	-55.8086
0.856327	-55.8101
0.857279	-55.8117
0.85823	-55.8132
0.859182	-55.8148
0.860133	-55.8163
0.861085	-55.8179
0.862036	-55.8194
0.862988	-55.821
0.863939	-55.8225
0.864891	-55.824
0.865842	-55.8256
0.866794	-55.8271
0.867745	-55.8286
0.868696	-55.8301
0.869648	-55.8317
0.870599	-55.8332
0.871551	-55.8347
0.872502	-55.8362
0.873454	-55.8377
0.874405	-55.8392
0.875357	-55.8407
0.876308	-55.8422
0.87726	-55.8437
0.878211	-55.8452
0.879163	-55.8467
0.880114	-55.8482
0.881066	-55.8497
0.882017	-55.8511
0.882969	-55.8526
0.88392	-55.8541
0.884872	-55.8556
0.885823	-55.857
0.886775	-55.8585
0.887726	-55.8599
0.888677	-55.8614
0.889629	-55.8628
0.89058	-55.8643
0.891532	-55.8657
0.892483	-55.8672
0.893435	-55.8686
0.894386	-55.8701
0.895338	-55.8715
0.896289	-55.8729
0.897241	-55.8744
0.898192	-55.8758
0.899144	-55.8772
0.900095	-55.8786
0.901047	-55.88
0.901998	-55.8815
0.90295	-55.8829
0.903901	-55.8843
0.904853	-55.8857
0.905804	-55.8871
0.906755	-55.8885
0.907707	-55.8899
0.908658	-55.8913
0.90961	-55.8927
0.910561	-55.8941
0.911513	-55.8954
0.912464	-55.8968
0.913416	-55.8982
0.914367	-55.8996
0.915319	-55.9009
0.91627	-55.9023
0.917222	-55.9037
0.918173	-55.905
0.919125	-55.9064
0.920076	-55.9077
0.921028	-55.9091
0.921979	-55.9104
0.922931	-55.9118
0.923882	-55.9131
0.924833	-55.9145
0.925785	-55.9158
0.926736	-55.9171
0.927688	-55.9185
0.928639	-55.9198
0.929591	-55.9211
0.930542	-55.9225
0.931494	-55.9238
0.932445	-55.9251
0.933397	-55.9264
0.934348	-55.9277
0.9353	-55.929
0.936251	-55.9303
0.937203	-55.9316
0.938154	-55.9329
0.939106	-55.9342
0.940057	-55.9355
0.941009	-55.9368
0.94196	-55.9381
0.942912	-55.9394
0.943863	-55.9407
0.944814	-55.9419
0.945766	-55.9432
0.946717	-55.9445
0.947669	-55.9458
0.94862	-55.9471
0.949572	-55.9483
0.950523	-55.9496
0.951475	-55.9508
0.952426	-55.9521
0.953378	-55.9533
0.954329	-55.9546
0.955281	-55.9558
0.956232	-55.9571
0.957184	-55.9583
0.958135	-55.9596
0.959087	-55.9608
0.960038	-55.962
0.96099	-55.9633
0.961941	-55.9645
0.962892	-55.9657
0.963844	-55.9669
0.964795	-55.9682
0.965747	-55.9694
0.966698	-55.9706
0.96765	-55.9718
0.968601	-55.973
0.969553	-55.9742
0.970504	-55.9754
0.971456	-55.9766
0.972407	-55.9778
0.973359	-55.979
0.97431	-55.9802
0.975262	-55.9814
0.976213	-55.9826
0.977165	-55.9838
0.978116	-55.9849
0.979068	-55.9861
0.980019	-55.9873
0.980971	-55.9885
0.981922	-55.9896
0.982873	-55.9908
0.983825	-55.992
0.984776	-55.9932
0.985728	-55.9943
0.986679	-55.9955
0.987631	-55.9966
0.988582	-55.9978
0.989534	-55.9989
0.990485	-56
0.991437	-56.0012
0.992388	-56.0023
0.99334	-56.0035
0.994291	-56.0046
0.995243	-56.0057
0.996194	-56.0069
0.997146	-56.008
0.998097	-56.0091
0.999049	-56.0102
1	-56.0114
1.00095	-56.0125
1.0019	-56.0136
1.00285	-56.0147
1.00381	-56.0158
1.00476	-56.0169
1.00571	-56.018
1.00666	-56.0191
1.00761	-56.0202
1.00856	-56.0213
1.00951	-56.0224
1.01047	-56.0235
1.01142	-56.0246
1.01237	-56.0256
1.01332	-56.0267
1.01427	-56.0278
1.01522	-56.0289
1.01618	-56.03
1.01713	-56.031
1.01808	-56.0321
1.01903	-56.0332
1.01998	-56.0342
1.02093	-56.0353
1.02188	-56.0363
1.02284	-56.0374
1.02379	-56.0385
1.02474	-56.0395
1.02569	-56.0405
1.02664	-56.0416
1.02759	-56.0426
1.02854	-56.0437
1.0295	-56.0447
1.03045	-56.0457
1.0314	-56.0468
1.03235	-56.0478
1.0333	-56.0488
1.03425	-56.0499
1.0352	-56.0509
1.03616	-56.0519
1.03711	-56.0529
1.03806	-56.0539
1.03901	-56.0549
1.03996	-56.0559
1.04091	-56.057
1.04186	-56.0579
1.04282	-56.059
1.04377	-56.0599
1.04472	-56.0609
1.04567	-56.0619
1.04662	-56.0629
1.04757	-56.0639
1.04853	-56.0649
1.04948	-56.0659
1.05043	-56.0669
1.05138	-56.0678
1.05233	-56.0688
1.05328	-56.0698
1.05423	-56.0708
1.05519	-56.0717
1.05614	-56.0727
1.05709	-56.0737
1.05804	-56.0746
1.05899	-56.0756
1.05994	-56.0765
1.06089	-56.0775
1.06185	-56.0784
1.0628	-56.0794
1.06375	-56.0803
1.0647	-56.0813
1.06565	-56.0822
1.0666	-56.0831
1.06755	-56.0841
1.06851	-56.085
1.06946	-56.0859
1.07041	-56.0869
1.07136	-56.0878
1.07231	-56.0887
1.07326	-56.0896
1.07422	-56.0905
1.07517	-56.0915
1.07612	-56.0924
1.07707	-56.0933
1.07802	-56.0942
1.07897	-56.0951
1.07992	-56.096
1.08088	-56.0969
1.08183	-56.0978
1.08278	-56.0987
1.08373	-56.0996
1.08468	-56.1005
1.08563	-56.1014
1.08658	-56.1022
1.08754	-56.1031
1.08849	-56.104
1.08944	-56.1049
1.09039	-56.1058
1.09134	-56.1066
1.09229	-56.1075
1.09324	-56.1084
1.0942	-56.1092
1.09515	-56.1101
1.0961	-56.111
1.09705	-56.1118
1.098	-56.1127
1.09895	-56.1135
1.0999	-56.1144
1.10086	-56.1152
1.10181	-56.1161
1.10276	-56.1169
1.10371	-56.1178
1.10466	-56.1186
1.10561	-56.1194
1.10657	-56.1203
1.10752	-56.1211
1.10847	-56.1219
1.10942	-56.1228
1.11037	-56.1236
1.11132	-56.1244
1.11227	-56.1252
1.11323	-56.126
1.11418	-56.1269
1.11513	-56.1277
1.11608	-56.1285
1.11703	-56.1293
1.11798	-56.1301
1.11893	-56.1309
1.11989	-56.1317
1.12084	-56.1325
1.12179	-56.1333
1.12274	-56.1341
1.12369	-56.1349
1.12464	-56.1357
1.12559	-56.1365
1.12655	-56.1372
1.1275	-56.138
1.12845	-56.1388
1.1294	-56.1396
1.13035	-56.1403
1.1313	-56.1411
1.13225	-56.1419
1.13321	-56.1427
1.13416	-56.1434
1.13511	-56.1442
1.13606	-56.1449
1.13701	-56.1457
1.13796	-56.1465
1.13892	-56.1472
1.13987	-56.148
1.14082	-56.1487
1.14177	-56.1495
1.14272	-56.1502
1.14367	-56.1509
1.14462	-56.1517
1.14558	-56.1524
1.14653	-56.1532
1.14748	-56.1539
1.14843	-56.1546
1.14938	-56.1553
1.15033	-56.1561
1.15128	-56.1568
1.15224	-56.1575
1.15319	-56.1582
1.15414	-56.159
1.15509	-56.1597
1.15604	-56.1604
1.15699	-56.1611
1.15794	-56.1618
1.1589	-56.1625
1.15985	-56.1632
1.1608	-56.1639
1.16175	-56.1646
1.1627	-56.1653
1.16365	-56.166
1.16461	-56.1667
1.16556	-56.1674
1.16651	-56.1681
1.16746	-56.1687
1.16841	-56.1694
1.16936	-56.1701
1.17031	-56.1708
1.17127	-56.1714
1.17222	-56.1721
1.17317	-56.1728
1.17412	-56.1735
1.17507	-56.1741
1.17602	-56.1748
1.17697	-56.1754
1.17793	-56.1761
1.17888	-56.1768
1.17983	-56.1774
1.18078	-56.1781
1.18173	-56.1787
1.18268	-56.1794
1.18363	-56.18
1.18459	-56.1807
1.18554	-56.1813
1.18649	-56.1819
1.18744	-56.1826
1.18839	-56.1832
1.18934	-56.1838
1.19029	-56.1845
1.19125	-56.1851
1.1922	-56.1857
1.19315	-56.1863
1.1941	-56.187
1.19505	-56.1876
1.196	-56.1882
1.19696	-56.1888
1.19791	-56.1894
1.19886	-56.19
1.19981	-56.1906
1.20076	-56.1912
1.20171	-56.1918
1.20266	-56.1924
1.20362	-56.193
1.20457	-56.1936
1.20552	-56.1942
1.20647	-56.1948
1.20742	-56.1954
1.20837	-56.196
1.20932	-56.1966
1.21028	-56.1972
1.21123	-56.1977
1.21218	-56.1983
1.21313	-56.1989
1.21408	-56.1995
1.21503	-56.2
1.21598	-56.2006
1.21694	-56.2012
1.21789	-56.2017
1.21884	-56.2023
1.21979	-56.2029
1.22074	-56.2034
1.22169	-56.204
1.22265	-56.2045
1.2236	-56.2051
1.22455	-56.2056
1.2255	-56.2062
1.22645	-56.2067
1.2274	-56.2073
1.22835	-56.2078
1.22931	-56.2083
1.23026	-56.2089
1.23121	-56.2094
1.23216	-56.2099
1.23311	-56.2105
1.23406	-56.211
1.23501	-56.2115
1.23597	-56.212
1.23692	-56.2126
1.23787	-56.2131
1.23882	-56.2136
1.23977	-56.2141
1.24072	-56.2146
1.24167	-56.2151
1.24263	-56.2156
1.24358	-56.2161
1.24453	-56.2166
1.24548	-56.2171
1.24643	-56.2176
1.24738	-56.2181
1.24833	-56.2186
1.24929	-56.2191
1.25024	-56.2196
1.25119	-56.2201
1.25214	-56.2206
1.25309	-56.2211
1.25404	-56.2215
1.255	-56.222
1.25595	-56.2225
1.2569	-56.223
1.25785	-56.2234
1.2588	-56.2239
1.25975	-56.2244
1.2607	-56.2248
1.26166	-56.2253
1.26261	-56.2258
1.26356	-56.2262
1.26451	-56.2267
1.26546	-56.2271
1.26641	-56.2276
1.26736	-56.228
1.26832	-56.2285
1.26927	-56.2289
1.27022	-56.2294
1.27117	-56.2298
1.27212	-56.2303
1.27307	-56.2307
1.27402	-56.2311
1.27498	-56.2316
1.27593	-56.232
1.27688	-56.2324
1.27783	-56.2329
1.27878	-56.2333
1.27973	-56.2337
1.28069	-56.2341
1.28164	-56.2345
1.28259	-56.235
1.28354	-56.2354
1.28449	-56.2358
1.28544	-56.2362
1.28639	-56.2366
1.28735	-56.237
1.2883	-56.2374
1.28925	-56.2378
1.2902	-56.2382
1.29115	-56.2386
1.2921	-56.239
1.29305	-56.2394
1.29401	-56.2398
1.29496	-56.2402
1.29591	-56.2406
1.29686	-56.2409
1.29781	-56.2413
1.29876	-56.2417
1.29971	-56.2421
1.30067	-56.2424
1.30162	-56.2428
1.30257	-56.2432
1.30352	-56.2436
1.30447	-56.2439
1.30542	-56.2443
1.30637	-56.2447
1.30733	-56.245
1.30828	-56.2454
1.30923	-56.2457
1.31018	-56.2461
1.31113	-56.2464
1.31208	-56.2468
1.31304	-56.2471
1.31399	-56.2475
1.31494	-56.2478
1.31589	-56.2482
1.31684	-56.2485
1.31779	-56.2488
1.31874	-56.2492
1.3197	-56.2495
1.32065	-56.2498
1.3216	-56.2502
1.32255	-56.2505
1.3235	-56.2508
1.32445	-56.2511
1.3254	-56.2515
1.32636	-56.2518
1.32731	-56.2521
1.32826	-56.2524
1.32921	-56.2527
1.33016	-56.253
1.33111	-56.2533
1.33206	-56.2536
1.33302	-56.2539
1.33397	-56.2542
1.33492	-56.2545
1.33587	-56.2548
1.33682	-56.2551
1.33777	-56.2554
1.33873	-56.2557
1.33968	-56.256
1.34063	-56.2563
1.34158	-56.2566
1.34253	-56.2569
1.34348	-56.2571
1.34443	-56.2574
1.34539	-56.2577
1.34634	-56.258
1.34729	-56.2582
1.34824	-56.2585
1.34919	-56.2588
1.35014	-56.259
1.35109	-56.2593
1.35205	-56.2596
1.353	-56.2598
1.35395	-56.2601
1.3549	-56.2603
1.35585	-56.2606
1.3568	-56.2608
1.35775	-56.2611
1.35871	-56.2613
1.35966	-56.2616
1.36061	-56.2618
1.36156	-56.2621
1.36251	-56.2623
1.36346	-56.2625
1.36441	-56.2628
1.36537	-56.263
1.36632	-56.2632
1.36727	-56.2635
1.36822	-56.2637
1.36917	-56.2639
1.37012	-56.2641
1.37108	-56.2643
1.37203	-56.2646
1.37298	-56.2648
1.37393	-56.265
1.37488	-56.2652
1.37583	-56.2654
1.37678	-56.2656
1.37774	-56.2658
1.37869	-56.266
1.37964	-56.2662
1.38059	-56.2664
1.38154	-56.2666
1.38249	-56.2668
1.38344	-56.267
1.3844	-56.2672
1.38535	-56.2674
1.3863	-56.2676
1.38725	-56.2678
1.3882	-56.2679
1.38915	-56.2681
1.3901	-56.2683
1.39106	-56.2685
1.39201	-56.2686
1.39296	-56.2688
1.39391	-56.269
1.39486	-56.2692
1.39581	-56.2693
1.39676	-56.2695
1.39772	-56.2696
1.39867	-56.2698
1.39962	-56.27
1.40057	-56.2701
1.40152	-56.2703
1.40247	-56.2704
1.40343	-56.2706
1.40438	-56.2707
1.40533	-56.2709
1.40628	-56.271
1.40723	-56.2711
1.40818	-56.2713
1.40913	-56.2714
1.41009	-56.2716
1.41104	-56.2717
1.41199	-56.2718
1.41294	-56.2719
1.41389	-56.2721
1.41484	-56.2722
1.41579	-56.2723
1.41675	-56.2724
1.4177	-56.2726
1.41865	-56.2727
1.4196	-56.2728
1.42055	-56.2729
1.4215	-56.273
1.42245	-56.2731
1.42341	-56.2732
1.42436	-56.2733
1.42531	-56.2734
1.42626	-56.2735
1.42721	-56.2736
1.42816	-56.2737
1.42912	-56.2738
1.43007	-56.2739
1.43102	-56.274
1.43197	-56.2741
1.43292	-56.2742
1.43387	-56.2742
1.43482	-56.2743
1.43578	-56.2744
1.43673	-56.2745
1.43768	-56.2745
1.43863	-56.2746
1.43958	-56.2747
1.44053	-56.2748
1.44148	-56.2748
1.44244	-56.2749
1.44339	-56.2749
1.44434	-56.275
1.44529	-56.2751
1.44624	-56.2751
1.44719	-56.2752
1.44814	-56.2752
1.4491	-56.2753
1.45005	-56.2753
1.451	-56.2754
1.45195	-56.2754
1.4529	-56.2755
1.45385	-56.2755
1.4548	-56.2755
1.45576	-56.2756
1.45671	-56.2756
1.45766	-56.2756
1.45861	-56.2757
1.45956	-56.2757
1.46051	-56.2757
1.46147	-56.2757
1.46242	-56.2758
1.46337	-56.2758
1.46432	-56.2758
1.46527	-56.2758
1.46622	-56.2758
1.46717	-56.2758
1.46813	-56.2758
1.46908	-56.2758
1.47003	-56.2758
1.47098	-56.2758

## Sheet: Case12
# Freqs(kHz)	Wall Spectrum
0	-23.9929
0.000951475	-22.3359
0.00190295	-23.2317
0.00285442	-25.8421
0.0038059	-24.9517
0.00475737	-24.9258
0.00570885	-25.4317
0.00666032	-26.6928
0.0076118	-28.1972
0.00856327	-28.2323
0.00951475	-28.2427
0.0104662	-28.868
0.0114177	-30.0523
0.0123692	-30.77
0.0133206	-30.7942
0.0142721	-31.2728
0.0152236	-32.063
0.0161751	-32.442
0.0171265	-32.4986
0.018078	-32.9219
0.0190295	-33.8071
0.019981	-34.7074
0.0209324	-35.6241
0.0218839	-36.3521
0.0228354	-36.3313
0.0237869	-36.4209
0.0247383	-36.6134
0.0256898	-36.7387
0.0266413	-36.7057
0.0275928	-36.7696
0.0285442	-37.094
0.0294957	-36.9696
0.0304472	-36.7624
0.0313987	-36.8459
0.0323501	-37.0229
0.0333016	-37.1552
0.0342531	-37.2837
0.0352046	-37.6665
0.036156	-38.3135
0.0371075	-38.5797
0.038059	-38.5013
0.0390105	-37.9689
0.0399619	-37.7985
0.0409134	-38.0372
0.0418649	-38.3017
0.0428164	-38.5892
0.0437678	-38.854
0.0447193	-39.0508
0.0456708	-39.4576
0.0466223	-39.6499
0.0475737	-39.5231
0.0485252	-39.3843
0.0494767	-39.4315
0.0504282	-39.6668
0.0513796	-39.9011
0.0523311	-40.0104
0.0532826	-39.8842
0.0542341	-39.7133
0.0551855	-39.6865
0.056137	-39.7426
0.0570885	-39.7964
0.05804	-39.8298
0.0589914	-39.8255
0.0599429	-39.7474
0.0608944	-39.6414
0.0618459	-39.6113
0.0627973	-39.6955
0.0637488	-39.8462
0.0647003	-39.972
0.0656518	-40.0202
0.0666032	-40.0079
0.0675547	-39.9883
0.0685062	-39.9925
0.0694577	-40.0161
0.0704091	-40.0465
0.0713606	-40.0804
0.0723121	-40.1139
0.0732636	-40.1539
0.074215	-40.2126
0.0751665	-40.325
0.076118	-40.5293
0.0770695	-40.8518
0.0780209	-41.3113
0.0789724	-41.8794
0.0799239	-42.4709
0.0808754	-42.7728
0.0818268	-42.3415
0.0827783	-41.8896
0.0837298	-41.5557
0.0846813	-41.2342
0.0856327	-40.9685
0.0865842	-40.8004
0.0875357	-40.7254
0.0884872	-40.7475
0.0894386	-40.8726
0.0903901	-41.0955
0.0913416	-41.3964
0.0922931	-41.6803
0.0932445	-41.7137
0.094196	-41.6717
0.0951475	-41.8393
0.096099	-42.3276
0.0970504	-43.0555
0.0980019	-43.5352
0.0989534	-42.7309
0.0999049	-41.95
0.100856	-41.5916
0.101808	-41.3432
0.102759	-41.0033
0.103711	-41.1909
0.104662	-40.1076
0.105614	-39.5788
0.106565	-41.3332
0.107517	-38.7665
0.108468	-38.3168
0.10942	-37.9568
0.110371	-37.6555
0.111323	-37.8703
0.112274	-38.6327
0.113225	-39.5398
0.114177	-39.5462
0.115128	-39.3785
0.11608	-39.4509
0.117031	-40.1315
0.117983	-37.9381
0.118934	-36.6708
0.119886	-35.975
0.120837	-35.9134
0.121789	-36.3919
0.12274	-37.4145
0.123692	-38.7946
0.124643	-39.5384
0.125595	-39.8908
0.126546	-40.5246
0.127498	-41.397
0.128449	-42.5841
0.129401	-43.223
0.130352	-43.5177
0.131304	-43.1607
0.132255	-43.1266
0.133206	-43.2144
0.134158	-43.3324
0.135109	-43.4277
0.136061	-43.5513
0.137012	-43.7676
0.137964	-43.9772
0.138915	-44.0399
0.139867	-44.0329
0.140818	-44.0921
0.14177	-44.2997
0.142721	-44.5747
0.143673	-44.7081
0.144624	-44.8118
0.145576	-45.0391
0.146527	-45.3433
0.147479	-45.6755
0.14843	-45.9275
0.149382	-45.9635
0.150333	-45.7647
0.151284	-45.5913
0.152236	-45.6116
0.153187	-45.714
0.154139	-45.8665
0.15509	-45.9715
0.156042	-45.9807
0.156993	-45.9747
0.157945	-45.9679
0.158896	-46.1194
0.159848	-46.6061
0.160799	-47.2237
0.161751	-47.1734
0.162702	-46.3622
0.163654	-45.5787
0.164605	-45.0801
0.165557	-44.8007
0.166508	-44.7729
0.16746	-45.1238
0.168411	-46.4478
0.169363	-46.4401
0.170314	-44.784
0.171265	-45.9735
0.172217	-41.5095
0.173168	-40.0871
0.17412	-39.8198
0.175071	-40.3503
0.176023	-41.2925
0.176974	-42.3854
0.177926	-43.6224
0.178877	-44.6053
0.179829	-45.1039
0.18078	-45.7691
0.181732	-46.5031
0.182683	-46.5762
0.183635	-46.3909
0.184586	-46.4177
0.185538	-46.7975
0.186489	-47.539
0.187441	-48.3802
0.188392	-48.3145
0.189343	-47.8486
0.190295	-47.8515
0.191246	-48.269
0.192198	-48.5108
0.193149	-48.1025
0.194101	-47.8458
0.195052	-47.8667
0.196004	-48.1951
0.196955	-48.9521
0.197907	-49.5525
0.198858	-49.6684
0.19981	-49.5038
0.200761	-49.6716
0.201713	-50.0783
0.202664	-49.7649
0.203616	-48.8385
0.204567	-48.3692
0.205519	-48.4702
0.20647	-48.8386
0.207422	-49.4914
0.208373	-49.911
0.209324	-49.545
0.210276	-49.2272
0.211227	-49.0157
0.212179	-49.3374
0.21313	-50.2151
0.214082	-50.6342
0.215033	-50.0482
0.215985	-49.9058
0.216936	-50.2094
0.217888	-50.5668
0.218839	-50.261
0.219791	-50.1289
0.220742	-50.1209
0.221694	-49.9823
0.222645	-50.1105
0.223597	-50.3549
0.224548	-50.6503
0.2255	-51.0976
0.226451	-50.9736
0.227402	-50.8874
0.228354	-51.0991
0.229305	-50.9013
0.230257	-50.7652
0.231208	-50.8541
0.23216	-50.9227
0.233111	-51.6167
0.234063	-51.8651
0.235014	-51.8781
0.235966	-51.6699
0.236917	-51.1104
0.237869	-50.8646
0.23882	-50.9734
0.239772	-50.9516
0.240723	-51.0614
0.241675	-51.3007
0.242626	-51.5301
0.243578	-52.1887
0.244529	-52.4385
0.24548	-52.242
0.246432	-51.8425
0.247383	-51.7568
0.248335	-51.8254
0.249286	-51.9924
0.250238	-52.4612
0.251189	-52.7724
0.252141	-52.8638
0.253092	-52.8469
0.254044	-53.1317
0.254995	-53.3256
0.255947	-53.4589
0.256898	-53.2903
0.25785	-53.3588
0.258801	-53.3055
0.259753	-52.7723
0.260704	-52.9345
0.261656	-52.6124
0.262607	-52.4607
0.263559	-52.2445
0.26451	-52.3529
0.265461	-52.2377
0.266413	-52.0284
0.267364	-52.2808
0.268316	-52.5153
0.269267	-52.5886
0.270219	-52.9407
0.27117	-52.8455
0.272122	-52.9259
0.273073	-53.0795
0.274025	-53.0391
0.274976	-52.8973
0.275928	-52.8298
0.276879	-52.9415
0.277831	-53.0005
0.278782	-52.8797
0.279734	-52.3566
0.280685	-52.2371
0.281637	-52.1447
0.282588	-51.9763
0.283539	-52.3149
0.284491	-52.6696
0.285442	-52.8532
0.286394	-52.9832
0.287345	-53.2999
0.288297	-53.4911
0.289248	-53.0996
0.2902	-52.9469
0.291151	-53.2234
0.292103	-53.0189
0.293054	-52.8482
0.294006	-53.2116
0.294957	-53.0116
0.295909	-52.9455
0.29686	-53.1644
0.297812	-52.9032
0.298763	-53.0135
0.299715	-53.1882
0.300666	-53.0242
0.301618	-53.316
0.302569	-53.4442
0.30352	-53.5317
0.304472	-53.7762
0.305423	-53.6581
0.306375	-53.7434
0.307326	-53.5694
0.308278	-53.4544
0.309229	-53.8329
0.310181	-53.7536
0.311132	-53.7289
0.312084	-54.1065
0.313035	-53.9125
0.313987	-54.0974
0.314938	-53.8655
0.31589	-53.6563
0.316841	-54.1595
0.317793	-53.6849
0.318744	-53.5592
0.319696	-53.5911
0.320647	-53.2339
0.321598	-53.0914
0.32255	-52.6515
0.323501	-52.6117
0.324453	-52.8606
0.325404	-52.6077
0.326356	-52.9233
0.327307	-53.5818
0.328259	-53.4965
0.32921	-54.0088
0.330162	-53.6853
0.331113	-53.3117
0.332065	-53.3746
0.333016	-53.0693
0.333968	-53.2731
0.334919	-53.3511
0.335871	-53.1805
0.336822	-53.0986
0.337774	-52.6145
0.338725	-52.4065
0.339676	-52.5085
0.340628	-52.3104
0.341579	-52.4949
0.342531	-53.0775
0.343482	-52.9271
0.344434	-53.1202
0.345385	-53.1124
0.346337	-52.8143
0.347288	-52.6776
0.34824	-51.5632
0.349191	-51.0426
0.350143	-51.0653
0.351094	-51.6802
0.352046	-51.7924
0.352997	-51.857
0.353949	-51.9818
0.3549	-52.4174
0.355852	-53.0921
0.356803	-52.9804
0.357755	-52.2329
0.358706	-51.556
0.359657	-51.0535
0.360609	-50.7703
0.36156	-50.58
0.362512	-50.5755
0.363463	-50.7063
0.364415	-50.7749
0.365366	-50.8834
0.366318	-51.0884
0.367269	-51.1485
0.368221	-51.1938
0.369172	-51.395
0.370124	-51.4733
0.371075	-51.5943
0.372027	-51.8807
0.372978	-52.0065
0.37393	-52.1968
0.374881	-52.1842
0.375833	-51.8538
0.376784	-51.8235
0.377735	-52.2319
0.378687	-52.4356
0.379638	-52.4229
0.38059	-52.109
0.381541	-52.1211
0.382493	-52.2367
0.383444	-52.2944
0.384396	-52.4794
0.385347	-52.7335
0.386299	-53.0647
0.38725	-53.5574
0.388202	-53.7401
0.389153	-53.7297
0.390105	-53.2526
0.391056	-53.0102
0.392008	-52.9212
0.392959	-52.7014
0.393911	-52.72
0.394862	-52.7293
0.395814	-52.7323
0.396765	-52.9071
0.397716	-52.9694
0.398668	-52.8874
0.399619	-53.196
0.400571	-53.0594
0.401522	-52.9454
0.402474	-52.6886
0.403425	-52.4082
0.404377	-52.3123
0.405328	-52.3383
0.40628	-52.3185
0.407231	-52.4066
0.408183	-52.4354
0.409134	-52.5218
0.410086	-52.8321
0.411037	-53.0463
0.411989	-53.4301
0.41294	-53.8276
0.413892	-54.1163
0.414843	-53.8416
0.415794	-53.6595
0.416746	-53.5815
0.417697	-53.3081
0.418649	-53.1705
0.4196	-53.1465
0.420552	-53.132
0.421503	-53.2086
0.422455	-53.2592
0.423406	-53.5432
0.424358	-53.6282
0.425309	-53.6893
0.426261	-54.0729
0.427212	-54.0439
0.428164	-54.1638
0.429115	-54.5216
0.430067	-54.4941
0.431018	-54.7176
0.43197	-54.852
0.432921	-54.9087
0.433873	-55.1367
0.434824	-55.036
0.435775	-55.1046
0.436727	-55.2595
0.437678	-55.0837
0.43863	-55.1419
0.439581	-55.1985
0.440533	-55.0434
0.441484	-55.0439
0.442436	-54.9873
0.443387	-54.9727
0.444339	-54.9298
0.44529	-54.8837
0.446242	-55.0266
0.447193	-54.9862
0.448145	-54.9621
0.449096	-55.0544
0.450048	-54.9833
0.450999	-55.0221
0.451951	-55.1065
0.452902	-55.1841
0.453853	-55.3232
0.454805	-55.3954
0.455756	-55.3242
0.456708	-55.3339
0.457659	-55.1729
0.458611	-55.1635
0.459562	-55.0723
0.460514	-54.9084
0.461465	-54.79
0.462417	-54.5091
0.463368	-54.225
0.46432	-54.0249
0.465271	-53.9261
0.466223	-54.0396
0.467174	-54.0814
0.468126	-54.2448
0.469077	-54.2623
0.470029	-54.1776
0.47098	-54.1619
0.471931	-54.0902
0.472883	-54.1929
0.473834	-54.412
0.474786	-54.6061
0.475737	-54.9924
0.476689	-55.1083
0.47764	-55.1845
0.478592	-55.162
0.479543	-55.1539
0.480495	-55.0526
0.481446	-55.0626
0.482398	-55.1476
0.483349	-55.2415
0.484301	-55.3597
0.485252	-55.5022
0.486204	-55.5887
0.487155	-55.6047
0.488107	-55.6569
0.489058	-55.6332
0.49001	-55.6362
0.490961	-55.6681
0.491912	-55.6632
0.492864	-55.6983
0.493815	-55.7105
0.494767	-55.7091
0.495718	-55.7213
0.49667	-55.6515
0.497621	-55.6516
0.498573	-55.6722
0.499524	-55.594
0.500476	-55.6443
0.501427	-55.6648
0.502379	-55.6156
0.50333	-55.6786
0.504282	-55.7014
0.505233	-55.6472
0.506185	-55.7281
0.507136	-55.6754
0.508088	-55.6278
0.509039	-55.7146
0.50999	-55.6401
0.510942	-55.6434
0.511893	-55.7553
0.512845	-55.6946
0.513796	-55.7063
0.514748	-55.7537
0.515699	-55.6796
0.516651	-55.6624
0.517602	-55.6379
0.518554	-55.5946
0.519505	-55.6233
0.520457	-55.5964
0.521408	-55.5985
0.52236	-55.6944
0.523311	-55.6637
0.524263	-55.6794
0.525214	-55.793
0.526166	-55.7495
0.527117	-55.7733
0.528069	-55.8658
0.52902	-55.8015
0.529971	-55.8248
0.530923	-55.8848
0.531874	-55.8065
0.532826	-55.8042
0.533777	-55.8423
0.534729	-55.7891
0.53568	-55.8133
0.536632	-55.8688
0.537583	-55.831
0.538535	-55.8256
0.539486	-55.7958
0.540438	-55.8051
0.541389	-55.7987
0.542341	-55.8184
0.543292	-55.8548
0.544244	-55.8219
0.545195	-55.8763
0.546147	-55.8476
0.547098	-55.7978
0.548049	-55.8352
0.549001	-55.7728
0.549952	-55.7554
0.550904	-55.7807
0.551855	-55.7286
0.552807	-55.7662
0.553758	-55.7611
0.55471	-55.6952
0.555661	-55.7355
0.556613	-55.765
0.557564	-55.8172
0.558516	-55.8503
0.559467	-55.8762
0.560419	-55.8794
0.56137	-55.8229
0.562322	-55.7997
0.563273	-55.7442
0.564225	-55.7051
0.565176	-55.6228
0.566127	-55.6447
0.567079	-55.4849
0.56803	-55.6036
0.568982	-55.4984
0.569933	-55.5494
0.570885	-55.6247
0.571836	-55.4791
0.572788	-55.6505
0.573739	-55.5655
0.574691	-55.5513
0.575642	-55.7409
0.576594	-55.618
0.577545	-55.7458
0.578497	-55.8489
0.579448	-55.7537
0.5804	-55.9227
0.581351	-55.928
0.582303	-55.8925
0.583254	-56.0283
0.584206	-55.9716
0.585157	-55.9856
0.586108	-56.0597
0.58706	-55.98
0.588011	-56.0268
0.588963	-56.0552
0.589914	-55.9885
0.590866	-56.0505
0.591817	-56.0535
0.592769	-56.0144
0.59372	-56.0807
0.594672	-56.0689
0.595623	-56.0538
0.596575	-56.1136
0.597526	-56.0973
0.598478	-56.0917
0.599429	-56.1399
0.600381	-56.1203
0.601332	-56.1226
0.602284	-56.1571
0.603235	-56.129
0.604186	-56.1496
0.605138	-56.1539
0.606089	-56.1391
0.607041	-56.1285
0.607992	-56.144
0.608944	-56.1094
0.609895	-56.0962
0.610847	-56.1347
0.611798	-56.0817
0.61275	-56.0928
0.613701	-56.125
0.614653	-56.0791
0.615604	-56.1296
0.616556	-56.1397
0.617507	-56.1112
0.618459	-56.1819
0.61941	-56.154
0.620362	-56.159
0.621313	-56.1687
0.622265	-56.1771
0.623216	-56.14
0.624167	-56.1668
0.625119	-56.1774
0.62607	-56.1121
0.627022	-56.2011
0.627973	-56.1381
0.628925	-56.1194
0.629876	-56.2203
0.630828	-56.1075
0.631779	-56.1724
0.632731	-56.2156
0.633682	-56.1247
0.634634	-56.2338
0.635585	-56.2055
0.636537	-56.1695
0.637488	-56.2667
0.63844	-56.2116
0.639391	-56.2126
0.640343	-56.2777
0.641294	-56.227
0.642245	-56.24
0.643197	-56.2808
0.644148	-56.2398
0.6451	-56.2549
0.646051	-56.2833
0.647003	-56.2488
0.647954	-56.2678
0.648906	-56.2866
0.649857	-56.2575
0.650809	-56.2809
0.65176	-56.2895
0.652712	-56.2642
0.653663	-56.2944
0.654615	-56.2905
0.655566	-56.2723
0.656518	-56.3061
0.657469	-56.2922
0.658421	-56.282
0.659372	-56.3152
0.660324	-56.2951
0.661275	-56.2904
0.662226	-56.3245
0.663178	-56.2958
0.664129	-56.3009
0.665081	-56.3295
0.666032	-56.2971
0.666984	-56.3146
0.667935	-56.3318
0.668887	-56.3042
0.669838	-56.3297
0.67079	-56.3345
0.671741	-56.3156
0.672693	-56.3401
0.673644	-56.3396
0.674596	-56.326
0.675547	-56.3463
0.676499	-56.3454
0.67745	-56.3356
0.678402	-56.353
0.679353	-56.351
0.680304	-56.344
0.681256	-56.3608
0.682207	-56.3554
0.683159	-56.3519
0.68411	-56.3683
0.685062	-56.3609
0.686013	-56.3609
0.686965	-56.3717
0.687916	-56.3724
0.688868	-56.3644
0.689819	-56.3817
0.690771	-56.3765
0.691722	-56.3717
0.692674	-56.3918
0.693625	-56.3765
0.694577	-56.3866
0.695528	-56.3942
0.69648	-56.3881
0.697431	-56.3886
0.698382	-56.4049
0.699334	-56.3909
0.700285	-56.3924
0.701237	-56.4149
0.702188	-56.3879
0.70314	-56.406
0.704091	-56.4185
0.705043	-56.3884
0.705994	-56.4233
0.706946	-56.4165
0.707897	-56.3943
0.708849	-56.438
0.7098	-56.4099
0.710752	-56.4116
0.711703	-56.4421
0.712655	-56.4081
0.713606	-56.4347
0.714558	-56.4359
0.715509	-56.4167
0.716461	-56.4497
0.717412	-56.4321
0.718363	-56.4302
0.719315	-56.4558
0.720266	-56.435
0.721218	-56.4443
0.722169	-56.4576
0.723121	-56.4416
0.724072	-56.4576
0.725024	-56.4565
0.725975	-56.4527
0.726927	-56.4644
0.727878	-56.4596
0.72883	-56.4632
0.729781	-56.4666
0.730733	-56.4687
0.731684	-56.4692
0.732636	-56.4701
0.733587	-56.4782
0.734539	-56.4725
0.73549	-56.4775
0.736441	-56.4845
0.737393	-56.4773
0.738344	-56.4865
0.739296	-56.4874
0.740247	-56.4852
0.741199	-56.4937
0.74215	-56.4907
0.743102	-56.4941
0.744053	-56.4985
0.745005	-56.4965
0.745956	-56.5015
0.746908	-56.5028
0.747859	-56.5034
0.748811	-56.5078
0.749762	-56.5071
0.750714	-56.5109
0.751665	-56.5129
0.752617	-56.5132
0.753568	-56.5172
0.75452	-56.5178
0.755471	-56.5203
0.756422	-56.5223
0.757374	-56.5233
0.758325	-56.5271
0.759277	-56.5271
0.760228	-56.5295
0.76118	-56.5332
0.762131	-56.5314
0.763083	-56.5377
0.764034	-56.5363
0.764986	-56.5385
0.765937	-56.5439
0.766889	-56.5396
0.76784	-56.5473
0.768792	-56.5468
0.769743	-56.5467
0.770695	-56.5537
0.771646	-56.5501
0.772598	-56.5549
0.773549	-56.5582
0.7745	-56.5552
0.775452	-56.5621
0.776403	-56.5624
0.777355	-56.5615
0.778306	-56.5682
0.779258	-56.5667
0.780209	-56.5684
0.781161	-56.5735
0.782112	-56.5713
0.783064	-56.5753
0.784015	-56.5784
0.784967	-56.5763
0.785918	-56.5821
0.78687	-56.5828
0.787821	-56.582
0.788773	-56.5884
0.789724	-56.5869
0.790676	-56.5884
0.791627	-56.5936
0.792578	-56.5916
0.79353	-56.5948
0.794481	-56.5985
0.795433	-56.5967
0.796384	-56.601
0.797336	-56.6031
0.798287	-56.6017
0.799239	-56.6077
0.80019	-56.6065
0.801142	-56.6086
0.802093	-56.6125
0.803045	-56.6109
0.803996	-56.6158
0.804948	-56.6156
0.805899	-56.6177
0.806851	-56.6207
0.807802	-56.62
0.808754	-56.6243
0.809705	-56.6247
0.810657	-56.626
0.811608	-56.6296
0.812559	-56.6293
0.813511	-56.632
0.814462	-56.6341
0.815414	-56.6345
0.816365	-56.6376
0.817317	-56.6384
0.818268	-56.6404
0.81922	-56.6422
0.820171	-56.6437
0.821123	-56.6454
0.822074	-56.6472
0.823026	-56.6489
0.823977	-56.6501
0.824929	-56.6527
0.82588	-56.6535
0.826832	-56.6555
0.827783	-56.6575
0.828735	-56.6585
0.829686	-56.6606
0.830637	-56.6623
0.831589	-56.6636
0.83254	-56.6655
0.833492	-56.6673
0.834443	-56.6686
0.835395	-56.6703
0.836346	-56.6724
0.837298	-56.6732
0.838249	-56.6756
0.839201	-56.677
0.840152	-56.6782
0.841104	-56.6805
0.842055	-56.6817
0.843007	-56.6833
0.843958	-56.685
0.84491	-56.6869
0.845861	-56.6876
0.846813	-56.6904
0.847764	-56.6913
0.848716	-56.6927
0.849667	-56.6952
0.850618	-56.6957
0.85157	-56.6979
0.852521	-56.6996
0.853473	-56.7005
0.854424	-56.7028
0.855376	-56.704
0.856327	-56.7055
0.857279	-56.7074
0.85823	-56.7086
0.859182	-56.7104
0.860133	-56.7119
0.861085	-56.7133
0.862036	-56.7152
0.862988	-56.7162
0.863939	-56.7182
0.864891	-56.7195
0.865842	-56.721
0.866794	-56.7229
0.867745	-56.724
0.868696	-56.7257
0.869648	-56.7273
0.870599	-56.7284
0.871551	-56.7305
0.872502	-56.7317
0.873454	-56.7331
0.874405	-56.7349
0.875357	-56.7363
0.876308	-56.7374
0.87726	-56.7397
0.878211	-56.7404
0.879163	-56.7422
0.880114	-56.744
0.881066	-56.7448
0.882017	-56.7469
0.882969	-56.7484
0.88392	-56.7491
0.884872	-56.7514
0.885823	-56.7526
0.886775	-56.7536
0.887726	-56.756
0.888677	-56.7567
0.889629	-56.7583
0.89058	-56.7602
0.891532	-56.761
0.892483	-56.7627
0.893435	-56.7644
0.894386	-56.7652
0.895338	-56.7673
0.896289	-56.7685
0.897241	-56.7696
0.898192	-56.7717
0.899144	-56.7724
0.900095	-56.7742
0.901047	-56.7758
0.901998	-56.7767
0.90295	-56.7785
0.903901	-56.78
0.904853	-56.7809
0.905804	-56.7828
0.906755	-56.784
0.907707	-56.7852
0.908658	-56.787
0.90961	-56.7882
0.910561	-56.7894
0.911513	-56.7912
0.912464	-56.7921
0.913416	-56.7938
0.914367	-56.7951
0.915319	-56.7964
0.91627	-56.798
0.917222	-56.799
0.918173	-56.8006
0.919125	-56.802
0.920076	-56.8031
0.921028	-56.8048
0.921979	-56.8058
0.922931	-56.8074
0.923882	-56.8088
0.924833	-56.8098
0.925785	-56.8114
0.926736	-56.8127
0.927688	-56.8138
0.928639	-56.8157
0.929591	-56.8163
0.930542	-56.8182
0.931494	-56.8192
0.932445	-56.8206
0.933397	-56.822
0.934348	-56.8233
0.9353	-56.8244
0.936251	-56.8261
0.937203	-56.8269
0.938154	-56.8286
0.939106	-56.8298
0.940057	-56.831
0.941009	-56.8323
0.94196	-56.8337
0.942912	-56.8348
0.943863	-56.8363
0.944814	-56.8373
0.945766	-56.8389
0.946717	-56.8399
0.947669	-56.8414
0.94862	-56.8425
0.949572	-56.8439
0.950523	-56.8451
0.951475	-56.8464
0.952426	-56.8477
0.953378	-56.8488
0.954329	-56.8502
0.955281	-56.8514
0.956232	-56.8524
0.957184	-56.854
0.958135	-56.855
0.959087	-56.8563
0.960038	-56.8576
0.96099	-56.8587
0.961941	-56.86
0.962892	-56.8613
0.963844	-56.8624
0.964795	-56.8638
0.965747	-56.8648
0.966698	-56.8662
0.96765	-56.8674
0.968601	-56.8685
0.969553	-56.8698
0.970504	-56.871
0.971456	-56.8721
0.972407	-56.8734
0.973359	-56.8745
0.97431	-56.8758
0.975262	-56.8769
0.976213	-56.8781
0.977165	-56.8793
0.978116	-56.8805
0.979068	-56.8816
0.980019	-56.8829
0.980971	-56.884
0.981922	-56.8852
0.982873	-56.8863
0.983825	-56.8876
0.984776	-56.8886
0.985728	-56.8899
0.986679	-56.891
0.987631	-56.8921
0.988582	-56.8933
0.989534	-56.8944
0.990485	-56.8956
0.991437	-56.8968
0.992388	-56.8978
0.99334	-56.899
0.994291	-56.9002
0.995243	-56.9012
0.996194	-56.9024
0.997146	-56.9035
0.998097	-56.9046
0.999049	-56.9058
1	-56.9068
1.00095	-56.908
1.0019	-56.9091
1.00285	-56.9102
1.00381	-56.9113
1.00476	-56.9125
1.00571	-56.9135
1.00666	-56.9147
1.00761	-56.9157
1.00856	-56.9168
1.00951	-56.9179
1.01047	-56.919
1.01142	-56.9201
1.01237	-56.9212
1.01332	-56.9223
1.01427	-56.9233
1.01522	-56.9244
1.01618	-56.9255
1.01713	-56.9266
1.01808	-56.9276
1.01903	-56.9287
1.01998	-56.9297
1.02093	-56.9308
1.02188	-56.9319
1.02284	-56.9329
1.02379	-56.934
1.02474	-56.935
1.02569	-56.9361
1.02664	-56.9371
1.02759	-56.9382
1.02854	-56.9392
1.0295	-56.9402
1.03045	-56.9413
1.0314	-56.9423
1.03235	-56.9433
1.0333	-56.9444
1.03425	-56.9454
1.0352	-56.9464
1.03616	-56.9474
1.03711	-56.9485
1.03806	-56.9494
1.03901	-56.9505
1.03996	-56.9515
1.04091	-56.9525
1.04186	-56.9535
1.04282	-56.9545
1.04377	-56.9555
1.04472	-56.9565
1.04567	-56.9575
1.04662	-56.9585
1.04757	-56.9594
1.04853	-56.9605
1.04948	-56.9614
1.05043	-56.9624
1.05138	-56.9634
1.05233	-56.9644
1.05328	-56.9653
1.05423	-56.9663
1.05519	-56.9672
1.05614	-56.9682
1.05709	-56.9692
1.05804	-56.9701
1.05899	-56.9711
1.05994	-56.9721
1.06089	-56.973
1.06185	-56.974
1.0628	-56.9749
1.06375	-56.9758
1.0647	-56.9768
1.06565	-56.9777
1.0666	-56.9787
1.06755	-56.9796
1.06851	-56.9805
1.06946	-56.9815
1.07041	-56.9824
1.07136	-56.9833
1.07231	-56.9842
1.07326	-56.9852
1.07422	-56.9861
1.07517	-56.987
1.07612	-56.9879
1.07707	-56.9888
1.07802	-56.9897
1.07897	-56.9906
1.07992	-56.9915
1.08088	-56.9924
1.08183	-56.9934
1.08278	-56.9942
1.08373	-56.9951
1.08468	-56.996
1.08563	-56.9969
1.08658	-56.9978
1.08754	-56.9987
1.08849	-56.9995
1.08944	-57.0004
1.09039	-57.0013
1.09134	-57.0022
1.09229	-57.003
1.09324	-57.0039
1.0942	-57.0048
1.09515	-57.0056
1.0961	-57.0065
1.09705	-57.0074
1.098	-57.0082
1.09895	-57.0091
1.0999	-57.0099
1.10086	-57.0108
1.10181	-57.0116
1.10276	-57.0125
1.10371	-57.0133
1.10466	-57.0141
1.10561	-57.015
1.10657	-57.0158
1.10752	-57.0166
1.10847	-57.0175
1.10942	-57.0183
1.11037	-57.0191
1.11132	-57.0199
1.11227	-57.0208
1.11323	-57.0216
1.11418	-57.0224
1.11513	-57.0232
1.11608	-57.024
1.11703	-57.0248
1.11798	-57.0256
1.11893	-57.0264
1.11989	-57.0272
1.12084	-57.028
1.12179	-57.0288
1.12274	-57.0296
1.12369	-57.0304
1.12464	-57.0312
1.12559	-57.032
1.12655	-57.0328
1.1275	-57.0336
1.12845	-57.0343
1.1294	-57.0351
1.13035	-57.0359
1.1313	-57.0367
1.13225	-57.0374
1.13321	-57.0382
1.13416	-57.039
1.13511	-57.0397
1.13606	-57.0405
1.13701	-57.0412
1.13796	-57.042
1.13892	-57.0428
1.13987	-57.0435
1.14082	-57.0443
1.14177	-57.045
1.14272	-57.0457
1.14367	-57.0465
1.14462	-57.0472
1.14558	-57.0479
1.14653	-57.0487
1.14748	-57.0494
1.14843	-57.0502
1.14938	-57.0509
1.15033	-57.0516
1.15128	-57.0523
1.15224	-57.0531
1.15319	-57.0538
1.15414	-57.0545
1.15509	-57.0552
1.15604	-57.0559
1.15699	-57.0566
1.15794	-57.0573
1.1589	-57.058
1.15985	-57.0587
1.1608	-57.0594
1.16175	-57.0601
1.1627	-57.0608
1.16365	-57.0615
1.16461	-57.0622
1.16556	-57.0629
1.16651	-57.0636
1.16746	-57.0643
1.16841	-57.065
1.16936	-57.0656
1.17031	-57.0663
1.17127	-57.067
1.17222	-57.0677
1.17317	-57.0683
1.17412	-57.069
1.17507	-57.0697
1.17602	-57.0703
1.17697	-57.071
1.17793	-57.0716
1.17888	-57.0723
1.17983	-57.0729
1.18078	-57.0736
1.18173	-57.0743
1.18268	-57.0749
1.18363	-57.0755
1.18459	-57.0762
1.18554	-57.0768
1.18649	-57.0775
1.18744	-57.0781
1.18839	-57.0787
1.18934	-57.0794
1.19029	-57.08
1.19125	-57.0806
1.1922	-57.0812
1.19315	-57.0819
1.1941	-57.0825
1.19505	-57.0831
1.196	-57.0837
1.19696	-57.0843
1.19791	-57.085
1.19886	-57.0855
1.19981	-57.0862
1.20076	-57.0868
1.20171	-57.0874
1.20266	-57.088
1.20362	-57.0886
1.20457	-57.0892
1.20552	-57.0898
1.20647	-57.0903
1.20742	-57.0909
1.20837	-57.0915
1.20932	-57.0921
1.21028	-57.0927
1.21123	-57.0933
1.21218	-57.0938
1.21313	-57.0944
1.21408	-57.095
1.21503	-57.0956
1.21598	-57.0961
1.21694	-57.0967
1.21789	-57.0973
1.21884	-57.0978
1.21979	-57.0984
1.22074	-57.0989
1.22169	-57.0995
1.22265	-57.1
1.2236	-57.1006
1.22455	-57.1011
1.2255	-57.1017
1.22645	-57.1022
1.2274	-57.1028
1.22835	-57.1033
1.22931	-57.1039
1.23026	-57.1044
1.23121	-57.1049
1.23216	-57.1055
1.23311	-57.106
1.23406	-57.1065
1.23501	-57.107
1.23597	-57.1076
1.23692	-57.1081
1.23787	-57.1086
1.23882	-57.1091
1.23977	-57.1096
1.24072	-57.1101
1.24167	-57.1107
1.24263	-57.1112
1.24358	-57.1117
1.24453	-57.1122
1.24548	-57.1127
1.24643	-57.1132
1.24738	-57.1137
1.24833	-57.1142
1.24929	-57.1147
1.25024	-57.1151
1.25119	-57.1156
1.25214	-57.1161
1.25309	-57.1166
1.25404	-57.1171
1.255	-57.1176
1.25595	-57.118
1.2569	-57.1185
1.25785	-57.119
1.2588	-57.1194
1.25975	-57.1199
1.2607	-57.1204
1.26166	-57.1208
1.26261	-57.1213
1.26356	-57.1218
1.26451	-57.1222
1.26546	-57.1227
1.26641	-57.1231
1.26736	-57.1236
1.26832	-57.124
1.26927	-57.1245
1.27022	-57.1249
1.27117	-57.1254
1.27212	-57.1258
1.27307	-57.1262
1.27402	-57.1267
1.27498	-57.1271
1.27593	-57.1275
1.27688	-57.128
1.27783	-57.1284
1.27878	-57.1288
1.27973	-57.1292
1.28069	-57.1297
1.28164	-57.1301
1.28259	-57.1305
1.28354	-57.1309
1.28449	-57.1313
1.28544	-57.1317
1.28639	-57.1321
1.28735	-57.1325
1.2883	-57.1329
1.28925	-57.1333
1.2902	-57.1337
1.29115	-57.1341
1.2921	-57.1345
1.29305	-57.1349
1.29401	-57.1353
1.29496	-57.1357
1.29591	-57.1361
1.29686	-57.1365
1.29781	-57.1368
1.29876	-57.1372
1.29971	-57.1376
1.30067	-57.138
1.30162	-57.1384
1.30257	-57.1387
1.30352	-57.1391
1.30447	-57.1395
1.30542	-57.1398
1.30637	-57.1402
1.30733	-57.1405
1.30828	-57.1409
1.30923	-57.1413
1.31018	-57.1416
1.31113	-57.142
1.31208	-57.1423
1.31304	-57.1427
1.31399	-57.143
1.31494	-57.1434
1.31589	-57.1437
1.31684	-57.144
1.31779	-57.1444
1.31874	-57.1447
1.3197	-57.145
1.32065	-57.1454
1.3216	-57.1457
1.32255	-57.146
1.3235	-57.1464
1.32445	-57.1467
1.3254	-57.147
1.32636	-57.1473
1.32731	-57.1476
1.32826	-57.1479
1.32921	-57.1483
1.33016	-57.1486
1.33111	-57.1489
1.33206	-57.1492
1.33302	-57.1495
1.33397	-57.1498
1.33492	-57.1501
1.33587	-57.1504
1.33682	-57.1507
1.33777	-57.151
1.33873	-57.1513
1.33968	-57.1515
1.34063	-57.1518
1.34158	-57.1521
1.34253	-57.1524
1.34348	-57.1527
1.34443	-57.153
1.34539	-57.1532
1.34634	-57.1535
1.34729	-57.1538
1.34824	-57.154
1.34919	-57.1543
1.35014	-57.1546
1.35109	-57.1548
1.35205	-57.1551
1.353	-57.1554
1.35395	-57.1556
1.3549	-57.1559
1.35585	-57.1561
1.3568	-57.1564
1.35775	-57.1566
1.35871	-57.1569
1.35966	-57.1571
1.36061	-57.1574
1.36156	-57.1576
1.36251	-57.1578
1.36346	-57.1581
1.36441	-57.1583
1.36537	-57.1585
1.36632	-57.1588
1.36727	-57.159
1.36822	-57.1592
1.36917	-57.1594
1.37012	-57.1597
1.37108	-57.1599
1.37203	-57.1601
1.37298	-57.1603
1.37393	-57.1605
1.37488	-57.1607
1.37583	-57.1609
1.37678	-57.1612
1.37774	-57.1614
1.37869	-57.1616
1.37964	-57.1618
1.38059	-57.162
1.38154	-57.1622
1.38249	-57.1624
1.38344	-57.1625
1.3844	-57.1627
1.38535	-57.1629
1.3863	-57.1631
1.38725	-57.1633
1.3882	-57.1635
1.38915	-57.1637
1.3901	-57.1638
1.39106	-57.164
1.39201	-57.1642
1.39296	-57.1644
1.39391	-57.1645
1.39486	-57.1647
1.39581	-57.1649
1.39676	-57.165
1.39772	-57.1652
1.39867	-57.1653
1.39962	-57.1655
1.40057	-57.1657
1.40152	-57.1658
1.40247	-57.166
1.40343	-57.1661
1.40438	-57.1662
1.40533	-57.1664
1.40628	-57.1665
1.40723	-57.1667
1.40818	-57.1668
1.40913	-57.167
1.41009	-57.1671
1.41104	-57.1672
1.41199	-57.1673
1.41294	-57.1675
1.41389	-57.1676
1.41484	-57.1677
1.41579	-57.1678
1.41675	-57.168
1.4177	-57.1681
1.41865	-57.1682
1.4196	-57.1683
1.42055	-57.1684
1.4215	-57.1685
1.42245	-57.1686
1.42341	-57.1687
1.42436	-57.1689
1.42531	-57.169
1.42626	-57.1691
1.42721	-57.1691
1.42816	-57.1692
1.42912	-57.1693
1.43007	-57.1694
1.43102	-57.1695
1.43197	-57.1696
1.43292	-57.1697
1.43387	-57.1698
1.43482	-57.1698
1.43578	-57.1699
1.43673	-57.17
1.43768	-57.1701
1.43863	-57.1701
1.43958	-57.1702
1.44053	-57.1703
1.44148	-57.1704
1.44244	-57.1704
1.44339	-57.1705
1.44434	-57.1705
1.44529	-57.1706
1.44624	-57.1707
1.44719	-57.1707
1.44814	-57.1708
1.4491	-57.1708
1.45005	-57.1709
1.451	-57.1709
1.45195	-57.1709
1.4529	-57.171
1.45385	-57.171
1.4548	-57.1711
1.45576	-57.1711
1.45671	-57.1711
1.45766	-57.1712
1.45861	-57.1712
1.45956	-57.1712
1.46051	-57.1712
1.46147	-57.1713
1.46242	-57.1713
1.46337	-57.1713
1.46432	-57.1713
1.46527	-57.1713
1.46622	-57.1713
1.46717	-57.1714
1.46813	-57.1714
1.46908	-57.1714
1.47003	-57.1714
1.47098	-57.1714

## Sheet: Case16
# Freqs(kHz)	Wall Spectrum
0	-23.9379
0.000951475	-22.2775
0.00190295	-23.1686
0.00285442	-25.8139
0.0038059	-24.9029
0.00475737	-24.8677
0.00570885	-25.376
0.00666032	-26.6494
0.0076118	-28.1649
0.00856327	-28.1772
0.00951475	-28.1853
0.0104662	-28.8186
0.0114177	-30.0337
0.0123692	-30.731
0.0133206	-30.7223
0.0142721	-31.215
0.0152236	-32.0598
0.0161751	-32.4898
0.0171265	-32.531
0.018078	-32.9076
0.0190295	-33.8358
0.019981	-34.9461
0.0209324	-35.5976
0.0218839	-35.8428
0.0228354	-35.547
0.0237869	-35.2095
0.0247383	-35.1043
0.0256898	-35.2206
0.0266413	-35.4394
0.0275928	-35.7227
0.0285442	-36.0697
0.0294957	-36.3451
0.0304472	-36.3852
0.0313987	-36.3302
0.0323501	-36.3426
0.0333016	-36.4629
0.0342531	-36.6173
0.0352046	-36.6551
0.036156	-36.6223
0.0371075	-36.6068
0.038059	-36.6192
0.0390105	-36.6109
0.0399619	-36.4494
0.0409134	-36.2104
0.0418649	-36.1099
0.0428164	-36.1993
0.0437678	-36.4094
0.0447193	-36.5604
0.0456708	-36.5574
0.0466223	-36.5987
0.0475737	-36.6639
0.0485252	-36.4811
0.0494767	-36.2414
0.0504282	-36.1625
0.0513796	-36.3186
0.0523311	-36.6117
0.0532826	-36.845
0.0542341	-36.902
0.0551855	-36.7532
0.056137	-36.5275
0.0570885	-36.4163
0.05804	-36.4602
0.0589914	-36.6381
0.0599429	-36.8859
0.0608944	-37.098
0.0618459	-37.2458
0.0627973	-37.4307
0.0637488	-37.7439
0.0647003	-38.1676
0.0656518	-38.6099
0.0666032	-39.0293
0.0675547	-39.2701
0.0685062	-39.1351
0.0694577	-38.9443
0.0704091	-38.8966
0.0713606	-38.9589
0.0723121	-38.998
0.0732636	-38.9505
0.074215	-38.9361
0.0751665	-39.0587
0.076118	-39.2782
0.0770695	-39.5132
0.0780209	-39.7372
0.0789724	-39.9213
0.0799239	-40.077
0.0808754	-40.1337
0.0818268	-39.81
0.0827783	-39.3111
0.0837298	-38.9744
0.0846813	-38.8436
0.0856327	-38.8764
0.0865842	-39.0198
0.0875357	-39.2237
0.0884872	-39.4733
0.0894386	-39.7931
0.0903901	-40.177
0.0913416	-40.4939
0.0922931	-40.2685
0.0932445	-39.6856
0.094196	-39.1504
0.0951475	-38.7276
0.096099	-38.4999
0.0970504	-38.4932
0.0980019	-38.6583
0.0989534	-38.8931
0.0999049	-39.1156
0.100856	-39.3203
0.101808	-39.5248
0.102759	-39.7244
0.103711	-39.9371
0.104662	-40.2021
0.105614	-40.5286
0.106565	-40.5498
0.107517	-40.0165
0.108468	-39.5156
0.10942	-39.1762
0.110371	-38.9534
0.111323	-38.7724
0.112274	-38.6134
0.113225	-38.5463
0.114177	-38.6473
0.115128	-38.9108
0.11608	-39.2394
0.117031	-39.5202
0.117983	-39.7157
0.118934	-39.8619
0.119886	-39.9838
0.120837	-39.7338
0.121789	-39.1208
0.12274	-38.5184
0.123692	-38.5123
0.124643	-41.0439
0.125595	-37.3173
0.126546	-36.422
0.127498	-35.1027
0.128449	-34.144
0.129401	-33.8403
0.130352	-34.0614
0.131304	-34.6609
0.132255	-35.422
0.133206	-35.9414
0.134158	-36.1874
0.135109	-36.5357
0.136061	-37.1196
0.137012	-37.8996
0.137964	-38.7322
0.138915	-39.38
0.139867	-39.7396
0.140818	-39.913
0.14177	-40.0249
0.142721	-40.1522
0.143673	-40.3379
0.144624	-40.5725
0.145576	-40.7757
0.146527	-40.9236
0.147479	-41.0364
0.14843	-41.0282
0.149382	-40.8786
0.150333	-40.7146
0.151284	-40.6391
0.152236	-40.6813
0.153187	-40.8238
0.154139	-41.0224
0.15509	-41.1802
0.156042	-41.2282
0.156993	-41.2163
0.157945	-41.2226
0.158896	-41.2434
0.159848	-41.512
0.160799	-41.933
0.161751	-40.1717
0.162702	-39.3239
0.163654	-42.2839
0.164605	-36.6313
0.165557	-35.0346
0.166508	-34.5697
0.16746	-34.9061
0.168411	-35.8495
0.169363	-37.2634
0.170314	-38.929
0.171265	-39.7774
0.172217	-39.9235
0.173168	-40.0828
0.17412	-40.1617
0.175071	-40.251
0.176023	-40.4761
0.176974	-40.8619
0.177926	-41.3854
0.178877	-41.941
0.179829	-42.1015
0.18078	-41.7835
0.181732	-41.4698
0.182683	-41.3195
0.183635	-41.328
0.184586	-41.5298
0.185538	-42.2188
0.186489	-42.0483
0.187441	-42.6688
0.188392	-39.9246
0.189343	-38.4078
0.190295	-37.5528
0.191246	-37.3334
0.192198	-37.7393
0.193149	-38.6061
0.194101	-39.7101
0.195052	-40.5746
0.196004	-41.1311
0.196955	-41.9017
0.197907	-42.9109
0.198858	-43.1018
0.19981	-43.18
0.200761	-43.0998
0.201713	-42.8361
0.202664	-42.773
0.203616	-42.8257
0.204567	-42.9603
0.205519	-43.1671
0.20647	-43.4131
0.207422	-43.656
0.208373	-43.8154
0.209324	-43.8617
0.210276	-43.7316
0.211227	-43.4336
0.212179	-43.1416
0.21313	-42.9164
0.214082	-42.7642
0.215033	-42.7001
0.215985	-42.7116
0.216936	-42.7826
0.217888	-42.9133
0.218839	-43.0793
0.219791	-43.2642
0.220742	-43.4852
0.221694	-43.7383
0.222645	-44.0309
0.223597	-44.3911
0.224548	-44.7824
0.2255	-45.1692
0.226451	-45.5268
0.227402	-45.7298
0.228354	-45.7532
0.229305	-45.6704
0.230257	-45.5601
0.231208	-45.4734
0.23216	-45.3526
0.233111	-45.1639
0.234063	-44.9504
0.235014	-44.7426
0.235966	-44.6052
0.236917	-44.5438
0.237869	-44.5498
0.23882	-44.666
0.239772	-44.8826
0.240723	-45.183
0.241675	-45.5839
0.242626	-45.9695
0.243578	-46.1854
0.244529	-46.154
0.24548	-45.9703
0.246432	-45.8046
0.247383	-45.7077
0.248335	-45.6955
0.249286	-45.7311
0.250238	-45.7685
0.251189	-45.7892
0.252141	-45.8002
0.253092	-45.7914
0.254044	-45.807
0.254995	-45.8668
0.255947	-45.9067
0.256898	-45.9693
0.25785	-46.0759
0.258801	-46.2123
0.259753	-46.4133
0.260704	-46.5895
0.261656	-46.6506
0.262607	-46.5969
0.263559	-46.4722
0.26451	-46.3383
0.265461	-46.2152
0.266413	-46.1169
0.267364	-46.0591
0.268316	-46.0465
0.269267	-46.0796
0.270219	-46.1566
0.27117	-46.2615
0.272122	-46.384
0.273073	-46.52
0.274025	-46.6476
0.274976	-46.7935
0.275928	-46.9623
0.276879	-47.0917
0.277831	-47.1467
0.278782	-47.1324
0.279734	-47.0622
0.280685	-46.9489
0.281637	-46.8287
0.282588	-46.7206
0.283539	-46.6182
0.284491	-46.5261
0.285442	-46.4723
0.286394	-46.4269
0.287345	-46.3788
0.288297	-46.3841
0.289248	-46.4425
0.2902	-46.5327
0.291151	-46.6627
0.292103	-46.7515
0.293054	-46.7524
0.294006	-46.6906
0.294957	-46.5988
0.295909	-46.5303
0.29686	-46.5052
0.297812	-46.5141
0.298763	-46.5801
0.299715	-46.6982
0.300666	-46.8413
0.301618	-47.0127
0.302569	-47.1757
0.30352	-47.2775
0.304472	-47.2806
0.305423	-47.1703
0.306375	-47.0326
0.307326	-46.8865
0.308278	-46.7508
0.309229	-46.6739
0.310181	-46.6403
0.311132	-46.6488
0.312084	-46.7108
0.313035	-46.7764
0.313987	-46.7812
0.314938	-46.7023
0.31589	-46.5495
0.316841	-46.3846
0.317793	-46.2364
0.318744	-46.1151
0.319696	-46.055
0.320647	-46.0408
0.321598	-46.051
0.32255	-46.0774
0.323501	-46.0681
0.324453	-45.9865
0.325404	-45.8721
0.326356	-45.783
0.327307	-45.6901
0.328259	-45.5019
0.32921	-46.0371
0.330162	-46.5176
0.331113	-46.0522
0.332065	-45.628
0.333016	-45.1824
0.333968	-45.1028
0.334919	-45.6287
0.335871	-44.8922
0.336822	-43.7592
0.337774	-43.1352
0.338725	-42.6969
0.339676	-42.3201
0.340628	-42.0905
0.341579	-42.0482
0.342531	-42.1987
0.343482	-42.4775
0.344434	-42.7078
0.345385	-42.7432
0.346337	-42.6762
0.347288	-42.6123
0.34824	-42.5925
0.349191	-42.6092
0.350143	-42.709
0.351094	-42.9854
0.352046	-43.4193
0.352997	-43.8458
0.353949	-44.0446
0.3549	-44.0032
0.355852	-43.9012
0.356803	-43.877
0.357755	-43.9717
0.358706	-44.1825
0.359657	-44.5087
0.360609	-44.8004
0.36156	-45.0065
0.362512	-44.9537
0.363463	-44.7486
0.364415	-44.6637
0.365366	-44.6265
0.366318	-44.4864
0.367269	-43.9239
0.368221	-43.3567
0.369172	-43.0404
0.370124	-42.8449
0.371075	-42.5977
0.372027	-42.3524
0.372978	-42.2537
0.37393	-42.3155
0.374881	-42.4592
0.375833	-42.5671
0.376784	-42.5568
0.377735	-42.4504
0.378687	-42.3299
0.379638	-42.2625
0.38059	-42.2802
0.381541	-42.3923
0.382493	-42.6013
0.383444	-42.9089
0.384396	-43.32
0.385347	-43.853
0.386299	-44.526
0.38725	-45.297
0.388202	-45.9629
0.389153	-46.0137
0.390105	-45.6747
0.391056	-45.2775
0.392008	-44.9294
0.392959	-44.6578
0.393911	-44.5692
0.394862	-44.4976
0.395814	-44.1919
0.396765	-43.8917
0.397716	-43.7372
0.398668	-43.6854
0.399619	-43.6482
0.400571	-43.5741
0.401522	-43.4563
0.402474	-43.3306
0.403425	-43.2437
0.404377	-43.2117
0.405328	-43.2433
0.40628	-43.3365
0.407231	-43.4729
0.408183	-43.6389
0.409134	-43.8498
0.410086	-44.1294
0.411037	-44.4318
0.411989	-44.7959
0.41294	-45.317
0.413892	-45.1562
0.414843	-44.4162
0.415794	-44.0483
0.416746	-44.0866
0.417697	-44.4189
0.418649	-44.82
0.4196	-45.0223
0.420552	-44.9997
0.421503	-44.8723
0.422455	-44.7257
0.423406	-44.6198
0.424358	-44.5649
0.425309	-44.5338
0.426261	-44.5058
0.427212	-44.4713
0.428164	-44.4434
0.429115	-44.4431
0.430067	-44.4811
0.431018	-44.5678
0.43197	-44.709
0.432921	-44.9032
0.433873	-45.1555
0.434824	-45.4684
0.435775	-45.8359
0.436727	-46.2571
0.437678	-46.7179
0.43863	-47.183
0.439581	-47.6376
0.440533	-48.0548
0.441484	-48.4051
0.442436	-48.7104
0.443387	-48.9282
0.444339	-49.0542
0.44529	-49.1581
0.446242	-49.1968
0.447193	-49.2115
0.448145	-49.2336
0.449096	-49.2069
0.450048	-49.1303
0.450999	-49.0822
0.451951	-49.0863
0.452902	-49.0755
0.453853	-49.083
0.454805	-49.1012
0.455756	-49.0741
0.456708	-49.0159
0.457659	-48.933
0.458611	-48.8427
0.459562	-48.7478
0.460514	-48.7083
0.461465	-48.722
0.462417	-48.7389
0.463368	-48.7807
0.46432	-48.756
0.465271	-48.6141
0.466223	-48.4348
0.467174	-48.2608
0.468126	-48.1567
0.469077	-48.1418
0.470029	-48.1281
0.47098	-48.0557
0.471931	-47.9401
0.472883	-47.8698
0.473834	-47.9193
0.474786	-48.0164
0.475737	-47.8687
0.476689	-47.5204
0.47764	-47.197
0.478592	-46.9453
0.479543	-46.7701
0.480495	-46.6453
0.481446	-46.5443
0.482398	-46.4537
0.483349	-46.359
0.484301	-46.2497
0.485252	-46.1294
0.486204	-46.0081
0.487155	-45.9088
0.488107	-45.8493
0.489058	-45.8314
0.49001	-45.8391
0.490961	-45.8375
0.491912	-45.8069
0.492864	-45.7621
0.493815	-45.736
0.494767	-45.7557
0.495718	-45.8335
0.49667	-45.9792
0.497621	-46.1995
0.498573	-46.468
0.499524	-46.6972
0.500476	-46.7861
0.501427	-46.736
0.502379	-46.6464
0.50333	-46.579
0.504282	-46.5092
0.505233	-46.4299
0.506185	-46.369
0.507136	-46.3419
0.508088	-46.3413
0.509039	-46.3611
0.50999	-46.4013
0.510942	-46.4661
0.511893	-46.5709
0.512845	-46.721
0.513796	-46.9166
0.514748	-47.1667
0.515699	-47.4524
0.516651	-47.7465
0.517602	-47.9993
0.518554	-48.1287
0.519505	-48.1462
0.520457	-48.089
0.521408	-48.0196
0.52236	-47.9791
0.523311	-47.9692
0.524263	-48.0255
0.525214	-48.1687
0.526166	-48.3836
0.527117	-48.6919
0.528069	-49.2097
0.52902	-50.0935
0.529971	-50.4579
0.530923	-49.5719
0.531874	-48.9868
0.532826	-48.6954
0.533777	-48.5124
0.534729	-48.4002
0.53568	-48.3839
0.536632	-48.4059
0.537583	-48.2977
0.538535	-48.0393
0.539486	-47.777
0.540438	-47.5942
0.541389	-47.4983
0.542341	-47.4679
0.543292	-47.4637
0.544244	-47.4724
0.545195	-47.4952
0.546147	-47.5198
0.547098	-47.5345
0.548049	-47.5065
0.549001	-47.4223
0.549952	-47.3094
0.550904	-47.1958
0.551855	-47.115
0.552807	-47.0929
0.553758	-47.1324
0.55471	-47.2368
0.555661	-47.4089
0.556613	-47.6417
0.557564	-47.9312
0.558516	-48.2614
0.559467	-48.588
0.560419	-48.8841
0.56137	-49.1452
0.562322	-49.3029
0.563273	-49.236
0.564225	-49.0523
0.565176	-48.8715
0.566127	-48.7615
0.567079	-48.7001
0.56803	-48.5859
0.568982	-48.3958
0.569933	-48.1585
0.570885	-47.958
0.571836	-47.8139
0.572788	-47.7477
0.573739	-47.7819
0.574691	-47.9172
0.575642	-48.1771
0.576594	-48.5604
0.577545	-49.0222
0.578497	-49.463
0.579448	-49.6652
0.5804	-49.6222
0.581351	-49.4307
0.582303	-49.1934
0.583254	-48.9673
0.584206	-48.7319
0.585157	-48.5089
0.586108	-48.3089
0.58706	-48.1245
0.588011	-47.9628
0.588963	-47.8244
0.589914	-47.7285
0.590866	-47.6887
0.591817	-47.6941
0.592769	-47.7359
0.59372	-47.7981
0.594672	-47.8557
0.595623	-47.9102
0.596575	-47.9681
0.597526	-48.0366
0.598478	-48.1327
0.599429	-48.256
0.600381	-48.4066
0.601332	-48.5941
0.602284	-48.8181
0.603235	-49.0814
0.604186	-49.3847
0.605138	-49.695
0.606089	-49.9753
0.607041	-50.1878
0.607992	-50.288
0.608944	-50.2919
0.609895	-50.1964
0.610847	-50.0061
0.611798	-49.7723
0.61275	-49.5377
0.613701	-49.3326
0.614653	-49.1693
0.615604	-49.0603
0.616556	-49.0067
0.617507	-48.9979
0.618459	-49.041
0.61941	-49.1294
0.620362	-49.2437
0.621313	-49.3885
0.622265	-49.54
0.623216	-49.6698
0.624167	-49.7901
0.625119	-49.8781
0.62607	-49.9451
0.627022	-50.0335
0.627973	-50.1331
0.628925	-50.2778
0.629876	-50.4973
0.630828	-50.7585
0.631779	-51.0579
0.632731	-51.3292
0.633682	-51.406
0.634634	-51.3368
0.635585	-51.2615
0.636537	-51.2263
0.637488	-51.2457
0.63844	-51.1422
0.639391	-50.8573
0.640343	-50.4935
0.641294	-50.1874
0.642245	-49.9763
0.643197	-49.8392
0.644148	-49.7317
0.6451	-49.6274
0.646051	-49.5081
0.647003	-49.3613
0.647954	-49.2103
0.648906	-49.1014
0.649857	-49.0797
0.650809	-49.1391
0.65176	-49.2611
0.652712	-49.3691
0.653663	-49.4624
0.654615	-49.5131
0.655566	-49.5183
0.656518	-49.482
0.657469	-49.3837
0.658421	-49.2953
0.659372	-49.2244
0.660324	-49.173
0.661275	-49.1662
0.662226	-49.155
0.663178	-49.15
0.664129	-49.1484
0.665081	-49.1415
0.666032	-49.1633
0.666984	-49.186
0.667935	-49.1806
0.668887	-49.1431
0.669838	-49.1324
0.67079	-49.1729
0.671741	-49.3031
0.672693	-49.5203
0.673644	-49.7696
0.674596	-49.9775
0.675547	-50.0172
0.676499	-49.919
0.67745	-49.739
0.678402	-49.5585
0.679353	-49.4172
0.680304	-49.2443
0.681256	-49.0693
0.682207	-48.9502
0.683159	-48.8749
0.68411	-48.861
0.685062	-48.8868
0.686013	-48.9177
0.686965	-48.9684
0.687916	-49.0245
0.688868	-49.0973
0.689819	-49.2067
0.690771	-49.34
0.691722	-49.4847
0.692674	-49.5913
0.693625	-49.642
0.694577	-49.6416
0.695528	-49.6171
0.69648	-49.6321
0.697431	-49.6908
0.698382	-49.7972
0.699334	-49.9896
0.700285	-50.2587
0.701237	-50.5639
0.702188	-50.7938
0.70314	-50.7771
0.704091	-50.6545
0.705043	-50.5478
0.705994	-50.5372
0.706946	-50.642
0.707897	-50.8476
0.708849	-51.1749
0.7098	-51.4818
0.710752	-51.5877
0.711703	-51.4355
0.712655	-51.2023
0.713606	-51.0611
0.714558	-51.0894
0.715509	-51.2383
0.716461	-51.4903
0.717412	-51.7089
0.718363	-51.6581
0.719315	-51.3762
0.720266	-51.0295
0.721218	-50.776
0.722169	-50.6052
0.723121	-50.538
0.724072	-50.571
0.725024	-50.6554
0.725975	-50.8133
0.726927	-51.0139
0.727878	-51.2039
0.72883	-51.3872
0.729781	-51.5383
0.730733	-51.6635
0.731684	-51.7834
0.732636	-51.9117
0.733587	-52.0332
0.734539	-52.1137
0.73549	-52.1769
0.736441	-52.2326
0.737393	-52.2978
0.738344	-52.3812
0.739296	-52.3489
0.740247	-52.1759
0.741199	-51.9525
0.74215	-51.7382
0.743102	-51.5584
0.744053	-51.4005
0.745005	-51.2693
0.745956	-51.1544
0.746908	-51.0937
0.747859	-51.1064
0.748811	-51.1746
0.749762	-51.2907
0.750714	-51.4095
0.751665	-51.4844
0.752617	-51.5
0.753568	-51.4234
0.75452	-51.3286
0.755471	-51.2194
0.756422	-51.1222
0.757374	-51.0979
0.758325	-51.1127
0.759277	-51.171
0.760228	-51.2722
0.76118	-51.3766
0.762131	-51.4775
0.763083	-51.5843
0.764034	-51.6511
0.764986	-51.6842
0.765937	-51.7024
0.766889	-51.6901
0.76784	-51.7097
0.768792	-51.7618
0.769743	-51.8279
0.770695	-51.9249
0.771646	-51.9985
0.772598	-52.0528
0.773549	-52.1743
0.7745	-52.3157
0.775452	-52.4658
0.776403	-52.4569
0.777355	-52.241
0.778306	-51.9949
0.779258	-51.7514
0.780209	-51.6097
0.781161	-51.5281
0.782112	-51.4936
0.783064	-51.5107
0.784015	-51.5227
0.784967	-51.5507
0.785918	-51.5801
0.78687	-51.6095
0.787821	-51.6845
0.788773	-51.7829
0.789724	-51.94
0.790676	-52.1765
0.791627	-52.4514
0.792578	-52.7673
0.79353	-53.0613
0.794481	-53.2323
0.795433	-53.204
0.796384	-52.9996
0.797336	-52.7635
0.798287	-52.556
0.799239	-52.4327
0.80019	-52.3909
0.801142	-52.3732
0.802093	-52.3577
0.803045	-52.3293
0.803996	-52.2675
0.804948	-52.2319
0.805899	-52.2441
0.806851	-52.3185
0.807802	-52.4674
0.808754	-52.6523
0.809705	-52.8639
0.810657	-53.0034
0.811608	-53.0536
0.812559	-53.0119
0.813511	-52.8879
0.814462	-52.8109
0.815414	-52.7463
0.816365	-52.7168
0.817317	-52.7514
0.818268	-52.8033
0.81922	-52.8955
0.820171	-53.025
0.821123	-53.1618
0.822074	-53.348
0.823026	-53.494
0.823977	-53.574
0.824929	-53.613
0.82588	-53.4583
0.826832	-53.3061
0.827783	-53.1458
0.828735	-52.9577
0.829686	-52.8793
0.830637	-52.8031
0.831589	-52.7837
0.83254	-52.8415
0.833492	-52.9107
0.834443	-53.0644
0.835395	-53.2617
0.836346	-53.4606
0.837298	-53.6431
0.838249	-53.7673
0.839201	-53.8058
0.840152	-53.7638
0.841104	-53.7592
0.842055	-53.7099
0.843007	-53.5932
0.843958	-53.5458
0.84491	-53.4485
0.845861	-53.3748
0.846813	-53.3808
0.847764	-53.3566
0.848716	-53.3977
0.849667	-53.4437
0.850618	-53.4774
0.85157	-53.5715
0.852521	-53.6459
0.853473	-53.7565
0.854424	-53.9291
0.855376	-54.0178
0.856327	-54.0473
0.857279	-54.0219
0.85823	-53.8419
0.859182	-53.6989
0.860133	-53.6331
0.861085	-53.5592
0.862036	-53.5697
0.862988	-53.5918
0.863939	-53.5664
0.864891	-53.6141
0.865842	-53.615
0.866794	-53.5989
0.867745	-53.6541
0.868696	-53.7103
0.869648	-53.7698
0.870599	-53.8914
0.871551	-54.0051
0.872502	-54.0278
0.873454	-54.0759
0.874405	-54.1254
0.875357	-54.1526
0.876308	-54.1543
0.87726	-54.2048
0.878211	-54.1956
0.879163	-54.2046
0.880114	-54.2012
0.881066	-54.103
0.882017	-54.0991
0.882969	-53.9526
0.88392	-53.8295
0.884872	-53.813
0.885823	-53.7049
0.886775	-53.7238
0.887726	-53.7995
0.888677	-53.8525
0.889629	-54.0314
0.89058	-54.1606
0.891532	-54.2377
0.892483	-54.3314
0.893435	-54.2644
0.894386	-54.1762
0.895338	-54.0923
0.896289	-54.033
0.897241	-54.0024
0.898192	-53.9896
0.899144	-54.0754
0.900095	-54.1173
0.901047	-54.1271
0.901998	-54.2427
0.90295	-54.2247
0.903901	-54.1573
0.904853	-54.1902
0.905804	-54.0945
0.906755	-54.0749
0.907707	-54.1482
0.908658	-54.1774
0.90961	-54.2668
0.910561	-54.3982
0.911513	-54.4658
0.912464	-54.5056
0.913416	-54.5704
0.914367	-54.61
0.915319	-54.5626
0.91627	-54.5814
0.917222	-54.6118
0.918173	-54.5371
0.919125	-54.5275
0.920076	-54.5165
0.921028	-54.4977
0.921979	-54.4304
0.922931	-54.4772
0.923882	-54.5318
0.924833	-54.4821
0.925785	-54.6097
0.926736	-54.6928
0.927688	-54.6444
0.928639	-54.8461
0.929591	-54.8846
0.930542	-54.86
0.931494	-55.1059
0.932445	-55.0728
0.933397	-55.0758
0.934348	-55.2549
0.9353	-55.2602
0.936251	-55.2836
0.937203	-55.4645
0.938154	-55.5691
0.939106	-55.5464
0.940057	-55.665
0.941009	-55.6245
0.94196	-55.4849
0.942912	-55.4235
0.943863	-55.3017
0.944814	-55.2522
0.945766	-55.1971
0.946717	-55.18
0.947669	-55.256
0.94862	-55.2641
0.949572	-55.3503
0.950523	-55.4639
0.951475	-55.4902
0.952426	-55.5526
0.953378	-55.6451
0.954329	-55.5898
0.955281	-55.5778
0.956232	-55.6513
0.957184	-55.5016
0.958135	-55.4599
0.959087	-55.5276
0.960038	-55.4319
0.96099	-55.4765
0.961941	-55.6081
0.962892	-55.5335
0.963844	-55.5122
0.964795	-55.4715
0.965747	-55.3833
0.966698	-55.3353
0.96765	-55.3188
0.968601	-55.3369
0.969553	-55.353
0.970504	-55.4094
0.971456	-55.4493
0.972407	-55.452
0.973359	-55.5061
0.97431	-55.5139
0.975262	-55.5064
0.976213	-55.5327
0.977165	-55.5354
0.978116	-55.4997
0.979068	-55.464
0.980019	-55.5408
0.980971	-55.5097
0.981922	-55.5632
0.982873	-55.7023
0.983825	-55.6169
0.984776	-55.6879
0.985728	-55.5803
0.986679	-55.5109
0.987631	-55.5572
0.988582	-55.4614
0.989534	-55.5664
0.990485	-55.6953
0.991437	-55.6776
0.992388	-55.8839
0.99334	-55.9403
0.994291	-55.9122
0.995243	-56.028
0.996194	-55.9426
0.997146	-55.9257
0.998097	-55.9727
0.999049	-55.8671
1	-55.8717
1.00095	-55.888
1.0019	-55.8218
1.00285	-55.8458
1.00381	-55.8766
1.00476	-55.8843
1.00571	-55.9676
1.00666	-55.9969
1.00761	-56.0981
1.00856	-56.2003
1.00951	-56.1953
1.01047	-56.3527
1.01142	-56.3737
1.01237	-56.3267
1.01332	-56.3932
1.01427	-56.355
1.01522	-56.2693
1.01618	-56.2814
1.01713	-56.2879
1.01808	-56.2035
1.01903	-56.2242
1.01998	-56.2652
1.02093	-56.2308
1.02188	-56.2378
1.02284	-56.3127
1.02379	-56.3121
1.02474	-56.2223
1.02569	-56.3486
1.02664	-56.328
1.02759	-56.2971
1.02854	-56.5254
1.0295	-56.4623
1.03045	-56.5311
1.0314	-56.5891
1.03235	-56.4881
1.0333	-56.4689
1.03425	-56.4105
1.0352	-56.3411
1.03616	-56.2628
1.03711	-56.2614
1.03806	-56.2423
1.03901	-56.123
1.03996	-56.1911
1.04091	-56.148
1.04186	-56.0179
1.04282	-56.1102
1.04377	-56.0804
1.04472	-55.9971
1.04567	-56.1317
1.04662	-56.1855
1.04757	-56.1444
1.04853	-56.3828
1.04948	-56.3994
1.05043	-56.3948
1.05138	-56.6053
1.05233	-56.5113
1.05328	-56.5354
1.05423	-56.6306
1.05519	-56.5384
1.05614	-56.5944
1.05709	-56.6109
1.05804	-56.5707
1.05899	-56.6198
1.05994	-56.6061
1.06089	-56.5917
1.06185	-56.6306
1.0628	-56.6196
1.06375	-56.594
1.0647	-56.6202
1.06565	-56.6186
1.0666	-56.6247
1.06755	-56.623
1.06851	-56.6631
1.06946	-56.6934
1.07041	-56.5564
1.07136	-56.6738
1.07231	-56.6135
1.07326	-56.4946
1.07422	-56.6805
1.07517	-56.5567
1.07612	-56.5375
1.07707	-56.6991
1.07802	-56.5515
1.07897	-56.6107
1.07992	-56.7106
1.08088	-56.5882
1.08183	-56.6729
1.08278	-56.724
1.08373	-56.6428
1.08468	-56.7335
1.08563	-56.7665
1.08658	-56.7569
1.08754	-56.8133
1.08849	-56.8239
1.08944	-56.8326
1.09039	-56.8361
1.09134	-56.8056
1.09229	-56.8159
1.09324	-56.7731
1.0942	-56.7177
1.09515	-56.7384
1.0961	-56.6661
1.09705	-56.6768
1.098	-56.7067
1.09895	-56.6571
1.0999	-56.73
1.10086	-56.742
1.10181	-56.716
1.10276	-56.8
1.10371	-56.8011
1.10466	-56.7852
1.10561	-56.8391
1.10657	-56.8361
1.10752	-56.8054
1.10847	-56.8242
1.10942	-56.8087
1.11037	-56.7816
1.11132	-56.7939
1.11227	-56.7868
1.11323	-56.788
1.11418	-56.8048
1.11513	-56.8167
1.11608	-56.8258
1.11703	-56.8421
1.11798	-56.846
1.11893	-56.8486
1.11989	-56.848
1.12084	-56.8505
1.12179	-56.8482
1.12274	-56.8432
1.12369	-56.8677
1.12464	-56.854
1.12559	-56.8691
1.12655	-56.8924
1.1275	-56.8707
1.12845	-56.904
1.1294	-56.8967
1.13035	-56.8988
1.1313	-56.9092
1.13225	-56.8968
1.13321	-56.9107
1.13416	-56.9011
1.13511	-56.9
1.13606	-56.9159
1.13701	-56.9024
1.13796	-56.9048
1.13892	-56.9219
1.13987	-56.9071
1.14082	-56.9047
1.14177	-56.925
1.14272	-56.8962
1.14367	-56.9009
1.14462	-56.9165
1.14558	-56.8847
1.14653	-56.8999
1.14748	-56.907
1.14843	-56.8892
1.14938	-56.9037
1.15033	-56.9079
1.15128	-56.9037
1.15224	-56.9085
1.15319	-56.9033
1.15414	-56.9191
1.15509	-56.907
1.15604	-56.9102
1.15699	-56.9384
1.15794	-56.9173
1.1589	-56.9258
1.15985	-56.9517
1.1608	-56.9259
1.16175	-56.9371
1.1627	-56.9575
1.16365	-56.9322
1.16461	-56.9472
1.16556	-56.9627
1.16651	-56.9432
1.16746	-56.9584
1.16841	-56.9671
1.16936	-56.9548
1.17031	-56.9518
1.17127	-56.9645
1.17222	-56.9523
1.17317	-56.9468
1.17412	-56.9655
1.17507	-56.9563
1.17602	-56.9526
1.17697	-56.9707
1.17793	-56.9572
1.17888	-56.9673
1.17983	-56.9698
1.18078	-56.9704
1.18173	-56.9763
1.18268	-56.9723
1.18363	-56.9806
1.18459	-56.97
1.18554	-56.9777
1.18649	-56.9718
1.18744	-56.9682
1.18839	-56.9731
1.18934	-56.9678
1.19029	-56.9713
1.19125	-56.9711
1.1922	-56.9706
1.19315	-56.9741
1.1941	-56.9733
1.19505	-56.9723
1.196	-56.9786
1.19696	-56.9796
1.19791	-56.9795
1.19886	-56.9858
1.19981	-56.9918
1.20076	-56.985
1.20171	-56.9942
1.20266	-56.9992
1.20362	-56.9891
1.20457	-57.0012
1.20552	-56.9998
1.20647	-56.9973
1.20742	-56.9991
1.20837	-57.0038
1.20932	-56.9992
1.21028	-56.999
1.21123	-57.0056
1.21218	-57.0004
1.21313	-57.0013
1.21408	-57.0065
1.21503	-57.0057
1.21598	-57.0027
1.21694	-57.0088
1.21789	-57.0085
1.21884	-57.0047
1.21979	-57.0112
1.22074	-57.011
1.22169	-57.0085
1.22265	-57.0134
1.2236	-57.0117
1.22455	-57.0132
1.2255	-57.0126
1.22645	-57.0142
1.2274	-57.0148
1.22835	-57.0126
1.22931	-57.0161
1.23026	-57.0151
1.23121	-57.0155
1.23216	-57.0165
1.23311	-57.0188
1.23406	-57.0175
1.23501	-57.0185
1.23597	-57.0218
1.23692	-57.02
1.23787	-57.0207
1.23882	-57.0242
1.23977	-57.0228
1.24072	-57.0228
1.24167	-57.0257
1.24263	-57.0256
1.24358	-57.0237
1.24453	-57.027
1.24548	-57.0276
1.24643	-57.0255
1.24738	-57.0296
1.24833	-57.0296
1.24929	-57.0286
1.25024	-57.0316
1.25119	-57.0302
1.25214	-57.0322
1.25309	-57.031
1.25404	-57.0316
1.255	-57.0347
1.25595	-57.0303
1.2569	-57.034
1.25785	-57.0361
1.2588	-57.0311
1.25975	-57.0363
1.2607	-57.0371
1.26166	-57.0334
1.26261	-57.038
1.26356	-57.0382
1.26451	-57.0362
1.26546	-57.0388
1.26641	-57.0398
1.26736	-57.0386
1.26832	-57.0396
1.26927	-57.0416
1.27022	-57.0403
1.27117	-57.0411
1.27212	-57.0429
1.27307	-57.0421
1.27402	-57.0425
1.27498	-57.0439
1.27593	-57.0441
1.27688	-57.0436
1.27783	-57.045
1.27878	-57.0458
1.27973	-57.0449
1.28069	-57.0461
1.28164	-57.0469
1.28259	-57.0469
1.28354	-57.0466
1.28449	-57.0488
1.28544	-57.0479
1.28639	-57.0481
1.28735	-57.0499
1.2883	-57.0493
1.28925	-57.0497
1.2902	-57.0508
1.29115	-57.0507
1.2921	-57.051
1.29305	-57.0519
1.29401	-57.0517
1.29496	-57.0527
1.29591	-57.0525
1.29686	-57.0532
1.29781	-57.0541
1.29876	-57.0532
1.29971	-57.0549
1.30067	-57.0549
1.30162	-57.0546
1.30257	-57.0561
1.30352	-57.0559
1.30447	-57.0558
1.30542	-57.0571
1.30637	-57.0569
1.30733	-57.0572
1.30828	-57.058
1.30923	-57.0582
1.31018	-57.0582
1.31113	-57.0589
1.31208	-57.0594
1.31304	-57.0592
1.31399	-57.06
1.31494	-57.0604
1.31589	-57.0606
1.31684	-57.0606
1.31779	-57.0617
1.31874	-57.0615
1.3197	-57.0617
1.32065	-57.0627
1.3216	-57.0624
1.32255	-57.0629
1.3235	-57.0635
1.32445	-57.0634
1.3254	-57.0641
1.32636	-57.0641
1.32731	-57.0645
1.32826	-57.0649
1.32921	-57.0652
1.33016	-57.0654
1.33111	-57.0659
1.33206	-57.0661
1.33302	-57.0663
1.33397	-57.0668
1.33492	-57.067
1.33587	-57.0673
1.33682	-57.0677
1.33777	-57.0679
1.33873	-57.0683
1.33968	-57.0685
1.34063	-57.0688
1.34158	-57.0691
1.34253	-57.0694
1.34348	-57.0697
1.34443	-57.0699
1.34539	-57.0702
1.34634	-57.0705
1.34729	-57.0708
1.34824	-57.071
1.34919	-57.0713
1.35014	-57.0716
1.35109	-57.0718
1.35205	-57.0721
1.353	-57.0724
1.35395	-57.0726
1.3549	-57.0729
1.35585	-57.0732
1.3568	-57.0733
1.35775	-57.0736
1.35871	-57.074
1.35966	-57.074
1.36061	-57.0743
1.36156	-57.0747
1.36251	-57.0747
1.36346	-57.0751
1.36441	-57.0754
1.36537	-57.0755
1.36632	-57.0758
1.36727	-57.0761
1.36822	-57.0762
1.36917	-57.0764
1.37012	-57.0767
1.37108	-57.0769
1.37203	-57.0771
1.37298	-57.0774
1.37393	-57.0775
1.37488	-57.0778
1.37583	-57.078
1.37678	-57.0781
1.37774	-57.0784
1.37869	-57.0786
1.37964	-57.0787
1.38059	-57.079
1.38154	-57.0792
1.38249	-57.0793
1.38344	-57.0796
1.3844	-57.0797
1.38535	-57.0799
1.3863	-57.0801
1.38725	-57.0803
1.3882	-57.0805
1.38915	-57.0807
1.3901	-57.0809
1.39106	-57.081
1.39201	-57.0812
1.39296	-57.0814
1.39391	-57.0815
1.39486	-57.0817
1.39581	-57.0819
1.39676	-57.082
1.39772	-57.0822
1.39867	-57.0824
1.39962	-57.0825
1.40057	-57.0826
1.40152	-57.0829
1.40247	-57.083
1.40343	-57.0831
1.40438	-57.0833
1.40533	-57.0834
1.40628	-57.0836
1.40723	-57.0837
1.40818	-57.0838
1.40913	-57.084
1.41009	-57.0841
1.41104	-57.0843
1.41199	-57.0844
1.41294	-57.0845
1.41389	-57.0846
1.41484	-57.0848
1.41579	-57.0849
1.41675	-57.085
1.4177	-57.0851
1.41865	-57.0852
1.4196	-57.0853
1.42055	-57.0855
1.4215	-57.0856
1.42245	-57.0857
1.42341	-57.0858
1.42436	-57.0859
1.42531	-57.086
1.42626	-57.0861
1.42721	-57.0862
1.42816	-57.0862
1.42912	-57.0864
1.43007	-57.0865
1.43102	-57.0865
1.43197	-57.0866
1.43292	-57.0867
1.43387	-57.0868
1.43482	-57.0869
1.43578	-57.087
1.43673	-57.087
1.43768	-57.0871
1.43863	-57.0872
1.43958	-57.0872
1.44053	-57.0873
1.44148	-57.0874
1.44244	-57.0874
1.44339	-57.0875
1.44434	-57.0876
1.44529	-57.0876
1.44624	-57.0877
1.44719	-57.0877
1.44814	-57.0878
1.4491	-57.0878
1.45005	-57.0879
1.451	-57.0879
1.45195	-57.088
1.4529	-57.088
1.45385	-57.0881
1.4548	-57.0881
1.45576	-57.0881
1.45671	-57.0882
1.45766	-57.0882
1.45861	-57.0882
1.45956	-57.0882
1.46051	-57.0883
1.46147	-57.0883
1.46242	-57.0883
1.46337	-57.0883
1.46432	-57.0883
1.46527	-57.0884
1.46622	-57.0884
1.46717	-57.0884
1.46813	-57.0884
1.46908	-57.0884
1.47003	-57.0884
1.47098	-57.0884
